# Supplementary material for: Transcriptome and Hormone Regulations Shape Drought Stress‐Dependent Fusarium Head Blight Susceptibility in Different Barley Genotypes
Source: Plant Cell Environ. 2026 Apr 30;49(8):5738–55. doi: 10.1111/pce.70566 (PMC13353646; doi:10.1111/pce.70566)
Supplement: Supplementary file 2 — Supporting file 2 [file PCE-49-5738-s003.xlsx]

## Sheet: READ ME
Content:
The datasets contain lists of all DEGs or all filtered significant DEG sets; values represent log2 fold change and respective FDR-corrected p value
Abbreviations:
Av = Avalon
Ba = Barke
Mo = Morex
Pb = Palmella Blue
dpi = days post inoculation
DEG = differentially expressed gene
WM = watered, mock treated
DM = drought stressed, mock treated
WFc = watered, Fusarium culmorum infected
DFC = drought stressed, Fusarium culmorum infected
logFC = log2 fold change
4 = 4 dpi
7 = 7 dpi
Table:	Description
Dataset D1	List of all regulated 15094 DEGs found in spring barley genotypes Avalon, Barke, Morex and Palmella Blue at 4 and 7 dpi under infection, drought and drought+infection relative to expression under control conditions (watered, mock)
Dataset D2	List of 6558 significantly regulated DEGs in at least one genotype (filtered by FDR-corrected p-value < 0.01) and with log2 fold change > |1|; duplicates removed

## Sheet: Dataset_D1_All 15094 DEGs
GeneID	Avalon_DFc4_WM4_logFC	Avalon_DFc4_WM4_FDR	Avalon_DFc7_WM7_logFC	Avalon_DFc7_WM7_FDR	Avalon_DM4_WM4_logFC	Avalon_DM4_WM4_FDR	Avalon_DM7_WM7_logFC	Avalon_DM7_WM7_FDR	Avalon_WFc4_WM4_logFC	Avalon_WFc4_WM4_FDR	Avalon_WFc7_WM7_logFC	Avalon_WFc7_WM7_FDR	Barke_DFc4_WM4_logFC	Barke_DFc4_WM4_FDR	Barke_DFc7_WM7_logFC	Barke_DFc7_WM7_FDR	Barke_DM4_WM4_logFC	Barke_DM4_WM4_FDR	Barke_DM7_WM7_logFC	Barke_DM7_WM7_FDR	Barke_WFc4_WM4_logFC	Barke_WFc4_WM4_FDR	Barke_WFc7_WM7_logFC	Barke_WFc7_WM7_FDR	Morex_DFc4_WM4_logFC	Morex_DFc4_WM4_FDR	Morex_DFc7_WM7_logFC	Morex_DFc7_WM7_FDR	Morex_DM4_WM4_logFC	Morex_DM4_WM4_FDR	Morex_DM7_WM7_logFC	Morex_DM7_WM7_FDR	Morex_WFc4_WM4_logFC	Morex_WFc4_WM4_FDR	Morex_WFc7_WM7_logFC	Morex_WFc7_WM7_FDR	Pb_DFc4_WM4_logFC	Pb_DFc4_WM4_FDR	Pb_DFc7_WM7_logFC	Pb_DFc7_WM7_FDR	Pb_DM4_WM4_logFC	Pb_DM4_WM4_FDR	Pb_DM7_WM7_logFC	Pb_DM7_WM7_FDR	Pb_WFc4_WM4_logFC	Pb_WFc4_WM4_FDR	Pb_WFc7_WM7_logFC	Pb_WFc7_WM7_FDR	gene_description
HORVU.MOREX.r3.1HG0000010	-0.291684	0.378192	-0.964907	5.51e-05	-0.396652	0.224259	-0.953968	0.00011075	-0.241588	0.603324	-0.447926	0.191923	-0.869446	0.000419733	-0.782244	0.00143387	-0.212189	0.644446	-0.852067	0.000663701	-0.337748	0.358044	-0.147136	0.81049	-0.164391	0.700932	-0.471037	0.0790124	-0.219254	0.52683	-0.193813	0.556089	-0.0632481	1	-0.247155	0.735905	-0.157074	0.776223	-1.0821	4.64e-06	-0.100724	0.938954	-0.31094	0.281817	-0.206391	0.860577	-0.365108	0.284101	50S ribosomal protein L28
HORVU.MOREX.r3.1HG0000030	-1.52095	0.0191955	-1.70292	0.00302113	-0.882782	0.244336	-1.27487	0.0330767	-0.56266	0.595345	-1.29279	0.0823359	-0.41303	0.606206	-0.624366	0.386017	-0.784483	0.403571	0.407236	0.603923	-0.00962018	1	0.656339	0.575128	-0.381373	0.691558	-1.40456	0.0205135	-1.51494	0.0205221	-1.40045	0.0297682	-0.236776	1	-0.479108	0.785298	-0.184275	0.90405	-0.878915	0.138397	-0.237469	0.937613	-0.111765	0.906796	-0.189863	0.977252	-0.394475	0.691172	Serine/threonine-protein kinase ATM
HORVU.MOREX.r3.1HG0000040	0.211968	0.506142	0.512762	0.021788	0.000346089	1	0.353478	0.145866	-0.306624	0.417863	-0.0760162	0.885554	0.221102	0.452675	0.428168	0.0705554	0.122576	0.81403	0.212649	0.452736	-0.0513163	0.927269	-0.065098	0.926777	0.0553708	0.908593	0.503266	0.0237386	0.377164	0.16036	0.538032	0.019686	-0.00442905	1	-0.0475996	0.978344	0.392329	0.268546	0.400722	0.10743	0.455077	0.278848	0.145755	0.662694	0.165612	0.90251	0.0503372	0.930658	Peroxisomal membrane protein PEX14
HORVU.MOREX.r3.1HG0000050	-0.297963	0.293961	-0.502348	0.0225352	-0.294683	0.329911	-0.244238	0.3248	-0.0846519	0.884503	-0.3083	0.351976	-0.484342	0.0462829	-0.333509	0.179931	-0.323878	0.337543	-0.00124812	1	-0.296436	0.372992	-0.070377	0.919066	-0.366454	0.211631	-0.531421	0.0183441	-0.193975	0.537281	-0.303911	0.238518	-0.155328	1	-0.30482	0.534944	-0.176429	0.707358	-0.64002	0.00363651	0.294718	0.599733	-0.506928	0.0368661	-0.167126	0.890565	-0.40378	0.169636	RING-finger ubiquitin ligase
HORVU.MOREX.r3.1HG0000060	-0.458276	0.178925	0.0312534	0.941444	-0.321342	0.417568	0.520239	0.0795377	-0.262484	0.612666	-0.348586	0.462777	-0.474345	0.152798	-0.220159	0.521276	0.0339171	0.976288	-0.00368267	1	-0.433698	0.286513	-0.0918462	0.916576	-0.245345	0.570194	-0.543062	0.0676073	-0.662974	0.0356545	-0.187271	0.616718	-0.0753124	1	-0.266289	0.746846	-0.580905	0.112538	-0.788792	0.00514383	-0.336175	0.644938	-0.438639	0.17456	-0.153321	0.931559	-0.549406	0.127397	Tripartite motif-containing protein 29
HORVU.MOREX.r3.1HG0000070	0.209623	0.37296	-0.635443	0.000143843	0.252273	0.288017	-0.543928	0.0018014	-0.0109473	0.991774	-0.377787	0.09578	-0.306785	0.132969	-0.346498	0.0570277	0.0614591	0.894772	-0.334938	0.0802227	-0.234202	0.385749	0.0154898	0.989096	0.228039	0.354593	-0.437874	0.0122159	0.359985	0.0765146	-0.266108	0.17708	0.0576947	1	-0.143046	0.788803	-0.0892305	0.836026	-0.628933	0.000191028	-0.028175	0.985374	-0.499956	0.00673742	-0.237023	0.618304	-0.237264	0.347703	Nucleic acid-binding
HORVU.MOREX.r3.1HG0000080	0.254709	0.688387	-0.336734	0.468962	-0.264905	0.702676	-0.754109	0.092188	0.0918156	0.940724	0.195683	0.810998	-0.000965599	1	0.136682	0.81331	-0.734239	0.228074	-0.687409	0.162453	0.251118	0.752169	0.314478	0.739827	0.186855	0.809934	-0.82231	0.0757769	-0.171852	0.803879	-0.892402	0.0701814	0.260721	1	0.684278	0.375663	0.610405	0.362169	0.0513018	0.93441	0.25857	0.892375	-0.0947057	0.895949	0.540748	0.648248	-0.050626	0.963804	Receptor-like kinase
HORVU.MOREX.r3.1HG0000090	0.0185008	0.991084	-0.145205	0.79287	0.180576	0.815163	0.149055	0.797338	0.134288	0.906572	0.123538	0.902004	-0.147043	0.825379	-0.30719	0.535574	0.201318	0.832318	-0.19786	0.731673	0.166607	0.850909	-0.113581	0.928271	-0.158614	0.839971	-0.499319	0.264306	-0.226655	0.714691	-0.286544	0.585744	0.161492	1	-0.108094	0.963473	-0.487422	0.512903	-0.10853	0.846216	0.0366458	1	-0.544671	0.298151	-0.36925	0.842954	0.0484119	0.965141	Endoribonuclease E-like protein
HORVU.MOREX.r3.1HG0000110	0.603857	0.215128	1.76965	2.49e-06	-0.629083	0.236232	0.48913	0.276753	0.801617	0.12462	1.20769	0.00673057	2.02773	5.31e-08	1.97708	3.46e-07	-0.264942	0.759062	0.327157	0.548845	1.40196	0.00055464	1.56723	0.000291423	0.860544	0.0746529	1.32009	0.000507516	0.126186	0.86373	-0.543239	0.255983	0.907071	0.202368	1.33881	0.00174601	1.38343	0.000924699	2.12112	7.36e-09	-0.29209	0.870999	-0.720433	0.121289	1.20649	0.00790441	1.19661	0.00491098	Phospholipid-transporting ATPase
HORVU.MOREX.r3.1HG0000130	-0.00906647	0.991084	0.735488	0.000129028	-0.017715	0.97916	0.681843	0.000620742	0.128024	0.779351	0.0556871	0.910117	0.367293	0.114815	0.754103	0.000107537	0.143133	0.731879	0.576116	0.00542157	0.237391	0.46772	0.0445905	0.949006	-0.29178	0.287651	0.248401	0.258217	-0.250681	0.339443	0.122668	0.646593	-0.202471	1	-0.0564023	0.962381	-0.120228	0.804392	0.48457	0.0169494	-0.0222027	0.997026	0.444398	0.0454968	-0.00782189	1	-0.0987009	0.808159	Paired amphipathic helix protein Sin3
HORVU.MOREX.r3.1HG0000140	-0.483454	0.282789	0.0517192	0.921293	0.016579	0.993817	0.202541	0.660306	-0.256833	0.723672	0.330388	0.592176	-0.571328	0.174452	-0.575518	0.156952	-0.118777	0.896959	-0.225278	0.64604	-0.237394	0.723359	-0.31902	0.693807	-0.151204	0.839974	-1.06413	0.00718006	-0.205629	0.730966	-0.786129	0.0661079	-0.112446	1	-0.383783	0.711098	0.116603	0.904037	-1.29502	0.000412983	0.492296	0.551845	-0.667447	0.100698	0.0413469	1	-0.419275	0.434842	Glycosyltransferase-like KOBITO 1
HORVU.MOREX.r3.1HG0000340	0	1	0	1	0	1	0	1	0	1	0	1	-0.265519	0.812939	-2.5949	0.000574271	-0.812449	0.508772	-2.57843	0.000844295	-1.36662	0.159252	-1.04433	0.404869	-1.10211	0.219211	-1.5469	0.0252331	-0.461182	0.646401	-1.07813	0.152971	0.0433984	1	-0.270933	0.926893	0	1	0	1	5.58305	0.000154385	1.92941	0.366053	0	1	0	1	Esterase/lipase/thioesterase-like protein
HORVU.MOREX.r3.1HG0000350	-0.0306285	0.935612	0.0367491	0.886195	0.121242	0.707974	0.339547	0.0909523	0.367065	0.16862	0.0614048	0.88955	-0.344654	0.115643	-0.49392	0.0104107	-0.258734	0.395963	0.177948	0.447432	-0.263844	0.358368	-0.255755	0.464796	-0.201767	0.487343	-0.296637	0.146303	-0.134014	0.63566	0.0590273	0.838818	-0.0253745	1	-0.299328	0.433368	-0.165643	0.682946	-0.065424	0.797534	0.281192	0.54618	0.228226	0.338418	-0.00601361	1	0.138435	0.6934	SNF1-related protein kinase regulatory subunit beta-2
HORVU.MOREX.r3.1HG0000380	-0.0140126	1	0.921233	0.275876	0.301341	0.845419	0.685457	0.453774	-1.06115	0.431518	0.757977	0.565819	0.38417	0.746552	0.0727396	0.95652	0.176007	0.941285	0.576473	0.569669	0.220523	0.906362	-1.12708	0.429733	-0.8765	0.448917	-0.759596	0.392431	-0.666899	0.547698	-0.530766	0.599303	-0.1367	1	-0.352525	0.911074	2.36428	0.168467	4.21504	0.0101648	4.91972	3.63e-05	4.42236	0.0112678	0.553658	0.970221	4.71044	0.00811029	Pectin lyase-like superfamily protein
HORVU.MOREX.r3.1HG0000390	0.679053	0.729054	-0.262319	0.868104	0.326931	0.901486	0.257833	0.881466	-1.36962	0.562322	0.427559	0.8727	1.20357	0.423009	-0.736926	0.600836	0.990666	0.65994	-1.25676	0.372553	-0.568011	0.814899	-1.10872	0.650248	-0.0262794	0.996814	-0.190053	0.914712	-0.40851	0.838142	-0.242575	0.895874	0.228817	1	-0.318785	0.963045	0.0645402	0.99609	1.89341	0.151097	3.65414	0.0326993	1.72849	0.24021	1.26026	0.784283	1.24792	0.540455	Jasmonate-induced protein
HORVU.MOREX.r3.1HG0000430	0	1	0	1	0	1	0	1	0	1	0	1	-7.75919	0.263979	8.64124	0.188142	-7.75919	0.393423	9.79808	0.18176	1.42762	0.908036	0	1	0	1	0	1	0	1	0	1	0	1	0	1	0	1	0	1	0	1	0	1	0	1	0	1	Jasmonate-induced protein
HORVU.MOREX.r3.1HG0000460	0.159567	0.926596	1.52335	0.0959303	0.208334	0.91785	1.12728	0.250451	-0.727988	0.690819	0.657745	0.680084	0.574919	0.64951	-0.249468	0.8389	0.493753	0.80669	0.04839	0.982378	0.412106	0.826678	-1.07495	0.528649	-0.683337	0.641156	0.265826	0.825356	-0.622566	0.631627	0.1836	0.895835	-0.140396	1	-0.142518	0.983666	-3.2998	0.16272	-1.89767	0.24432	4.14499	0.000966867	-3.71281	0.0746962	-3.2998	0.236494	-3.71281	0.107568	Pectin lyase-like superfamily protein
HORVU.MOREX.r3.1HG0000480	0.210741	0.866947	0.537457	0.493018	0.260524	0.848854	0.548572	0.502622	-0.452275	0.773196	0.598295	0.615328	1.00405	0.237064	-0.429681	0.611358	0.812566	0.499091	-0.00596041	1	0.615778	0.621173	-1.16201	0.317089	-0.644143	0.552301	-0.720986	0.356171	-0.422852	0.688326	-0.491118	0.581582	-0.0562157	1	0.113205	0.983231	-0.440362	0.811795	1.03428	0.227697	1.77089	0.106558	1.45485	0.102371	0.509135	0.904715	0.777118	0.55862	Jasmonate-induced protein
HORVU.MOREX.r3.1HG0000610	0.50451	0.0753173	0.172611	0.531597	0.434469	0.163746	-0.000459796	1	0.749321	0.00495368	0.117618	0.809335	0.408245	0.149873	-0.126315	0.683667	0.112975	0.847354	0.130816	0.694719	0.309387	0.413774	-0.243525	0.631702	0.325263	0.333596	0.381631	0.131411	0.36876	0.217313	0.136083	0.675274	0.109734	1	0.358318	0.466551	0.188178	0.717676	0.302802	0.249456	0.0294831	0.994509	0.398065	0.154555	0.147087	0.926334	0.279875	0.456325	Charged multivesicular body protein 5
HORVU.MOREX.r3.1HG0000620	-0.0584804	0.908825	1.71326	1.69e-11	0.303855	0.44032	1.37219	2.11e-07	0.164357	0.790414	0.461104	0.241023	0.277419	0.42665	0.75752	0.00497273	0.0758348	0.919957	0.847731	0.00200918	-0.065194	0.921697	-0.112948	0.884886	0.592973	0.0643341	1.41155	2e-08	0.312459	0.383407	1.3225	3.43e-07	0.159779	1	0.41968	0.429307	0.359897	0.437195	1.03002	6.93e-05	0.0179021	1	0.482083	0.114625	0.355565	0.648832	0.113129	0.839739	Mei2-like protein
HORVU.MOREX.r3.1HG0000630	0.399846	0.294535	1.16858	2.2e-05	0.681876	0.0559527	1.05141	0.000237775	0.389523	0.42686	-0.112644	0.866578	-0.331898	0.386222	1.27821	1.14e-05	-0.203036	0.747547	1.13372	0.000186312	-0.0117034	0.994953	0.827948	0.0297908	0.492807	0.19709	0.715036	0.0156718	0.413418	0.266371	0.444745	0.187914	-0.444101	0.820977	0.290176	0.733823	0.0274594	0.983688	0.218672	0.49515	-0.0714261	0.970388	-0.0962506	0.825797	-0.0499157	0.996982	-0.00259878	1	RING-finger E3 ubiquitin ligase
HORVU.MOREX.r3.1HG0000660	-0.227795	0.543484	0.477453	0.0676875	-0.291072	0.444353	0.64715	0.0130702	0.0355965	0.967227	0.135643	0.797507	0.126126	0.739201	0.50321	0.0610837	-0.253559	0.586182	0.410701	0.157696	-0.0718122	0.90527	0.0849123	0.916719	-0.125799	0.792622	-0.042167	0.918716	-0.105661	0.804998	0.209771	0.532608	0.000847362	1	-0.00568674	1	-0.360352	0.385872	0.176866	0.551036	-0.164102	0.885296	0.57336	0.0352338	-0.056306	0.990347	0.152574	0.749667	Transcription initiation factor TFIID subunit 6
HORVU.MOREX.r3.1HG0000670	-0.0278814	0.976911	1.14201	0.0015883	0.151394	0.83269	1.10611	0.00318821	-0.598006	0.303269	0.416133	0.486841	1.3346	0.000389186	1.09952	0.00289616	0.30105	0.68115	1.46257	8.55e-05	0.633055	0.225181	-0.106186	0.925501	0.554356	0.271018	1.44548	5.55e-05	0.469527	0.333211	1.44517	8.9e-05	-0.0452001	1	0.690035	0.263498	0.252651	0.762881	0.772826	0.0392589	0.0723999	0.980372	1.26137	0.00109728	0.110603	0.982992	0.602993	0.233728	translocase subunit seca
HORVU.MOREX.r3.1HG0000680	2.8619	0.0132392	5.25882	3.96e-07	1.88763	0.167499	3.99364	0.000149367	-0.149769	0.970645	1.9538	0.191405	1.23254	0.265981	2.22708	0.0146281	1.23079	0.40185	1.54096	0.11718	1.18888	0.400761	-1.0619	0.540379	3.03793	0.0074666	4.72578	9e-07	2.64833	0.0221104	3.74292	0.000107516	0.246714	1	0.53534	0.883278	0.320024	0.897754	1.98661	0.0299483	0.217532	0.971484	2.25736	0.0210903	0.493705	0.940984	1.1655	0.37783	APOLLO
HORVU.MOREX.r3.1HG0000770	0.697094	0.901048	7.97629	0.0336458	-0.042546	1	7.04763	0.0589538	-5.15286	0.259692	3.39392	0.403252	-2.70832	0.361175	2.85117	0.30224	-0.625449	0.940715	4.59236	0.176394	-2.70832	0.478614	0	1	0	1	1.99215	0.597783	7.03543	0.0857224	2.2097	0.585505	0	1	-3.17965	0.722349	-0.3026	0.982537	-1.04641	0.784796	-0.884623	0.965025	0.837778	0.861476	-1.05063	0.977252	0.271582	0.975741	P-loop containing nucleoside triphosphate hydrolases superfamily protein
HORVU.MOREX.r3.1HG0000780	0.989119	0.150229	2.52976	4.45e-06	1.71308	0.00964861	2.53304	8.65e-06	0.0398493	0.989218	0.880981	0.278318	0.155644	0.868962	1.6732	0.00290765	0.807809	0.36223	1.50178	0.010452	0.871358	0.284548	-0.405089	0.753207	0.0838926	0.945335	0.829318	0.160882	0.262933	0.770191	0.838472	0.178762	-0.490615	1	-0.0336148	1	0.160331	0.923123	0.786443	0.179307	0.433567	0.851921	1.05508	0.0887615	0.0326017	1	0.660902	0.431738	Gamma-gliadin
HORVU.MOREX.r3.1HG0000800	0.138127	0.835088	1.84107	3.8e-07	0.566153	0.266353	1.62593	1.39e-05	-0.133676	0.899842	0.991126	0.0283876	0.183552	0.747854	1.36579	0.000221641	0.343488	0.628043	0.641366	0.126963	0.258215	0.724177	-0.211998	0.82674	-0.177795	0.801535	1.21843	0.000914996	-0.0202716	0.987185	1.38325	0.000227488	-0.450694	0.963249	0.24374	0.855991	0.662214	0.23539	1.06488	0.00410534	0.627097	0.432823	0.297445	0.540318	0.172844	0.961456	0.576053	0.272414	Gamma-gliadin
HORVU.MOREX.r3.1HG0000810	0.690291	0.226948	3.11203	3.63e-12	1.2019	0.0271997	3.14562	9.66e-12	-0.804084	0.228347	1.16496	0.0329345	0.671455	0.219097	1.64902	0.000204248	0.736674	0.277544	1.12577	0.0176526	0.452363	0.558993	-0.163747	0.90293	1.21835	0.0172984	2.12189	1.22e-06	1.15314	0.0235723	2.10092	2.83e-06	-0.392898	1	0.309618	0.842155	0.582723	0.451333	0.830596	0.0709124	0.499534	0.727881	0.20275	0.753098	0.290751	0.915746	0.485935	0.4869	Gamma gliadin
HORVU.MOREX.r3.1HG0000850	0.380484	0.155177	-0.355708	0.115869	0.475397	0.0790297	-0.357213	0.129374	-0.390164	0.229507	-0.387604	0.211156	-0.334902	0.204835	0.0535693	0.863716	0.402118	0.192746	-0.30158	0.235315	-0.145532	0.731684	0.0773955	0.90489	0.423663	0.115592	-0.125961	0.640046	0.635313	0.00699654	-0.0458642	0.895992	0.0675431	1	-0.050048	0.974531	0.0689871	0.910498	-0.697818	0.00100309	0.163691	0.860633	-0.358412	0.14688	-0.29415	0.621225	-0.429434	0.123657	Peptidyl-prolyl cis-trans isomerase
HORVU.MOREX.r3.1HG0000860	0	1	0	1	0	1	0	1	0	1	0	1	0.425612	0.532428	1.21275	0.0185369	1.24548	0.0565332	0.583088	0.334802	0.401896	0.671166	-0.713106	0.442847	1.31661	0.0224343	1.50719	0.00239433	1.84163	0.000680906	1.36042	0.00893639	-0.091976	1	0.412318	0.787049	0.508825	0.597735	0.399065	0.487399	0.964467	0.29968	0.653019	0.274861	-0.0121526	1	0.449825	0.591235	Gamma-gliadin
HORVU.MOREX.r3.1HG0000870	-1.16932	0.0886364	-6.85647	1.41e-10	-1.98842	0.0057775	-3.11703	1.38e-05	0.313115	0.794677	-0.361256	0.733625	-0.0753865	0.932459	0.858235	0.0783117	0.138599	0.913947	-0.239014	0.714415	0.133316	0.904692	-0.557182	0.540241	0.242474	0.779347	0.845245	0.0799498	0.514272	0.417051	0.272441	0.661755	-0.0617518	1	0.484585	0.696493	0.144081	0.914447	0.923054	0.0507152	0.436707	0.79497	0.416912	0.480304	-0.216307	0.959694	0.834931	0.175829	transmembrane protein
HORVU.MOREX.r3.1HG0000880	-0.630129	0.00779353	-1.79964	1.45e-17	-0.459352	0.0893429	-1.49204	3.69e-12	0.17819	0.683614	-0.51347	0.0575233	-0.579138	0.0128936	-1.11897	6.85e-08	-0.381831	0.223686	-1.39753	7.34e-11	-0.326333	0.304892	-0.320833	0.392348	-0.540981	0.0263326	-1.00456	8e-07	-0.241102	0.394111	-0.532053	0.0162332	0.168455	1	-0.296938	0.513745	-0.260192	0.493391	-0.879651	3.08e-05	-0.194994	0.804748	-0.220089	0.414293	-0.204821	0.821145	-0.0798066	0.861292	transmembrane protein
HORVU.MOREX.r3.1HG0001070	0.441958	0.569769	2.68644	2.63e-07	0.957231	0.162479	2.50275	3.18e-06	-0.560393	0.566986	1.30361	0.0471456	1.9011	0.000497595	1.75866	0.000881042	0.748447	0.378267	1.31402	0.0191335	1.07511	0.120706	-0.0601224	0.983364	1.2292	0.0523015	2.15986	3.34e-05	1.12472	0.069992	1.94416	0.000290799	-0.263	1	0.707818	0.548575	0.54781	0.585019	0.915864	0.0920396	0.380287	0.870999	0.200161	0.798674	0.178529	0.978312	0.536123	0.521854	Low-molecular-weight glutenin subunit
HORVU.MOREX.r3.1HG0001080	0.666472	0.367914	2.56717	2.19e-06	1.09953	0.11554	2.38318	1.97e-05	-0.600742	0.552069	0.909868	0.249269	-0.43957	0.55683	1.18029	0.0375149	0.72421	0.423337	1.56742	0.00629214	0.824851	0.310708	-0.359631	0.786497	-0.0338301	0.980381	1.20001	0.0310282	0.0828768	0.942724	0.965688	0.106329	-0.379762	1	0.0868222	0.984979	-0.297055	0.823318	0.656352	0.264238	0.0639282	0.995113	1.19443	0.046319	-0.198962	0.977252	0.648686	0.433453	Low-molecular-weight glutenin subunit
HORVU.MOREX.r3.1HG0001090	1.94708	0.0818342	3.85357	6.14e-05	3.28182	0.00376668	3.40682	0.000505842	0.386209	0.873588	-0.451379	0.814994	0.979711	0.399959	1.71066	0.0743857	0.722001	0.688225	1.86593	0.0619307	0.629247	0.719107	-0.392053	0.875889	1.24575	0.324693	1.52923	0.108877	1.1626	0.324	0.842379	0.447044	0.44101	1	-0.110797	0.990802	-0.544705	0.796998	2.16748	0.0198109	0.0989622	0.996754	1.81502	0.0741235	0.239051	0.983308	1.19223	0.36809	Transposon protein
HORVU.MOREX.r3.1HG0001100	-2.28018	0.572168	15.9424	0.000219721	-3.03686	0.467463	16.8339	0.000211009	-1.66869	0.786895	9.3833	0.027826	1.11671	0.787215	1.61725	0.623574	0.98369	0.888621	3.13728	0.35747	-0.0334337	1	-0.173755	0.994012	-0.0218955	1	1.49517	0.649202	-0.189847	0.979626	1.77615	0.610528	-0.377932	1	-0.081211	1	3.46697	0.498545	0.239273	0.952789	1.44649	0.916552	0.569358	0.896786	4.29389	0.574632	1.85385	0.699332	Low-molecular-weight glutenin subunit
HORVU.MOREX.r3.1HG0001110	0.719644	0.533727	3.26945	6.91e-05	1.17568	0.282557	3.22299	0.000137127	-0.920414	0.525005	1.42036	0.212223	0.118073	0.939572	1.42411	0.0938069	0.274023	0.897997	0.857873	0.375408	0.966626	0.454619	-0.822529	0.615902	0.00807432	1	1.81937	0.0264252	0.251891	0.859745	1.81915	0.0332084	-0.334558	1	0.0700289	0.996296	-0.0748592	0.984831	1.43322	0.0833511	-0.0125629	1	1.22238	0.184785	-0.396623	0.948968	-0.473754	0.74957	Low-molecular-weight glutenin subunit
HORVU.MOREX.r3.1HG0001120	0.252884	0.448482	-0.199555	0.458431	0.497486	0.0970548	-0.0562407	0.871104	-0.28306	0.509366	-0.0572602	0.925812	-0.0429998	0.924002	0.365902	0.154677	0.378159	0.30122	0.571924	0.0236498	0.241965	0.558598	-0.0945246	0.890493	0.383665	0.225651	0.41276	0.0982343	0.691489	0.00852405	0.322219	0.241259	0.100916	1	0.0115246	1	-0.140619	0.805721	-0.0856154	0.778577	0.00559286	1	0.0773208	0.835888	-0.162178	0.90795	-0.014238	0.986925	MICOS complex subunit Mic25
HORVU.MOREX.r3.1HG0001130	0.2561	0.380635	0.227143	0.347236	0.318125	0.277767	0.261983	0.287041	0.0651779	0.917926	-0.230359	0.537349	0.0693927	0.839869	-0.440459	0.0494475	0.364255	0.228163	0.385889	0.0949298	-0.0485565	0.925146	-0.0877835	0.884886	0.0797559	0.85104	0.083637	0.763477	0.579789	0.011891	0.405883	0.0749661	-0.0379179	1	-0.114516	0.887086	0.176384	0.696762	0.104453	0.697505	0.326759	0.502508	0.240117	0.370087	-0.20433	0.82798	0.0741151	0.877442	Ankyrin repeat family protein
HORVU.MOREX.r3.1HG0001220	0.563065	0.58352	1.88999	0.00667699	1.08276	0.24553	1.84279	0.0108769	-0.347447	0.835567	0.62232	0.601404	-0.0454993	0.978728	1.68563	0.0175028	0.649305	0.610989	0.802038	0.328623	0.19094	0.906663	-0.539698	0.727269	0.109368	0.942452	1.86153	0.00737617	0.693981	0.463203	1.60552	0.0277032	-0.327436	1	0.247811	0.936345	0.156603	0.943418	0.349632	0.674221	3.75309	2.25e-06	0.719079	0.394027	-0.185253	0.983134	0.22106	0.883092	Low-molecular-weight glutenin subunit
HORVU.MOREX.r3.1HG0001230	0.53844	0.406977	2.7039	7.49e-09	0.969797	0.105642	2.74091	1.45e-08	-0.548762	0.521874	0.853578	0.200677	0.18894	0.801037	1.53729	0.00115932	0.500126	0.555207	1.20988	0.0155624	0.271026	0.779639	-0.689851	0.413646	-0.237962	0.785933	1.66879	0.000329366	0.0637072	0.951453	1.81691	0.000137157	-0.470195	1	0.0156838	1	0.287925	0.796389	1.06094	0.0263693	0.630582	0.613959	0.96269	0.0658098	0.15819	0.979732	0.669948	0.322328	Low-molecular-weight glutenin subunit
HORVU.MOREX.r3.1HG0001270	0.271912	0.87299	-0.264321	0.827422	0.708281	0.635577	-0.229984	0.8646	0.182461	0.950177	-0.728624	0.669511	-0.564707	0.779526	-2.80192	0.143688	-0.592611	0.84996	-1.17887	0.562057	-3.22962	0.12445	-2.80192	0.336718	0	1	1.74641	0.362525	1.53864	0.453352	0	1	2.72979	0.651113	0	1	-0.0151878	1	1.29497	0.156713	-0.560825	0.886131	1.41292	0.156803	-0.068378	1	0.988851	0.458656	Methylsterol monooxygenase 1-2
HORVU.MOREX.r3.1HG0001330	0.395508	0.708348	1.78157	0.00718964	0.781046	0.416816	1.80227	0.00872326	-0.404698	0.79012	0.939538	0.34493	0.429917	0.650238	1.43774	0.0370241	0.722088	0.538099	1.18758	0.107041	0.27834	0.848666	-1.25831	0.225988	0.0418205	0.980163	1.84859	0.00556876	0.50509	0.600456	1.86398	0.00703506	-0.340554	1	0.232604	0.939082	0.441396	0.770151	0.706769	0.32723	1.8639	0.0418655	0.0454632	0.977013	0.295526	0.963294	0.505154	0.658118	Low-molecular-weight glutenin subunit
HORVU.MOREX.r3.1HG0001370	0	1	0	1	0	1	0	1	0	1	0	1	2.6413	0.163379	0	1	0	1	0	1	0	1	0	1	2.07497	0.0485163	2.01853	0.0226047	2.28671	0.0232485	1.81466	0.0512595	-0.414101	1	0.363423	0.9197	2.60398	0.192019	4.25033	0.0112826	0.0538776	1	3.6369	0.0595435	-1.45453	0.82133	0	1	Phosphatidic acid phosphatase (PAP2) family protein
HORVU.MOREX.r3.1HG0001390	0	1	1.64013	0.368018	0	1	0	1	0	1	0	1	0	1	0	1	0	1	0	1	0	1	0	1	3.24533	0.0111756	3.53909	0.00133414	3.8049	0.00245755	3.0497	0.00751137	0.0571322	1	0.524879	0.90304	0	1	-1.64451	0.410907	0	1	-1.64451	0.48677	0	1	-1.64451	0.578281	Disease resistance protein (TIR-NBS-LRR class) family
HORVU.MOREX.r3.1HG0001420	0.333099	0.815068	2.88785	0.000663034	0.858997	0.490666	2.78931	0.00144251	-0.60078	0.738266	1.28368	0.295681	-2.07356	0.0344566	1.73401	0.0533492	0.253048	0.912157	2.67245	0.00322688	-0.833435	0.571013	1.28479	0.393245	0.762057	0.560312	2.00269	0.0187737	1.10852	0.303008	1.83219	0.0403438	-0.150011	1	0.291025	0.939082	0.437667	0.828965	1.09489	0.215055	0.188407	0.975275	0.71404	0.497892	0.240348	0.982992	0.731329	0.594391	Low-molecular-weight glutenin subunit
HORVU.MOREX.r3.1HG0002010	0.341861	0.876228	-1.17063	0.405963	-0.541214	0.827195	-1.67558	0.258991	-3.45736	0.0990351	-1.57682	0.448588	-0.526305	0.686587	-3.41726	0.000335535	-0.558586	0.774433	-2.67857	0.00584873	-0.960943	0.52263	-0.841548	0.656674	1.1499	0.401299	-0.811285	0.505182	-0.127433	0.952762	-0.707003	0.601311	-0.212558	1	0.52053	0.887086	3.06371	0.0797608	0.251849	0.903058	6.33034	3.08e-06	1.26463	0.460397	2.1206	0.532504	-2.69619	0.308677	O-methyltransferase family protein
HORVU.MOREX.r3.1HG0002020	0.613927	0.405574	-1.6673	0.00266528	0.400869	0.650367	-1.08864	0.0625181	-0.472118	0.671904	-0.527337	0.565679	-0.986846	0.112703	-2.88608	1.72e-07	-0.52207	0.592249	-2.79089	8.64e-07	-0.499333	0.593823	-0.931359	0.283673	-0.55773	0.479536	-1.60388	0.00203698	0.0144751	0.999858	-0.788235	0.17926	-0.0721947	1	-0.174987	0.944092	0.784874	0.370082	0.193938	0.778788	0.798833	0.526312	0.501691	0.464335	-0.291298	0.942407	0.121903	0.92403	O-methyltransferase-like protein
HORVU.MOREX.r3.1HG0002040	4.25168	5.22e-05	8.71873	1.3e-10	-0.999334	0.619663	3.53571	0.0449546	4.37589	3.2e-05	8.37948	1.62e-09	2.00831	0.0490217	1.98582	0.0450177	-0.460253	0.838605	0.466636	0.737091	0.586494	0.74539	2.32346	0.0678776	-2.9056	0.00233554	-2.73401	0.00148768	-2.1276	0.0295478	-2.53339	0.00443971	0.252342	1	-0.0401907	1	7.42678	8.14e-08	4.71208	6.17e-06	4.37652	0.0287494	-3.23275	0.133759	7.52763	5.4e-08	5.09109	2.3e-06	Glutathione S-transferase
HORVU.MOREX.r3.1HG0002130	-0.498184	0.210208	0.38952	0.257577	-0.551634	0.181942	0.728595	0.0258658	0.283965	0.637717	-0.055736	0.951802	-0.573332	0.126849	0.206503	0.615465	-0.585384	0.203538	0.495122	0.183822	-0.346553	0.514493	-0.185576	0.832762	-0.514326	0.213351	-0.491266	0.160388	-0.358167	0.390706	-0.348007	0.381272	-0.141811	1	-0.0549193	0.982731	-0.145685	0.85331	-0.569816	0.0851042	-0.334006	0.745731	-0.263254	0.522946	-0.111424	0.977252	0.0837364	0.905984	RNA binding protein
HORVU.MOREX.r3.1HG0002160	0.333722	0.392559	1.66455	7.96e-10	0.508198	0.170703	1.86268	2.26e-11	-0.0737818	0.932787	0.804287	0.0201063	0.730654	0.0216817	1.07812	0.000123848	0.758327	0.0395676	1.63161	5.42e-09	0.526526	0.195913	-0.318773	0.607844	-0.075337	0.901689	0.847365	0.00173746	0.408787	0.247472	1.21084	7.34e-06	-0.158388	1	-0.170811	0.872008	0.471123	0.303723	0.50283	0.0933648	0.384152	0.622714	0.779326	0.0108967	0.29998	0.794773	-0.127518	0.833449	Phosphatidate cytidylyltransferase
HORVU.MOREX.r3.1HG0002320	-0.570336	0.04761	-1.50706	1.78e-10	-0.678186	0.0228365	-1.28969	1.24e-07	-0.580154	0.0709015	-0.590582	0.057787	-0.437588	0.135263	-1.45673	1.56e-09	-0.3496	0.383812	-1.25291	5.13e-07	-0.524896	0.100933	-0.277727	0.577488	-0.299318	0.420016	-1.30737	1.36e-07	-0.319259	0.336849	-0.868397	0.000860656	-0.00340007	1	-0.263129	0.70324	-0.629414	0.040197	-0.984455	4.88e-05	-0.420098	0.420194	-0.756944	0.00429713	-0.374024	0.539168	-0.173721	0.698272	Ras-related protein
HORVU.MOREX.r3.1HG0002330	0.289273	0.183837	0.356106	0.0414159	0.45599	0.0293403	0.373685	0.0386885	-0.196145	0.540978	0.0310541	0.94949	0.601102	0.000792145	0.460291	0.00961314	0.152418	0.659982	0.327976	0.0918865	0.501281	0.0114062	-0.115591	0.790902	0.22683	0.362257	0.521579	0.00230512	0.568586	0.00233925	0.516406	0.00375482	-0.0169121	1	0.319455	0.288339	0.110078	0.795061	0.149706	0.46778	0.147813	0.837338	0.461906	0.0166226	0.106816	0.927968	0.315723	0.193051	Ras-like protein
HORVU.MOREX.r3.1HG0002340	-0.20336	0.652131	-0.316938	0.321841	-0.18098	0.715555	-0.359828	0.271875	-0.153791	0.822203	-0.152644	0.795314	-0.430031	0.217604	-0.874835	0.0030029	0.114166	0.874837	-0.606732	0.0537749	-0.203831	0.707902	-0.425568	0.404847	-0.53782	0.129972	-0.706849	0.0143685	-0.309136	0.413377	-0.720308	0.0175502	0.0286813	1	-0.324873	0.649387	-0.277255	0.627188	-0.574306	0.0648239	-0.153772	0.9184	-0.463454	0.186011	-0.20028	0.903448	0.116437	0.847561	Tubulin-specific chaperone cofactor E-like protein
HORVU.MOREX.r3.1HG0002350	-0.553362	0.875211	-1.01944	0.663727	-0.0832696	0.99513	0.0729469	0.992839	1.27526	0.769226	-5.25943	0.0766219	-2.70077	0.280565	-8.27338	0.00166518	-1.82811	0.617163	-5.24862	0.0301769	-1.22896	0.746159	-1.51658	0.727284	-3.17526	0.251442	-2.51172	0.255221	-1.46371	0.603603	-0.959853	0.715356	-0.302183	1	0.992519	0.892175	-1.80114	0.645753	-3.68491	0.105633	-0.536104	0.968875	-2.15365	0.388897	0.245942	1	-1.24915	0.726655	Chaperone protein dnaJ
HORVU.MOREX.r3.1HG0002450	1.76721	0.24726	-0.800326	0.560829	1.24705	0.477485	-1.78681	0.178399	-0.317666	0.927577	-2.11037	0.233744	1.79636	0.224605	0.575275	0.709086	3.74792	0.017371	-0.759178	0.640999	1.97034	0.260999	-1.30927	0.607084	0.177751	0.9462	0.87565	0.54274	0.246505	0.918985	-2.65966	0.0848103	-0.582652	1	-0.823825	0.854368	1.60602	0.593279	3.61332	0.0232904	7.05172	0.000232442	1.98954	0.327686	0	1	2.99825	0.154018	Arginine decarboxylase
HORVU.MOREX.r3.1HG0002470	-0.448417	0.525044	-1.70707	0.000420864	0.0465988	0.976441	-0.621371	0.250702	-0.0634695	0.970645	-1.09292	0.0863681	-0.351506	0.614826	-0.200931	0.764934	-0.331846	0.752692	0.0964464	0.910734	-1.10474	0.0801802	-0.27445	0.833634	-1.23172	0.0360755	-0.310535	0.620055	-0.516288	0.446294	-0.171587	0.820893	0.203771	1	-0.408325	0.799771	-1.0323	0.126161	-1.94984	6.46e-05	-0.403307	0.837338	-0.795705	0.156118	-1.08026	0.158313	-0.881756	0.177886	Defensin
HORVU.MOREX.r3.1HG0002510	-1.08855	0.00923123	-0.492346	0.255912	-0.782768	0.0953339	-0.0697536	0.907654	-0.416241	0.521395	0.60992	0.256013	-0.619929	0.121552	-1.48901	2.98e-05	-0.28274	0.668465	-1.1077	0.00224311	-1.03898	0.00740664	-0.703809	0.175412	-1.12637	0.00131277	-0.618438	0.0651226	-0.731962	0.0499351	-0.616926	0.0825975	-0.0848771	1	-0.193181	0.870362	-0.652808	0.300582	-0.0887669	0.875947	-0.0598188	0.986986	-0.490666	0.361721	0.459615	0.683397	0.156423	0.854812	Methionine S-methyltransferase
HORVU.MOREX.r3.1HG0002530	0.340106	0.657388	-0.219191	0.716241	0.406617	0.60593	-0.107306	0.882313	0.412018	0.684923	-0.249857	0.801646	-0.0669441	0.946283	-0.147131	0.830334	0.404289	0.677956	0.308446	0.640399	-0.24747	0.81053	-0.0307774	0.994651	2.07858	7.71e-05	-2.23226	2.17e-05	-0.299231	0.701393	-1.34401	0.014413	0.24629	1	-0.309455	0.869421	-0.291507	0.804985	-0.926742	0.0671729	-0.021745	1	-0.711914	0.213339	-0.198489	0.970221	-0.829555	0.214034	Defensin
HORVU.MOREX.r3.1HG0002560	0.335559	0.58711	1.25336	0.00489736	-0.038519	0.978134	1.88279	1.29e-05	0.0136028	1	0.81519	0.218753	-0.495744	0.351295	-0.0352548	0.96195	-0.209902	0.830276	0.685782	0.12304	-0.159579	0.861951	-0.691061	0.345069	-0.072217	0.939254	0.582499	0.190159	0.303713	0.620959	0.518226	0.290374	0.328946	1	0.248934	0.875812	0.128373	0.910498	-0.408617	0.392505	0.0730934	0.981625	0.751312	0.0945801	-0.236424	0.931559	-0.186936	0.826248	U-box domain-containing protein 1
HORVU.MOREX.r3.1HG0002590	-0.159222	0.851765	0.00520951	1	-0.503487	0.497396	-0.107849	0.882039	-0.379655	0.703238	0.247587	0.797507	-0.307554	0.639973	-0.0166831	0.990814	-0.193282	0.864902	0.069591	0.937068	-0.378894	0.657909	-0.0265658	0.995917	-0.26103	0.721637	-0.353464	0.48564	-0.273353	0.65833	-0.220015	0.712608	-0.261197	1	-0.341618	0.805121	-0.363464	0.686007	-0.964261	0.0333814	-0.071958	0.983328	-0.239495	0.689508	-0.120077	0.982992	-0.248981	0.757171	Serine/threonine-protein kinase 19
HORVU.MOREX.r3.1HG0002610	0.323792	0.33888	-0.469312	0.0688304	0.389141	0.25526	-0.587717	0.0250765	0.244885	0.619065	-0.328605	0.400697	-0.16071	0.661155	-0.385616	0.159172	0.207215	0.677956	-0.166015	0.622243	-0.239842	0.593123	-0.253064	0.632127	-0.217902	0.600729	0.0183657	0.970163	0.2827	0.410531	0.16115	0.638685	-0.0929301	1	0.00605074	1	-0.0222352	0.986769	-0.51182	0.0496933	-0.166215	0.885612	0.270447	0.384633	-0.228217	0.846115	0.164471	0.723188	Cytochrome oxidase assembly 3
HORVU.MOREX.r3.1HG0002620	-0.497841	0.430934	-2.05593	4.69e-06	0.108296	0.916406	-1.40697	0.00228744	-0.229754	0.834045	-0.679412	0.306909	-0.662783	0.235967	0.273104	0.628733	-0.21244	0.846558	-0.425818	0.459462	-0.04527	0.976784	0.410205	0.675889	0.360977	0.629822	-0.526071	0.294453	0.0745441	0.936758	-0.457488	0.406951	0.367868	1	-0.372428	0.786051	-0.349638	0.719751	0.24228	0.661387	-0.0223857	1	0.406818	0.483045	0.151365	0.979611	-0.165512	0.86628	50S ribosomal protein L2
HORVU.MOREX.r3.1HG0002660	-0.0952147	0.868108	0.586197	0.0677122	0.0653217	0.932465	0.558707	0.0968206	-0.433667	0.414686	0.267246	0.635661	0.491566	0.214097	0.182744	0.649697	0.823463	0.041105	0.409066	0.266736	0.544959	0.235321	-0.46974	0.434225	-0.240299	0.63454	0.384979	0.227457	0.271636	0.512954	0.1804	0.648308	0.363339	0.949986	0.277847	0.744543	-0.531768	0.26743	0.325756	0.354418	-0.304764	0.778107	0.0191569	0.981906	-0.240533	0.885338	-0.0175754	0.989196	Transforming growth factor-beta receptor-associated protein 1
HORVU.MOREX.r3.1HG0002870	-0.204344	0.481193	0.317963	0.137689	0.0194673	0.976441	0.486569	0.0211696	0.146532	0.738075	0.26614	0.404996	-0.144406	0.621314	0.25127	0.281604	-0.103455	0.831931	0.400492	0.0774717	0.0776623	0.865385	0.167789	0.722773	-0.200347	0.528983	-0.182263	0.445123	-0.0823789	0.809702	0.0997436	0.725707	-0.0581884	1	0.0634013	0.953651	0.252908	0.483708	0.271785	0.210621	0.161189	0.850946	0.26432	0.27695	0.25917	0.667996	0.0225667	0.968339	Zinc finger family protein
HORVU.MOREX.r3.1HG0002880	0.279947	0.130978	-0.0982254	0.583589	0.211592	0.314691	-0.0669969	0.736881	0.143078	0.632306	-0.182859	0.449741	-0.140991	0.483994	-0.235517	0.1514	0.041999	0.920963	0.0113165	0.97254	-0.0409611	0.910888	-0.118114	0.733399	0.0045831	0.993449	0.114413	0.532556	-0.1083	0.632474	0.152621	0.420057	0.0200163	1	0.0390502	0.967969	0.0508865	0.904217	0.156642	0.354418	-0.092322	0.896094	0.29525	0.0836252	-0.123775	0.874126	0.0533132	0.873864	V-type proton ATPase proteolipid subunit
HORVU.MOREX.r3.1HG0002890	0.123262	0.764474	0.10457	0.733926	0.100599	0.832507	0.536267	0.0333798	-0.177467	0.741784	0.0210332	0.986461	-0.279115	0.359265	-0.141316	0.650071	-0.178473	0.714729	0.137664	0.680492	-0.0591968	0.91857	-0.462982	0.244167	0.00354471	0.999119	-0.240305	0.426887	-0.061836	0.898398	-0.180133	0.603625	-0.270481	1	-0.00087995	1	0.034506	0.969036	-0.0325136	0.929687	0.0395413	0.984886	0.415661	0.136272	0.129123	0.942407	0.0691721	0.902346	Nuclear inhibitor of protein phosphatase 1
HORVU.MOREX.r3.1HG0003090	0.549842	0.782061	1.23127	0.321933	0.422226	0.857129	1.19758	0.356101	-0.2665	0.941022	1.89594	0.254015	2.08314	0.155496	3.83006	0.00313169	0.711713	0.802618	3.43084	0.0107508	2.47891	0.130072	2.14543	0.310717	0.425425	0.848726	2.03587	0.0869483	-0.053572	0.990542	1.70986	0.181017	-0.671006	1	-0.200319	0.982677	-0.256436	0.948994	4.84843	0.000498025	-1.40568	0.732286	3.91929	0.00941674	0.973955	0.869084	2.8175	0.128046	Thionin-2.2
HORVU.MOREX.r3.1HG0003130	-0.342623	0.578605	-1.00215	0.0162978	-0.0253406	0.988565	-0.660824	0.136699	0.262974	0.774208	-0.673938	0.258113	-0.479714	0.352535	-0.543925	0.274798	-0.811467	0.161839	-0.150302	0.818226	-0.425283	0.54054	0.168065	0.891064	-0.0576891	0.949238	-0.905416	0.051873	-0.922153	0.0638676	-0.951017	0.055987	-0.0762962	1	-0.149265	0.9418	-0.194148	0.854131	-0.648634	0.141877	-0.247334	0.897105	-0.762135	0.112898	0.0618166	0.99946	-0.739003	0.193593	Regulator of chromosome condensation (RCC1) family with FYVE zinc finger domain-containing protein
HORVU.MOREX.r3.1HG0003140	-0.286499	0.104535	-0.753451	5.35e-08	-0.425013	0.0141198	-0.365705	0.0152832	-0.0623035	0.870396	-0.0628542	0.841553	-0.427793	0.00555133	-1.00091	3.58e-13	-0.280383	0.175511	-0.626343	1.69e-05	-0.411222	0.0126041	-0.10108	0.773296	-0.364338	0.0320045	-1.14403	8.85e-17	-0.200423	0.286874	-0.751616	1.18e-07	0.0993034	1	-0.358722	0.0632619	-0.126576	0.676441	-0.672328	1.42e-06	-0.123969	0.832388	-0.454567	0.00319497	-0.166007	0.734803	-0.516242	0.000778805	Actin
HORVU.MOREX.r3.1HG0003290	-0.0898417	0.919031	0.70769	0.148773	-0.305411	0.698761	0.76055	0.132124	0.0505024	0.97737	0.432509	0.595362	0.219293	0.75733	1.05003	0.027633	-0.0345291	0.99395	0.186828	0.789309	0.190419	0.852214	0.337722	0.764395	-0.311225	0.700491	0.76727	0.124432	-0.104033	0.9086	0.241107	0.721126	0.130749	1	0.298163	0.868487	-0.0550016	0.977209	0.832361	0.078198	0.0413536	1	0.0863641	0.918057	0.0247718	1	-0.0780057	0.947832	Spectrin beta chain
HORVU.MOREX.r3.1HG0003430	-0.251085	0.569769	0.153618	0.686796	-0.548734	0.166197	0.251877	0.494391	0.411514	0.382771	0.673489	0.0859977	0.238972	0.517342	-0.538606	0.0712206	-0.463376	0.273718	-0.575155	0.0623689	0.0950021	0.880436	-0.0697196	0.938647	-0.296973	0.499091	-0.379034	0.244894	-0.290083	0.462943	-0.910044	0.00424464	0.4244	0.784874	0.0861666	0.957722	-0.239115	0.717425	0.040619	0.931214	-0.246613	0.843008	-0.401615	0.323088	0.0323555	1	0.113355	0.868429	TBC1 domain family member
HORVU.MOREX.r3.1HG0003610	0.290846	0.825069	1.0851	0.23994	0.177507	0.920322	2.19825	0.00641789	-1.24364	0.3736	1.67738	0.129503	1.09075	0.170791	1.89519	0.0060354	0.810949	0.483906	1.44991	0.0547231	0.708734	0.540694	0.255254	0.911687	0.17081	0.888618	1.08417	0.0654386	0.541639	0.492404	0.511003	0.478345	0.0418632	1	0.0697937	0.990917	1.31078	0.104982	0.577927	0.396022	0.440429	0.874511	0.91733	0.190436	0.769908	0.674601	0.594506	0.550417	myosin 2
HORVU.MOREX.r3.1HG0003620	-1.48909	0.0256196	-2.37175	0.000388269	-1.78826	0.0128611	-3.26394	1.96e-05	-1.17843	0.123222	-0.575187	0.549889	-0.80715	0.17149	0.0713836	0.925769	-0.181747	0.886678	-0.952686	0.0994591	-1.10116	0.0835021	-0.968277	0.239963	-0.245414	0.787087	-2.09355	0.000253579	-0.328322	0.65581	-1.49249	0.0113951	-0.141058	1	0.210611	0.920213	-0.168644	0.89571	-1.03195	0.0408247	0.3468	0.861399	-0.325939	0.614735	-0.204353	0.965931	0.163011	0.873337	Protein ZINC INDUCED FACILITATOR-LIKE 1
HORVU.MOREX.r3.1HG0003690	-0.01429	0.991084	0.100321	0.813766	-0.297671	0.549257	0.109513	0.808996	-0.199851	0.784086	-0.0354477	0.977494	-0.320775	0.430355	0.194379	0.634055	-0.420602	0.413509	0.141633	0.763328	-0.333183	0.530798	0.0280833	0.989665	-0.680505	0.081006	-0.156014	0.708569	-0.250994	0.580068	-0.249442	0.557033	-0.208422	1	-0.141287	0.91786	-0.123433	0.882193	-0.35366	0.303723	0.18964	0.893409	-0.0218354	0.976864	0.00717416	1	-0.277817	0.597474	ABC transporter ATP-binding protein
HORVU.MOREX.r3.1HG0003710	0.707038	0.00321394	0.0170502	0.961694	0.604046	0.0246866	0.151945	0.588232	0.0673029	0.920976	0.220111	0.566	0.378569	0.146114	0.301653	0.227811	0.141424	0.769099	-0.0944234	0.777071	-0.0745088	0.885422	-0.184016	0.724253	-0.0524699	0.919242	0.354116	0.167034	0.111881	0.765929	0.11864	0.728104	-0.363015	0.778794	0.340162	0.511259	0.130959	0.809701	0.199353	0.452889	0.182894	0.842396	0.0912488	0.798132	-0.192134	0.86545	0.489242	0.0926582	cDNA clone:J013058P10
HORVU.MOREX.r3.1HG0003780	1.78954	0.444456	0.392994	0.85712	1.29719	0.629118	-1.40432	0.479304	0.916144	0.812948	-1.36829	0.643325	-2.04106	0.364065	2.53666	0.213996	-0.663961	0.879652	0.997414	0.700703	-1.6863	0.575682	2.48431	0.47002	-2.73141	0.280557	-4.65018	0.0357617	1.56803	0.507629	-4.65018	0.0553298	1.61234	1	-4.65018	0.165593	-0.223373	0.971722	-1.72193	0.350652	-0.172855	0.998026	-0.856851	0.710931	-0.621626	0.973744	-1.61186	0.557346	O-methyltransferase
HORVU.MOREX.r3.1HG0003860	-0.102465	0.725881	-0.556946	0.00166803	-0.0560492	0.880904	-0.518867	0.00482928	0.129909	0.733312	-0.178203	0.552797	-0.452073	0.0225324	-0.39383	0.0373935	-0.125522	0.7344	-0.218464	0.307456	-0.082757	0.828084	-0.146338	0.716972	-0.033048	0.934625	-0.287199	0.159951	-0.232313	0.330228	-0.203322	0.38476	0.00731663	1	-0.0706555	0.93461	0.00348719	1	-0.296712	0.145369	0.11407	0.890708	0.0591182	0.845162	-0.0333982	0.995804	-0.10208	0.781158	Transcription initiation factor IIA subunit 2
HORVU.MOREX.r3.1HG0003930	-0.112118	0.734381	-0.0224564	0.940399	0.10298	0.777679	-0.197893	0.404517	0.20622	0.58521	-0.168099	0.641859	-0.018053	0.968009	0.150875	0.541918	-0.0010685	1	0.15388	0.564849	0.0808723	0.855891	0.348278	0.295339	0.245214	0.397178	0.268372	0.233073	-0.214937	0.440206	0.0670794	0.832831	0.0028586	1	-0.182124	0.774719	-0.0914511	0.86284	0.133143	0.575111	-0.158604	0.852868	-0.236843	0.347218	0.0369035	0.995804	-0.225224	0.481606	50S ribosomal protein L22
HORVU.MOREX.r3.1HG0003950	-0.597016	0.188383	-0.348793	0.388738	-0.203067	0.745806	-0.0535586	0.926953	-0.192485	0.818661	0.173596	0.8123	-0.115089	0.844762	-0.455956	0.256674	0.0124706	1	-0.233649	0.624844	-0.116499	0.887128	0.290874	0.714409	-0.371321	0.482158	-0.00809857	0.996157	-0.24709	0.630391	-0.277485	0.550744	0.0433487	1	0.152164	0.9197	-0.343161	0.614189	-0.652463	0.0744693	-0.280857	0.843381	-0.612811	0.129759	-0.0858494	0.986372	-0.292356	0.622724	lysine ketoglutarate reductase trans-splicing protein (DUF707)
HORVU.MOREX.r3.1HG0004060	0.517159	0.785535	-0.561034	0.68244	1.12555	0.502001	0.409117	0.780387	0.658933	0.795082	0.0386546	1	-3.73316	0.0458338	1.51607	0.401664	1.10119	0.619719	0.70176	0.774194	-0.585866	0.834663	2.2978	0.383396	-0.00753744	1	2.56095	0.186412	-0.815437	0.748092	3.63905	0.0614939	-2.37293	0.82854	3.13282	0.338354	0.318994	0.911784	0.134399	0.927149	-0.085152	1	-0.253401	0.875771	0.0509012	1	0.297399	0.895048	Guanine nucleotide-binding protein G(k) subunit alpha
HORVU.MOREX.r3.1HG0004210	0.148964	0.659149	-0.56421	0.00846644	0.0429599	0.937136	-0.409956	0.0732073	0.295695	0.410475	-0.10429	0.811821	0.0287249	0.951378	-0.394983	0.119208	0.121688	0.817794	0.0318889	0.940584	0.130497	0.778763	0.0519524	0.946745	-0.320231	0.277538	-0.202714	0.416076	0.131396	0.686911	-0.0763207	0.81205	0.21416	1	0.0258268	0.99137	0.114524	0.845409	-0.408393	0.105254	0.11062	0.930624	-0.0242068	0.961139	-0.0249359	1	-0.271708	0.462697	General transcription factor IIH subunit 5
HORVU.MOREX.r3.1HG0004230	-0.384459	0.494953	0.298167	0.5124	-0.271165	0.681526	-0.153684	0.775154	-0.0717384	0.954914	-0.269463	0.720602	0.108292	0.880808	-0.182071	0.779745	-0.101726	0.934674	-0.552218	0.35164	-0.0023106	1	0.00722753	1	-0.0307819	0.974636	-0.506607	0.238995	-0.0884217	0.9086	-0.436424	0.357434	0.185457	1	-0.207915	0.889037	0.0147761	0.99902	-0.613023	0.172969	-0.070111	0.982369	-0.254776	0.657681	0.155131	0.971739	-0.0350801	0.978198	Elongation factor
HORVU.MOREX.r3.1HG0004240	0.0282272	0.977629	0.556082	0.166896	0.258431	0.689364	0.639102	0.119373	-0.120648	0.91424	0.0766609	0.942537	0.554169	0.213144	0.0530165	0.926731	0.0140019	1	0.169467	0.748054	0.307284	0.650779	-0.124765	0.912964	1.80701	0.000791824	-0.361174	0.650871	-0.912322	0.305168	-0.684042	0.421548	-0.135379	1	-1.53626	0.199197	0.622773	0.271068	0.665668	0.0875038	0.431217	0.704672	0.197354	0.715895	0.26705	0.90049	0.421246	0.474082	Guanine nucleotide-binding protein G(k) subunit alpha
HORVU.MOREX.r3.1HG0004280	-2.37855	0.000811451	-2.64536	5.06e-05	-2.10987	0.00672095	-2.26981	0.000677203	0.787804	0.484013	1.21835	0.169556	2.52379	0.0021247	0.0528943	0.969487	1.31063	0.295759	1.30358	0.0974795	2.62945	0.00185398	0.188088	0.935752	-0.694777	0.471017	-0.806462	0.251611	-0.450532	0.633892	-1.05074	0.142861	-0.27101	1	0.265001	0.922098	-0.526887	0.697606	0.22873	0.778764	-1.68233	0.0734312	-0.700584	0.374809	0.781951	0.690248	0.773318	0.424272	Chymotrypsin inhibitor
HORVU.MOREX.r3.1HG0004290	-0.603766	0.506344	-0.432869	0.555643	-0.453449	0.665306	-0.685346	0.341521	0.154278	0.935691	1.22433	0.149896	1.90967	0.00482796	0.866764	0.197545	1.88811	0.0157936	1.95482	0.00229034	2.31625	0.000613638	0.521805	0.703969	0.676935	0.454956	3.00185	9.31e-07	0.672509	0.413141	2.05644	0.00101549	-0.0913454	1	0.509095	0.783744	0.0460967	0.991149	1.59995	0.00935301	-0.38721	0.891369	0.923145	0.193328	0.783247	0.662356	0.924618	0.284101	Chymotrypsin inhibitor
HORVU.MOREX.r3.1HG0004320	0.422199	0.816956	2.02408	0.0628251	1.98591	0.151896	1.563	0.174654	-1.41669	0.449291	1.58628	0.312287	4.43295	0.000409824	2.87303	0.00907715	6.2208	9.3e-06	1.93881	0.0974676	6.17896	1.66e-06	0.560597	0.835625	3.05697	0.0127168	3.32869	0.00209827	3.12655	0.00994963	3.07188	0.00596616	-0.119937	1	0.496882	0.902305	0.893931	0.670586	0.847261	0.463909	0.320774	0.960727	1.13996	0.363481	0.169399	0.998457	1.25364	0.418994	Chymotrypsin inhibitor
HORVU.MOREX.r3.1HG0004420	0	1	2.20358	0.359593	0	1	0	1	0	1	0	1	0	1	0	1	0	1	2.50751	0.380048	0	1	0	1	-0.931804	0.882904	-1.23835	0.750799	-0.476263	0.93928	-1.7662	0.663021	-6.77946	0.403142	0.639021	0.977068	0.920033	0.915552	6.55654	0.0605832	0.623009	0.976906	0	1	1.25571	0.967738	6.90583	0.124204	NBS-LRR-like resistance protein
HORVU.MOREX.r3.1HG0004500	-2.86317	0.314005	0	1	-2.86317	0.350419	0	1	-2.86317	0.416578	0	1	0	1	2.38257	0.316092	0	1	0	1	0	1	0	1	0.519937	0.921874	-1.79879	0.545717	-6.09996	0.0642252	-0.67888	0.856948	1.40819	1	-1.98967	0.801664	-0.346226	0.969036	-3.32671	0.239907	-2.30221	0.806937	-0.178423	0.974613	-1.68173	0.910142	-1.50611	0.743137	NBS-LRR-like resistance protein
HORVU.MOREX.r3.1HG0004540	-0.894987	0.101074	-0.239332	0.662996	-1.12369	0.0496301	-0.432875	0.417066	-0.505338	0.526731	-0.191281	0.844247	0.0651663	0.936609	0.777977	0.12455	-0.167057	0.881438	0.942807	0.0634443	0.500668	0.456574	1.46695	0.00479358	0.638828	0.26073	0.715921	0.120268	-0.304615	0.640825	-0.151632	0.827741	-0.0748071	1	0.0240421	1	0.0295181	0.992898	-0.0396803	0.953476	0.142724	0.957153	-0.627933	0.237946	0.00344707	1	-0.535132	0.430539	Pumilio-like protein
HORVU.MOREX.r3.1HG0004560	-0.164832	0.722044	0.782121	0.00626125	-0.222938	0.631281	0.772283	0.00936949	-0.210448	0.733115	0.47137	0.269358	0.358378	0.361717	-0.278015	0.466838	0.445971	0.363863	0.423521	0.243432	0.111617	0.876312	-0.0043717	1	0.220843	0.648823	0.307769	0.340048	0.491547	0.159563	0.231966	0.525409	-0.0627143	1	-0.144507	0.901309	0.281912	0.660991	0.0128217	0.985415	0.0755342	0.973884	0.303618	0.449945	0.537807	0.392988	-0.104849	0.883104	ERD (Early-responsive to dehydration stress) family protein
HORVU.MOREX.r3.1HG0004660	-0.147259	0.776722	-0.898362	0.0056029	-0.018193	0.989655	-0.628589	0.0665838	-0.262265	0.674857	-0.00340764	1	-0.49302	0.194422	-1.13444	0.000741727	-0.0186968	0.996929	-0.857732	0.013138	-0.255035	0.656903	-0.220166	0.771351	-0.484391	0.237184	-0.54369	0.116459	0.0110866	0.995934	-0.340534	0.394155	-0.204014	1	0.0819544	0.966376	-0.233161	0.727698	-0.589013	0.0809185	0.00799714	1	-0.451033	0.241094	-0.171848	0.939634	-0.39856	0.412594	NAD(P)-binding rossmann-fold protein
HORVU.MOREX.r3.1HG0004690	-0.088892	0.8705	-0.989905	0.00104913	-0.0370426	0.966327	-0.754965	0.0170529	0.018023	0.99226	-0.051526	0.951554	-0.72302	0.0227597	-1.7864	1.51e-09	-0.425174	0.350588	-1.16775	0.000108912	-0.749438	0.0274259	-0.339245	0.556734	-1.19634	3.27e-05	-1.27315	2.96e-06	-0.897884	0.00320684	-0.75295	0.0100615	-0.311592	1	-0.593974	0.160904	-0.155096	0.829528	-1.089	0.000269618	-0.192505	0.885672	-0.274784	0.471437	-0.171537	0.930404	-0.407199	0.35053	Chaperone DnaJ
HORVU.MOREX.r3.1HG0004730	0.918666	0.0351769	0.842951	0.0245159	-0.140918	0.863955	-0.569322	0.195227	0.942282	0.0466945	1.08162	0.0114673	2.0059	2.49e-08	0.912314	0.0170833	-0.172344	0.868446	-0.054996	0.939116	1.70437	5.69e-06	0.655982	0.285872	0.997906	0.0177737	1.32888	0.000257863	-0.134011	0.843836	0.32672	0.51283	0.20636	1	1.11197	0.0130248	0.717921	0.177371	1.8573	1.55e-07	-0.353871	0.809163	0.191271	0.73971	0.728232	0.266494	1.47911	0.000112319	RING/U-box superfamily protein
HORVU.MOREX.r3.1HG0004870	-1.16352	0.0250668	-0.284669	0.588681	0.339512	0.617281	-0.126642	0.840692	-0.185636	0.866965	0.273059	0.742127	0.0956864	0.902775	0.357117	0.486136	0.481411	0.524848	0.593441	0.233599	0.639325	0.317666	0.336318	0.732991	-0.405813	0.530283	-0.816522	0.0626302	0.352236	0.538573	-0.585234	0.230214	0.23633	1	-0.158504	0.931325	0.0267602	0.992898	-0.210083	0.678804	-0.322675	0.8487	-0.465888	0.369185	0.0921636	0.990003	0.305796	0.668002	ATP-dependent RNA helicase
HORVU.MOREX.r3.1HG0004880	0.0169272	0.969092	-0.726411	3.62e-05	-0.317752	0.185447	-0.709978	9.15e-05	-0.0591024	0.907758	-0.232318	0.40667	-0.141738	0.573416	-0.57196	0.00208152	-0.0174349	0.987238	-0.405016	0.0417394	-0.0716991	0.85838	-0.339112	0.24475	0.0728665	0.841698	-0.30368	0.137404	0.014902	0.976998	-0.165006	0.498525	-0.0798827	1	0.144956	0.813312	-0.0623412	0.90405	-0.251774	0.220385	-0.188139	0.768898	-0.230724	0.324902	-0.12627	0.907264	-0.12863	0.709021	Rab5-interacting family protein
HORVU.MOREX.r3.1HG0004890	-0.149796	0.783722	0.00803444	0.994932	-0.288663	0.567581	0.357185	0.332322	-0.417227	0.447584	-0.202385	0.754874	-0.226151	0.63419	-0.159276	0.728979	-0.0220243	0.995719	0.348163	0.398531	-0.203552	0.758886	-0.125037	0.90363	-0.854393	0.0387387	-0.395187	0.337838	-0.271817	0.577057	-0.220479	0.649988	-0.0722873	1	-0.369891	0.711105	-0.320928	0.628171	-0.87568	0.017518	-0.0856898	0.969489	-0.136353	0.795189	-0.335403	0.800781	-0.137886	0.847712	Kinetochore protein spc25
HORVU.MOREX.r3.1HG0004900	0.33459	0.377518	1.36022	2.15e-07	0.443536	0.234602	1.01677	0.000241952	-0.218097	0.717256	0.0662788	0.931513	0.169009	0.691041	1.12417	2.39e-05	0.76665	0.0281822	0.742401	0.0102647	0.321848	0.497773	0.0255098	0.989042	0.250934	0.564279	1.20443	3.77e-06	0.14354	0.741874	1.13285	2.87e-05	-0.239237	1	-0.14461	0.90006	0.0753067	0.931992	0.292288	0.360609	0.262123	0.80046	0.987531	0.000747772	0.0615865	0.991949	-0.0500127	0.94535	PGR5-like protein 1A
HORVU.MOREX.r3.1HG0005010	0.26198	0.727946	-0.58349	0.238857	1.01009	0.0803131	0.261456	0.650884	1.31901	0.0152818	-0.729028	0.28336	-0.848507	0.119584	-0.620424	0.223867	0.122701	0.92502	0.0307359	0.976491	-0.861053	0.177601	-1.01714	0.127176	-0.397827	0.596362	-0.509997	0.338455	0.275681	0.69645	0.254443	0.688274	-0.763829	0.702591	-0.219327	0.908261	-0.440444	0.638407	-0.551389	0.287478	-0.267029	0.908799	0.105013	0.894161	0.131194	0.982992	-0.518995	0.487307	Transposon protein
HORVU.MOREX.r3.1HG0005040	-0.263631	0.235741	-0.440151	0.0113761	-0.422057	0.0496301	-0.4191	0.0209801	0.213597	0.469087	-0.185353	0.517093	-0.100978	0.684588	-0.762032	6.68e-06	-0.335687	0.157539	-0.668223	0.00012573	-0.138393	0.659407	-0.329189	0.215947	-0.184905	0.490894	-0.484007	0.00643386	0.0175652	0.96823	-0.299801	0.130877	0.164545	1	-0.201778	0.651002	-0.218757	0.472865	-0.264024	0.158005	-0.0120643	1	-0.0267644	0.93487	-0.178237	0.787641	-0.04415	0.912913	Protein kinase
HORVU.MOREX.r3.1HG0005090	-0.338565	0.709955	-1.47954	0.0132762	-0.928425	0.23131	-1.71845	0.00560585	-0.286405	0.834365	0.113053	0.941459	-0.277871	0.756673	-1.11815	0.0719901	-0.00219465	1	-3.3809	6.75e-07	-0.38334	0.740058	-0.840934	0.422653	-0.514307	0.620497	-2.87385	0.000115532	0.338814	0.719471	-3.7865	1.39e-05	-0.0823309	1	-1.4344	0.156054	-0.930693	0.354195	0.259836	0.756442	0.425173	0.870999	-0.145874	0.901473	-0.872814	0.589048	0.294287	0.82667	Nitrate transporter 1.1
HORVU.MOREX.r3.1HG0005370	-0.559853	0.243681	-0.490886	0.234272	-0.307588	0.605446	-0.199353	0.683217	0.435388	0.500669	0.00150084	1	-0.706419	0.096442	-0.260861	0.562969	-0.401136	0.53203	-1.05986	0.00765188	-0.143073	0.85838	0.0395955	0.98557	0.181484	0.78812	-1.29259	0.000701898	-0.563247	0.225747	-0.88824	0.0293636	0.180967	1	-0.335147	0.763439	-0.526078	0.377835	-0.321692	0.435238	-0.537738	0.532472	-0.854874	0.0359098	-0.200695	0.9401	-0.363582	0.541121	Replication protein A 70 kDa DNA-binding subunit
HORVU.MOREX.r3.1HG0005400	-0.273808	0.236426	-0.641851	0.000250197	-0.4116	0.0690165	-0.42749	0.022094	-0.153294	0.677661	-0.361209	0.139279	-0.229323	0.316708	-0.625184	0.000625763	-0.059266	0.903849	-0.359692	0.0732825	0.0216057	0.970641	-0.241024	0.480537	-0.145908	0.633592	-0.251674	0.210412	-0.0300052	0.937322	-0.0718624	0.789326	-0.17244	1	-0.0375721	0.979013	-0.0633611	0.901441	0.040831	0.872269	-0.0449106	0.970817	0.21035	0.35491	-0.181075	0.806055	0.00794657	0.993449	Transducin/WD40 repeat protein
HORVU.MOREX.r3.1HG0005410	-0.0729455	0.809667	0.158013	0.417685	-0.074321	0.824527	0.329564	0.0723737	-0.209121	0.500669	-0.3264	0.185591	-0.441926	0.0248238	-0.0419257	0.872121	-0.158024	0.641474	0.447198	0.0159202	-0.113719	0.746159	-0.134831	0.74492	-0.342499	0.116716	-0.148653	0.474275	-0.257985	0.239059	0.0426371	0.879012	0.0269253	1	-0.303428	0.355329	-0.215303	0.48405	-0.299225	0.105516	-0.10986	0.891369	0.104688	0.665047	-0.0492993	0.982992	-0.374101	0.0968535	F-box protein-like
HORVU.MOREX.r3.1HG0005420	3.21611	0.0045201	1.47823	0.087419	1.58587	0.322225	-0.31186	0.803427	3.22034	0.0062571	1.5651	0.182063	1.88782	0.0764502	1.9111	0.0442835	-0.661328	0.785707	-2.66928	0.0707805	1.72193	0.177601	2.13856	0.0831592	0.983656	0.350639	2.19242	0.0033568	0.195663	0.891271	0.131919	0.916261	0.536486	1	2.08452	0.0246671	2.67577	0.0156918	4.17256	5.4e-06	0.0330926	1	1.90982	0.0996947	2.93079	0.00738339	3.18216	0.00226683	Glycosyltransferase
HORVU.MOREX.r3.1HG0005500	0.940225	0.523102	4.51142	9.18e-05	1.71033	0.198714	3.71505	0.00204436	-0.943897	0.669483	-0.453962	0.896128	3.53937	0.0047995	2.80981	0.00552025	3.08379	0.0433267	1.58624	0.15614	3.34384	0.0139589	-0.277102	0.931455	2.72531	0.0350503	3.09475	0.00378314	2.534	0.0464394	1.90176	0.113512	-0.0043021	1	1.26908	0.648614	0.505075	0.825273	2.11223	0.028196	0.792982	0.829461	1.51896	0.159405	0.73594	0.883358	1.04169	0.473157	transducin family protein / WD-40 repeat family protein
HORVU.MOREX.r3.1HG0005510	2.23791	0.00800142	5.31288	1.38e-10	2.86342	0.00130658	4.43417	8.45e-08	-0.504847	0.764069	2.71897	0.00152421	3.79646	1.73e-06	3.7389	1.7e-06	3.48462	7.65e-05	2.70476	0.000633432	3.71189	4.38e-06	0.537491	0.759029	3.09192	0.000166659	3.59098	3.07e-06	3.07717	0.000253142	3.03654	9.97e-05	-0.00399766	1	1.21468	0.393825	1.85851	0.0508292	3.29166	1.58e-05	1.0189	0.598751	1.42552	0.0881388	0.887828	0.703728	1.93151	0.030627	Omega secalin
HORVU.MOREX.r3.1HG0005520	1.68224	0.324856	2.08067	0.113847	3.42348	0.0223178	1.99401	0.15003	0.251521	0.954132	0.355679	0.916808	4.00282	0.000393004	2.55731	0.0140581	3.98659	0.00183367	1.65773	0.139455	3.96483	0.000678776	0.317692	0.91699	4.82237	4.21e-05	2.58883	0.0117405	5.2207	1.78e-05	2.18357	0.0428	2.03891	0.471377	0.907665	0.756031	1.39607	0.575214	2.509	0.0446373	4.49322	0.00213002	1.76484	0.232939	1.19335	0.846153	-0.622589	0.838433	Potassium voltage-gated channel subfamily C member 3
HORVU.MOREX.r3.1HG0005530	1.66009	0.0879996	4.9554	1.81e-08	2.05673	0.0395867	4.46959	5.96e-07	-0.378107	0.854296	1.5811	0.187883	1.69557	0.0810202	3.97291	2.88e-06	2.70273	0.00849736	3.25782	0.000165288	1.7833	0.103722	-0.123165	0.975299	1.67415	0.0938639	3.23077	9.68e-05	1.76714	0.0609714	2.39329	0.00540381	-0.350221	1	0.898216	0.678208	1.2526	0.323012	2.18428	0.00712386	0.274338	0.956392	1.78907	0.0432073	1.53612	0.291164	1.31073	0.234914	tRNA uridine 5-carboxymethylaminomethyl modification enzyme MnmG
HORVU.MOREX.r3.1HG0005540	1.32412	0.234206	5.20498	5.35e-08	2.75554	0.00972346	4.80727	7.5e-07	-0.213296	0.935285	1.61668	0.187438	1.02012	0.353032	3.52479	0.000114289	2.1494	0.0648512	3.23445	0.000559591	2.9823	0.00257425	0.0630933	0.993226	0.890963	0.500599	2.80848	0.00161284	0.994865	0.392067	2.26537	0.0143681	-0.490611	1	-0.0474655	1	0.334344	0.88584	2.00388	0.0242926	0.635547	0.866616	2.19404	0.0215712	0.16134	0.995804	0.984948	0.457463	Rhodanese-like domain-containing protein 11
HORVU.MOREX.r3.1HG0005550	1.18341	0.221314	5.69021	2.08e-11	2.20131	0.0179165	5.48025	2.67e-10	-1.06036	0.402157	1.93669	0.0419858	1.14049	0.217885	4.07241	3.86e-07	1.80416	0.0755295	3.45371	2.2e-05	2.35532	0.00655367	0.0125224	1	1.12369	0.278931	3.50536	7.33e-06	1.2146	0.197535	3.01031	0.000150124	-0.452235	1	0.36068	0.904283	0.956207	0.472084	2.60884	0.000693458	0.85929	0.714007	2.23399	0.00673246	0.62415	0.870684	1.10073	0.306383	C-hordein
HORVU.MOREX.r3.1HG0005560	1.24816	0.29632	5.55619	5.19e-08	2.37041	0.0381959	5.50361	1.67e-07	0.00292449	1	1.72939	0.182592	1.06782	0.350039	4.67276	2.32e-06	2.28324	0.0598303	3.74071	0.000162356	2.84696	0.0069254	0.126001	0.977044	1.5647	0.189555	3.96041	3.45e-05	1.60458	0.148717	3.20658	0.000915121	-0.438529	1	0.492742	0.884199	0.834523	0.643985	2.37584	0.010755	2.27958	0.0976599	1.73741	0.0892497	0.853757	0.827619	0.856289	0.562888	Omega secalin
HORVU.MOREX.r3.1HG0005580	-0.658731	0.0821513	-2.37339	1.44e-14	-0.434355	0.325202	-1.97311	2.87e-10	-0.462164	0.369445	-0.896707	0.0131868	-0.726548	0.0368475	-1.73332	9.48e-09	-0.0239659	0.993193	-0.979447	0.00210507	-0.327528	0.536742	-0.209311	0.777443	0.205537	0.710484	-1.47148	4.16e-06	-0.130062	0.805034	-0.64924	0.0646501	0.020914	1	-0.0956054	0.956807	-0.655221	0.117352	-1.21004	6.54e-05	-0.502891	0.449745	-0.605019	0.0808647	-0.351529	0.730624	-0.326202	0.506446	Mitochondrial import inner membrane translocase subunit Tim17/Tim22/Tim23 family protein
HORVU.MOREX.r3.1HG0005590	0.360615	0.221382	-0.0780845	0.792455	0.575542	0.0409805	0.321904	0.205341	-0.12929	0.812953	-0.169794	0.688045	-0.209221	0.497938	0.0867408	0.782029	0.189885	0.677924	0.0327376	0.939065	-0.19126	0.65549	-0.365898	0.360232	0.262344	0.447795	0.0634135	0.846787	0.719612	0.00435212	0.192268	0.514236	0.00518471	1	0.0543781	0.974365	-0.167367	0.743596	-0.655227	0.00435768	0.173074	0.864385	0.356129	0.182103	-0.268619	0.722638	0.0517413	0.924556	Mitochondrial import inner membrane translocase subunit tim23
HORVU.MOREX.r3.1HG0005600	-0.0587045	0.893606	-0.516238	0.0286997	0.125415	0.767185	-0.346929	0.176485	0.643183	0.0230483	-0.230309	0.562406	-0.406248	0.145701	-0.617647	0.00942214	-0.0216891	0.988382	-0.273957	0.333323	-0.337368	0.347478	-0.350138	0.401212	-0.265329	0.45065	-0.541294	0.0226404	-0.265024	0.405812	-0.0886758	0.795498	-0.0881124	1	-0.388496	0.377289	-0.167297	0.751542	-0.477821	0.0460136	-0.0481355	0.977883	0.161495	0.608313	-0.193735	0.87255	-0.413875	0.190581	Metallothionein
HORVU.MOREX.r3.1HG0005750	-0.656025	0.00800142	-0.493072	0.0275322	-0.571047	0.0375909	-0.364479	0.128519	0.204802	0.638064	-0.435913	0.152723	-0.979662	5.47e-06	-0.654206	0.00360224	-0.603483	0.0269261	-0.535222	0.0238896	-0.465205	0.096384	-0.0674174	0.921202	-0.440405	0.116172	-0.715387	0.0018336	-0.661953	0.00743631	-0.813181	0.000655163	-0.00620562	1	-0.15574	0.849136	-0.249497	0.547381	-0.510652	0.0278177	-0.0336183	0.988071	-0.194863	0.507002	-0.224512	0.799797	-0.578817	0.0342206	Ankyrin repeat family protein
HORVU.MOREX.r3.1HG0005810	-0.206041	0.668262	0.472398	0.159639	-0.281223	0.559984	-0.0220564	0.978478	-0.527568	0.261801	0.168856	0.800453	-0.0364512	0.954981	0.0503994	0.922072	-0.316363	0.586343	-0.0210165	0.97832	-0.166181	0.799041	0.553955	0.276141	0.0970445	0.880269	-0.530602	0.119446	0.192394	0.673049	-0.384679	0.32097	0.324893	1	0.206343	0.850191	0.194688	0.776223	-0.323739	0.369892	-0.13907	0.932747	-0.404361	0.316522	-0.364596	0.704529	0.0397309	0.961831	Nuclear pore complex protein NUP43
HORVU.MOREX.r3.1HG0006130	0.504055	0.686555	2.27918	0.00429941	0.904426	0.433119	1.97172	0.0175366	-0.28442	0.897615	1.16589	0.320214	1.71449	0.0611933	1.92959	0.0194846	2.95583	0.00219058	3.73116	1.41e-05	2.06509	0.0317326	2.64891	0.00522791	0.769172	0.529835	1.59906	0.0501754	0.797185	0.463203	1.65775	0.0514979	-0.307318	1	0.300381	0.930963	0.714284	0.652386	1.40504	0.0860796	0.0689565	1	0.476324	0.655215	0.315275	0.970221	1.04711	0.362861	Low-molecular-weight glutenin subunit
HORVU.MOREX.r3.1HG0006220	-3.44058	0.0631002	2.06156	0.0802899	-3.44058	0.0874912	0.42902	0.813429	-0.871787	0.741784	0.427628	0.889136	0.00430161	1	-0.892545	0.355923	-0.0846116	0.984489	-1.61945	0.0970701	0.465893	0.77963	0.38574	0.863084	6.00764	1.93e-05	0	1	0	1	2.7646	0.170021	0	1	0	1	-0.135167	0.960839	-1.35394	0.108402	-0.278589	0.955089	-1.10354	0.243973	-0.0551739	1	-0.208835	0.907392	Disease resistance protein RPM1
HORVU.MOREX.r3.1HG0006340	-0.102932	0.810701	0.608806	0.0120011	-0.179377	0.662726	0.699002	0.00476186	-0.225513	0.647471	0.0940181	0.867008	0.421	0.152297	0.433809	0.0976163	0.085281	0.898808	0.700212	0.00557149	0.32535	0.40666	-0.284503	0.570485	-0.00457388	0.998374	0.518384	0.0406057	0.0478937	0.923838	0.697125	0.00619036	-0.147277	1	0.221207	0.768114	-0.0841146	0.906307	0.814126	0.00109817	-0.0428152	0.983563	0.786816	0.00350449	0.364151	0.564842	0.561555	0.0801937	ACT domain-containing family protein
HORVU.MOREX.r3.1HG0006490	0.344443	0.338835	-0.114398	0.729503	0.530293	0.122664	-0.359323	0.225878	-0.0314179	0.975914	-0.129003	0.814695	0.0588027	0.901394	0.0339796	0.936241	-0.0981112	0.891152	0.19352	0.580749	0.0570002	0.933469	-0.165655	0.805277	0.304854	0.471343	0.161269	0.651918	0.134557	0.769064	0.0133793	0.986498	0.106631	1	-0.00859714	1	-0.014662	0.996017	-0.517585	0.0792213	0.303708	0.732504	-0.155871	0.693675	-0.0929822	0.979876	-0.180321	0.728909	Rho guanine nucleotide exchange factor 2
HORVU.MOREX.r3.1HG0006570	0.121827	0.66928	-0.928832	6.75e-08	-0.0223463	0.967045	-0.674335	0.000172499	0.18881	0.580457	-0.0808603	0.8307	-0.286898	0.188137	-0.664498	0.000171381	0.0519378	0.918572	-0.68729	0.000151227	-0.173491	0.584527	-0.1991	0.581043	-0.0554348	0.887567	-0.647551	0.000317	-0.295201	0.191545	-0.490403	0.0108848	0.302665	0.679177	-0.0792532	0.91786	-0.171642	0.634709	-0.644954	0.000358679	-0.0682806	0.948385	-0.328643	0.116012	-0.275391	0.534154	-0.0838299	0.819308	Actin depolymerizing factor
HORVU.MOREX.r3.1HG0006580	-0.641473	0.00224979	-0.12154	0.600059	-0.276587	0.301202	-0.0701834	0.79182	-0.427348	0.0977041	-0.0949669	0.812456	-0.392167	0.0768734	-0.249356	0.259172	-0.42231	0.105865	0.170467	0.491718	-0.0167876	0.98174	0.0418309	0.950953	-0.195291	0.515942	-0.0462485	0.870633	-0.419303	0.0661788	-0.104786	0.698671	-0.334995	0.636806	-0.155948	0.805139	-0.258519	0.446131	-0.217426	0.322074	-0.104914	0.9184	0.0933018	0.745149	0.146295	0.891861	-0.185888	0.574487	BRI1-KD interacting protein
HORVU.MOREX.r3.1HG0006610	0.10861	0.861244	-0.487839	0.175046	0.333649	0.524819	-0.51133	0.169538	-0.117605	0.902463	-0.595351	0.220931	-0.419428	0.329549	0.257699	0.52996	0.248068	0.727044	-0.118183	0.820156	-0.0944703	0.907712	0.680333	0.192218	0.240682	0.681504	0.655263	0.0636263	0.230306	0.65389	0.337675	0.420291	-0.00406875	1	0.209044	0.868487	-0.113402	0.90561	-0.242406	0.539159	-0.0946842	0.968875	-0.75068	0.0443167	-0.0439309	1	-0.424044	0.405824	Histone H2A
HORVU.MOREX.r3.1HG0006620	-0.0668442	0.908842	0.123363	0.750068	-0.847741	0.0303089	0.0224496	0.973999	0.1511	0.837917	-0.252547	0.652411	-0.258835	0.516892	0.00814281	0.99431	-0.296814	0.587084	0.0588565	0.911268	-0.258361	0.633644	-0.213733	0.772799	-0.640585	0.113529	-0.307277	0.409428	-0.584209	0.131945	0.0710658	0.889838	-0.0929315	1	-0.29782	0.758497	0.11306	0.891531	0.0937316	0.821693	0.199017	0.884924	0.582328	0.0940699	-0.0189513	1	0.347708	0.473485	auxin transport protein (BIG)
HORVU.MOREX.r3.1HG0006650	-0.423612	0.398328	-0.806734	0.0281159	-0.179025	0.78842	-0.884349	0.0196608	-0.257469	0.749633	-0.722642	0.147365	-0.699108	0.100329	-0.260118	0.558634	0.0122538	1	-0.409642	0.357709	-0.356372	0.57838	0.801932	0.124514	-0.14504	0.841018	-1.17595	0.00125646	-0.490996	0.299212	-1.13763	0.00265404	-0.0301913	1	0.0658845	0.982461	-0.451799	0.482427	-1.03589	0.00414797	-0.415005	0.712846	-0.835574	0.0349855	-0.195894	0.942407	-0.655394	0.177886	Histone H2A
HORVU.MOREX.r3.1HG0006660	0.109448	0.976911	-0.241625	0.904641	-0.208558	0.960426	-0.105772	0.973641	0.280951	0.951565	-0.100952	0.990977	0.422216	0.868975	-0.336613	0.875348	1.25772	0.67069	-0.615247	0.775724	0.865706	0.777392	-0.859479	0.823024	-1.59513	0.486069	-2.4871	0.130421	-1.50702	0.468702	-2.3621	0.176936	-0.478022	1	-0.0522958	1	-0.576601	0.88584	-0.77561	0.675332	-1.95852	0.642	-0.917898	0.66225	-0.740539	0.949386	-0.939271	0.740889	Inorganic pyrophosphatase family protein
HORVU.MOREX.r3.1HG0006690	-0.506916	0.203915	-0.100685	0.805959	-0.607757	0.137199	-0.219482	0.574666	0.298977	0.614929	-0.577443	0.208216	-0.582075	0.107321	-0.154576	0.711075	-0.69709	0.0935563	-0.0242667	0.972066	-0.163404	0.797956	0.466754	0.395895	-0.0694372	0.9185	-1.09518	0.000669052	-0.539751	0.155854	-1.47447	1.44e-05	0.0399339	1	-0.0849505	0.96354	-0.378309	0.492536	-0.784649	0.0135694	-0.196794	0.888051	-1.08255	0.00145106	-0.104669	0.978177	-0.506201	0.241768	Poly [ADP-ribose] polymerase
HORVU.MOREX.r3.1HG0006790	-1.74927	0.190709	-0.054843	0.977077	-1.26562	0.402912	1.24193	0.285769	-0.137413	0.967642	-0.111005	0.978966	-0.832657	0.528487	0.882385	0.444699	-1.2935	0.43116	-0.647329	0.634974	-0.376782	0.86055	0.488909	0.856195	-1.1525	0.414245	-0.31846	0.803965	-1.17728	0.356485	-1.35511	0.223796	-0.165379	1	0.377517	0.928522	-0.408338	0.881159	-0.478012	0.693888	0.889624	0.811885	-0.197143	0.908188	0.735466	0.895639	0.631266	0.723459	Sodium channel protein type 10 subunit alpha
HORVU.MOREX.r3.1HG0006850	-0.0610994	0.985267	0.714182	0.571929	-0.206613	0.938828	0.649835	0.629902	0.1209	0.976526	0.397043	0.871247	0.270682	0.900094	2.82488	0.145965	-2.60336	0.234921	3.24998	0.100279	-4.02114	0.0457925	2.87336	0.346031	1.39249	0.428398	1.21785	0.359699	-2.46783	0.18522	-0.0952983	0.96985	0.107441	1	0.740794	0.868487	-0.0872098	0.989334	-1.39793	0.231668	-0.523747	0.92924	-0.901851	0.517113	-0.522642	0.951608	0.202592	0.93567	Kinase family protein
HORVU.MOREX.r3.1HG0007140	0.080272	0.949277	-0.633585	0.346576	-0.159935	0.904603	-0.94069	0.171088	0.135192	0.940449	-0.803813	0.404044	-0.730917	0.215078	-1.85754	0.000183354	-0.356262	0.716824	-1.48081	0.00352819	-0.369282	0.68167	-0.191707	0.886911	-0.109013	0.921552	-1.08931	0.0553904	0.407631	0.568857	-1.49382	0.0142853	0.339847	1	0.446487	0.767868	-0.761404	0.328606	-0.908162	0.107401	-0.536864	0.732286	-0.643863	0.325053	-0.621766	0.665799	-0.494085	0.572719	Retrotransposon protein
HORVU.MOREX.r3.1HG0007160	0.0468301	0.917004	0.253973	0.329636	0.00261659	1	0.378528	0.137959	0.129123	0.811286	-0.236567	0.566519	0.0471591	0.909632	-0.172744	0.54907	0.060526	0.925711	-0.253467	0.383121	0.0650499	0.905724	-0.238851	0.630849	-0.342829	0.278631	0.175873	0.534865	-0.00287116	1	0.232759	0.429736	-0.14782	1	-0.0421441	0.982731	-0.0593088	0.934572	-0.134512	0.633486	-0.0313303	0.992093	0.240473	0.402691	-0.0567715	0.986545	-0.0294653	0.961831	MORC family CW-type zinc finger protein 4
HORVU.MOREX.r3.1HG0007200	-0.0360535	0.929494	0.199291	0.389586	0.0764711	0.850983	0.0877805	0.749579	-0.163755	0.703521	0.124923	0.757774	-0.215255	0.418729	0.129955	0.609737	0.118807	0.797802	-0.652737	0.00232585	-0.210335	0.552867	0.0488202	0.943436	0.245411	0.423664	-0.270992	0.245856	0.22031	0.440289	-0.403145	0.0857892	-0.0388812	1	0.0549439	0.96582	0.26465	0.451333	-0.164036	0.484857	0.168903	0.837206	-0.278996	0.25247	-0.105449	0.943938	-0.291445	0.326079	Glucose-6-phosphate isomerase
HORVU.MOREX.r3.1HG0007220	0.151209	0.686463	-0.773048	0.000918861	0.104012	0.815983	-0.781565	0.00116699	-0.419617	0.236011	-0.167908	0.69836	-0.200417	0.540475	0.0233623	0.955071	0.242488	0.575976	-0.301051	0.299435	-0.0486423	0.93741	0.00685427	1	0.124924	0.778085	-0.123554	0.694998	0.295291	0.347903	-0.0629621	0.872046	-0.018877	1	-0.00406501	1	0.134687	0.807919	-0.546569	0.0206117	0.274481	0.685894	-0.407261	0.125459	-0.140018	0.926668	-0.206652	0.595202	Protein-tyrosine sulfotransferase-like protein
HORVU.MOREX.r3.1HG0007290	0.398888	0.138405	-0.437446	0.055682	0.296565	0.338066	-0.498403	0.0339088	0.227404	0.585795	0.205097	0.581914	0.304295	0.263943	-0.365761	0.12352	0.437634	0.1527	-0.611411	0.00846004	0.444673	0.120942	-0.3034	0.448364	0.102548	0.798843	-0.129974	0.631669	-0.0342076	0.939882	-0.558683	0.0184937	-0.0728551	1	0.101957	0.908261	0.0421092	0.954638	-0.20471	0.414148	0.124155	0.907507	-0.103284	0.749431	-0.014734	1	-0.0198959	0.976453	Armadillo/beta-catenin-like repeat protein
HORVU.MOREX.r3.1HG0007370	-0.498429	0.359447	0.0771657	0.886323	0.0587845	0.957559	0.194453	0.705086	-0.448199	0.538721	-0.983364	0.0732429	0.0847526	0.91247	0.60419	0.241204	0.0804307	0.953668	0.359485	0.55889	0.0438487	0.975899	0.393465	0.707722	0.292907	0.655372	-0.124456	0.829064	0.0124521	0.998409	0.265334	0.624547	-0.332614	1	-0.246319	0.878553	-0.406329	0.599025	0.105384	0.846501	-0.0369466	1	0.191742	0.745482	-0.128343	0.981494	0.122532	0.891652	B3 domain-containing protein
HORVU.MOREX.r3.1HG0007600	-0.0388816	0.926695	0.78509	0.000159867	-0.156685	0.658066	0.684785	0.00164015	-0.264228	0.481457	-0.000250285	1	0.412408	0.0965944	0.332433	0.159383	0.0440006	0.950235	0.602602	0.0072383	0.327517	0.303775	0.304408	0.442692	-0.038438	0.935207	0.716468	0.000459947	-0.0243676	0.960267	0.652284	0.00236855	0.0280326	1	-0.0730714	0.94457	-0.0085182	0.998825	0.314673	0.169563	-0.13219	0.893409	0.12785	0.672635	-0.00292651	1	-0.0168868	0.981196	Calcium-transporting ATPase
HORVU.MOREX.r3.1HG0007840	-0.0472616	0.93403	-0.33598	0.30764	0.00847291	1	0.225092	0.518738	-0.170468	0.795082	-0.277177	0.590868	-0.214724	0.601775	0.302573	0.363736	-0.0317955	0.981908	0.361337	0.292545	0.225221	0.672045	0.231903	0.724733	-0.588446	0.0575711	-0.209661	0.498146	-0.355853	0.278566	-0.0683764	0.868779	-0.0427469	1	-0.0712516	0.963256	-0.0466484	0.963206	-0.168455	0.632242	0.0706833	0.970495	0.203197	0.597208	-0.0452357	0.99946	-0.411601	0.341238	E3 UFM1-protein ligase 1-like protein
HORVU.MOREX.r3.1HG0007850	-0.231973	0.429385	0.720978	0.000579668	-0.270664	0.372143	0.70004	0.00128877	0.0916267	0.864407	0.302234	0.370987	0.0217125	0.962859	0.0480588	0.882669	-0.0529728	0.93344	0.223157	0.40989	0.39468	0.171802	0.0126319	0.995917	-0.295317	0.31517	-0.33944	0.13816	-0.433374	0.0827688	-0.318222	0.199009	-0.139293	1	-0.359004	0.379641	-0.169389	0.712856	0.000865441	1	-0.0292076	0.991562	0.267862	0.301699	-0.00111085	1	0.0458133	0.929358	E3 UFM1-protein ligase 1-like protein
HORVU.MOREX.r3.1HG0007900	-2.33185	0.00548902	-7.09802	5.8e-09	-2.76118	0.00245927	-5.39444	3.78e-07	-0.014701	1	-1.03426	0.347064	-0.994783	0.248101	-3.44538	0.000192511	-0.878074	0.453671	-5.30899	2.95e-06	-0.385281	0.785778	0.736803	0.611758	-1.73334	0.030801	-4.44056	3.03e-08	-2.36306	0.00217468	-6.14447	2.9e-10	0.451156	1	-0.746047	0.665479	-1.60969	0.144166	-1.92923	0.048073	-1.70662	0.192776	-5.66706	0.000393276	-0.317687	0.966283	-1.46604	0.245045	Protein trichome birefringence
HORVU.MOREX.r3.1HG0008140	0.988241	0.231342	0.976551	0.153767	0.202853	0.88243	1.21109	0.0803988	-0.309928	0.855422	-1.22621	0.246518	-0.293521	0.76759	-1.02414	0.1357	0.836214	0.414433	-0.254375	0.777322	-0.200412	0.894159	-1.06101	0.321815	-0.52348	0.6913	-0.992221	0.274802	-0.508933	0.654582	0.175444	0.883157	-0.146936	1	-0.880357	0.685051	0.253481	0.876054	0.297369	0.701272	0.38349	0.891369	1.18466	0.0892581	-0.298933	0.953726	0.315889	0.797828	Glycosyltransferase
HORVU.MOREX.r3.1HG0008400	-0.433882	0.400829	-0.477398	0.25857	-0.169693	0.810118	0.259527	0.577425	0.444306	0.492238	-0.00627433	1	-0.596482	0.192331	-0.610979	0.16902	-0.103625	0.920475	-0.407315	0.40978	-0.42036	0.503043	-0.296272	0.748846	0.0371933	0.969261	-1.6346	0.000183264	-0.912035	0.062112	-0.781819	0.0939332	0.0410422	1	-0.60427	0.493406	-0.0141484	0.99902	-0.410766	0.337752	0.198802	0.920905	-0.323138	0.522399	0.103946	0.983134	-0.183195	0.809779	F-box family protein
HORVU.MOREX.r3.1HG0008440	-0.202675	0.572823	-0.0425492	0.897637	-0.00246892	1	0.311869	0.244934	0.0429818	0.956109	-0.0528056	0.935306	-0.503508	0.0684155	-0.220624	0.432777	-0.153987	0.770952	-0.179022	0.572005	-0.222936	0.607924	0.028277	0.982703	-0.356764	0.282055	-0.525725	0.032045	-0.0974815	0.811769	-0.40574	0.128455	-0.176906	1	-0.202716	0.782375	-0.000728149	1	-0.372556	0.140985	0.190446	0.851008	-0.166498	0.606532	-0.164796	0.90795	-0.312185	0.381931	Glutathione S-transferase
HORVU.MOREX.r3.1HG0008450	0.42893	0.258508	0.21773	0.52064	0.555784	0.141141	0.624499	0.0419305	0.45131	0.334564	-0.349059	0.456848	-0.395322	0.276625	0.0814094	0.844698	0.0846185	0.918572	0.593533	0.0641049	-0.17039	0.77682	0.378061	0.496344	0.42739	0.290838	0.649453	0.0289842	0.586977	0.0915592	0.551612	0.0833587	0.0780387	1	-0.340865	0.642661	-0.255314	0.671549	-1.14759	4.93e-05	-0.164728	0.910763	-0.758959	0.0154021	-0.182291	0.922966	-1.068	0.000460074	11S globulin seed storage protein 2
HORVU.MOREX.r3.1HG0008490	-0.489681	0.381473	-1.21465	0.00292495	-0.721218	0.182061	-1.69951	5.05e-05	0.155383	0.890504	-0.378329	0.590591	-0.504906	0.328533	-1.23704	0.0035696	-0.718647	0.237535	-1.01564	0.0225454	-0.253294	0.757692	-0.0361354	0.98934	0.216565	0.783899	-0.750771	0.12178	-0.00690787	1	-0.679524	0.192691	0.182164	1	0.0422413	0.994719	-0.433524	0.581468	-1.4681	0.000377473	-0.197113	0.930435	-1.0785	0.0167977	-0.240737	0.9302	-0.0775113	0.936198	Replication factor C subunit 1
HORVU.MOREX.r3.1HG0008510	0.0589936	0.896675	0.199276	0.47472	-0.0135383	0.991376	0.369792	0.161075	0.0905837	0.892752	-0.00174325	1	0.211762	0.501924	0.700581	0.00230893	0.136575	0.799189	0.672071	0.00462732	0.235417	0.565571	0.161219	0.776111	0.188475	0.612633	0.504592	0.0347132	-0.0553542	0.901187	0.569024	0.0215819	-0.18205	1	0.181081	0.818732	-0.106558	0.856016	0.327371	0.191494	-0.256561	0.727867	0.126328	0.709989	0.0258314	1	-0.00815009	0.997135	Beta-hexosaminidase
HORVU.MOREX.r3.1HG0008520	-0.335834	0.273968	0.559652	0.0185087	-0.051159	0.927694	0.448346	0.0785303	-0.152214	0.773196	0.242651	0.553232	0.196233	0.53254	0.243766	0.379362	-0.0377073	0.963949	0.351894	0.20012	0.281567	0.452074	0.598811	0.0499376	-0.175237	0.67293	0.0310029	0.940064	-0.251456	0.454071	-0.0250313	0.958937	0.0531049	1	0.021375	0.99631	-0.221384	0.643597	0.292608	0.267727	-0.205602	0.822189	0.342212	0.233692	-0.0622919	0.983308	0.000260994	1	Dual specificity phosphatase
HORVU.MOREX.r3.1HG0008600	-0.519814	0.73559	-4.38719	0.00352773	-2.90249	0.061385	-2.75684	0.0411592	0.0312407	0.999739	0.123248	0.967089	-0.96717	0.223272	-1.21947	0.0802847	-1.09403	0.263329	-2.75106	9.44e-05	-1.14966	0.207323	-0.57628	0.687129	1.87008	0.0895768	-1.62091	0.227511	0.583936	0.704188	0.274952	0.863061	0.534473	1	-0.308557	0.959733	-0.167133	0.933779	-1.35835	0.0422253	0.291914	0.934489	-1.39455	0.0546329	-0.327294	0.948055	-0.375239	0.757462	Agamous MADS-box transcription factor
HORVU.MOREX.r3.1HG0008620	-0.137421	0.742387	0.101662	0.765517	0.0663689	0.904603	0.446216	0.114434	-0.301321	0.507591	0.533044	0.129923	-0.173386	0.643974	-0.337071	0.258644	0.110318	0.863672	0.0739297	0.857307	-0.082217	0.892778	-0.440595	0.330413	0.114948	0.814693	-0.16499	0.624637	0.0918723	0.834638	0.184058	0.602794	-0.201806	1	-0.229707	0.786051	-0.183741	0.762353	0.126186	0.712417	0.318812	0.655765	0.244042	0.489248	-0.170956	0.917264	0.186495	0.706008	UDP galactose transporter-related protein
HORVU.MOREX.r3.1HG0008650	-0.331945	0.126168	-0.0445377	0.853956	-0.285367	0.23288	0.197119	0.333702	-0.0878326	0.836664	0.0347055	0.94449	-0.296396	0.154843	-0.345882	0.0710136	-0.413371	0.0730394	-0.167283	0.458536	-0.0967142	0.787777	0.00824632	0.998471	-0.385939	0.0674023	-0.397823	0.0340076	-0.478706	0.0141701	-0.160966	0.48547	-0.33121	0.471651	-0.0463436	0.967619	0.0770715	0.870045	-0.0339029	0.894066	-0.0782491	0.937604	0.0224926	0.9496	0.272611	0.518035	-0.229545	0.405265	Evolutionarily conserved C-terminal region 2
HORVU.MOREX.r3.1HG0008790	2.8072	0.00387874	4.35543	5.21e-07	2.14501	0.051271	1.8822	0.0334743	1.98744	0.0922433	2.76433	0.00390433	5.62726	2.81e-08	8.35117	7.74e-15	3.13438	0.0142744	6.11225	8.32e-09	5.18962	4.96e-07	5.31739	5.34e-07	3.52097	0.000572505	7.05267	1.04e-11	1.25468	0.339873	3.25011	0.00279323	2.75617	0.0360891	5.68728	6.21e-08	5.15684	0.00103773	6.3156	4.8e-09	1.47782	0.772289	4.68064	7.46e-05	5.59243	0.000228031	4.57796	8.52e-05	Laccase
HORVU.MOREX.r3.1HG0008810	-0.90439	0.572952	1.34881	0.210401	0.125619	0.967815	1.40439	0.207579	-1.54341	0.405037	1.68332	0.251977	1.18964	0.399257	0.408572	0.754802	1.2272	0.522451	1.95049	0.0726233	1.33128	0.451122	-0.965288	0.651596	-0.278858	0.893594	1.5481	0.13387	0.350608	0.832286	0.930406	0.434886	-0.0647935	1	0.470188	0.90304	-0.144738	0.973065	1.96938	0.062678	0.480671	0.933595	1.68749	0.151942	0.992155	0.825724	-1.71823	0.306826	Citrate-binding protein
HORVU.MOREX.r3.1HG0008820	-0.482078	0.105321	0.443885	0.0796684	-0.492473	0.118081	0.945291	9.47e-05	-0.701772	0.0156597	-0.118939	0.819097	-0.304457	0.328334	0.125607	0.696762	-0.308267	0.461878	0.862059	0.00049577	-0.137364	0.78696	-0.169814	0.779558	-0.331172	0.340951	0.141893	0.644325	-0.118454	0.766415	0.186673	0.559348	-0.237413	1	-0.0226055	0.996227	-0.302511	0.493391	-0.050779	0.884574	-0.176514	0.872354	0.699142	0.00803734	0.013021	1	-0.10938	0.832898	RNA polymerase II transcription factor SIII (Elongin) subunit A
HORVU.MOREX.r3.1HG0008890	-0.0840722	0.808037	0.2354	0.278265	-0.161736	0.615308	0.394788	0.060268	0.156352	0.703521	-0.0251192	0.970809	-0.113644	0.691041	0.170126	0.463269	-0.10603	0.811678	0.250584	0.279195	-0.0865335	0.837137	0.1099	0.830489	-0.234438	0.401532	0.11821	0.619035	0.0946975	0.756486	0.261092	0.242145	0.00566504	1	0.0444114	0.975096	-0.142556	0.755139	-0.0540458	0.847461	-0.0932419	0.932747	0.33147	0.161569	-0.09055	0.963294	-0.0329103	0.951164	Coiled-coil domain-containing protein
HORVU.MOREX.r3.1HG0008950	-0.134666	0.837945	0.713122	0.0786438	-0.321212	0.591207	0.75198	0.0725386	0.282931	0.711465	0.358082	0.608189	-0.304188	0.552406	0.2572	0.58958	-0.153546	0.870911	0.118621	0.845738	-0.220539	0.771278	0.0710081	0.962683	0.053857	0.946965	-0.0920673	0.873096	-0.292531	0.592159	-0.155812	0.791991	-0.299627	1	0.0417439	0.993075	0.00566196	1	-0.0114819	0.990832	-0.182386	0.926535	-0.228046	0.665524	0.0571353	0.99946	0.0428548	0.966339	Histone-lysine N-methyltransferase
HORVU.MOREX.r3.1HG0008980	1.58653	0.000816142	2.51235	1.58e-09	1.36454	0.0107602	1.78608	5.3e-05	0.697233	0.352742	1.10072	0.0553554	2.08415	1e-06	2.15168	1.31e-07	0.57066	0.472143	1.48499	0.000682435	1.84517	3.79e-05	0.852437	0.208004	1.25281	0.0165116	2.21258	4.95e-08	0.767183	0.190706	1.60596	0.000205386	0.773437	0.701346	1.08971	0.0614999	1.79081	7.05e-05	2.83375	1.35e-11	0.650717	0.571163	1.96139	2.67e-05	1.20595	0.0331884	1.77466	0.000150763	TOX high mobility group box protein
HORVU.MOREX.r3.1HG0009050	-0.796446	0.0351769	-0.417305	0.246798	-0.520522	0.23675	0.204469	0.617607	-0.422318	0.447558	0.23643	0.694182	-0.764669	0.0366689	-0.149442	0.727715	-0.549148	0.259181	-0.0989515	0.845304	-0.370985	0.489282	-0.330133	0.629	-0.140347	0.830851	-0.406085	0.287758	-0.621762	0.130541	-0.223414	0.622934	-0.461931	0.888126	-0.56674	0.397816	-0.122596	0.89571	0.172344	0.690324	0.264931	0.846434	0.137098	0.798132	-0.37616	0.749351	-0.113923	0.885692	MYB transcription factor
HORVU.MOREX.r3.1HG0009120	0.643255	0.536102	-0.368293	0.65259	0.0820309	0.9708	-0.507258	0.54053	0.63882	0.652963	0.154749	0.928954	0.130155	0.895872	-0.145326	0.858031	-0.0588983	0.98443	-0.350031	0.647635	0.0636143	0.973331	-0.461824	0.720071	0.454488	0.671188	0.0888377	0.938933	-0.834569	0.341907	-0.0898047	0.946012	-0.20543	1	0.0938087	0.99057	0.826496	0.491251	-0.525382	0.491851	2.16682	0.00567546	-0.23953	0.812514	1.42723	0.166915	-0.305489	0.815033	cDNA clone:J013058P10
HORVU.MOREX.r3.1HG0009360	0.464773	0.198955	0.360712	0.241474	0.362613	0.377726	0.227568	0.508652	-0.268922	0.642433	-0.163248	0.775226	0.276012	0.539685	0.34139	0.384308	-0.0364762	0.982224	0.770034	0.0295565	0.327677	0.565869	0.411638	0.528198	0.709405	0.0556294	-0.071365	0.88007	0.661077	0.0677969	0.0500446	0.929135	0.346876	1	-0.25764	0.808656	-0.0251533	0.988916	0.207649	0.588459	-0.46107	0.524231	0.377973	0.337049	-0.0151634	1	0.296817	0.578557	WRKY family transcription factor family protein
HORVU.MOREX.r3.1HG0009450	1.28187	0.375788	3.42581	0.00215992	1.64811	0.25486	2.59807	0.0239319	-0.519197	0.842757	2.01158	0.189464	4.51858	0.00020182	2.05085	0.0677677	3.79579	0.00681126	2.86962	0.0130225	3.32459	0.0109526	-1.06486	0.631924	1.47435	0.313853	3.04608	0.00541733	1.16557	0.410531	3.19549	0.0049348	0.324743	1	0.234933	0.975096	2.5395	0.0766651	3.82448	0.000652727	1.25929	0.699446	3.02764	0.0106956	2.62248	0.10012	1.12095	0.506092	Small integral membrane protein 14
HORVU.MOREX.r3.1HG0009460	2.40034	0.00756969	0.588109	0.486389	-0.0830296	0.98127	-3.9122	0.000732507	2.62036	0.00354534	1.27355	0.21279	2.23976	0.0041609	0.841287	0.293324	-0.738441	0.669694	-1.58483	0.0848772	1.85763	0.0382651	0.814563	0.559444	3.37143	4.24e-06	3.1229	3.87e-06	0.619526	0.58517	-1.01074	0.326368	3.1185	6.14e-05	3.44946	1.16e-06	2.17431	0.00273053	2.20466	0.000564639	-0.954364	0.611073	-0.955028	0.258618	2.42787	0.000659773	2.59088	0.000116786	polyadenylate-binding protein 1-B-binding protein
HORVU.MOREX.r3.1HG0009850	-0.773973	0.123978	-0.471647	0.327347	-0.28093	0.675669	0.382791	0.430434	-0.441672	0.551394	-0.215972	0.805267	-0.00900694	0.998652	-0.26072	0.621777	0.219244	0.808305	-0.210638	0.723855	0.112853	0.90527	-0.189463	0.872302	-0.0467308	0.960883	0.203604	0.708808	-0.0155532	0.995496	-0.272485	0.649169	0.41331	1	0.69457	0.375663	0.0528423	0.971543	0.251956	0.597242	-0.109332	0.968875	0.159021	0.794917	-0.564613	0.579285	0.149644	0.862068	Transposon Ty1-PR3 Gag-Pol polyprotein
HORVU.MOREX.r3.1HG0009950	4.00148	8.15e-07	4.35772	2.58e-08	2.4884	0.00634603	1.26798	0.126844	2.70744	0.0014952	4.01956	5.65e-07	7.09231	2.02e-15	5.7106	3.97e-12	2.37748	0.0319498	2.39298	0.00295882	6.1068	3.94e-12	4.44427	6.48e-08	3.93992	9.96e-07	6.80666	1.66e-15	1.74515	0.0469205	2.98237	0.000120735	2.75176	0.00225238	4.73597	5.17e-09	3.97261	1.37e-06	6.75861	3.06e-15	2.39449	0.0192539	2.97483	0.00042729	3.81527	4.19e-06	5.52821	3.35e-11	Non-specific lipid-transfer protein-like protein
HORVU.MOREX.r3.1HG0010090	-2.71302	0.15614	-1.67472	0.295483	-1.46033	0.513243	-4.06735	0.0177826	-0.108682	0.987794	-0.736816	0.800668	-1.0435	0.607089	-3.36892	0.046875	-0.511818	0.893607	-2.0753	0.239477	0.112724	0.984667	1.96869	0.472615	4.36503	0.0282094	-1.67384	0.426004	-2.04805	0.363032	-1.67384	0.48953	-2.04805	0.949986	-1.67384	0.76159	-2.21123	0.478543	4.09359	0.0395557	4.25581	0.088733	0	1	-2.21123	0.665799	0	1	Receptor protein kinase
HORVU.MOREX.r3.1HG0010340	3.35133	0.0752391	0	1	3.80415	0.0474096	0	1	0	1	0	1	2.23271	0.251145	2.13726	0.117496	0	1	-0.698972	0.761409	0	1	0.52175	0.90363	1.50986	0.166387	3.12297	0.000228118	0.935076	0.41301	0.585906	0.590266	0.680475	1	1.70902	0.1924	0	1	0	1	0	1	0	1	0	1	1.83428	0.500073	Non-specific lipid-transfer protein-like protein
HORVU.MOREX.r3.1HG0010370	-0.0880001	0.859899	0.254182	0.421365	0.139185	0.776685	0.244273	0.46166	0.186351	0.752138	0.185153	0.72958	-0.366896	0.250644	-0.105865	0.773362	-0.464351	0.220682	-0.319281	0.332537	0.0615899	0.92122	-0.0667208	0.939899	-0.154433	0.741808	0.033771	0.940757	-0.416922	0.203861	-0.248033	0.492387	0.152789	1	0.0404782	0.988058	-0.259667	0.619519	-0.0131308	0.981966	-0.0868494	0.957153	-0.168191	0.677298	-0.250031	0.82798	0.0111604	0.994608	Nuclear pore complex protein Nup107
HORVU.MOREX.r3.1HG0010450	0.155249	0.834392	-0.226063	0.669809	0.160209	0.848019	-0.056905	0.938235	-0.0628155	0.964519	-0.547217	0.433936	0.0212922	0.986797	-0.505452	0.290449	0.0873059	0.946125	-0.490976	0.337553	-0.537113	0.412607	-0.0565611	0.977806	-0.355829	0.595494	-0.0116575	0.99374	-0.209172	0.750564	0.448697	0.385118	-0.0531665	1	-0.142261	0.948427	-0.0829538	0.9515	0.207827	0.684252	0.117127	0.966651	0.485718	0.336321	-0.420841	0.789999	-0.452993	0.505273	ABC transporter G family member
HORVU.MOREX.r3.1HG0010470	0.101259	0.679927	-0.107935	0.551114	0.0532824	0.866166	-0.090136	0.645239	0.0884926	0.80632	-0.257584	0.253239	-0.117201	0.587333	-0.159115	0.370656	0.102367	0.755306	-0.28963	0.0913548	-0.0867213	0.785507	-0.199157	0.497372	0.0683494	0.819941	-0.0422877	0.84607	0.296409	0.105795	0.0689905	0.753386	0.100932	1	0.0501237	0.948883	0.0949817	0.794632	0.194279	0.242147	0.245187	0.470797	0.141501	0.473325	-0.195516	0.674017	-0.0796948	0.791585	Arginine/serine-rich splicing factor
HORVU.MOREX.r3.1HG0010490	0.257147	0.501273	-0.122335	0.709688	0.512319	0.132464	0.141934	0.676596	0.437901	0.285393	-0.189733	0.699915	-0.341372	0.307472	-0.0203953	0.966388	0.141798	0.820077	0.209741	0.538901	-0.143477	0.796682	-0.374026	0.439072	-0.311945	0.430126	0.201109	0.53217	0.296934	0.407092	0.424785	0.160095	-0.235812	1	-0.0241967	0.996296	0.0264434	0.983204	-0.219687	0.48208	0.0414568	0.987419	0.647243	0.0254384	0.202638	0.891649	-0.000398391	1	Peptidyl-prolyl cis-trans isomerase
HORVU.MOREX.r3.1HG0010530	0.737017	0.0233881	0.422515	0.166873	0.539509	0.14858	0.753776	0.0108333	0.344593	0.506725	0.313436	0.512319	0.580455	0.0814745	0.0969748	0.81331	0.901406	0.00873556	0.546568	0.0886075	0.309933	0.533748	-0.0270611	0.98903	-0.453348	0.234083	-0.199022	0.572284	-0.222135	0.591495	-0.0986201	0.82087	-0.11757	1	0.260795	0.760498	0.0888522	0.920914	0.89731	0.00399562	0.475242	0.460581	0.949636	0.00450614	0.082901	0.983095	0.287663	0.598722	Alcohol dehydrogenase
HORVU.MOREX.r3.1HG0010600	9.49538	7.57e-16	7.41027	3.36e-14	1.52878	0.497597	-2.32546	0.210941	9.46095	7.91e-16	7.787	3.43e-15	10.845	4.36e-21	7.99687	1.61e-14	0	1	2.8217	0.0475309	9.73229	3.94e-17	7.2783	1.01e-11	8.90808	4.92e-14	6.2754	1.62e-11	3.94559	0.0198094	-2.88702	0.180189	7.65565	7.34e-10	6.7576	1.54e-12	6.84567	1.46e-13	10.747	6.16e-20	-1.46233	0.763692	1.93195	0.366175	6.86061	1.42e-13	10.8556	5.91e-20	Tryptophan decarboxylase
HORVU.MOREX.r3.1HG0010640	1.39914	0.0252242	3.82405	5.3e-12	0.92509	0.205534	1.7895	0.0016683	0.449647	0.698915	2.84693	4.34e-07	3.10041	6.07e-09	2.99979	1.67e-08	0.694033	0.444633	2.09217	0.000133492	1.79863	0.00203896	0.648396	0.535731	1.8595	0.00158505	3.80796	2.55e-12	1.27512	0.0435886	3.02672	3.18e-08	0.801162	0.837799	2.48639	9.75e-06	0.71148	0.442608	3.82297	1.36e-12	0.499207	0.803343	1.37032	0.019454	1.38641	0.0539778	2.85638	1.44e-07	Bidirectional sugar transporter SWEET
HORVU.MOREX.r3.1HG0010650	-0.16583	0.935612	-2.10645	0.0514103	-0.230104	0.92484	-2.54898	0.0230785	0.455252	0.864617	-1.51053	0.337461	-1.66847	0.190248	-2.36112	0.0341853	-0.967929	0.619472	-3.73243	0.00138294	-0.524585	0.80856	1.11226	0.600251	-0.160452	0.943713	-2.73652	0.0124548	0.411875	0.813998	-2.67134	0.0190126	0.579832	1	-1.57975	0.461435	-0.425966	0.876054	-2.992	0.00617683	-0.494914	0.930895	-2.34208	0.0465024	-0.549183	0.942407	-1.5485	0.298739	Defensin
HORVU.MOREX.r3.1HG0010660	-0.182616	0.783722	-1.74103	8.3e-06	-0.601129	0.25791	-1.72553	1.87e-05	0.512356	0.434947	-0.728003	0.187322	-0.154382	0.797024	-0.579533	0.15898	0.0208102	0.998767	-0.0090358	0.999321	-0.0406729	0.974833	-0.579676	0.383633	-1.00055	0.0237689	-2.43274	2.43e-10	-1.20206	0.00435397	-1.55304	6.81e-05	0.259256	1	-0.43652	0.648614	-0.291635	0.719986	-0.815265	0.0334487	-0.552884	0.546694	-0.561881	0.199069	-0.00445861	1	-0.753834	0.121347	Defensin
HORVU.MOREX.r3.1HG0010770	-0.84289	0.0025518	-0.570952	0.0318604	-0.656091	0.037804	-0.109664	0.749542	0.268746	0.568357	-0.0796503	0.897409	-0.706139	0.010837	-0.773103	0.00324473	-0.655757	0.0460804	-0.663203	0.0156773	-0.58163	0.0678003	-0.160502	0.801859	-0.408264	0.242129	-0.982567	0.000249632	-0.671117	0.0235723	-0.928145	0.000948115	-0.00320054	1	-0.373391	0.527648	-0.648895	0.0450578	-1.24459	1.75e-06	-0.471691	0.344052	-0.779535	0.0062252	-0.301829	0.714742	-0.571851	0.084415	WEB family protein
HORVU.MOREX.r3.1HG0010860	0.51416	0.404395	-0.298133	0.554094	0.0410868	0.978774	-0.715272	0.13163	0.47752	0.566361	-0.349159	0.647838	-0.19174	0.785825	0.254609	0.63196	-0.0738304	0.963182	-0.133066	0.841528	-0.110375	0.919798	-0.535506	0.522659	0.235978	0.763168	0.17448	0.751539	1.1646	0.012546	0.132018	0.837829	0.30399	1	-0.14452	0.94462	-0.453383	0.609795	0.420641	0.411831	-0.317255	0.876491	0.0322996	0.977251	-0.196067	0.966132	0.362458	0.647499	Dual-specificity RNA methyltransferase RlmN
HORVU.MOREX.r3.1HG0010870	0.912128	0.0884294	-0.603207	0.188677	0.0880414	0.939363	-0.922454	0.0449292	0.911219	0.139982	-0.523584	0.446217	0.510181	0.375768	0.0931563	0.88352	0.0851539	0.955689	0.00050617	1	-0.261771	0.785237	-0.754562	0.30477	0.216049	0.798998	0.278161	0.598126	1.36644	0.00425422	-0.242349	0.686498	0.50819	0.995051	0.0872375	0.979518	-0.696293	0.357948	-0.105153	0.868975	-0.801074	0.405942	-0.0634903	0.943218	-1.23671	0.051136	0.267256	0.756793	Regulator of chromosome condensation (RCC1) family protein
HORVU.MOREX.r3.1HG0010880	-0.356896	0.615766	1.11176	0.0174789	0.114961	0.910642	0.439316	0.434596	-0.236475	0.832039	0.026932	0.994563	-0.0998736	0.890449	0.0423785	0.951456	0.0267374	0.996013	-0.0723595	0.92157	-0.199627	0.822712	-0.515061	0.522077	0.416619	0.545903	0.432958	0.392785	0.533773	0.35728	1.00792	0.0296139	-0.109771	1	-0.397943	0.771321	0.0461533	0.982384	0.986644	0.0413934	0.737741	0.432258	1.40859	0.00446937	-0.0930744	0.993696	0.251851	0.791767	NOD26-like intrinsic protein 3
HORVU.MOREX.r3.1HG0010890	0.113358	0.674635	0.00417698	0.994812	0.129157	0.644632	0.026441	0.922005	0.35413	0.130141	-0.0292877	0.951608	0.101699	0.687137	0.00496508	0.993383	0.12446	0.726892	0.113551	0.618135	0.00772557	0.994082	-0.0841897	0.85664	0.202113	0.423109	0.0451094	0.852696	0.0795067	0.77704	-0.0049905	0.994762	-0.0951751	1	-0.0358137	0.979013	-0.15803	0.648344	0.102507	0.61543	0.131653	0.859038	-0.151792	0.489722	-0.0471519	0.983134	0.0237688	0.958076	Glycine-rich protein A3
HORVU.MOREX.r3.1HG0010930	0.111319	0.794491	-0.672032	0.00601588	0.233755	0.541663	-0.52916	0.0413228	0.536309	0.104375	-0.174593	0.699915	-0.00418956	1	-0.0874983	0.805707	0.149139	0.79594	-0.173891	0.611681	0.10368	0.854586	0.179859	0.767524	0.206942	0.629436	-0.0528492	0.894425	-0.285814	0.419306	-0.0894679	0.823523	-0.143831	1	-0.171831	0.862167	0.0633507	0.939006	-0.659813	0.0118517	0.133563	0.922522	-0.391028	0.196935	0.0369546	0.999974	-0.481309	0.16336	transmembrane protein
HORVU.MOREX.r3.1HG0011020	-0.210749	0.76234	-0.665889	0.13055	-0.055842	0.962677	-0.936794	0.035712	-0.314275	0.723785	-0.645258	0.303254	-1.01715	0.0298739	-0.806166	0.0774511	-0.205168	0.83642	-0.911034	0.053135	-0.57093	0.37587	0.10652	0.9377	0.441923	0.50515	-0.0530712	0.946027	-0.0518219	0.958793	-0.581939	0.318262	-0.0358866	1	0.376648	0.789622	-0.790529	0.178558	-1.18942	0.00502077	-0.43133	0.755205	-0.976926	0.0353906	-0.571906	0.598243	-0.891845	0.0962083	GDSL esterase/lipase
HORVU.MOREX.r3.1HG0011110	-0.209352	0.628921	0.324002	0.279502	0.378063	0.324777	0.23408	0.476088	-0.506364	0.232591	0.0520574	0.946925	0.103094	0.819302	0.338108	0.279994	0.120175	0.862419	0.431757	0.171367	0.0269079	0.978871	0.0603932	0.950872	0.306132	0.51227	0.48823	0.15295	-0.0360689	0.959796	0.0945685	0.857103	-0.313274	1	0.268942	0.788919	0.0131214	0.996823	0.5757	0.043475	-0.0371588	0.991907	0.677146	0.0250449	-0.0979598	0.977252	0.498272	0.18605	F-box/LRR-repeat protein
HORVU.MOREX.r3.1HG0011140	-0.518852	0.411394	-1.20372	0.00908454	-0.785013	0.205318	-0.904121	0.062098	-0.203975	0.85859	-1.66819	0.00141208	-0.565821	0.3357	-0.538749	0.352409	-0.255369	0.807855	-0.928421	0.108236	0.158257	0.877786	0.60177	0.495886	-0.373953	0.602863	-0.17211	0.77596	-0.034712	0.977229	-0.189622	0.773898	-0.0510816	1	-0.137684	0.956791	-0.673501	0.323622	-1.48295	0.00101064	-0.943198	0.189331	-1.40032	0.00431303	-0.972488	0.141334	-0.452374	0.513897	DUF1639 family protein
HORVU.MOREX.r3.1HG0011170	0.335412	0.412821	-0.266384	0.444178	0.102134	0.869119	-0.178531	0.644676	0.239072	0.7015	-0.0213273	0.990977	-0.314965	0.424565	-0.00948177	0.993466	-0.274638	0.629372	-0.00616834	1	-0.144581	0.820787	0.238931	0.74425	-0.302378	0.519279	-1.25706	8.03e-05	-0.273115	0.520842	-0.916349	0.00667963	-0.206758	1	-0.169191	0.884199	-0.411602	0.41231	-0.64166	0.0527503	-0.452809	0.51218	-0.196416	0.649637	-0.417134	0.595543	-0.133273	0.833734	Protein SENSITIVITY TO RED LIGHT REDUCED 1
HORVU.MOREX.r3.1HG0011180	-0.062114	0.902797	0.661864	0.0121952	-0.199752	0.65948	0.396974	0.177276	0.202027	0.7227	0.374185	0.360836	-0.0493751	0.922422	0.631069	0.0216753	-0.262887	0.602099	0.3696	0.241585	-0.0641534	0.923501	0.0163305	0.995862	-0.200691	0.671118	0.00639835	0.996045	-0.310104	0.408571	-0.165982	0.662011	-0.108076	1	-0.0142837	1	0.0294689	0.981322	0.899274	0.000773776	-0.16384	0.897854	0.287767	0.421568	-0.142256	0.943375	0.453325	0.241768	Nuclear factor related to kappa-B-binding protein
HORVU.MOREX.r3.1HG0011190	-0.94626	0.00838826	-0.597398	0.0787854	-0.82464	0.0381959	-0.515364	0.151138	-0.212256	0.767718	0.0868079	0.912847	-0.551464	0.157467	-0.601615	0.0970152	-0.309857	0.607377	-0.340521	0.411198	-0.271195	0.65084	0.163924	0.854167	-0.651867	0.115967	-1.34985	8.69e-05	-0.97959	0.00809069	-1.25034	0.000543832	0.0420822	1	-0.166588	0.901209	-0.455419	0.399421	-0.783973	0.0199058	-0.319466	0.777493	-0.998026	0.00585566	-0.0812812	0.985746	-0.556076	0.216756	Kinesin-like protein
HORVU.MOREX.r3.1HG0011270	-0.417436	0.162121	-0.414179	0.110272	-0.530943	0.0807851	-0.406413	0.132615	0.0654905	0.92517	-0.0652088	0.914076	-0.475259	0.0960898	-0.366921	0.180828	-0.0366097	0.967479	-0.509929	0.0634443	-0.414242	0.234235	-0.299824	0.534707	-0.435484	0.167138	-0.588083	0.0265998	-0.548612	0.0537358	-0.634968	0.0235194	0.142093	1	0.187854	0.818732	-0.356701	0.37586	-0.56075	0.0342321	-0.228087	0.797131	-0.417274	0.164845	-0.0680033	0.982992	-0.179075	0.694744	DIS3-like exonuclease 2
HORVU.MOREX.r3.1HG0011360	-0.561062	0.0108747	-0.693516	0.000278051	-0.372697	0.146646	-0.638504	0.00124765	-0.0525019	0.929682	-0.230462	0.461199	-0.255161	0.294024	-0.731778	0.000178593	-0.432564	0.100332	-0.455805	0.0311739	-0.188136	0.583253	-0.105396	0.839444	-0.278167	0.314824	-0.353294	0.0915692	-0.180815	0.51936	-0.174967	0.486662	0.200092	1	-0.00592071	1	-0.409299	0.137543	-0.0862666	0.733349	-0.354466	0.364677	0.128718	0.639565	-0.0698222	0.977252	0.567734	0.0113484	Transmembrane protein
HORVU.MOREX.r3.1HG0011370	-0.130422	0.877116	-1.02516	0.030764	0.133306	0.888367	-0.585216	0.256177	0.196625	0.864817	-0.151712	0.885554	-0.415918	0.486139	-0.092796	0.892337	-0.422204	0.614547	0.107314	0.887084	-0.571083	0.425838	0.113954	0.939899	-0.593788	0.357217	-0.200399	0.742232	-0.573738	0.334506	0.236143	0.711078	-0.219746	1	0.366445	0.799771	-0.271353	0.810075	-0.645866	0.21503	-0.00304347	1	0.508511	0.371245	-0.232406	0.949333	-0.234217	0.801744	Integral membrane protein
HORVU.MOREX.r3.1HG0011380	-0.094324	0.872089	-0.772244	0.0221843	0.181587	0.742402	-0.232061	0.557591	-0.267503	0.684973	0.131741	0.849397	-0.059841	0.921228	-0.426396	0.238143	-0.281722	0.655925	-0.253679	0.540859	0.17384	0.791998	-0.469439	0.420027	0.239756	0.66567	-0.112508	0.799576	0.755408	0.0365209	0.324526	0.41275	0.246398	1	0.292242	0.759308	0.366634	0.543925	0.130112	0.758231	0.457048	0.575836	-0.147985	0.770827	0.225271	0.905138	0.344493	0.510486	Zinc finger family protein
HORVU.MOREX.r3.1HG0011850	0.9085	0.179002	0.0401851	0.961758	0.64392	0.413648	0.0563689	0.954995	0.017692	1	0.157208	0.902357	0.720571	0.310178	-0.0284082	0.983428	0.70324	0.464647	-0.335553	0.668114	0.274299	0.822801	-0.829015	0.434958	-0.630619	0.455577	1.27812	0.0226275	1.60217	0.00739504	1.05216	0.0837891	0.0342392	1	0.684575	0.615107	0.477118	0.685668	0.283696	0.684252	0.372492	0.885612	0.352179	0.650579	-0.207354	0.977252	0.345625	0.743324	nucleolar GTP-binding protein
HORVU.MOREX.r3.1HG0011870	-1.17624	0.00949987	-2.02733	4.89e-07	-1.04184	0.036623	-1.60827	9.54e-05	-0.70955	0.242325	-1.13554	0.018286	-0.792219	0.0951697	-1.67662	5.21e-05	-0.471792	0.506741	-1.47327	0.000524685	-0.668379	0.254243	-0.443686	0.586901	-1.43158	0.0014047	-3.34648	2.27e-13	-1.25851	0.0059264	-3.18173	1.41e-11	0.095276	1	-0.548235	0.557198	-1.35539	0.0032573	-1.14114	0.00614621	-0.553339	0.599214	-0.867671	0.0594365	-0.326036	0.878052	0.0091605	1	Protein LURE 1.5
HORVU.MOREX.r3.1HG0011890	-0.533729	0.0185614	-0.00669338	0.988246	-0.325118	0.226334	0.102506	0.678702	-0.336281	0.266411	-0.282167	0.33822	-0.292135	0.226663	-0.0682725	0.799722	-0.135928	0.741585	0.540106	0.0062146	-0.204802	0.543678	-0.165381	0.706178	0.301021	0.282845	0.769114	6.73e-05	0.223132	0.424582	0.625254	0.00253998	0.075495	1	-0.293419	0.538556	0.0341213	0.963206	0.254417	0.262186	0.361697	0.373559	0.831462	7.28e-05	0.22683	0.756269	-0.207611	0.55906	F-box family protein
HORVU.MOREX.r3.1HG0011900	0.676299	0.127647	0.663562	0.0657097	0.623945	0.194195	0.577515	0.130728	0.26642	0.73881	0.197849	0.78019	0.753951	0.071115	0.305443	0.455315	0.769678	0.122694	0.777613	0.0354727	0.887865	0.0424469	-0.157825	0.873265	0.0334689	0.966512	0.685474	0.0443173	-0.029296	0.974138	0.820094	0.0184454	-0.341756	1	0.0714782	0.978464	0.0875449	0.941597	1.02805	0.00768325	-0.0728532	0.980372	1.70209	1.05e-05	0.0289481	1	0.785402	0.120529	Pyrimidine-specific ribonucleoside hydrolase
HORVU.MOREX.r3.1HG0012020	-0.475952	0.271946	-0.747419	0.0302836	-0.390263	0.420813	-0.782191	0.0290842	-0.128836	0.884296	-0.213164	0.738515	-0.379182	0.369549	-0.233711	0.588985	0.0543191	0.962926	-0.663767	0.0952948	-0.599196	0.196946	0.413206	0.528649	-0.435455	0.340754	0.0571653	0.910365	-0.319826	0.474347	-0.329263	0.438899	-0.151744	1	-0.142484	0.921759	-0.369645	0.543404	-0.908091	0.00899057	-0.00865148	1	-0.355641	0.400176	0.0802695	0.986349	0.00567498	1	Glutamyl-tRNA reductase
HORVU.MOREX.r3.1HG0012100	-0.415581	0.459166	0.529591	0.241229	-1.21676	0.0144475	0.622845	0.172739	0.0195155	0.995691	-0.00503987	1	-0.50332	0.350847	0.309539	0.553039	-0.00519492	1	0.449025	0.38859	0.221976	0.793485	0.610381	0.42359	0.3042	0.662021	-0.311352	0.547527	-0.313496	0.614884	-0.0582227	0.939327	0.181169	1	-0.278164	0.862199	-0.427118	0.585019	-0.587141	0.206623	0.0133109	1	-0.144421	0.826942	-0.448195	0.756378	-0.776022	0.190585	F-box protein
HORVU.MOREX.r3.1HG0012160	-2.61056	0.183575	-1.59926	0.367242	-2.61056	0.221198	0.774083	0.696918	-2.61056	0.252652	-0.00271068	1	0.0510577	0.99364	2.25773	0.0580012	1.83884	0.397849	0.859009	0.620555	0.0403867	1	-2.37092	0.439072	-0.289818	0.790389	-0.180241	0.823107	0.125979	0.914583	0.0520224	0.963554	0.365249	1	-0.132202	0.975096	-1.16622	0.628171	0.208267	0.920081	-0.413802	0.946487	0.3676	0.877946	-3.48253	0.125802	-0.539488	0.876759	protein kinase family protein
HORVU.MOREX.r3.1HG0012240	0.312266	0.563308	-0.283305	0.497876	0.303309	0.607153	-1.10202	0.00503154	0.0509943	0.967642	0.056361	0.956791	-0.323846	0.526675	0.0339429	0.959117	0.227609	0.775932	-0.210567	0.689477	0.590043	0.24858	0.280933	0.740345	0.19116	0.769505	-0.512155	0.249395	-0.629755	0.169813	-0.077022	0.906473	-0.395127	1	-0.133236	0.94462	0.259676	0.745215	-0.3211	0.447743	0.51657	0.547637	-0.119314	0.838268	-0.0216018	1	-0.264293	0.691679	50S ribosomal protein L10
HORVU.MOREX.r3.1HG0012330	-0.510499	0.278187	0.321997	0.442242	-0.437742	0.403721	0.757398	0.0468102	-0.498351	0.40485	0.123745	0.886876	0.618086	0.158738	1.36239	0.000315593	-0.207636	0.817979	0.953585	0.0215823	0.508682	0.374565	1.00488	0.0469119	0.171028	0.800544	0.728545	0.0443029	-0.162239	0.786331	-0.173292	0.745322	-0.31858	1	-0.000384832	1	-0.281673	0.724255	0.382617	0.335594	-0.145673	0.943275	-0.18417	0.734219	0.0442764	1	0.092177	0.913441	Peroxisomal membrane 22 kDa (Mpv17/PMP22) family protein
HORVU.MOREX.r3.1HG0012490	-1.31298	0.543692	-2.77263	0.0800954	-0.997989	0.685315	-2.88973	0.0801748	0.338884	0.940008	-0.946921	0.730838	-0.961952	0.646519	-3.08038	0.062466	0.0305502	1	-2.7819	0.107011	0.223274	0.957179	0.813556	0.828714	7.13748	0.00078322	0	1	0	1	0	1	0	1	0	1	2.15806	0.459197	2.91765	0.150261	4.72068	0.0542584	2.72466	0.226476	1.42308	0.864234	4.01445	0.110607	Chymotrypsin inhibitor
HORVU.MOREX.r3.1HG0012520	0.2689	0.831908	0.67683	0.39712	0.314459	0.81769	0.26707	0.782845	0.567627	0.705966	0.81742	0.480251	1.37844	0.319657	0.976436	0.370888	1.91153	0.218064	1.68982	0.0916837	1.30895	0.473384	1.01854	0.586588	1.33505	0.201096	1.51988	0.105969	1.33647	0.168764	1.46244	0.149492	0.685995	1	1.23267	0.541233	-0.517975	0.785215	-0.109919	0.921288	-2.71626	0.0326993	-0.927882	0.341315	0.803458	0.782314	0.335114	0.82667	Chymotrypsin inhibitor
HORVU.MOREX.r3.1HG0012540	0	1	0	1	0	1	0	1	0	1	0	1	-2.1627	0.269872	0	1	-2.1627	0.390967	0	1	-2.1627	0.375219	0	1	0	1	0	1	0	1	0	1	0	1	0	1	0.485861	0.764322	-0.380818	0.659284	0.257721	0.953605	-0.247929	0.821367	0.112968	0.99946	-0.0995	0.95726	SKP1-like protein 4
HORVU.MOREX.r3.1HG0012570	1.95481	0.0061246	2.92275	5.7e-06	2.36657	0.00170955	2.51163	0.000138898	-0.608037	0.626396	1.12264	0.217516	1.76765	0.0117861	1.7713	0.00673974	1.9006	0.0173416	1.75881	0.00952215	1.79381	0.0159537	-0.835551	0.484616	1.60462	0.0335679	2.94657	4.84e-06	1.97278	0.00593976	2.9375	8.98e-06	-0.0798967	1	0.527537	0.785766	0.848021	0.437074	1.51161	0.0196717	0.462805	0.870999	2.08119	0.00245561	0.172092	0.983134	1.41003	0.0782315	Chymotrypsin inhibitor
HORVU.MOREX.r3.1HG0012580	1.87855	0.0148521	2.66202	9.53e-05	2.24843	0.00580151	2.25836	0.00128122	-0.458735	0.762459	1.00166	0.319497	1.80758	0.0160293	1.50048	0.0334609	2.10675	0.0122283	1.53342	0.0370171	1.86184	0.0195242	-1.0704	0.362261	1.49076	0.0724432	2.67364	8.98e-05	1.85508	0.0165648	2.58932	0.000223239	-0.0456648	1	0.391504	0.877953	0.761078	0.542076	1.29907	0.0622246	0.503261	0.864385	1.99082	0.00656509	0.0958473	0.999974	1.29793	0.142692	Chymotrypsin inhibitor
HORVU.MOREX.r3.1HG0012640	1.68665	0.155324	4.23193	3e-05	2.40441	0.045169	3.60747	0.000424863	-0.497353	0.823652	1.31187	0.362597	2.81464	0.00815321	2.84776	0.00431381	3.15161	0.00917366	2.61082	0.0115326	3.69426	0.000626702	-0.649167	0.772471	2.17035	0.0639728	3.57423	0.000326216	2.30808	0.0396028	3.35343	0.00100451	-0.412143	1	0.413023	0.916097	1.32994	0.400529	1.59574	0.10743	0.817209	0.822056	1.85029	0.0838539	0.467047	0.94971	1.41925	0.289913	Chymotrypsin inhibitor
HORVU.MOREX.r3.1HG0013050	-0.454572	0.0947232	-1.00075	3.58e-06	-0.60207	0.0284403	-0.910382	4.72e-05	-0.449985	0.155528	-0.517995	0.0720819	-0.563093	0.0220251	-0.710145	0.00174175	-0.722977	0.00675621	-0.0342996	0.934073	-0.135037	0.764655	0.0372485	0.968121	-0.344967	0.261417	-0.192485	0.472859	-0.101242	0.785451	-0.295512	0.272132	-0.0844308	1	0.0152001	0.999719	-0.110504	0.846237	-0.240963	0.334795	-0.216479	0.786841	0.0127701	0.983087	0.0465811	0.993581	-0.0844043	0.860841	Ribosome biogenesis regulatory protein-like protein
HORVU.MOREX.r3.1HG0013180	-0.0685117	0.90927	-0.992764	0.0024016	-1.22454	0.00121514	-1.81565	1.55e-07	0.740362	0.0615986	0.88298	0.0157151	0.493104	0.190248	-0.0435727	0.931524	-0.773591	0.0671612	-1.83133	1.4e-07	0.338645	0.520282	0.573955	0.252918	0.154889	0.797073	-0.271692	0.48652	-0.874719	0.0204919	-1.54071	1.95e-05	0.984442	0.0112827	1.17462	0.000483745	0.158162	0.830376	-0.263307	0.442048	-0.702964	0.13888	-1.78817	3.29e-08	0.0476585	0.99946	0.00628093	1	Glycosyltransferase
HORVU.MOREX.r3.1HG0013220	0.376678	0.170651	0.0732315	0.796155	0.421336	0.137081	0.600029	0.0074237	0.406682	0.207495	0.0635518	0.903822	0.0918259	0.791715	-0.137381	0.615141	0.327143	0.346425	0.421429	0.0814408	-0.114104	0.804538	-0.100414	0.871108	0.323105	0.285068	-0.466137	0.0386016	0.251602	0.397257	0.0284751	0.942327	0.0515152	1	-0.236735	0.682848	0.272339	0.491392	-0.23098	0.344979	0.495255	0.163281	0.138508	0.647131	-0.0227088	1	-0.277274	0.405265	Tetraspanin
HORVU.MOREX.r3.1HG0013270	0.908422	0.239725	1.87983	0.00163433	1.36613	0.0707392	1.66475	0.00734344	0.364619	0.792136	0.845194	0.353493	1.73342	0.00849096	0.88232	0.174857	2.22591	0.00184311	1.60587	0.0112342	1.32686	0.0886598	-0.813921	0.465996	0.57	0.541652	1.28545	0.0348988	0.461156	0.596846	1.3701	0.0301416	-0.0344506	1	-0.299532	0.898004	0.567295	0.634425	2.1515	0.000341603	0.366251	0.896094	2.19456	0.000638766	0.828557	0.61078	0.594386	0.547777	Low temperature and salt responsive protein family
HORVU.MOREX.r3.1HG0013300	0.48765	0.23639	0.929067	0.0024213	0.534319	0.211819	0.640865	0.0569332	0.244158	0.725066	0.0307667	0.982825	-0.43144	0.296121	0.443951	0.208999	-0.104015	0.905009	0.665754	0.0516011	-0.116046	0.875054	-0.0712311	0.950847	0.0108218	0.992496	-0.356417	0.33286	0.271494	0.545645	-0.172211	0.701513	0.173337	1	-0.112637	0.940394	0.0906421	0.919937	-0.073131	0.866038	0.101414	0.957153	0.418065	0.252629	0.234523	0.884596	0.101515	0.883773	4-phosphopantetheinyl transferase
HORVU.MOREX.r3.1HG0013310	0.606347	0.391614	-0.683408	0.216498	0.496776	0.533559	-1.20983	0.0267234	-0.613049	0.517479	-1.20841	0.0738479	0.00120708	1	-0.438394	0.457157	-0.130473	0.927508	-0.501134	0.422511	-0.450338	0.621364	-0.581892	0.557528	0.38389	0.651777	-0.094993	0.900431	0.731588	0.25609	-0.200194	0.783441	0.100648	1	0.348874	0.843424	0.0286844	0.995097	-0.671323	0.213782	0.63824	0.645659	0.188549	0.804702	-0.186961	0.975742	-0.214872	0.834414	Bifunctional inhibitor/lipid-transfer protein/seed storage 2S albumin superfamily protein
HORVU.MOREX.r3.1HG0013330	0.264049	0.755024	-0.555647	0.314698	0.040457	0.98222	-0.416407	0.48832	-0.225978	0.862617	-0.387679	0.671259	-0.318557	0.665438	-0.539153	0.350456	0.0116435	1	0.407108	0.534533	0.141841	0.906746	0.557267	0.585817	0.261948	0.780019	-0.148658	0.831874	0.738752	0.251498	0.0732943	0.934149	0.200461	1	0.457971	0.759562	0.0666874	0.973604	-0.61971	0.257054	-0.229901	0.934489	0.294536	0.672378	-0.0791201	0.99946	-0.0137506	0.999676	Bifunctional inhibitor/lipid-transfer protein/seed storage 2S albumin superfamily protein
HORVU.MOREX.r3.1HG0013390	0.166163	0.934808	-3.43533	0.00159841	-0.400106	0.842329	-2.59009	0.0198985	-0.988638	0.623418	-1.59059	0.301868	-1.61673	0.20308	-0.989357	0.406293	-0.188083	0.956273	-0.577009	0.683498	-1.58545	0.307501	0.788674	0.736928	0.644665	0.723867	-1.06771	0.362235	1.36089	0.313416	-1.60257	0.176065	0.451762	1	-0.548573	0.887086	-0.555398	0.8248	-1.80316	0.0985008	-0.336444	0.957153	-0.161416	0.930848	-0.601311	0.9302	-1.16467	0.466689	rhodanese homologue 2
HORVU.MOREX.r3.1HG0013400	0.126967	0.926156	-1.54018	0.0297291	0.115634	0.950028	-2.32428	0.0013967	-0.251533	0.897627	-0.512917	0.683977	-0.453553	0.650233	-1.3944	0.0579509	-0.309537	0.858308	-0.911521	0.266038	-0.305322	0.840111	0.319249	0.868883	0.681018	0.530372	-1.57305	0.029933	0.92994	0.304729	-1.24013	0.110691	0.463009	1	0.350752	0.897626	-0.101401	0.96815	-1.02246	0.166117	-0.554633	0.846775	-0.562684	0.53264	-0.361905	0.943252	-0.475282	0.703165	Protease inhibitor/seed storage/lipid transfer protein family protein
HORVU.MOREX.r3.1HG0013450	-0.321615	0.788033	-3.15039	1.34e-05	-0.527033	0.645716	-3.04538	4.42e-05	-0.333354	0.84795	-0.804283	0.473503	-0.73558	0.423009	-1.86789	0.0127968	-0.174114	0.932638	-2.00925	0.00968242	-0.31719	0.834929	0.542492	0.736155	-0.373354	0.771516	-1.70789	0.0189241	0.479746	0.646375	-1.64572	0.0310737	0.425077	1	0.412766	0.873938	-0.472914	0.767439	-1.49405	0.0408128	-0.91302	0.62808	-1.08475	0.187614	-0.779095	0.747743	-0.789832	0.47117	Bifunctional inhibitor/lipid-transfer protein/seed storage 2S albumin-like protein
HORVU.MOREX.r3.1HG0013480	-0.0376851	0.974348	-0.303251	0.58134	-0.305577	0.701131	-0.180907	0.772275	-0.557683	0.507591	-0.412058	0.609838	-0.415129	0.509025	-0.111388	0.868634	0.134822	0.918572	0.442414	0.450073	-0.0983722	0.935078	0.46414	0.636613	0.223305	0.800544	0.025905	0.978628	0.290965	0.685721	-0.0192475	0.988799	0.160375	1	0.223323	0.90646	-0.153942	0.907267	-0.375355	0.481324	-0.416054	0.81564	0.170181	0.811059	-0.270756	0.931673	-0.26263	0.766057	Protease inhibitor/seed storage/lipid transfer protein family protein
HORVU.MOREX.r3.1HG0013490	-0.126942	0.937795	-0.742706	0.415305	-0.148234	0.942872	-0.735449	0.440435	-0.617741	0.724536	-0.481196	0.760519	-0.907307	0.390211	-0.190454	0.871337	1.054	0.444865	1.39675	0.132334	-0.371127	0.834126	1.10752	0.466668	-0.254543	0.882904	-0.0744965	0.959218	-0.0862623	0.965227	0.0502785	0.977405	0.0331776	1	0.164722	0.979013	-0.569126	0.756711	-0.874682	0.32832	-0.508846	0.891797	0.697588	0.50428	-0.369497	0.961842	-0.245763	0.890852	Protease inhibitor/seed storage/lipid transfer protein family protein
HORVU.MOREX.r3.1HG0013510	-0.223733	0.948865	0.069591	0.983295	-0.374609	0.923072	0.34181	0.889932	-0.369757	0.941377	-0.391897	0.927628	0	1	0	1	9.94107	0.000263413	11.7423	8e-06	12.3764	2.25e-06	11.8953	1.16e-05	0.551365	0.874926	-0.107252	0.97298	0.781504	0.772726	-0.066517	0.988963	0.150346	1	0.121219	0.997754	0.0833973	0.996442	-0.187615	0.938211	-0.967664	0.904555	-0.195644	0.951489	0.0731939	1	-0.514966	0.887351	Protease inhibitor/seed storage/lipid transfer protein family protein
HORVU.MOREX.r3.1HG0013540	-0.106154	0.977629	-0.423603	0.822769	-0.244773	0.948939	-0.138548	0.95992	-0.497819	0.902642	-0.415613	0.904248	9.23809	1.33e-05	0	1	10.5837	1.13e-05	11.9509	3.71e-07	11.4064	4.19e-07	11.9041	5.19e-07	0.187847	0.95332	-0.119048	0.963141	0.300454	0.918342	-0.0486355	0.992039	0.273305	1	0.207304	0.988058	-0.135501	0.985426	-0.669697	0.707554	-0.590093	0.941825	-0.0800685	0.983087	-0.155627	1	-0.313435	0.927288	Protease inhibitor/seed storage/lipid transfer protein family protein
HORVU.MOREX.r3.1HG0013570	0.127858	0.87299	-0.206749	0.697504	0.00998613	1	-0.0999941	0.875088	-0.378949	0.671167	-0.290459	0.721401	-0.286155	0.649465	-0.0700068	0.917626	0.147214	0.900762	0.469642	0.378517	0.0328592	0.9856	0.634745	0.418048	0.203486	0.806395	0.178332	0.753698	0.641585	0.245728	0.319972	0.568114	0.155125	1	0.386339	0.764499	0.0345261	0.990106	-0.563012	0.227476	-0.326114	0.864385	0.205229	0.742931	-0.0487926	1	-0.164093	0.858077	Protease inhibitor/seed storage/lipid transfer protein family protein
HORVU.MOREX.r3.1HG0013590	-0.0908213	0.925882	-1.49147	0.0023728	-0.136836	0.897986	-1.41498	0.00550175	-0.478936	0.61941	-0.653689	0.393422	-0.262063	0.723297	-0.603674	0.274075	-0.135459	0.922466	-0.681978	0.237068	-0.315869	0.747625	-0.114632	0.945173	0.496401	0.518062	-1.54312	0.0019499	0.35715	0.627688	-1.2772	0.0149207	0.275968	1	0.148767	0.956636	-0.315671	0.785215	-1.04974	0.0381378	-0.143022	0.966926	-0.46891	0.45357	-0.168623	0.978312	-0.581459	0.443031	Protease inhibitor/seed storage/lipid transfer protein family protein
HORVU.MOREX.r3.1HG0013690	-0.499681	0.227591	-0.581283	0.0926911	-0.857529	0.033969	-0.533936	0.14088	-0.775389	0.0638594	-0.169896	0.797889	-0.585855	0.119279	0.1987	0.635468	-0.445533	0.385453	-0.135234	0.785532	-0.462778	0.336882	0.0988697	0.92407	0.115885	0.865973	-0.667633	0.0692763	-0.0502649	0.943269	-0.721392	0.0658088	-0.248448	1	-0.432759	0.601705	-0.858717	0.033308	-0.281304	0.48273	-0.346636	0.746823	0.193136	0.686428	-0.156547	0.951156	-0.0928139	0.906804	Ubiquitin-conjugating enzyme E2
HORVU.MOREX.r3.1HG0013700	0.130722	0.868248	-1.20074	0.00641383	-0.47105	0.488134	-1.11531	0.0148846	-0.202668	0.853821	-0.671936	0.28832	-0.239178	0.658451	-0.423642	0.325498	-0.21035	0.806526	-0.544369	0.217329	-0.407277	0.520282	-0.361296	0.653805	0.00670017	0.998562	-0.157087	0.788827	-0.146838	0.837019	-0.4555	0.416031	-0.458132	1	-0.331966	0.825574	-0.415014	0.628771	-1.15827	0.01305	0.756744	0.323021	-0.356816	0.534365	-0.0735864	0.997862	-0.0887884	0.930938	DNL-type zinc finger
HORVU.MOREX.r3.1HG0013800	-0.825709	0.00330341	-0.749412	0.0042302	-0.741939	0.0166949	-0.778016	0.00410576	0.0359414	0.967227	-0.230447	0.610219	-0.643674	0.0243214	-0.643723	0.0223317	-0.696624	0.0327836	-0.517192	0.0842596	-0.449966	0.212641	0.270705	0.618911	-0.242585	0.573115	-1.15457	2.24e-05	-0.795097	0.00908384	-0.98583	0.000555945	0.320433	0.954614	-0.701776	0.0519291	-0.663066	0.0370606	-1.18672	7.34e-06	-0.849661	0.00782466	-1.02226	0.000361931	-0.277069	0.767141	-0.511882	0.140827	Glycosyltransferases
HORVU.MOREX.r3.1HG0013820	-0.0497524	0.901048	-0.249154	0.298183	-0.214465	0.519345	-0.363788	0.128594	0.0138721	0.991266	-0.106063	0.812053	-0.142211	0.624981	-0.301121	0.193735	0.0168734	0.991121	-0.177854	0.504401	-0.485468	0.05606	-0.0493572	0.942365	0.0529497	0.909767	0.235276	0.32791	-0.310723	0.264348	0.0142236	0.97611	0.0119721	1	-0.367681	0.392634	-0.185015	0.676441	0.205691	0.4263	-0.181821	0.829027	0.495729	0.0457257	-0.272321	0.670427	0.0614345	0.907978	Protein IQ-DOMAIN 1
HORVU.MOREX.r3.1HG0014190	0.936723	0.0883971	2.48442	5.82e-08	0.266911	0.751733	0.818721	0.154233	0.975613	0.113134	2.01558	6.04e-05	1.93133	3.71e-05	2.46678	2.94e-07	0.597453	0.498547	1.05412	0.0797826	1.55337	0.00270401	1.67905	0.00480553	0.216769	0.804684	1.64246	0.000197915	0.237318	0.744262	0.549677	0.347751	0.17525	1	0.61854	0.581596	0.64095	0.371597	2.38202	1.21e-08	-0.349708	0.861378	-0.0808786	0.930541	0.898214	0.205213	1.81841	5.89e-05	Transducin/WD-like repeat-protein
HORVU.MOREX.r3.1HG0014220	0.471621	0.0540008	-0.105175	0.684894	0.466509	0.0759331	-0.323752	0.162032	-0.111254	0.825661	0.0451761	0.936942	0.0374286	0.928025	0.297378	0.200542	0.589074	0.0267383	0.0623251	0.85275	0.226354	0.53954	-0.387992	0.260015	0.853448	9.66e-05	0.474253	0.0301655	1.17623	4.34e-08	0.312865	0.207344	0.213484	1	-0.00711093	1	0.284754	0.419861	-0.0688403	0.803468	0.103126	0.92924	0.342536	0.157207	-0.261187	0.68451	0.121594	0.761874	Nuclear pore complex protein Nup98
HORVU.MOREX.r3.1HG0014320	-0.524568	0.266973	-0.168346	0.71733	-0.0403965	0.969876	0.374454	0.374613	0.102295	0.92306	-0.160222	0.843889	-0.425963	0.380526	0.506727	0.23664	-0.038217	0.98443	0.297031	0.558892	0.281063	0.682577	0.0346897	0.98934	-0.110711	0.882904	0.158055	0.735304	-0.266192	0.613189	-0.338221	0.473846	-0.467518	0.922443	-0.189622	0.895202	-0.576598	0.327253	0.527803	0.169778	0.0478346	0.992211	0.0556969	0.936763	0.0321926	1	0.199442	0.779019	Importin subunit beta-1
HORVU.MOREX.r3.1HG0014340	-0.464508	0.111545	0.564983	0.0179709	-0.25453	0.478681	0.701545	0.00361299	0.0434045	0.954132	0.148961	0.753152	0.272111	0.378614	0.370407	0.171314	-0.0330116	0.973705	0.669634	0.00836296	0.138792	0.781974	0.0737368	0.924725	-0.0418726	0.936525	-0.175995	0.541553	-0.244159	0.458506	0.189533	0.533526	-0.0703238	1	-0.170729	0.837984	-0.410739	0.255947	-0.0818961	0.794736	-0.248757	0.755468	-0.119826	0.734111	0.133629	0.932629	0.119325	0.799889	E3 SUMO-protein ligase SIZ1
HORVU.MOREX.r3.1HG0014400	1.68441	0.0588297	5.86365	4.77e-12	2.53828	0.00516088	5.46403	2.07e-10	-2.04409	0.0289205	1.87076	0.0506335	2.22466	0.00671784	3.21017	3.57e-05	3.22033	0.000293154	3.11352	9.73e-05	3.08839	0.000154892	-0.0641001	0.989594	2.4378	0.0040411	3.39484	1.06e-05	2.64541	0.00174338	2.93956	0.000179916	-0.355183	1	0.424932	0.879319	1.16726	0.325683	1.85351	0.0149539	1.05068	0.58365	1.73998	0.0344286	0.325503	0.966132	1.00855	0.353589	11S globulin seed storage protein
HORVU.MOREX.r3.1HG0014410	0.186926	0.749474	0.6733	0.0519154	0.310568	0.573905	0.816196	0.0198009	0.458283	0.431825	0.235266	0.719662	0.0825204	0.889242	0.2692	0.495658	-0.310697	0.637434	0.516158	0.166316	0.13855	0.854342	-0.417129	0.533567	0.793138	0.0438205	0.731239	0.0312871	-0.0393711	0.961519	0.672544	0.0657823	-0.181765	1	-0.456629	0.590277	-0.328193	0.647007	0.408367	0.272266	0.237822	0.878891	0.183397	0.710752	0.263283	0.888843	0.0865609	0.914377	Receptor-like kinase
HORVU.MOREX.r3.1HG0014430	-0.0967355	0.804204	-0.952301	2.34e-05	-0.304996	0.338505	-0.47842	0.0464112	0.151586	0.757676	-0.247496	0.502346	-0.200818	0.511094	-0.392498	0.130248	-0.233905	0.572398	-0.0977809	0.774911	-0.171029	0.691192	-0.149236	0.798245	-0.210772	0.560361	-0.767773	0.000918517	-0.206123	0.522727	-0.363921	0.16735	-0.0215568	1	-0.604571	0.0471317	0.0441569	0.957023	-0.611	0.0163699	0.168638	0.871189	-0.349285	0.236472	0.14545	0.923452	-0.273792	0.476792	Beta 1
HORVU.MOREX.r3.1HG0014440	-0.629266	0.203924	-1.78395	6.53e-06	-1.28411	0.00638329	-2.05163	7.39e-07	0.40217	0.573452	-0.35326	0.59628	-0.810123	0.0627852	-2.00821	5.3e-07	-0.883308	0.0809839	-2.07878	4.62e-07	-0.630742	0.245608	-0.0710272	0.96161	-0.884669	0.0535949	-2.03359	2.22e-07	-1.55954	0.000181266	-1.87027	3.77e-06	0.105805	1	-0.340034	0.76489	-0.691176	0.239407	-2.54307	3.74e-09	-0.651487	0.437967	-1.47686	0.000844622	0.092092	0.988413	-0.161515	0.842409	Dihydrolipoyl dehydrogenase
HORVU.MOREX.r3.1HG0014530	1.42645	3.12e-05	3.04891	4.92e-20	1.39967	0.000195774	2.80637	1.35e-16	-0.27186	0.703205	1.12604	0.00280382	1.19691	0.00037598	1.71548	7.21e-08	1.22655	0.00123285	1.70651	2.22e-07	0.857286	0.0282123	-0.171791	0.846457	1.41501	3.68e-05	2.65424	2.52e-16	1.97375	8.36e-09	2.50435	3.42e-14	0.241643	1	0.483951	0.494471	1.17401	0.00127495	2.25194	2.17e-12	1.28225	0.000856131	2.36847	6.03e-12	0.556073	0.453221	1.25585	0.000348869	Acyl-CoA dehydrogenase
HORVU.MOREX.r3.1HG0014570	-0.106087	0.87314	0.38753	0.328357	-0.0216718	0.989475	0.515602	0.19364	0.0105506	1	-0.114421	0.893793	0.161103	0.830696	-0.454058	0.339862	0.974964	0.097766	-0.848314	0.0687492	0.920908	0.107596	-0.463316	0.577552	-0.837225	0.0539294	0.0496954	0.933032	-0.53384	0.243513	0.126149	0.813682	-0.327269	1	-0.0314852	0.99631	-0.277474	0.723838	-0.663021	0.0792604	-0.39956	0.736089	0.0936236	0.873063	-0.00365489	1	-0.0704958	0.934908	Transposon protein
HORVU.MOREX.r3.1HG0014580	0.574394	0.208997	1.36788	8.89e-05	-0.00269319	1	1.16732	0.00138852	0.133228	0.896679	0.114971	0.896636	0.483303	0.301809	1.57467	6.57e-06	0.665671	0.221031	1.42659	8.28e-05	1.01598	0.0167801	0.116865	0.918634	0.0166525	0.987297	1.48439	8.96e-06	-0.106319	0.870626	1.03585	0.00368673	-0.0265642	1	0.0768111	0.977068	0.644899	0.231247	0.935886	0.0121753	0.0142096	1	1.26442	0.00111046	0.689994	0.293149	0.331376	0.60451	p-loop containing nucleoside triphosphate hydrolases superfamily protein
HORVU.MOREX.r3.1HG0014590	0.683557	0.158381	0.414285	0.350364	0.678482	0.186626	0.813518	0.0519692	-0.172595	0.867069	0.0935655	0.931375	0.103096	0.880216	0.596295	0.179711	0.346402	0.648259	0.539067	0.259371	-0.0985554	0.920176	-0.293306	0.77148	0.145977	0.846569	0.0436245	0.944535	0.567355	0.228923	0.570326	0.178387	0.197168	1	-0.169876	0.915685	-0.0562651	0.96815	-0.462663	0.274288	0.273019	0.872354	0.444441	0.339515	-0.148311	0.97278	-0.348784	0.591023	3-oxo-5-alpha-steroid 4-dehydrogenase family protein
HORVU.MOREX.r3.1HG0014620	-0.360143	0.569461	0.603024	0.191275	-0.253944	0.731279	-0.14182	0.822308	-0.173012	0.877798	0.62503	0.339307	1.08988	0.0176648	0.80141	0.0666807	0.227245	0.822201	0.0981058	0.889237	0.823257	0.147073	0.356422	0.705972	0.671262	0.241918	0.494276	0.320418	-0.917601	0.0936522	-0.313858	0.610528	-0.22065	1	0.678011	0.445973	0.645259	0.353902	1.17259	0.00523428	0.253112	0.904555	-0.580525	0.293559	0.655817	0.525583	0.770207	0.178062	Polyribonucleotide nucleotidyltransferase
HORVU.MOREX.r3.1HG0014680	-0.33807	0.617191	-0.401202	0.433955	-1.06033	0.0628622	-0.800675	0.108543	-0.539489	0.494751	-0.240335	0.793386	-0.395164	0.509025	-0.31133	0.58369	-0.177888	0.876951	-0.461796	0.423809	-0.174149	0.859207	-0.525724	0.573079	0.28584	0.744944	-1.08227	0.0416092	0.00629235	1	-0.733494	0.210822	-0.039711	1	-0.701385	0.528797	-0.151049	0.908657	-1.2371	0.0219866	0.687676	0.502787	-0.0371434	0.974492	-0.878918	0.329748	-0.787125	0.278179	Tetraspanin family protein
HORVU.MOREX.r3.1HG0014690	-0.02222	0.974178	-0.519414	0.0682284	-0.135822	0.78596	-0.176408	0.603504	0.130052	0.842985	-0.286089	0.532121	-0.451285	0.177402	-0.00715597	0.995096	0.119392	0.859474	0.115264	0.77716	-0.217348	0.673359	0.235316	0.70505	-0.0722272	0.904248	0.0124138	0.984719	-0.137225	0.759932	-0.281725	0.435669	0.333687	0.951211	-0.0681068	0.972734	-0.249112	0.638991	-0.217096	0.497351	0.00179376	1	-0.201743	0.590026	-0.193022	0.897861	-0.151458	0.775117	protein translocase subunit
HORVU.MOREX.r3.1HG0014790	0.103967	0.841706	-0.0998125	0.794123	0.301198	0.490666	-0.00183692	1	0.556681	0.163708	0.438793	0.307127	0.204395	0.595786	0.0221821	0.964199	-0.0362489	0.974304	-1.00837	0.000561846	-0.018709	0.988196	-0.295105	0.606045	0.226788	0.627574	-0.908338	0.0020361	0.707919	0.0222081	-0.893341	0.00413899	0.146165	1	0.235194	0.785766	-0.11564	0.863659	-0.141633	0.657603	-0.306492	0.692069	0.133583	0.718591	-0.26458	0.792759	0.351641	0.352159	Peptide methionine sulfoxide reductase MsrB
HORVU.MOREX.r3.1HG0014970	0.22292	0.792825	0.467812	0.395295	0.0436342	0.979387	-0.126367	0.862164	-0.00121237	1	-0.147257	0.901208	0.120775	0.908268	1.38536	0.0440963	0.0276178	1	1.58847	0.0199741	0.634456	0.495572	1.82735	0.0172364	-0.359381	0.671118	0.0985195	0.897689	-0.565709	0.40015	0.00939273	0.999877	-0.451514	1	0.27639	0.885073	2.30922	0.363401	3.11775	0.0727764	3.04153	0.257504	0	1	3.38249	0.131332	2.88584	0.212489	senescence regulator (Protein of unknown function
HORVU.MOREX.r3.1HG0015020	-0.415478	0.365207	0.341753	0.370616	-0.238893	0.671376	0.220815	0.60791	0.25922	0.712572	0.173787	0.805267	-0.365189	0.399317	0.444869	0.242415	-0.320271	0.607377	-0.0949674	0.86476	0.0725241	0.931147	0.0751581	0.949828	-0.781542	0.0520258	0.249434	0.534865	-0.831601	0.0303486	-0.106882	0.837829	-0.516804	0.772626	0.278014	0.788338	-0.118136	0.903548	-0.812616	0.0224789	0.191321	0.912332	-0.843865	0.0287691	-0.0537315	0.99946	-0.349271	0.531345	disease resistance protein (TIR-NBS-LRR class)
HORVU.MOREX.r3.1HG0015040	-3.78681	0.0920466	-2.78492	0.131031	-1.22738	0.660077	-4.85259	0.0169246	-1.03726	0.789018	-1.59933	0.58138	-0.510618	0.854833	-1.85926	0.338472	0.511238	0.910659	-2.43353	0.23219	0.399289	0.921919	0.444954	0.933193	6.34938	0.00747445	-2.35488	0.28631	-1.43225	0.526793	-2.35488	0.349442	2.73979	0.85502	1.94731	0.698274	0	1	-2.37725	0.278895	7.48983	0.0066285	-2.37725	0.352773	1.47269	0.827459	-2.37725	0.442761	Glycosyl hydrolase family protein with chitinase insertion domain-containing protein
HORVU.MOREX.r3.1HG0015110	0.526759	0.413005	-1.32477	0.00818527	-0.0378997	0.982448	-0.704706	0.187836	0.266421	0.808501	-0.902375	0.193989	-0.837621	0.12357	0.343099	0.574133	0.0775391	0.960842	-0.565659	0.37638	-0.28391	0.755298	0.864149	0.274807	0.381004	0.61664	-0.692065	0.197028	-0.093444	0.922046	-1.73216	0.00172979	-0.535911	1	-0.697626	0.518821	0.0179549	0.998932	-0.305831	0.585618	0.0277528	1	-0.516011	0.386101	0.36453	0.88336	-0.117428	0.913945	Phosphoinositide phospholipase C
HORVU.MOREX.r3.1HG0015130	-0.0321316	0.950717	-0.0802821	0.80461	-0.252896	0.501807	-0.298086	0.299624	0.329278	0.411839	0.14233	0.768921	-0.244117	0.428702	-0.461016	0.0695151	-0.170814	0.728197	-0.570185	0.0267048	-0.496189	0.112499	-0.621996	0.0470948	0.139765	0.75888	-1.04329	0.000184128	-0.0516253	0.920002	-0.90989	0.00215462	-0.128946	1	-0.0788254	0.958037	0.0213312	0.985628	-0.425621	0.0774898	-0.157158	0.881404	-0.3112	0.26161	-0.170482	0.895639	-0.238777	0.520431	Phosphoinositide phospholipase C
HORVU.MOREX.r3.1HG0015170	0.122082	0.702707	-0.349399	0.10056	0.0809363	0.834846	-0.237414	0.305405	0.21304	0.559531	0.163262	0.643718	-0.18903	0.464446	0.154993	0.531607	-0.148637	0.710578	0.43558	0.0454908	-0.232148	0.470362	0.146488	0.763093	-0.00928315	0.987694	0.0847139	0.756235	-0.220304	0.426091	-0.188962	0.486799	-0.161948	1	0.0274128	0.990758	-0.029999	0.966989	-0.211235	0.352013	0.0835388	0.938954	-0.301744	0.216265	-0.0693009	0.977252	-0.107636	0.784293	ADP-ribosylation factor
HORVU.MOREX.r3.1HG0015250	0.137231	0.787923	0.757977	0.0108394	-0.207319	0.679295	0.323285	0.349149	-0.0475977	0.960501	0.621112	0.123141	0.439422	0.227654	0.0634042	0.886189	0.201032	0.753102	-0.176832	0.668208	0.360844	0.455882	0.371809	0.51882	-0.168699	0.754166	0.382168	0.238441	-0.153431	0.745758	0.18449	0.63981	-0.0418918	1	0.0161752	1	0.260232	0.670903	0.898168	0.00234867	-0.25197	0.833721	0.234885	0.556588	0.367147	0.68451	0.489486	0.238883	Zinc finger CCCH domain-containing protein
HORVU.MOREX.r3.1HG0015270	-0.420071	0.382464	-0.0874071	0.857795	-0.160066	0.808507	-0.468453	0.262132	-0.360086	0.589585	-0.109619	0.899502	-0.306529	0.527432	0.251879	0.560779	0.0269303	0.993387	-0.289784	0.540208	0.130244	0.869561	-0.134322	0.901817	0.176687	0.791181	-0.255095	0.578414	-0.363802	0.476652	-0.0951119	0.8742	-0.0122286	1	0.439294	0.619118	-0.0567355	0.963428	0.131985	0.772873	-0.266987	0.862077	-0.5592	0.203185	0.0577228	0.998457	0.167125	0.813629	RRP15-like protein
HORVU.MOREX.r3.1HG0015390	-0.455462	0.622805	-1.10232	0.111762	0.179703	0.883308	-1.04931	0.145334	-0.108402	0.955276	-0.183072	0.901992	-1.27092	0.0515846	-1.74523	0.00402305	-0.482873	0.658402	-2.00124	0.0013074	-1.00395	0.20803	-0.928492	0.34429	-2.06406	0.000891057	-1.87834	0.00188573	-0.943963	0.1672	-1.70367	0.00702802	-0.11718	1	-0.305573	0.887086	-0.205393	0.900423	-2.04544	0.00134679	-0.934142	0.497358	-1.62723	0.0178035	-0.353131	0.926812	-0.675717	0.462685	Acetylcholine receptor subunit beta
HORVU.MOREX.r3.1HG0015430	0.149751	0.850239	0.0999864	0.85481	0.564359	0.353578	0.153224	0.781219	0.792567	0.193644	0.532238	0.391536	0.917014	0.0436946	0.333918	0.483942	0.0725023	0.96075	-0.121549	0.850743	0.708123	0.216636	-0.219181	0.842011	0.226524	0.775001	-0.364853	0.460624	0.548644	0.31768	-0.587366	0.245026	0.227015	1	0.235131	0.880763	-0.0847877	0.950409	1.55978	5.5e-05	-0.0398383	0.999386	0.50379	0.324486	0.216676	0.942407	1.06121	0.0258247	Trihelix transcription factor GT-3b
HORVU.MOREX.r3.1HG0015470	0.131093	0.786106	-0.216724	0.514107	0.598177	0.0868783	-0.00242001	1	-0.189233	0.767857	0.101691	0.875912	0.25991	0.499236	-0.204039	0.577195	0.085992	0.914832	-0.423221	0.22608	0.0887116	0.897291	-0.105569	0.90489	0.250125	0.588075	-1.08332	0.00020002	0.189928	0.660132	-1.17471	0.000117459	0.284425	1	-0.275818	0.744543	-0.172662	0.811651	0.383745	0.225295	-0.0420817	0.990799	0.302939	0.41561	-0.34263	0.731807	-0.185429	0.743337	2-oxoglutarate (2OG) and Fe(II)-dependent oxygenase superfamily protein
HORVU.MOREX.r3.1HG0015480	-0.208655	0.538546	-0.611268	0.00899902	-0.210513	0.562461	-0.241673	0.365254	-0.0469834	0.947129	-0.324082	0.360976	-0.230797	0.450888	-0.596523	0.0171237	-0.376647	0.293121	-0.554858	0.0324882	-0.114467	0.816124	-0.334154	0.442957	-0.585173	0.0364273	-0.599613	0.0183451	-0.502182	0.0699546	-0.331312	0.258503	-0.0700009	1	0.0307182	0.990802	-0.0617358	0.933786	-0.466674	0.0649273	0.0887748	0.948385	-0.840725	0.0016691	0.0690015	0.982992	-0.498194	0.114797	Chaperone protein dnaJ
HORVU.MOREX.r3.1HG0015720	1.42515	0.00138213	2.78562	1.4e-11	0.0714056	0.951427	1.05663	0.0231611	1.93428	3.69e-06	2.56187	1.18e-09	2.73156	6.59e-12	2.45214	2.89e-09	0.144724	0.903362	0.921674	0.0589202	2.16417	1.34e-07	1.81736	6.39e-05	1.40403	0.00166357	2.03582	2.35e-07	0.559324	0.311877	0.793181	0.08482	0.916156	0.266344	1.68451	9.44e-05	1.36241	0.00274654	2.93981	1.15e-13	-0.563328	0.63483	0.651204	0.198468	1.29118	0.00710878	2.04461	7.07e-07	Kinase family protein
HORVU.MOREX.r3.1HG0016030	0.209007	0.791715	-0.622988	0.210036	0.192578	0.828632	-0.346203	0.534734	0.0248811	0.994121	0.365899	0.646191	0.328582	0.598248	0.467467	0.355451	-0.318356	0.734908	0.471892	0.383512	0.353313	0.671166	-0.0319831	0.993226	0.246811	0.759716	0.428986	0.390714	0.204531	0.77893	0.181934	0.772536	0.0831599	1	-0.317664	0.836053	-0.163325	0.897797	0.191686	0.744889	-0.662867	0.566823	0.809196	0.120351	0.542354	0.692634	1.03239	0.066914	Mitochondrial pyruvate carrier
HORVU.MOREX.r3.1HG0016090	-0.237783	0.575074	0.02603	0.95246	-0.222273	0.633842	-0.286854	0.397647	-0.290225	0.591342	0.148954	0.795426	-0.119949	0.784462	-0.155088	0.679053	-0.0471477	0.961242	0.173822	0.651131	0.223995	0.657582	0.0596605	0.952855	-0.433014	0.267762	0.132532	0.725485	-0.025482	0.972353	0.551699	0.0776967	-0.272556	1	0.179593	0.869038	0.254884	0.630612	0.063098	0.872269	-0.423076	0.511581	0.379949	0.256085	-0.0227577	1	0.181908	0.728908	Carotenoid isomerase
HORVU.MOREX.r3.1HG0016110	0.525217	0.0338249	0.585785	0.00642349	0.0929486	0.825832	0.416107	0.073436	0.00758807	0.999739	0.23503	0.518168	0.860473	7.03e-05	0.0778085	0.795218	0.60225	0.0277801	0.42406	0.0727861	0.439725	0.1321	-0.480817	0.131059	0.286062	0.348702	0.831826	6.01e-05	0.46001	0.0658407	1.00233	1.91e-06	-0.0092675	1	0.23905	0.676501	0.215354	0.619161	0.782095	0.000275091	-0.181185	0.843008	0.13686	0.662437	-0.0316988	0.999974	0.206791	0.581865	Metal tolerance protein
HORVU.MOREX.r3.1HG0016180	0.0646875	0.842132	0.688456	9.31e-05	-0.116888	0.708475	0.339978	0.0843218	0.136699	0.725066	0.280815	0.307717	0.237331	0.299653	0.7092	6.45e-05	0.128405	0.739362	0.348397	0.0863194	-0.0113901	0.989668	0.290934	0.362997	0.323953	0.171747	0.76433	1.51e-05	-0.0215404	0.95983	0.599691	0.00143044	0.217037	0.972063	0.453442	0.0710145	0.253571	0.41014	1.54534	9.18e-20	-0.16341	0.81749	0.256702	0.259827	0.136689	0.895639	0.909728	5.4e-07	Glutamate--cysteine ligase
HORVU.MOREX.r3.1HG0016200	1.20239	0.000390004	1.7371	1.78e-08	0.925719	0.0165762	0.967232	0.00318354	0.468633	0.379405	1.03828	0.00377625	1.83695	3.18e-09	1.55478	5.3e-07	0.730725	0.0932609	1.54071	1.49e-06	1.35589	3.47e-05	0.364135	0.572161	1.1403	0.000909364	2.24683	3.96e-13	1.26746	0.000229006	2.10115	3.25e-11	0.306215	1	0.828404	0.0484545	0.955496	0.00949847	1.88326	7.63e-10	0.2017	0.891797	1.57325	1.68e-06	0.872427	0.0329564	1.43755	7.73e-06	Aminotransferase like protein
HORVU.MOREX.r3.1HG0016310	0.0218911	0.96884	0.995995	4.73e-06	0.237001	0.494656	0.801167	0.00044072	0.433629	0.185622	0.634803	0.0189154	0.642837	0.00773915	1.22104	1.58e-08	0.00036212	1	0.987666	1.27e-05	0.643406	0.0117127	0.531775	0.0920664	0.289907	0.37927	1.55512	3.96e-13	-0.108631	0.772927	1.02925	4.77e-06	-0.0803659	1	0.829246	0.000800393	-0.266208	0.523618	1.048	1.03e-06	-0.628228	0.0437391	0.187916	0.527733	-0.0506907	0.99178	0.810267	0.000594788	BZIP transcription factor
HORVU.MOREX.r3.1HG0016410	0.501519	0.0979888	0.240411	0.40859	0.241139	0.547604	0.167642	0.605818	0.197576	0.714958	0.0787936	0.899986	-0.0421047	0.928756	0.317058	0.283798	-0.198618	0.686793	0.0125494	0.98721	0.0716435	0.902549	0.0987851	0.901817	-0.0616886	0.911567	-0.0710685	0.851271	0.150001	0.693877	-0.233723	0.506065	0.0793189	1	-0.060514	0.975363	0.126776	0.839343	0.0745478	0.842807	-0.141839	0.911886	0.410659	0.20069	-0.136779	0.942407	0.418337	0.274191	RNA polymerase II-associated protein 3
HORVU.MOREX.r3.1HG0016450	0.568403	0.194725	1.37448	6.14e-05	0.00607427	1	0.776193	0.0434362	0.405848	0.520956	0.93534	0.0346317	1.33188	6.96e-05	0.846124	0.0202074	0.199166	0.804945	0.576465	0.157105	1.13017	0.00179299	0.654248	0.251347	1.07157	0.00463454	0.632697	0.0802275	0.376146	0.443948	0.14116	0.786893	0.38717	1	0.752382	0.142832	1.14732	0.00309488	1.40264	3.89e-05	0.325786	0.814759	1.04509	0.00644528	0.708834	0.251133	1.01743	0.012737	Kinase
HORVU.MOREX.r3.1HG0016560	0.139307	0.804056	-0.468778	0.197247	-0.121268	0.852195	-0.07945	0.87071	0.107423	0.905686	-0.134074	0.857359	-0.638536	0.0831644	-0.646118	0.0621654	-0.235553	0.714213	-0.894224	0.0104235	-0.384156	0.45168	-0.630222	0.214211	-0.373095	0.429817	-0.720211	0.0280082	0.0535145	0.93418	-0.658552	0.0610764	0.22759	1	-0.883109	0.0328828	-0.262041	0.718541	-0.679019	0.0836737	-0.113525	0.956704	-0.0959766	0.870384	0.0888959	0.983134	0.115551	0.882568	Beta-carotene isomerase d27
HORVU.MOREX.r3.1HG0016740	0.329255	0.232183	1.07315	1.54e-07	-0.0351968	0.952375	0.689026	0.00170418	0.327859	0.340465	0.44998	0.128625	0.934695	7.04e-06	1.22757	2.26e-09	0.0994252	0.856735	0.636118	0.00529065	0.699829	0.00244166	0.288951	0.493297	0.229202	0.494458	0.822296	9.71e-05	0.111535	0.751452	0.272557	0.30591	-0.304146	0.88875	0.449614	0.196408	0.356302	0.277082	1.06707	1.41e-07	-0.13845	0.890517	0.048237	0.898724	0.181233	0.866073	0.754004	0.000894884	G-patch domain containing protein
HORVU.MOREX.r3.1HG0016760	0.511385	0.151462	0.99988	0.000215191	0.736829	0.0342899	0.976527	0.00045993	0.352114	0.491543	0.106882	0.870207	-0.0322166	0.956964	0.647224	0.0269989	0.284866	0.585586	0.971947	0.000640984	-0.31842	0.517454	-0.126457	0.876917	0.0300332	0.963239	0.780332	0.00567477	-0.28153	0.474825	0.958922	0.000790317	-0.300066	1	0.100868	0.942272	-0.402216	0.415673	0.741182	0.0118804	-0.318513	0.739991	0.80445	0.0104453	-0.177829	0.925905	-0.0417063	0.958571	Transmembrane protein
HORVU.MOREX.r3.1HG0016790	-0.233655	0.576422	-0.150249	0.663973	-0.163032	0.740493	0.179898	0.609932	0.127959	0.857621	-0.442945	0.297214	-0.631743	0.0464124	-0.484257	0.113828	-0.10993	0.881653	-0.249709	0.49029	-0.64818	0.0628807	0.0713383	0.93822	-0.17356	0.730434	0.0513015	0.907169	0.196316	0.638051	0.50628	0.109632	-0.0981715	1	-0.00822759	1	-0.178968	0.78356	-0.723432	0.0107364	-0.176685	0.891369	-0.257018	0.474417	-0.233741	0.866681	-0.24867	0.597136	Long-Chain Acyl-CoA Synthetase
HORVU.MOREX.r3.1HG0016810	-0.233622	0.588019	-0.482534	0.115628	-0.0283244	0.975697	0.065258	0.877772	-0.330205	0.528499	-0.257101	0.611835	-0.387091	0.282193	-0.653415	0.0433572	-0.0107792	1	0.157747	0.701379	-0.0505261	0.948447	0.105576	0.90489	-0.351025	0.416358	-1.07829	0.000581607	-0.502432	0.166687	-0.500401	0.154764	-0.00806912	1	-0.584395	0.263558	-0.344237	0.509725	-0.411913	0.224029	-0.571948	0.273019	0.099931	0.836454	-0.553789	0.28762	-0.166275	0.781004	Agenet domain-containing protein
HORVU.MOREX.r3.1HG0016910	-1.25479	0.0173599	0.617589	0.205525	-0.576035	0.37882	0.409776	0.44968	0.0933263	0.945787	-0.465732	0.564829	-0.221527	0.752077	0.802218	0.104333	-0.687488	0.351945	0.398475	0.506694	-0.00455891	1	0.313625	0.784363	-0.387465	0.599078	-0.394427	0.461183	-0.745711	0.189203	-0.479908	0.395507	-0.149213	1	-0.472924	0.707955	-0.361762	0.713161	-0.0543418	0.938468	-0.196389	0.937613	0.48181	0.407266	-0.0248248	1	0.0407339	0.977836	Formin-like protein
HORVU.MOREX.r3.1HG0016950	-0.188063	0.685472	-0.150796	0.676461	0.0971374	0.86869	0.240353	0.481903	-0.081728	0.923633	-0.209556	0.700972	-0.310059	0.414195	-0.19098	0.614353	-0.236534	0.680826	-0.197172	0.628795	-0.268727	0.608073	-0.367595	0.537918	-0.571456	0.126258	-0.638506	0.0565931	-0.434146	0.238481	-0.231331	0.576889	-0.236758	1	-0.279065	0.768114	-0.568849	0.186832	-0.620852	0.0506725	-0.134442	0.932747	-0.597066	0.0903302	-0.253668	0.860577	-0.296087	0.549412	O-fucosyltransferase family protein
HORVU.MOREX.r3.1HG0017070	-0.156359	0.609067	-0.0730467	0.781434	-0.005117	1	0.156441	0.524053	-0.0607723	0.917002	0.346163	0.231396	-0.329032	0.165663	-0.0335577	0.916852	-0.352114	0.226183	-0.209449	0.415569	-0.140891	0.710183	-0.00333865	1	-0.135478	0.695874	-0.362264	0.0934955	-0.273872	0.286448	-0.148294	0.580455	0.0168273	1	-0.0510416	0.969614	0.1691	0.688668	-0.112413	0.649886	0.239058	0.685894	0.154505	0.564598	0.319916	0.476252	-0.167044	0.632746	Nitrogen regulatory protein P-II-like protein
HORVU.MOREX.r3.1HG0017080	0.0992144	0.892418	0.978853	0.0143187	-0.127914	0.877289	0.962378	0.0209461	-0.677407	0.277834	0.504104	0.436033	0.379364	0.462842	0.305173	0.520874	-0.113636	0.919565	-0.0215635	0.983399	-0.112725	0.906362	-0.453815	0.581043	-0.0214734	0.98502	1.13352	0.00428391	0.291478	0.622743	0.810515	0.0675197	0.351648	1	0.359479	0.777033	-0.121869	0.929136	0.0223725	0.982372	0.218536	0.925753	0.985418	0.0524457	-0.516632	0.734803	0.147696	0.891833	Regulator of chromosome condensation (RCC1) family protein
HORVU.MOREX.r3.1HG0017110	-0.13379	0.619771	0.463854	0.00758689	-0.12603	0.670328	0.590389	0.000730873	0.145059	0.683614	0.135079	0.680084	-0.113707	0.651017	0.0569534	0.821877	-0.453824	0.0441417	0.366616	0.0560222	0.112681	0.739801	0.105464	0.818975	-0.0339871	0.931596	0.329743	0.0806856	-0.10168	0.717917	0.236765	0.272431	0.0939585	1	-0.0365449	0.979842	-0.0730325	0.873259	0.354949	0.0467114	-0.107987	0.891797	0.375395	0.0522366	0.0270269	0.99946	0.105457	0.751686	Protein kinase
HORVU.MOREX.r3.1HG0017240	0.181467	0.489349	0.782247	7.86e-06	-0.00141817	1	0.444594	0.0206717	0.5905	0.00319313	0.173405	0.590785	0.333201	0.121644	0.485497	0.00966982	0.0422866	0.940276	0.415853	0.0367413	0.0657235	0.877786	0.125617	0.782443	0.244527	0.345886	0.487951	0.00909264	-0.0977013	0.740935	0.37798	0.0652447	-0.127009	1	0.0917391	0.906584	0.162556	0.674335	0.750828	3.51e-05	-0.113395	0.897854	0.378123	0.0794449	0.052141	0.983094	0.0533201	0.904268	Protein phosphatase 2C-like protein
HORVU.MOREX.r3.1HG0017250	-0.310538	0.367195	0.670458	0.00747605	0.20778	0.599381	0.839262	0.000867119	-0.245951	0.612721	0.339495	0.397548	-0.600988	0.0366949	0.90993	0.000246984	-0.0938757	0.888233	0.517884	0.0658417	-0.308287	0.452939	0.225917	0.699821	-0.1636	0.711965	-0.157582	0.614574	-0.201995	0.577282	-0.0550058	0.894583	-0.370976	0.820998	-0.357997	0.532014	0.0288579	0.977689	0.44807	0.0754548	-0.0703232	0.968875	0.335601	0.249768	-0.00196793	1	0.17849	0.686214	RNA polymerase II subunit B1 CTD phosphatase RPAP2
HORVU.MOREX.r3.1HG0017280	-0.0779446	0.871583	-0.272227	0.351642	-0.432164	0.221198	-0.444796	0.12007	0.204203	0.712112	0.359935	0.367856	0.0488548	0.920801	-0.360694	0.215196	-0.478899	0.211115	-0.562459	0.0505957	-0.119242	0.834062	-0.100324	0.89714	-0.112674	0.828678	-0.465365	0.096557	-0.345392	0.321399	-0.516579	0.0767176	0.377598	0.852251	-0.0812051	0.955558	0.25475	0.618913	0.188139	0.539159	-0.277831	0.755205	0.132202	0.726416	0.00432246	1	0.110972	0.837229	Peroxidase
HORVU.MOREX.r3.1HG0017410	0.204851	0.727026	0.887601	0.0146739	1.03485	0.0121937	1.61202	4.91e-06	0.0867354	0.937404	0.329884	0.611549	0.406456	0.359231	0.781499	0.0291003	0.392221	0.523623	0.928747	0.0101579	-0.0937324	0.913946	-0.439469	0.532361	-0.352336	0.507401	0.15226	0.740005	0.480896	0.260632	0.0935483	0.867082	-0.248136	1	-0.258049	0.833053	0.149727	0.878441	0.600435	0.10731	0.412739	0.711789	0.447334	0.304333	0.226316	0.923501	0.7364	0.10373	Peroxidase
HORVU.MOREX.r3.1HG0017420	6.83545	3.08e-08	8.39875	6.77e-13	0	1	1.61322	0.382193	7.31724	9.91e-10	8.89228	2.58e-14	7.00687	4.18e-14	8.49057	4.89e-13	0.452188	0.899344	1.62569	0.418916	6.33481	1.57e-11	7.1965	1.79e-08	7.02457	7.64e-09	9.16216	3.59e-15	0	1	0	1	6.70022	1.44e-07	8.80807	1.62e-13	7.5907	1.31e-10	9.29213	5.52e-16	0	1	0	1	7.89147	1.49e-11	8.63232	1.93e-13	Peroxidase
HORVU.MOREX.r3.1HG0017600	0.209568	0.901048	1.01274	0.284587	1.61956	0.158571	1.62496	0.0798026	0.453724	0.832581	-0.303456	0.882529	2.36007	0.0165565	1.99588	0.0284547	1.4803	0.275236	2.52898	0.00628665	0.928583	0.551227	0.236154	0.933242	1.75142	0.121254	1.89624	0.0350016	1.67206	0.122255	1.88731	0.0456732	0.462611	1	0.318555	0.939082	0	1	0	1	4.13937	0.0489255	0	1	0	1	0	1	Divalent metal cation transporter MntH
HORVU.MOREX.r3.1HG0017620	0.0568124	0.953591	-0.215053	0.701987	-0.25306	0.752828	0.128746	0.843371	0.667901	0.363399	1.45873	0.0039948	0.903089	0.0819405	-0.427362	0.421056	0.240347	0.820234	-0.411799	0.475624	0.27419	0.764369	0.600327	0.477448	-0.870781	0.142567	-3.18764	1.05e-11	-1.10307	0.0409315	-2.22075	1.78e-06	0.982626	0.281887	-0.183499	0.925378	0.836788	0.199734	1.30711	0.00363198	0.734936	0.451932	1.09779	0.0253837	0.106856	0.989241	0.419841	0.577469	Peroxidase
HORVU.MOREX.r3.1HG0017720	1.02148	9.1e-06	0.941923	1.7e-05	0.267268	0.423613	-0.173039	0.53257	0.96363	3.63e-05	1.01384	1.01e-05	1.2624	6.03e-09	1.33189	9.05e-10	0.431081	0.189181	0.118912	0.713266	1.03931	4.23e-06	0.813867	0.00119547	0.700326	0.00509001	1.03074	2.13e-06	0.786979	0.00135401	0.706311	0.00222059	0.355155	0.772626	0.871422	0.00028218	0.939304	6.13e-05	1.64633	1.28e-14	0.153595	0.88309	0.0883982	0.796754	0.490568	0.175923	1.24885	1.27e-08	Glutathione S-transferase
HORVU.MOREX.r3.1HG0017750	-0.0785169	0.790462	0.281142	0.119925	-0.014017	0.982044	0.137394	0.512685	-0.2577	0.354101	0.259028	0.317549	0.3314	0.0962558	0.265921	0.164627	-0.0487675	0.920387	-0.0858893	0.733992	0.243015	0.357795	0.174231	0.636941	0.449557	0.0249591	0.508479	0.00394631	0.148481	0.557936	0.215061	0.32097	0.149709	1	0.156171	0.777033	0.236416	0.420392	0.317572	0.0778106	0.174067	0.775872	0.0473424	0.868868	0.17836	0.791416	0.146603	0.622285	Kinase family protein
HORVU.MOREX.r3.1HG0017760	-0.291468	0.386933	-0.726525	0.00341416	-0.245371	0.516006	-0.34558	0.208805	-0.117081	0.847752	-0.161635	0.730291	-0.257295	0.419402	-0.0741219	0.835364	-0.388484	0.304603	-0.316769	0.297285	-0.0818129	0.88528	0.139499	0.830982	-0.134821	0.766942	-0.337747	0.232309	-0.275113	0.417757	-0.658704	0.0175673	-0.278827	1	-0.277528	0.683	-0.289723	0.538049	-0.304489	0.283834	0.125628	0.926535	-0.171084	0.629407	-0.0762925	0.982468	0.0249128	0.973603	myosin heavy chain
HORVU.MOREX.r3.1HG0017870	-0.362459	0.29442	-0.00884265	0.989508	-0.148289	0.746669	0.398448	0.164063	-0.432758	0.284142	0.110828	0.850254	0.0659262	0.880264	0.492542	0.0802605	-0.0714923	0.920475	0.238265	0.486621	-0.249567	0.584593	0.220647	0.71723	0.0868671	0.880834	-0.186932	0.576553	-0.451388	0.198882	-0.644944	0.0394582	-0.287648	1	0.166032	0.869421	-0.208458	0.70964	0.22503	0.457885	0.0272988	0.997829	0.00543489	1	0.0946068	0.975742	-0.119415	0.830013	DNA binding protein
HORVU.MOREX.r3.1HG0017890	0.0661689	0.906729	0.170528	0.634474	-0.337737	0.458178	0.140246	0.719301	-0.476736	0.32252	-0.154902	0.802638	-0.549569	0.128352	0.0731147	0.875661	-0.383186	0.450511	0.331368	0.388408	-0.219356	0.704035	0.0812164	0.937571	-0.192448	0.723946	0.1584	0.697431	-0.239729	0.591088	0.277406	0.492794	-0.0398598	1	-0.0856837	0.96582	-0.193441	0.794632	-0.694668	0.0394333	-0.377935	0.684847	-0.795985	0.0305476	-0.383261	0.69478	-0.667167	0.115404	Peptide chain release factor 1
HORVU.MOREX.r3.1HG0017930	-0.0673975	0.926709	1.20298	0.000805929	-0.177009	0.798806	0.658832	0.103727	0.00558573	1	-0.0813995	0.93908	0.566359	0.202557	0.853243	0.0301009	-0.0279877	0.993835	0.962402	0.0155503	0.493127	0.387012	0.406065	0.61333	1.47421	0.000243773	2.09931	2.25e-08	1.12103	0.0100048	1.79259	6.79e-06	0.31257	1	1.77695	1.52e-05	0.846338	0.12089	1.55687	2.48e-05	0.363203	0.816614	0.830985	0.0622718	0.759206	0.297896	0.971729	0.040239	Non-specific serine/threonine protein kinase
HORVU.MOREX.r3.1HG0017980	0.816302	0.00233366	1.78698	5e-14	0.630657	0.0396825	1.31937	1.02e-07	0.214291	0.680764	0.696915	0.0227018	1.54184	3.61e-11	1.78403	3.02e-14	0.530598	0.125199	1.17476	2.27e-06	1.08938	1.16e-05	0.23413	0.675412	0.572576	0.0492275	1.51556	4.5e-11	0.820419	0.00181017	1.25824	1.35e-07	0.187436	1	0.515556	0.173681	0.846918	0.00181896	1.51684	6.75e-11	0.400018	0.475878	0.962971	0.000193445	0.42055	0.433748	1.03404	3.81e-05	Non-specific serine/threonine protein kinase
HORVU.MOREX.r3.1HG0018110	-0.609846	0.0815299	0.427884	0.170795	-0.816145	0.0220665	0.47273	0.140045	-0.0685332	0.938758	0.0811865	0.912224	0.0867622	0.860543	-0.220334	0.545142	-0.573292	0.175785	0.246982	0.515767	0.301637	0.544882	0.411543	0.441818	0.0895285	0.882904	0.76329	0.00851078	-0.41121	0.267403	0.643346	0.0388252	0.0131395	1	0.0772164	0.966317	-0.0867192	0.920445	0.284813	0.397717	-0.957355	0.0103893	0.410482	0.246336	0.184794	0.917653	0.340299	0.462344	ABC transporter B family protein
HORVU.MOREX.r3.1HG0018130	0.475637	0.0729965	0.584369	0.00808072	0.469304	0.0965205	0.714347	0.00143065	0.180535	0.702842	0.212075	0.581474	0.318746	0.246746	0.42014	0.0743102	0.407212	0.207617	0.520397	0.0288563	0.097226	0.844459	-0.0707366	0.919066	0.381035	0.190164	0.534488	0.0161975	0.506997	0.0473398	0.754774	0.000651491	0.124058	1	-0.0573957	0.96739	0.229161	0.597311	0.495254	0.0313062	0.316458	0.581082	0.757106	0.00134703	0.0863445	0.973444	-0.0826867	0.86783	Diacylglycerol acyltransferase
HORVU.MOREX.r3.1HG0018170	0.265694	0.730577	-0.126935	0.84193	-0.0805978	0.949235	-0.0691406	0.929897	0.0183221	0.998738	-0.0799418	0.953035	-0.930735	0.106479	-0.228835	0.720345	-0.30593	0.772095	-0.449115	0.465624	-0.0168006	0.996678	-0.17697	0.903372	-0.307101	0.731923	-1.02166	0.076869	-0.167762	0.848655	-0.44859	0.51013	-0.166898	1	-0.896765	0.393825	-0.126337	0.940784	-0.7644	0.239905	0.534183	0.757026	0.633547	0.346612	-0.202154	0.973408	-0.379192	0.726024	polyadenylate-binding protein 1-B-binding protein
HORVU.MOREX.r3.1HG0018190	0.668295	0.0267264	1.18075	3.6e-06	0.511162	0.13387	1.07268	5.04e-05	-0.347738	0.449268	0.198759	0.685678	0.886303	0.00134639	0.72281	0.00751431	0.846881	0.00831811	0.807465	0.00337257	0.507023	0.168022	-0.0336469	0.979999	0.608705	0.0614854	1.39858	6.55e-08	1.04266	0.000265888	1.80825	7.38e-12	0.0423221	1	0.161262	0.879264	0.549206	0.144893	0.877357	0.00104906	0.555422	0.237728	1.24469	7.28e-06	0.0830244	0.982194	0.130828	0.811928	Aspartic proteinase
HORVU.MOREX.r3.1HG0018210	1.95353	0.000473117	0.183162	0.77455	1.28881	0.054153	-0.572603	0.332953	1.11806	0.134357	-0.109762	0.936288	1.43374	0.00948725	0.693583	0.223442	0.436462	0.676792	0.637534	0.299004	0.644993	0.449657	0.728865	0.433154	0.547475	0.481789	1.82107	0.000739748	-0.0697765	0.952413	1.8443	0.000998658	0.125358	1	1.31658	0.0969189	-0.272279	0.831978	1.41006	0.0102931	-0.068911	0.992211	1.29698	0.0319328	-0.0718181	0.999974	1.29029	0.0566907	Thioesterase family protein
HORVU.MOREX.r3.1HG0018260	1.1271	0.00345265	1.15762	0.000826282	0.733053	0.102537	0.457792	0.24476	0.34635	0.616097	0.376879	0.518668	1.60487	4.64e-06	1.27018	0.00028403	0.724064	0.144938	0.89567	0.016896	1.32006	0.000379848	0.146999	0.884863	0.598832	0.199054	1.31181	0.000142135	0.678069	0.111304	0.777913	0.0385454	0.142673	1	0.53444	0.459573	0.942121	0.0286138	2.02067	3.33e-09	0.282523	0.8493	1.06471	0.00468436	0.70965	0.246502	1.64423	3.66e-06	Low temperature and salt responsive protein
HORVU.MOREX.r3.1HG0018270	-0.028775	0.937779	-0.0798265	0.723526	0.0314629	0.948198	-0.191788	0.362368	-0.0952848	0.827345	-0.151797	0.639073	-0.0320611	0.925661	0.0398172	0.881951	0.0245252	0.973705	0.394258	0.0435082	-0.0916861	0.810293	-0.182083	0.636941	0.094918	0.776808	0.21272	0.298703	-0.00364797	1	0.308476	0.131449	-0.0331058	1	-0.233178	0.601029	0.0701343	0.887709	0.115553	0.604168	-0.0218725	0.99467	0.345612	0.0991652	0.0107307	1	0.0904313	0.808071	Bushy growth protein
HORVU.MOREX.r3.1HG0018280	-0.503402	0.359865	1.13413	0.00356443	0.159058	0.835823	1.59845	3.58e-05	0.358065	0.641815	0.889677	0.0873018	-0.162503	0.788292	0.322215	0.482095	-0.361565	0.617441	0.702481	0.0957485	-0.411007	0.534923	-0.531815	0.479069	-0.436667	0.420016	0.233608	0.604736	-0.408602	0.41265	0.34757	0.449393	-0.350808	1	-0.126799	0.94462	0.886962	0.0985509	0.48542	0.26486	0.780856	0.296435	0.869013	0.0446705	0.570238	0.59804	-0.0208949	0.9907	U-box domain-containing protein 1
HORVU.MOREX.r3.1HG0018390	0.00657706	1	-0.785022	0.1007	0.686097	0.272005	-1.0269	0.0351906	0.411434	0.6559	-0.759898	0.257631	-0.207353	0.777812	-0.429546	0.435695	0.445975	0.603357	-0.357036	0.562078	0.0453043	0.978592	0.543363	0.547027	0.0651097	0.948577	-1.64549	0.00113485	-0.363004	0.585801	-1.16783	0.0287583	-0.119438	1	0.0226453	1	-0.0636654	0.97007	-1.27939	0.00611044	-0.0295921	1	-1.20404	0.0172391	-0.237526	0.943252	-1.02123	0.0787996	Histone H4
HORVU.MOREX.r3.1HG0018430	-0.398172	0.567554	-1.03823	0.0291753	-0.270419	0.74161	-0.319368	0.573702	0.223081	0.844556	-0.823385	0.218166	-0.538306	0.369163	0.1243	0.85991	-0.48757	0.567191	0.655199	0.245284	-0.379345	0.664478	0.865753	0.261521	-0.308243	0.715995	-1.74195	0.00209074	-1.18097	0.0384648	-1.0719	0.0705987	0.0339319	1	-0.48473	0.749225	-0.536527	0.539067	-0.912319	0.0659591	-0.387996	0.837338	-0.766533	0.167262	0.141529	0.982194	-0.966	0.12127	Histone H3
HORVU.MOREX.r3.1HG0018450	8.56423	0.263292	7.14783	0.21443	8.94185	0.278574	6.5577	0.25403	0	1	9.19567	0.317414	0.41012	0.972559	7.7119	0.214238	-7.04966	0.422165	0	1	0.378603	0.985728	7.91778	0.449959	1.57714	0.887596	-2.13088	0.757068	1.33454	0.893172	-0.00132374	1	-0.246633	1	-2.0476	0.930249	-7.73603	0.415673	7.66672	0.200741	-7.73603	0.59212	7.2551	0.261974	-7.73603	0.61078	0	1	Elongation factor 1-alpha
HORVU.MOREX.r3.1HG0018470	-0.457296	0.853425	-1.37529	0.372426	-0.321458	0.919854	-0.972462	0.56392	-0.112167	0.986594	-0.852648	0.747256	0.162545	0.954551	-2.67401	0.0813662	0.998754	0.729628	-0.91339	0.62021	-0.172531	0.968478	-0.871125	0.798392	-0.4104	0.889939	-0.116699	0.961998	-0.404123	0.874514	-0.132926	0.959054	0.545964	1	0.166764	0.990802	0.540339	0.884963	-1.66397	0.274438	0.456745	0.957153	-0.614003	0.759333	0.208842	0.99946	-0.415269	0.891003	50S ribosomal protein L23
HORVU.MOREX.r3.1HG0018730	0.0381755	0.903541	-0.523406	0.00125225	-0.0359963	0.930038	-0.434308	0.0109771	-0.101665	0.792089	-0.230558	0.36224	-0.256178	0.206288	-0.229935	0.210215	-0.135628	0.681585	-0.208719	0.292603	-0.19093	0.487847	0.0201554	0.981286	0.112544	0.70226	-0.232489	0.203068	0.191784	0.394862	-0.113952	0.605528	0.0774464	1	-0.157789	0.747321	-0.0931386	0.820502	-0.26724	0.130326	0.00148897	1	0.0120726	0.975996	-0.232628	0.606181	-0.0541501	0.884052	RNA-binding family protein
HORVU.MOREX.r3.1HG0018800	0.291433	0.697002	1.46212	0.00147107	0.821565	0.179761	1.15372	0.0170115	-0.0684231	0.965185	0.493827	0.520312	1.20367	0.0192051	1.03053	0.0329992	1.46477	0.00977904	1.99131	2.92e-05	0.889793	0.16073	-0.263601	0.82674	0.37962	0.62382	1.27111	0.0063762	0.00794759	1	1.4804	0.00187309	-0.187897	1	-0.322718	0.842155	0.52185	0.546448	2.13266	3.03e-06	0.490606	0.755468	1.49425	0.00253087	0.751721	0.475721	0.278747	0.74957	Dehydrogenase
HORVU.MOREX.r3.1HG0018810	-0.395437	0.270082	0.206665	0.51677	-0.297032	0.470659	0.196092	0.560777	-0.249875	0.647855	-0.294788	0.525463	-0.63881	0.0377677	0.202896	0.547959	-0.420454	0.323502	0.500666	0.10291	-0.201443	0.698384	0.40842	0.40762	0.218241	0.636388	0.282754	0.373744	-0.245765	0.537178	0.206267	0.570665	-0.0836081	1	-0.11773	0.92327	-0.334132	0.534549	-0.0695965	0.865061	0.170834	0.897105	-0.110409	0.811448	0.050545	0.996982	-0.393526	0.38528	FBD-associated F-box protein
HORVU.MOREX.r3.1HG0018940	0.403998	0.115803	-0.0351857	0.911397	0.355569	0.207991	-0.208083	0.435861	0.0386478	0.955723	0.0681312	0.898709	0.0785549	0.822569	-0.0337311	0.926425	0.216473	0.577037	-0.155561	0.619789	-0.277186	0.424934	0.121465	0.842547	0.419658	0.144649	-0.602217	0.0141909	0.455986	0.0847051	-1.00751	9.35e-05	0.263143	0.98357	-0.0274118	0.991832	-0.0585274	0.930297	-0.225549	0.360609	-0.0420709	0.980478	-0.45697	0.0724961	-0.158636	0.89735	-0.137443	0.739127	tRNA/rRNA methyltransferase family protein
HORVU.MOREX.r3.1HG0019060	-0.559872	0.0467658	0.951634	3.12e-05	-0.102275	0.824732	1.24531	7.96e-08	0.427335	0.224066	0.123455	0.802045	-0.0754569	0.852218	0.289126	0.285917	-0.320721	0.426646	0.963671	5.05e-05	-0.05016	0.935748	-0.082036	0.91281	-0.100073	0.83319	0.346905	0.177364	-0.455852	0.119619	0.272856	0.34174	-0.340451	0.871894	-0.202182	0.785993	-0.133452	0.819879	0.43704	0.0778106	-0.10993	0.933595	0.581981	0.0243398	0.136765	0.932629	0.00322983	1	RING/U-box superfamily protein
HORVU.MOREX.r3.1HG0019100	0.33162	0.502723	1.21703	0.000250207	0.383421	0.452554	0.640845	0.0803461	0.382629	0.548062	0.658812	0.166182	1.48884	1.09e-05	1.23823	0.000284207	0.382032	0.536166	1.30664	0.000185013	0.797638	0.0626287	0.242812	0.772976	0.662555	0.125601	1.12841	0.000661091	0.884371	0.0222081	1.16269	0.000660255	-0.348766	1	0.269555	0.805302	0.342085	0.609795	1.9199	3.77e-09	-0.0325491	1	1.15428	0.00137376	0.258054	0.89408	1.09274	0.00350996	2
HORVU.MOREX.r3.1HG0019130	0	1	0	1	0	1	0	1	0	1	0	1	0	1	0	1	0	1	0	1	0	1	2.87082	0.296843	0	1	0	1	0	1	0	1	0	1	0	1	-0.646141	0.532892	-0.734636	0.234056	-0.888848	0.486684	0.121615	0.898221	-0.0882111	0.99946	-0.372022	0.721245	Katanin p60 ATPase-containing subunit A1
HORVU.MOREX.r3.1HG0019140	0.58292	0.492612	0.659749	0.302354	0.654593	0.457932	0.249251	0.7502	0.169376	0.924198	0.210669	0.876135	0.680162	0.385333	0.989724	0.118769	0.554159	0.633807	0.557381	0.455602	0.41638	0.730981	0.39943	0.783704	1.48248	0.0416316	2.18745	0.000146012	2.32575	0.000354642	2.08771	0.000474743	0.551395	1	0.2127	0.941854	0.95997	0.33553	2.5493	4.9e-05	0.536568	0.831099	1.88388	0.007485	0.687686	0.762807	1.36313	0.11409	D-3-phosphoglycerate dehydrogenase
HORVU.MOREX.r3.1HG0019160	1.29518	0.0706345	1.41398	0.0200322	1.8946	0.00737089	1.97872	0.00120464	-0.380643	0.79362	0.318272	0.800453	1.17387	0.102219	1.38656	0.0286355	1.30704	0.120975	1.64552	0.0101696	0.603836	0.585865	-0.411897	0.798245	1.02597	0.19709	1.34859	0.0259856	1.83069	0.00553546	2.26349	0.000150556	-0.0494846	1	-0.726662	0.652571	-0.0563542	0.986769	1.69268	0.00743505	0.305553	0.928784	1.85081	0.00601388	-0.518208	0.876014	0.620837	0.567637	autophagy 2
HORVU.MOREX.r3.1HG0019230	1.00003	0.0601461	-0.62651	0.203295	0.86173	0.140743	-0.642124	0.20831	-0.0565621	0.974057	0.21998	0.810878	0.036265	0.973028	-0.403685	0.45434	0.786536	0.228163	0.0379898	0.968777	0.0238282	0.992556	-0.152647	0.912964	0.714215	0.23601	1.33784	0.00331708	1.40821	0.00373614	1.44808	0.00198882	-0.00916563	1	0.208511	0.917408	-0.358589	0.722066	-0.579052	0.308915	-0.686976	0.547845	0.656865	0.253206	-0.277873	0.926999	0.670374	0.339913	ABC transporter A family member 1
HORVU.MOREX.r3.1HG0019240	0.0417897	0.943385	-0.186205	0.58887	-0.248221	0.59192	-0.144411	0.70108	-0.452538	0.32331	-0.321064	0.503797	-0.280157	0.455432	-0.32253	0.339516	-0.45503	0.301988	0.00714641	0.999119	-0.411745	0.348636	-0.25344	0.700049	-0.366841	0.368915	0.169346	0.633109	0.150882	0.733084	0.496499	0.114085	-0.0234661	1	-0.0678446	0.974365	-0.1275	0.864133	-0.427515	0.183124	-0.39924	0.590646	0.332473	0.351978	-0.468184	0.471353	-0.0574316	0.935077	N-acetyltransferase
HORVU.MOREX.r3.1HG0019260	0.300748	0.398311	0.670731	0.00874483	0.50852	0.125398	0.444469	0.109413	0.0931375	0.898765	-0.199527	0.669511	-0.308788	0.346728	0.875462	0.000606217	0.122599	0.845922	0.0212873	0.969354	0.00885971	0.996933	-0.0184977	0.993226	0.56544	0.0729106	0.569429	0.0306748	0.579463	0.0545192	-0.0747776	0.851411	-0.0760333	1	0.209167	0.795779	0.268905	0.587942	0.307378	0.272169	0.391789	0.517732	0.329261	0.28599	-0.229641	0.855592	-0.0846836	0.882258	Aminotransferase
HORVU.MOREX.r3.1HG0019270	0.168822	0.736169	0.89088	0.00213815	0.548634	0.1647	0.874486	0.00366789	-0.100316	0.908457	0.196227	0.731397	0.528092	0.141718	0.653234	0.0341027	0.23288	0.710578	0.802788	0.00956217	0.49298	0.26185	0.0295923	0.987046	0.645603	0.0878298	1.20677	3.24e-05	0.640352	0.0757614	1.4668	6.58e-07	-0.138655	1	0.631189	0.18425	0.171291	0.817781	0.662981	0.034325	0.18991	0.891797	1.45342	2.19e-06	0.180848	0.928576	0.177759	0.765386	2-oxoglutarate (2OG) and Fe(II)-dependent oxygenase superfamily protein
HORVU.MOREX.r3.1HG0019280	4.79433	0.00362108	7.61724	5.82e-08	0	1	0	1	5.86708	0.000123686	7.60544	1.55e-07	7.61148	2.7e-08	8.0334	1.36e-08	0	1	2.34784	0.241667	6.88284	1.21e-06	6.22094	0.000107122	5.72136	0.000174647	8.28601	3.81e-09	0	1	0	1	4.02147	0.0802394	7.67212	2.18e-07	6.12189	4.66e-05	8.48141	1.22e-09	1.5048	0.771794	2.73267	0.188697	6.09881	6.06e-05	7.69232	1.05e-07	Tryptophanase
HORVU.MOREX.r3.1HG0019320	0.175261	0.788409	-0.707366	0.0710208	-0.0977843	0.909146	-1.21599	0.00204603	0.0867512	0.941001	0.0615642	0.953916	-0.203731	0.716807	-0.536483	0.195694	0.165582	0.859458	-0.137652	0.804617	0.0839138	0.928662	0.0854309	0.945908	-0.160765	0.827274	-0.508963	0.248443	-0.432359	0.39876	-0.165161	0.772172	-0.0067361	1	-0.66237	0.395928	-0.569346	0.335982	-0.402844	0.337351	-0.209573	0.909104	-0.457932	0.326438	-0.515936	0.600042	-0.11957	0.886695	Methyltransferase family protein
HORVU.MOREX.r3.1HG0019330	0.283996	0.572952	0.104617	0.811593	0.27653	0.611541	-0.0661387	0.897652	-0.295907	0.670448	0.0569052	0.952854	0.340443	0.442162	0.0900122	0.851757	0.421297	0.464701	0.456989	0.247824	0.240787	0.71223	-0.554729	0.335353	0.0596053	0.936525	0.238386	0.556796	-0.0199214	0.9843	0.736298	0.040423	-0.2274	1	0.19159	0.882067	0.0705117	0.950409	0.574931	0.103184	0.200159	0.900481	0.799247	0.0298873	0.0607497	0.996982	0.600914	0.18727	Carboxypeptidase
HORVU.MOREX.r3.1HG0019340	0.280596	0.340124	-0.32425	0.168709	0.0695359	0.880014	-0.131832	0.63854	0.21983	0.602287	0.136453	0.748248	-0.0166081	0.975031	-1.09628	2.96e-07	0.263605	0.48018	-0.913274	3.54e-05	-0.00930894	0.994663	-0.608215	0.0257453	-0.288938	0.349701	-0.855756	5.31e-05	0.120785	0.722959	-0.22591	0.393144	-0.00364479	1	-0.208259	0.739188	-0.0170578	0.99078	0.0658687	0.821693	-0.0632237	0.967439	0.316663	0.221364	-0.0124267	1	0.241702	0.486774	Drebrin-like protein
HORVU.MOREX.r3.1HG0019360	-0.080643	0.813959	-0.0505055	0.854402	-0.34264	0.201888	0.194839	0.406136	-0.321814	0.297735	0.0539182	0.914532	-0.0888867	0.776725	-0.594491	0.00546468	-0.163039	0.682327	0.219737	0.356495	-0.10482	0.803577	-0.040863	0.954552	-0.0737368	0.849452	-0.187321	0.443735	-0.0312559	0.938166	-0.0791253	0.799745	-0.0481056	1	0.187617	0.758497	-0.0235529	0.977306	-0.710684	0.000788121	-0.115957	0.905123	-0.235045	0.362003	0.303461	0.500815	-0.655646	0.00579813	Mitogen-activated protein kinase
HORVU.MOREX.r3.1HG0019380	-0.123382	0.704616	0.105343	0.667196	-0.068631	0.868296	0.175482	0.4581	-0.224004	0.547333	0.00858197	0.999295	0.276864	0.256624	0.252282	0.261273	-0.198171	0.59181	0.275781	0.239437	0.235383	0.467263	-0.045209	0.947884	0.116486	0.753233	0.535491	0.00864215	-0.0631036	0.866493	0.29121	0.222125	0.0101262	1	0.121168	0.878697	0.141618	0.75319	0.814777	2.37e-05	0.016497	1	0.176109	0.508081	0.216563	0.767641	0.503295	0.0372216	Glioma tumor suppressor-like protein
HORVU.MOREX.r3.1HG0019410	-0.605999	0.0520362	-0.864016	0.00152007	-0.554255	0.102298	-0.512739	0.0778345	-0.0443663	0.957248	-0.309901	0.475784	-0.442744	0.150625	-0.336059	0.274931	-0.449672	0.237701	-0.839391	0.00391899	-0.647673	0.0381261	-0.302765	0.579345	-0.271692	0.529835	-0.900092	0.00179618	-0.326147	0.382627	-0.411546	0.211206	0.0987787	1	-0.218428	0.809726	-0.148621	0.817576	-0.649946	0.0219759	-0.348293	0.622695	-0.418354	0.198077	0.10017	0.97278	-0.320494	0.447944	Transducin/WD-like repeat-protein
HORVU.MOREX.r3.1HG0019420	0.304814	0.482907	-0.278823	0.429198	0.252649	0.608158	-0.466673	0.176779	-0.409177	0.446075	-0.293807	0.581914	-0.0956914	0.851579	0.296345	0.41921	-0.0739371	0.934129	0.12752	0.78378	-0.238353	0.681506	0.119743	0.898875	-0.135313	0.826036	-0.0867243	0.856428	-0.178645	0.717492	-0.172084	0.71763	-0.0834827	1	0.177985	0.887317	-0.0894309	0.922038	-0.360233	0.283834	0.0351786	0.995449	-0.395905	0.290493	0.0247168	1	-0.421393	0.351941	O-acyltransferase
HORVU.MOREX.r3.1HG0019430	0	1	0	1	3.15861	0.126664	0	1	0	1	0	1	-3.44291	0.0578698	0	1	-3.44291	0.104078	3.8818	0.0293359	-3.44291	0.0883705	4.66604	0.0176602	-0.517568	0.729201	-0.078734	0.957683	-0.316807	0.825779	0.0721788	0.964783	-0.269323	1	-0.0627708	0.997622	-0.0768748	0.985828	0.208292	0.853483	-0.370905	0.936112	0.153243	0.917041	-0.144704	0.998029	0.0213612	1	Protein translocase subunit SecA 1
HORVU.MOREX.r3.1HG0019550	0.40093	0.40918	-0.467234	0.213545	0.37622	0.47584	-0.461223	0.238554	-0.236837	0.767133	-0.17238	0.810878	-0.0131688	0.991934	-0.305634	0.459749	0.173309	0.838053	-0.292878	0.517927	-0.308805	0.630879	-0.386597	0.585901	0.113078	0.8801	-0.0631174	0.905919	0.649032	0.12584	0.250592	0.581898	0.112325	1	-0.0767733	0.976178	0.290657	0.79059	-0.746441	0.149966	2.86654	6.93e-12	0.384456	0.510209	0.433533	0.826804	-1.0806	0.093999	tRNA dimethylallyltransferase
HORVU.MOREX.r3.1HG0019650	1.45561	0.000121713	2.42514	1.06e-10	1.5463	0.000165432	2.69869	2.81e-12	-0.0208691	0.994121	0.948389	0.0806364	1.27434	0.00106278	1.39218	0.000339541	1.94513	7.32e-07	2.01488	1.4e-07	0.545328	0.367327	0.655437	0.347478	0.789615	0.0719092	0.51233	0.18941	1.10195	0.00504741	0.939496	0.0116403	0.322033	1	-0.232291	0.867764	1.03271	0.0153255	0.691658	0.0753878	0.928428	0.0754535	1.1339	0.00391668	-0.054187	0.999974	0.231355	0.74957	extracellular ligand-gated ion channel protein (DUF3537)
HORVU.MOREX.r3.1HG0019730	0.207513	0.584232	1.1213	5.01e-06	0.294771	0.427646	1.22563	1.12e-06	-0.239683	0.638306	0.418211	0.282528	0.147561	0.69041	0.702129	0.00618991	-0.141401	0.807127	0.77911	0.00273133	0.0263231	0.975762	-0.0142749	0.995917	-0.245665	0.545989	0.164499	0.611381	-0.217308	0.558573	0.266225	0.410493	-0.457814	0.597856	-0.252249	0.750728	-0.239828	0.630334	0.609638	0.0174293	0.124841	0.92647	0.963211	0.00022407	-0.0960708	0.972884	0.164106	0.73358	DNA/RNA helicase protein
HORVU.MOREX.r3.1HG0019850	-1.41267	0.561014	-0.18196	0.938927	-2.6571	0.25486	-1.19965	0.548847	-1.01277	0.787962	0.297611	0.947959	-0.213498	0.948341	-1.10681	0.579504	0.812543	0.83512	-2.42519	0.222218	0.0277245	1	-1.15718	0.766615	5.0184	0.031572	0	1	0	1	0	1	0	1	0	1	-2.43428	0.384368	0.609368	0.765499	-0.791344	0.929356	-1.06054	0.630811	0.353605	0.991949	1.74362	0.505131	Transposon protein
HORVU.MOREX.r3.1HG0019870	-0.655218	0.0101323	0.194063	0.468675	-0.694764	0.0110271	0.153809	0.599384	-0.0789765	0.901064	0.214934	0.595327	-0.120526	0.72782	-0.00446409	0.998815	-0.158268	0.745393	-0.348658	0.199666	0.16128	0.711852	-0.180501	0.736928	-0.0840823	0.858766	-0.36895	0.147515	-0.81239	0.00160303	-0.559561	0.0308573	0.108969	1	-0.00222442	1	-0.313565	0.416181	-0.379659	0.123188	-0.0978185	0.937619	-0.378023	0.166278	0.10413	0.960932	-0.332087	0.325619	Serine/threonine-protein phosphatase
HORVU.MOREX.r3.1HG0019920	0.384723	0.157922	1.41795	1.7e-11	0.240568	0.467614	1.21758	3.28e-08	-0.265487	0.510996	0.312709	0.391276	0.0541776	0.889554	0.623771	0.00527163	0.0881702	0.881214	0.776752	0.000494801	-0.106649	0.826078	-0.276322	0.540211	0.274208	0.396363	1.39773	1.34e-11	0.388501	0.147802	1.24638	7.42e-09	0.191119	1	0.440259	0.245124	-0.193413	0.673367	0.571052	0.0119953	-0.122296	0.912898	0.997429	1.16e-05	-0.0572379	0.984318	0.206953	0.592763	Ankyrin repeat domain protein
HORVU.MOREX.r3.1HG0019980	0.0158276	0.981401	-0.459577	0.0666564	0.182254	0.644632	-0.212438	0.456245	-0.240412	0.609289	-0.156364	0.733625	-0.0568252	0.8939	-0.664898	0.00977444	-0.175156	0.73009	-0.423595	0.12947	-0.280669	0.489282	-0.641245	0.0491325	-0.158582	0.724395	0.105838	0.750808	0.248725	0.465459	0.271694	0.381902	0.00776171	1	0.0417785	0.984863	-0.068204	0.931758	-0.106776	0.751131	0.0328148	0.992315	0.10218	0.798265	0.0371795	0.999974	-0.072574	0.904296	ATP binding protein
HORVU.MOREX.r3.1HG0020220	0.0689171	0.914078	0.0874824	0.846121	-0.000252035	1	0.294353	0.454068	0.623242	0.174917	-0.276677	0.654033	0.316773	0.452675	0.560736	0.12069	-0.499363	0.344152	0.437433	0.270386	-0.0527795	0.955081	0.160737	0.865763	0.204761	0.729959	0.570571	0.124123	-0.0167501	0.989316	0.0469596	0.943644	-0.191407	1	0.161284	0.916097	-0.0425109	0.974923	-0.0201565	0.975098	-0.0546419	0.984497	-0.0494009	0.941187	-0.0618693	0.995804	0.0515015	0.954874	Protein VERNALIZATION INSENSITIVE 3
HORVU.MOREX.r3.1HG0020250	-1.06343	0.502184	-2.15841	0.080186	-0.73475	0.688609	-2.50054	0.0565514	1.55821	0.34423	0.148291	0.964231	2.98063	0.113612	0	1	0	1	0	1	0	1	0	1	0	1	0	1	0	1	0	1	0	1	0	1	0.929119	0.62419	-0.227477	0.862195	-0.633514	0.886131	-2.83963	0.0128109	0.298987	0.982194	-0.00132708	1	Polynucleotidyl transferase
HORVU.MOREX.r3.1HG0020270	-0.280153	0.124899	-0.0505015	0.796938	-0.354498	0.0563365	0.112446	0.53986	-0.0944473	0.780859	0.116499	0.670099	-0.0449601	0.858956	-0.00304505	0.998447	-0.0631054	0.86807	-0.0195847	0.946033	-0.131304	0.633644	0.0676539	0.87522	0.0926296	0.739448	-0.181166	0.314906	0.00965342	0.983313	-0.184648	0.344116	0.0383475	1	-0.0695476	0.91786	-0.207249	0.420481	-0.111235	0.549189	-0.163727	0.746823	0.044899	0.860202	0.00972062	1	-0.0334336	0.929365	SAD1/UNC-84 domain protein
HORVU.MOREX.r3.1HG0020280	-0.175495	0.614168	-0.955696	1.24e-05	0.00415764	1	-0.672214	0.00325701	0.241121	0.565276	-0.355606	0.274209	-0.344303	0.206635	-0.430773	0.0768598	-0.257864	0.509585	-0.0338374	0.93566	-0.398079	0.203826	0.0463939	0.953567	-0.217622	0.542908	-0.106912	0.725134	-0.226001	0.47475	-0.0159749	0.974193	0.102188	1	0.103186	0.916473	-0.469394	0.13489	-0.623234	0.00745406	-0.161884	0.870999	-0.623924	0.0134587	-0.095883	0.966283	-0.704694	0.00697186	Pentatricopeptide repeat superfamily protein
HORVU.MOREX.r3.1HG0020300	0.189736	0.721411	0.612211	0.0786556	-0.00780025	1	0.0831437	0.87071	0.239337	0.734343	0.578687	0.234546	0.27844	0.542188	0.194511	0.653228	0.209618	0.776801	0.0286195	0.968971	0.358069	0.525872	0.332675	0.639666	-0.00131462	1	0.535043	0.141332	-0.210065	0.685721	-0.105376	0.850462	-0.276171	1	0.18782	0.888064	0.0528536	0.965366	0.388988	0.280308	0.548517	0.42178	-0.207774	0.663826	0.148869	0.96333	0.0776254	0.921854	Nucleolar MIF4G domain-containing protein 1
HORVU.MOREX.r3.1HG0020440	3.72526	9.96e-06	5.19754	6.03e-10	-1.22222	0.435732	1.07639	0.323542	3.63091	1.81e-05	4.66965	5.79e-08	6.07813	1.32e-12	6.09226	4.29e-11	1.11502	0.52332	2.36386	0.0420066	5.36876	4.67e-10	4.633	2.76e-06	2.20061	0.0180308	2.90101	9.49e-05	0.691985	0.579195	0.89514	0.337921	1.59196	0.463044	2.71755	0.00108867	4.39947	4.47e-07	6.4467	7.67e-14	0.671056	0.881404	1.70098	0.12667	3.87139	1.53e-05	5.07508	4.37e-09	Kinase family protein
HORVU.MOREX.r3.1HG0020450	10.4125	1.9e-27	8.12964	1.98e-23	0.829506	0.755183	-2.29262	0.108061	10.3655	3.17e-27	8.18512	1.43e-23	10.2077	6.91e-32	9.28264	5.17e-26	-1.10636	0.640228	2.53161	0.0170493	9.25555	2.61e-27	8.53538	5.58e-22	9.6768	4.98e-24	7.07209	7.54e-20	-1.42003	0.495788	-4.48265	0.0109633	8.94289	1.46e-20	7.41654	1.76e-20	9.79849	2.3e-28	9.69111	4.59e-31	-0.372979	0.968875	-2.0502	0.206173	9.85779	1.6e-28	8.89704	1.8e-26	Laccase
HORVU.MOREX.r3.1HG0020820	-0.320826	0.611539	-1.09785	0.0102918	-0.33341	0.622491	-1.23563	0.00544797	-0.454597	0.55715	-0.606154	0.33949	-1.15666	0.0096455	-0.866706	0.0541155	-0.628401	0.317111	-1.36007	0.00264238	-0.529695	0.406364	-0.431041	0.619204	0.125633	0.897255	-0.933184	0.0802758	-0.416495	0.522906	-0.449957	0.471674	0.0706747	1	0.374161	0.795779	-0.24291	0.809155	-1.38735	0.00251613	0.168905	0.940201	-0.529621	0.322588	-0.491322	0.719283	-0.410215	0.568026	Serine protease
HORVU.MOREX.r3.1HG0020900	0.0150526	0.994494	-1.11019	0.0052114	-0.0943998	0.918552	-0.704921	0.0999062	0.0347151	0.984361	-0.559676	0.355414	-0.53326	0.282437	-0.356705	0.449373	0.174018	0.862012	0.0411787	0.959278	-0.326924	0.661237	0.529326	0.479428	-0.143376	0.859739	-1.37956	0.00051913	-0.257213	0.670271	-1.27765	0.00198915	-0.0890983	1	-0.24413	0.868487	-0.328318	0.696481	-1.19411	0.00252723	-0.247972	0.891797	-1.19055	0.00508494	-0.207886	0.943252	-1.0663	0.0220004	Histone H3
HORVU.MOREX.r3.1HG0020930	-0.67276	0.0162202	-0.234295	0.410798	-0.355878	0.297401	-0.157989	0.617462	0.130987	0.819476	-0.0829843	0.887	-0.458214	0.111723	0.0221178	0.961518	-0.402752	0.278578	-0.145801	0.682589	-0.264049	0.522848	0.213227	0.708232	-0.0891479	0.868718	-0.381409	0.171483	-0.0728192	0.87976	-0.583784	0.0393317	0.218452	1	-0.403519	0.444632	-0.142549	0.817392	-0.449317	0.0972501	-0.114557	0.933976	-0.597112	0.0392746	-0.0925742	0.976301	-0.273372	0.504888	F-box/kelch-repeat protein
HORVU.MOREX.r3.1HG0021090	-0.291415	0.60953	-0.0230999	0.972623	-0.392401	0.493972	0.51547	0.238643	0.0734113	0.949824	-0.124261	0.897968	-0.236921	0.664	-0.162464	0.774212	-0.195798	0.824836	-0.0762768	0.916085	0.217917	0.771747	0.130503	0.917761	-0.374364	0.512699	-0.182334	0.701742	-0.00551975	1	0.202918	0.686031	-0.0870609	1	0.00365056	1	-0.44042	0.511539	-0.761781	0.048736	-0.13146	0.953908	-0.728864	0.0867249	-0.197481	0.942407	-0.0924992	0.91309	BTB/POZ and MATH domain-containing protein 2
HORVU.MOREX.r3.1HG0021100	-0.544975	0.265112	0.353734	0.410752	-0.441575	0.420926	0.324999	0.475462	0.00138692	1	0.185963	0.814994	-0.603427	0.186867	-0.122927	0.817779	-0.38346	0.578808	-0.747917	0.0799481	-0.272404	0.706913	-0.113306	0.924007	-0.381133	0.533473	-1.59087	9.74e-05	-1.37881	0.00173114	-1.79525	3.11e-05	-0.0288496	1	-0.0341619	0.99631	-0.28681	0.723666	-1.13318	0.00248984	0.0848565	0.975275	-0.968978	0.0175395	-0.133965	0.977252	-0.315684	0.616476	NBS-LRR disease resistance protein-like protein
HORVU.MOREX.r3.1HG0021170	0.129527	0.823284	-1.3023	8.38e-05	0.374412	0.441623	-1.20507	0.000409648	-0.470981	0.402309	-0.345198	0.530534	-0.107845	0.847655	-0.565553	0.128072	0.351653	0.557562	-0.128091	0.79822	0.169446	0.810186	0.0753063	0.947417	0.320784	0.540808	-0.545495	0.133873	0.649873	0.0994456	-0.495696	0.208477	0.119119	1	-0.288303	0.780581	-0.183169	0.820953	-1.06903	0.00135415	-0.26769	0.843528	-0.900896	0.0130911	-0.329208	0.806875	-0.474768	0.32123	Mitochondrial 37S ribosomal protein S27
HORVU.MOREX.r3.1HG0021240	-0.423189	0.136942	-0.579256	0.0147754	-0.501572	0.0863872	-0.565846	0.0221659	-0.434445	0.191249	-0.324317	0.368094	-0.260288	0.377978	-0.888096	0.000301128	-0.457132	0.160479	-0.650467	0.0111466	-0.438738	0.163267	0.167151	0.766615	-0.502173	0.0719092	-0.808061	0.00045081	-0.23162	0.462615	-0.425088	0.0980563	-0.064936	1	-0.187081	0.795817	-0.341985	0.373001	-0.901789	0.000177669	-0.271349	0.699446	-0.525725	0.0504355	-0.0578603	0.985746	-0.292683	0.41993	Sodium/hydrogen exchanger
HORVU.MOREX.r3.1HG0021320	0.0845736	0.880744	-0.672309	0.0307429	0.36704	0.402912	-0.947074	0.00279069	-0.238845	0.713549	-0.21438	0.704035	-0.203383	0.639411	-0.13433	0.744674	-0.127174	0.867151	-0.416456	0.252659	-0.204543	0.729065	0.227303	0.747944	0.462286	0.265075	-0.416811	0.234047	0.559316	0.127759	-0.440572	0.23915	0.342371	1	-0.00746291	1	-0.179444	0.804048	-0.5008	0.116946	-0.241562	0.844804	-0.82528	0.0131854	-0.373117	0.68451	-0.371009	0.421522	4-hydroxy-tetrahydrodipicolinate reductase
HORVU.MOREX.r3.1HG0021330	0.272461	0.225209	-0.00291713	0.999926	0.256379	0.288882	-0.482576	0.00803457	0.106996	0.792136	0.0512724	0.902872	0.325911	0.11267	0.323661	0.0835482	0.236869	0.414433	-0.200493	0.354761	0.346029	0.139089	0.344705	0.204353	0.352682	0.106919	0.000195231	1	0.407863	0.0426668	-0.331885	0.088411	0.228963	0.924167	0.144397	0.790106	0.26371	0.353356	0.714476	2.25e-05	-0.146484	0.837338	-0.39521	0.0454852	0.0912658	0.943375	0.402597	0.0641812	Asparagine--tRNA ligase
HORVU.MOREX.r3.1HG0021350	1.99104	0.00800526	0.58134	0.434906	0.487152	0.691671	-0.984683	0.215876	2.30729	0.00186958	1.57134	0.0517091	2.83972	3.12e-05	1.32619	0.0514348	-0.0909791	0.979813	-0.957664	0.258778	2.50064	0.000517812	1.48231	0.0990179	0.2117	0.87733	-0.0154627	0.995278	-0.305737	0.776837	-2.47601	0.00142972	0.943925	0.810804	0.53029	0.780581	0.790104	0.478543	2.38911	0.000196151	-0.487659	0.868185	-0.366037	0.731469	1.33155	0.184568	2.67171	6.54e-05	Glutathione S-transferase
HORVU.MOREX.r3.1HG0021360	1.81373	0.00248972	1.8576	0.00051154	0.476642	0.610818	0.722393	0.252325	1.01303	0.229245	1.48617	0.0246579	1.76608	0.001835	1.52634	0.00483489	0.53853	0.607353	0.714723	0.266038	0.924288	0.245567	0.609105	0.579132	0.926491	0.195805	1.44223	0.00551677	-0.107201	0.926589	0.98335	0.0878321	0.847389	0.772569	0.582221	0.675629	1.23201	0.0875126	1.86803	0.000439899	0.568085	0.767929	1.34164	0.0241244	0.958521	0.390027	1.03213	0.157453	Glutathione S-transferase
HORVU.MOREX.r3.1HG0021390	4.44489	4.94e-07	5.07756	4.68e-08	-4.22968	0.0217407	-3.20387	0.07201	4.61828	1.59e-07	5.69913	2.21e-09	4.04215	5.18e-07	3.84889	2.14e-06	-1.08894	0.475652	-5.24892	0.00052634	3.65748	8.62e-06	3.50593	5.64e-05	5.26677	1.2e-07	3.8602	1.69e-05	-2.58948	0.197175	-3.74856	0.0569763	4.61769	1.33e-05	4.58754	9.05e-07	5.67476	8.4e-09	6.69106	1.01e-12	1.15548	0.781345	-3.25922	0.124554	6.20724	2.62e-10	7.08089	1.21e-13	Glutathione S-transferase
HORVU.MOREX.r3.1HG0021450	-0.503243	0.23844	-0.20372	0.608633	-0.287146	0.584678	0.0552533	0.915441	-0.422501	0.459915	-0.439878	0.399966	-0.363477	0.39729	-0.00484968	1	-0.353485	0.553616	0.0946021	0.860541	-0.139706	0.849178	0.11825	0.907493	-0.200708	0.747246	-0.356874	0.384431	-0.486275	0.27382	-0.666763	0.0995864	-0.141638	1	-0.195007	0.884428	-0.251157	0.725918	-0.587406	0.0956614	-0.236853	0.872609	-0.161183	0.738513	-0.0797299	0.9881	-0.219429	0.721845	F-box protein
HORVU.MOREX.r3.1HG0021610	0	1	-0.583201	0.819119	0	1	0.358399	0.905088	0	1	-0.366946	0.945872	-4.23737	0.0934559	5.73781	0.0202154	1.92051	0.609563	5.77849	0.0247883	-4.23737	0.14413	5.72985	0.0815054	0.064288	0.992508	-1.65856	0.475639	-0.09574	0.989522	-0.116277	0.978295	0.584902	1	-0.312788	0.984257	-2.05073	0.602342	0.554478	0.828248	-5.76884	0.0995237	-2.12558	0.402261	-0.400244	0.993698	-2.04828	0.534544	F-box protein
HORVU.MOREX.r3.1HG0021720	-0.418842	0.603733	-0.536179	0.489731	-1.08632	0.151543	0.718869	0.272265	-0.92742	0.276681	0.0242879	1	0.0950999	0.932459	0.444134	0.582855	-0.268403	0.858308	0.68185	0.37941	0.234945	0.85328	0.941607	0.381458	-1.0693	0.01287	-1.29562	0.00198828	-1.4782	0.000374591	-0.679454	0.140036	-0.235497	1	0.0222305	1	-0.129363	0.944109	0.54458	0.332161	0.524645	0.775278	0.122821	0.892966	0.752104	0.563162	0.0302157	0.988471	Replication protein A 70 kDa DNA-binding subunit
HORVU.MOREX.r3.1HG0021770	0.0474585	0.938974	0.317921	0.369723	-0.247407	0.626804	-0.453146	0.220217	0.24364	0.703205	-0.0280878	0.985874	1.05973	0.000717062	0.0565177	0.907849	0.18403	0.799619	-0.419519	0.278071	0.438742	0.366399	0.247336	0.73026	0.050013	0.941021	0.182623	0.637378	0.0212085	0.980488	0.0730681	0.885315	0.0993123	1	0.283063	0.760221	0.202571	0.780964	0.576296	0.0814318	-0.251175	0.850946	-0.737886	0.0574799	0.1858	0.928576	0.746581	0.0522634	Elongator complex protein 2
HORVU.MOREX.r3.1HG0021780	-0.429321	0.345482	0.707941	0.039461	-0.121566	0.858472	0.852401	0.0149927	0.27479	0.693917	-0.0228298	0.991625	0.231021	0.635334	0.607921	0.096919	0.0930322	0.922467	0.845384	0.0198401	0.159472	0.827432	0.177989	0.848689	-0.0416177	0.954736	0.561867	0.104214	-0.156144	0.770191	0.345324	0.389046	-0.441334	0.90089	-0.0515763	0.986699	-0.385459	0.542968	0.876471	0.00999402	-0.00157327	1	0.384881	0.363119	-0.0541838	0.99946	-0.0180643	0.990024	Transmembrane protein
HORVU.MOREX.r3.1HG0021830	0.0959645	0.769842	-0.4844	0.0122186	0.0863965	0.814581	-0.326443	0.118392	-0.215736	0.549014	-0.298194	0.300678	-0.104352	0.718219	-0.346444	0.092027	0.0299687	0.966575	-0.133372	0.603216	-0.101199	0.803008	-0.305309	0.363786	0.349421	0.176519	-0.0588417	0.834388	0.0226815	0.961567	-0.134162	0.61806	0.0544216	1	-0.205697	0.713195	-0.148381	0.718081	-0.433242	0.0249797	-0.286091	0.523746	0.117901	0.651371	-0.149582	0.8838	-0.147916	0.656811	SKP1-like protein 4
HORVU.MOREX.r3.1HG0021870	0.363518	0.321184	0.943677	0.000368846	0.198437	0.66929	0.865672	0.00170059	0.576992	0.119173	0.231847	0.640118	0.193436	0.619463	0.824062	0.00249729	-0.059659	0.945061	0.53072	0.0795161	0.215785	0.673968	-0.151324	0.84089	-0.197063	0.677426	0.237214	0.47334	-0.65642	0.0425854	0.144959	0.713599	-0.516763	0.524791	0.182335	0.861591	-0.0219559	0.989818	1.00892	0.000108679	0.134613	0.927738	0.489733	0.115124	-0.0922323	0.979336	0.238512	0.608451	Serine/threonine-protein kinase ATM
HORVU.MOREX.r3.1HG0021940	-0.247746	0.76923	0.535344	0.328434	0.202807	0.832507	-0.0566149	0.950796	-0.463694	0.642362	-0.167012	0.889279	-0.228174	0.770576	0.757124	0.177173	-0.207592	0.870775	0.396956	0.559348	0.622957	0.421007	0.527091	0.625892	-0.0636548	0.950861	-0.802401	0.105693	-0.298344	0.675558	-0.516887	0.360015	0.013365	1	-0.395724	0.780581	-0.624344	0.479514	-0.780753	0.153371	-0.309856	0.891369	-0.466766	0.476813	-0.110845	0.991058	-1.07711	0.111584	UDP-D-apiose/UDP-D-xylose synthase 1
HORVU.MOREX.r3.1HG0021960	1.00266	0.008462	0.267647	0.502887	0.356508	0.498739	-0.333591	0.413924	0.910091	0.0314752	1.44886	4.13e-05	1.30249	0.000151653	-0.256695	0.535814	0.253336	0.720974	-0.585717	0.132334	0.840278	0.0412732	0.719465	0.151015	0.698535	0.102765	0.778045	0.0245403	0.532255	0.216271	0.216654	0.633545	0.63439	0.54045	1.21482	0.00103442	0.779397	0.0823259	1.03653	0.00221655	-0.0813301	0.974708	-0.373932	0.38621	0.685531	0.245199	1.21085	0.000817833	1-aminocyclopropane-1-carboxylate oxidase
HORVU.MOREX.r3.1HG0021970	3.02073	9.35e-10	3.70988	6.56e-14	1.72166	0.0028581	0.877346	0.119081	2.84947	7.32e-09	3.78895	3.57e-14	3.50448	1.07e-13	2.45213	1.49e-07	0.372219	0.709905	-0.402483	0.527617	2.85537	1.69e-09	2.00341	7.22e-05	2.58097	1.16e-07	3.2641	3.32e-12	2.14325	2.69e-05	1.53756	0.00151424	1.41367	0.0288626	2.56266	9.99e-08	1.86774	0.000188658	3.59869	2.16e-14	0.0190163	1	0.271998	0.689707	1.57911	0.00338802	2.8458	1.67e-09	1-aminocyclopropane-1-carboxylate oxidase
HORVU.MOREX.r3.1HG0022060	0.069279	0.801443	0.0804579	0.680455	0.0350575	0.926734	0.0877103	0.667099	-0.0968164	0.791497	0.0811197	0.802638	0.278328	0.137933	0.223347	0.207452	0.0360741	0.941334	0.39811	0.0179669	0.22448	0.358274	0.135077	0.709126	0.228516	0.301174	0.292169	0.0870896	0.181306	0.401052	0.266221	0.149466	0.278488	0.603468	0.0263685	0.98626	0.121536	0.72095	0.137392	0.452885	-0.0932872	0.902054	-0.195647	0.328696	-0.0730717	0.961475	-0.142604	0.603757	Cullin-1
HORVU.MOREX.r3.1HG0022070	-0.207528	0.272634	0.189409	0.228962	-0.101153	0.677691	0.190645	0.244218	-0.221214	0.339402	0.0635867	0.841267	0.0128833	0.968642	0.0952059	0.599321	-0.11741	0.68352	0.105287	0.585844	-0.0407378	0.906362	-0.107949	0.753296	0.0325002	0.92093	0.34014	0.0245064	0.144062	0.483569	0.397321	0.0108131	0.126876	1	0.151029	0.71899	-0.0658506	0.863107	0.105967	0.540242	-0.0935409	0.89035	0.131959	0.489699	0.120682	0.870285	-0.0214172	0.956433	Cullin-1
HORVU.MOREX.r3.1HG0022090	0.0539987	0.851765	-0.158086	0.388048	-0.21181	0.357859	-0.205654	0.265203	0.116878	0.734437	-0.161528	0.561603	-0.272306	0.151748	-0.254336	0.159796	-0.10191	0.767706	-0.0295554	0.918448	-0.170914	0.526788	-0.122598	0.74888	0.0757771	0.806408	-0.244406	0.174042	0.0208831	0.954754	-0.000752628	1	0.046504	1	-0.225872	0.549984	-0.182468	0.550232	-0.389079	0.0224993	0.0218092	0.992211	-0.319522	0.0934097	-0.0467346	0.982992	-0.219249	0.375578	Serine/threonine-protein phosphatase 2A regulatory subunit B
HORVU.MOREX.r3.1HG0022120	-0.464737	0.197589	-0.101416	0.791789	-0.0677653	0.916401	0.258547	0.453995	0.0832224	0.919042	0.202458	0.711994	-0.464091	0.16913	0.00361832	1	-0.169671	0.782663	0.144764	0.732388	-0.0831744	0.900021	0.279671	0.661131	-0.215928	0.651941	-0.367036	0.262917	-0.394283	0.283912	-0.408262	0.244022	-0.0466879	1	-0.35461	0.629963	-0.366199	0.473788	-0.615827	0.0450821	-0.0995069	0.955363	-0.330318	0.366975	-0.558991	0.289794	-0.287496	0.551659	Anaphase-promoting complex subunit 7
HORVU.MOREX.r3.1HG0022350	-0.0186426	0.968469	0.121798	0.605628	0.016498	0.980595	-0.000202044	1	-0.442227	0.0881513	0.130595	0.728062	0.105244	0.720086	0.0707459	0.797006	0.455945	0.0722239	-0.0807908	0.783747	0.0594389	0.899572	-0.194072	0.650061	-0.211335	0.459544	0.0704155	0.785875	-0.0737873	0.81955	0.192603	0.419602	-0.123464	1	-0.106826	0.884428	-0.0587563	0.916609	-0.101933	0.679462	-0.220405	0.710303	0.182246	0.473636	-0.0171361	1	0.117543	0.753556	Proline synthase co-transcribed bacterial
HORVU.MOREX.r3.1HG0022440	-0.0203187	0.972481	0.216579	0.421822	0.0108234	0.994634	0.223873	0.424168	-0.0210634	0.983399	-0.114597	0.819725	0.121281	0.742507	0.761315	0.00166509	0.110441	0.85627	0.39256	0.1598	0.257275	0.532775	0.212857	0.701668	-0.0923341	0.846569	0.175787	0.550564	-0.192011	0.582246	0.0207825	0.966058	0.19371	1	-0.00480432	1	-0.157751	0.779776	0.200377	0.469977	-0.155657	0.888051	0.0537345	0.897474	0.211828	0.854088	-0.0806797	0.882287	Chromatin remodeling factor
HORVU.MOREX.r3.1HG0022450	-0.0853401	0.833968	0.358565	0.130213	-0.15246	0.698492	0.265944	0.303795	-0.253195	0.552069	-0.121662	0.797507	-0.452716	0.0933455	0.316372	0.235603	-0.256584	0.524848	0.269962	0.354414	0.0199956	0.981558	-0.036354	0.974697	-0.0593871	0.90669	0.486954	0.039304	0.234553	0.457362	0.225617	0.446771	-0.144696	1	0.180482	0.816541	-0.143292	0.792142	0.274919	0.283049	0.0660401	0.966014	0.147746	0.652609	-0.384264	0.448784	-0.353178	0.319059	Double stranded RNA binding protein 3
HORVU.MOREX.r3.1HG0022460	-0.102911	0.801482	0.233072	0.373584	-0.216543	0.556785	0.101712	0.745516	-0.226978	0.620364	-0.368043	0.302424	-0.456463	0.0963777	0.261192	0.340304	-0.384298	0.283883	0.311777	0.270004	-0.24522	0.543388	0.0983847	0.886911	-0.089577	0.85104	-0.0836601	0.794854	-0.10373	0.790515	0.00816571	0.992039	0.139797	1	-0.212615	0.768114	0.367927	0.321262	-0.149903	0.586661	0.484475	0.2286	-0.411125	0.124282	0.234988	0.804494	-0.708929	0.00712013	Transport inhibitor response 1
HORVU.MOREX.r3.1HG0022500	-0.812565	0.0230328	-0.0847915	0.839797	-0.390854	0.386954	0.157879	0.698533	-0.188755	0.794677	-0.0198875	0.99168	-0.419257	0.283991	0.260931	0.485202	-0.372415	0.498297	-0.815161	0.0156259	0.024344	0.985119	0.138203	0.87604	-0.487348	0.254414	-0.95488	0.00262117	-0.797487	0.0270795	-1.34947	2.85e-05	-0.20931	1	0.124702	0.929566	-0.354364	0.544148	-0.172002	0.653899	0.0309206	0.99945	-0.36109	0.351556	-0.0354835	1	0.0562732	0.941595	Starch synthase family protein
HORVU.MOREX.r3.1HG0022620	1.23337	0.0150429	0.571163	0.238857	1.26595	0.0200726	0.921675	0.0526102	-0.464925	0.598233	-0.0238907	0.995292	0.515078	0.369136	-0.940613	0.0461388	0.768083	0.253136	0.163222	0.806184	-0.399093	0.630568	-1.00947	0.116115	1.31535	0.0177544	0.969953	0.0506199	1.66813	0.00145233	1.79628	0.000167273	0.201695	1	-1.33356	0.0669374	0.741296	0.281918	0.229965	0.675332	0.677794	0.518143	1.03382	0.0339854	-0.0301989	1	-0.104796	0.920108	Cytochrome P450
HORVU.MOREX.r3.1HG0022660	0.281859	0.187958	-0.244956	0.179484	0.307299	0.166578	0.0888135	0.687241	-0.0537103	0.914156	-0.241301	0.357802	-0.318546	0.110813	-0.269044	0.152778	0.154405	0.630929	0.143278	0.517124	-0.246412	0.342158	-0.180768	0.613822	0.0408447	0.914432	-0.0952581	0.661917	0.383373	0.0499351	0.454389	0.0109202	-0.00343538	1	-0.214099	0.611113	0.190505	0.544148	-0.504845	0.00290737	0.164153	0.784541	0.0751359	0.763906	-0.0698145	0.969551	-0.202947	0.437001	Bifunctional protein FolD
HORVU.MOREX.r3.1HG0022670	7.95217	0.0507898	0.169419	0.97076	7.19258	0.0870263	-1.07299	0.779214	7.99388	0.0820377	-1.34822	0.819651	0.290477	0.9615	2.56508	0.462335	-7.26064	0.112392	2.51418	0.508491	-0.644262	0.926872	1.88137	0.791513	-6.22343	0.122841	5.50498	0.0851077	-6.22343	0.101428	6.02072	0.0813348	0.0835635	1	6.86249	0.18425	0.518538	0.957724	-0.369865	0.928432	-0.0763535	1	-1.94717	0.619543	-0.58492	0.993581	-1.5326	0.781044	nudix hydrolase homolog 10
HORVU.MOREX.r3.1HG0022680	-0.0449727	0.951709	1.18155	0.000670079	0.059895	0.94827	0.924651	0.0121686	0.00391403	1	1.00202	0.0173027	1.0072	0.00663406	0.838154	0.0197276	0.447864	0.447832	0.0139721	0.991058	0.722464	0.113471	0.530575	0.393122	0.788412	0.0623875	0.673083	0.0621573	0.485187	0.286188	-0.0150342	0.988605	-0.0233863	1	0.139458	0.929472	0.573152	0.28347	1.35628	5.03e-05	0.0705748	0.978783	-0.0276242	0.972882	0.606437	0.383324	0.738002	0.0932552	Histidine--tRNA ligase
HORVU.MOREX.r3.1HG0022710	0.15695	0.663317	-0.847115	0.000131408	0.337887	0.283356	-1.09501	1.22e-06	0.35886	0.323545	-0.428562	0.180669	-0.314031	0.269678	-0.220266	0.406776	0.0790991	0.898514	-0.555652	0.022704	-0.0874783	0.86584	0.112403	0.857833	0.436779	0.134266	-0.171219	0.531728	0.418697	0.132502	-0.347954	0.17988	0.0940806	1	0.0160443	0.998877	0.139626	0.798767	-0.489518	0.0355894	0.0845565	0.951839	-0.645294	0.00815811	-0.144166	0.922749	-0.243178	0.504906	40S ribosomal protein S4
HORVU.MOREX.r3.1HG0022750	0.84241	0.432038	2.22025	0.00451356	1.60425	0.104975	1.62346	0.0482167	-0.691123	0.657352	0.933131	0.447127	2.70539	0.00125092	1.51267	0.0635752	2.71335	0.00468096	2.27049	0.00595992	1.9224	0.0462307	-0.873856	0.570939	1.07299	0.318898	2.1377	0.00648039	0.591702	0.598875	2.33323	0.00403758	-0.0282172	1	-0.14977	0.979632	1.4177	0.21842	3.22456	5.03e-05	1.03097	0.61801	2.4263	0.00410371	1.50334	0.286647	0.719188	0.574529	Translocator protein-like protein
HORVU.MOREX.r3.1HG0022780	-0.375016	0.136371	-0.967893	6.66e-07	-0.563444	0.0218532	-1.00884	4.99e-07	-0.116349	0.808839	-0.398356	0.155665	-0.047583	0.894254	-0.713714	0.000391374	-0.27766	0.410143	-0.961102	2.18e-06	0.0243665	0.970727	-0.239415	0.552386	-0.178023	0.591728	-0.720531	0.000273336	-0.0301853	0.94548	-0.530963	0.0122689	0.122178	1	-0.243598	0.624236	-0.11816	0.811795	-0.357891	0.0916013	-0.00628568	1	-0.385989	0.0920438	-0.212163	0.789558	0.00963421	0.992154	Rubber elongation factor protein
HORVU.MOREX.r3.1HG0022820	-0.359501	0.190774	-0.00328991	1	-0.288396	0.348	-0.271109	0.280121	-0.191258	0.664985	-0.181641	0.644931	-0.122035	0.706212	0.0715531	0.814589	-0.102839	0.845757	-0.607165	0.0090046	-0.062141	0.90527	0.071463	0.916576	0.0676142	0.885259	-0.428291	0.0660323	-0.121921	0.725004	-0.68582	0.00325011	-0.0334108	1	-0.0602147	0.96354	-0.12124	0.818711	0.166544	0.509474	0.0276585	0.992315	-0.344501	0.181675	-0.0635165	0.982992	-0.0181716	0.97903	Translocase of chloroplast 159
HORVU.MOREX.r3.1HG0022860	-0.297509	0.472785	0.335201	0.298805	-0.175172	0.728204	0.354709	0.286878	0.437286	0.32252	0.418018	0.347936	-0.119751	0.793952	0.120048	0.768408	-0.062458	0.944899	0.29003	0.432405	0.0976878	0.881957	0.144473	0.861052	-0.0311475	0.963074	-0.349536	0.311485	-0.440236	0.235315	-0.0307149	0.957367	-0.14507	1	-0.24612	0.799852	-0.396072	0.417144	-0.0485192	0.910259	0.0899059	0.959888	-0.175082	0.682284	-0.101101	0.977252	-0.0114182	0.995343	Xylosyltransferase 1
HORVU.MOREX.r3.1HG0022870	-0.411379	0.240996	0.199979	0.525612	-0.30403	0.450516	0.788026	0.00420122	-0.273074	0.602174	0.0204279	0.989601	0.13765	0.736844	0.249616	0.431826	-0.615659	0.0894954	0.772121	0.00618882	-0.115912	0.846145	0.17915	0.788202	-0.0820993	0.888618	0.623194	0.0230878	0.136729	0.754855	1.01511	0.000164465	-0.163301	1	-0.0420461	0.986984	-0.29913	0.558159	0.22772	0.46029	-0.268654	0.778503	0.162471	0.663809	0.167761	0.924843	0.207837	0.660894	E3 ubiquitin-protein ligase
HORVU.MOREX.r3.1HG0022890	-0.592874	0.21985	-0.766489	0.0456084	-1.10864	0.0160134	-0.427239	0.314697	0.291695	0.709104	-0.622415	0.25471	-0.102685	0.871553	-0.723066	0.0737437	-0.518247	0.395157	-0.554849	0.206431	0.143803	0.861135	-0.270668	0.76222	-0.428702	0.46531	-1.58224	8.95e-05	-0.387806	0.473652	-0.891043	0.0387365	0.170277	1	-0.106948	0.963256	-0.0875379	0.944928	-0.157623	0.745361	0.381063	0.776068	-0.325149	0.521764	0.132875	0.977252	0.0242877	0.985892	Myb-like transcription factor
HORVU.MOREX.r3.1HG0023010	0.192198	0.930234	-1.39655	0.247813	-0.0487855	0.995087	-1.0527	0.416442	0.224959	0.948179	-1.03076	0.590114	-1.28639	0.36774	-1.14501	0.371369	-0.663324	0.789782	-1.96923	0.125082	-0.258046	0.925146	1.15781	0.617313	1.15934	0.500603	-3.11556	0.00965894	1.36859	0.360567	-3.22633	0.0103199	1.29963	0.990236	-3.04935	0.0507267	-0.499024	0.863107	-2.97203	0.0119429	-0.109413	0.999104	-2.50017	0.0499048	-0.29394	0.983308	-1.91329	0.216531	Lipase
HORVU.MOREX.r3.1HG0023210	-0.496749	0.278833	-0.59259	0.116503	-0.473763	0.338435	-0.187251	0.68098	0.266849	0.708178	-0.56396	0.293472	-0.349692	0.443829	-0.364841	0.389867	-0.273984	0.69538	-0.350518	0.441068	-0.0201812	0.990843	0.146341	0.88575	-0.0912224	0.902973	-0.779235	0.0382476	-0.340368	0.486663	-0.406904	0.35274	0.103168	1	-0.602454	0.382982	-0.293434	0.696544	-0.760084	0.0456064	-0.141383	0.942425	-0.519133	0.230437	-0.0892198	0.985746	-0.272909	0.665422	Gamma-tubulin complex component
HORVU.MOREX.r3.1HG0023230	-0.285853	0.211358	-0.0178375	0.948834	-0.439877	0.0489724	0.0515479	0.843118	-0.234656	0.442385	-0.112367	0.75132	0.00195674	1	-0.0399148	0.88172	-0.116979	0.76193	-0.0310965	0.923864	-0.124144	0.722179	-0.135384	0.752165	-0.126593	0.687536	-0.214113	0.297464	0.109211	0.694141	-0.0278974	0.931312	0.041538	1	-0.188768	0.710243	-0.0925162	0.837574	0.0793862	0.729022	-0.216274	0.685894	0.106922	0.675358	-0.123325	0.907264	-0.222714	0.432553	RING/U-box superfamily protein
HORVU.MOREX.r3.1HG0023350	-0.34158	0.591923	0.89867	0.0328141	-0.384614	0.567502	0.871021	0.0481404	-0.584214	0.418505	0.483338	0.48804	-0.411141	0.432147	0.357673	0.481177	-0.862886	0.127573	0.377438	0.484866	-0.530961	0.404774	-0.159185	0.904388	-0.380372	0.510121	-0.0417924	0.94871	-0.721433	0.113862	-0.123241	0.833968	0.141832	1	0.00377902	1	-0.438923	0.554692	-0.403342	0.371591	-0.108599	0.968875	-0.181691	0.758146	-0.23158	0.928576	-0.496111	0.424546	Autophagy protein 5
HORVU.MOREX.r3.1HG0023370	-0.219305	0.450724	0.204972	0.377993	-0.226955	0.464715	0.0692064	0.812903	0.151675	0.733141	0.0118633	0.994054	-0.263113	0.311127	0.235161	0.335102	-0.232837	0.523623	0.216395	0.415647	0.0514265	0.918552	0.462432	0.12899	0.0805907	0.848051	-0.184884	0.464732	-0.184397	0.542438	-0.086683	0.782215	0.106029	1	0.0144606	0.999522	-0.179222	0.676522	-0.109573	0.668868	-0.0510795	0.970817	-0.567626	0.0134441	-0.065929	0.9821	-0.370591	0.194052	Kinesin-like protein
HORVU.MOREX.r3.1HG0023540	0.227318	0.478636	0.042158	0.892478	0.0363257	0.952887	-0.104926	0.728006	0.153974	0.759773	-0.227153	0.562833	0.0262353	0.955474	-0.0432066	0.902856	0.0620814	0.922386	0.339695	0.196806	0.123766	0.792496	0.0851338	0.902455	0.240884	0.50447	0.762018	0.00096591	0.375481	0.192274	0.373351	0.175517	0.128913	1	0.343675	0.51152	-0.0816639	0.900992	0.563682	0.0181234	-0.184749	0.850636	0.392374	0.156076	-0.347481	0.559047	0.0345779	0.956783	Serine/threonine-protein phosphatase
HORVU.MOREX.r3.1HG0023610	0.403587	0.527787	-0.935607	0.0373167	0.969822	0.0783697	-0.613628	0.208231	0.0950691	0.943509	-0.722051	0.262807	-0.289712	0.652717	-0.033627	0.968125	0.555084	0.456591	-0.108039	0.884589	-0.241449	0.79496	0.614311	0.454816	0.413165	0.555569	-0.394163	0.463502	0.358497	0.577057	-1.31884	0.00871076	0.15683	1	-0.08849	0.979842	-0.300434	0.759996	-0.911565	0.0410623	-0.197388	0.934353	-0.905895	0.0622634	-0.392863	0.846231	-0.511113	0.442983	Histone H4
HORVU.MOREX.r3.1HG0023620	-0.513867	0.40269	-0.811566	0.0779223	-0.317518	0.668968	-0.452091	0.379959	0.558322	0.471374	-0.5855	0.398191	-0.384696	0.524237	-0.457726	0.380389	-0.290858	0.763233	-0.400997	0.486856	-0.397461	0.622744	0.728642	0.343477	-0.237197	0.772936	-1.43171	0.00169965	-0.735701	0.185773	-1.23162	0.0102876	-0.200576	1	-0.0814535	0.982461	-0.384095	0.676441	-1.2872	0.00383209	-0.303089	0.881404	-1.34825	0.00474247	0.0363754	1	-0.777485	0.195999	Histone H3
HORVU.MOREX.r3.1HG0023650	0.232342	0.440316	-0.0111379	0.977077	0.427595	0.117527	-0.233908	0.353785	0.0521406	0.937404	-0.0599279	0.910349	-0.131299	0.676771	0.141274	0.596664	0.256546	0.479068	-0.0635869	0.853259	-0.0935234	0.84289	0.0654965	0.921768	0.0979262	0.814395	0.0780964	0.793543	0.42493	0.0925054	0.0740466	0.826894	0.246485	0.993115	-0.0606248	0.96354	0.0448288	0.950409	-0.161943	0.530132	0.0624411	0.966014	0.065363	0.853276	-0.234845	0.769175	-0.104055	0.813357	Small nuclear ribonucleoprotein
HORVU.MOREX.r3.1HG0023660	-0.276679	0.398888	-1.32734	7.1e-09	-0.252102	0.482389	-1.09809	3.45e-06	-0.106595	0.861722	-0.709068	0.00889015	-0.571394	0.0298973	-0.902565	0.000153379	-0.228167	0.602593	-0.788237	0.0013988	-0.388224	0.253704	-0.203138	0.703888	-0.396043	0.211954	-0.816041	0.000836751	-0.27576	0.392067	-0.601895	0.0220406	-0.0839283	1	0.048355	0.979518	-0.30725	0.457062	-1.11997	1.65e-06	-0.0426908	0.981625	-0.74435	0.00364377	-0.217496	0.839947	-0.174364	0.680612	Mediator of RNA polymerase II transcription subunit 28
HORVU.MOREX.r3.1HG0023800	0.208916	0.424867	-0.83812	3.02e-06	0.41027	0.0828666	-0.918088	6.58e-07	-0.151413	0.703205	-0.342941	0.195519	-0.349656	0.112274	-0.47826	0.0125517	0.114974	0.783078	-0.368727	0.0747393	-0.160099	0.645332	-0.0260378	0.977458	0.283578	0.271018	-0.127302	0.577536	0.410015	0.0623019	-0.0960568	0.712742	0.0625263	1	-0.0464477	0.970442	-0.09888	0.832285	-0.454	0.0164251	-0.0530759	0.968875	-0.431394	0.0354266	-0.279669	0.555383	-0.170324	0.587986	60S ribosomal protein L18-like protein
HORVU.MOREX.r3.1HG0023840	-0.547954	0.424074	0.309153	0.60189	-0.426815	0.586291	0.0719468	0.931123	0.419632	0.664787	0.618886	0.425718	0.124747	0.879822	-0.0577878	0.942296	-0.207269	0.865132	-0.873251	0.128036	-0.00490214	1	0.212244	0.87604	0.12799	0.904844	-0.681423	0.210395	-1.06382	0.0890633	-1.28328	0.020555	0.379386	1	0.00912192	1	-0.420214	0.689816	-0.587344	0.314479	-0.304994	0.89469	-0.776034	0.225177	0.373332	0.889163	-0.160867	0.888265	Ethylene receptor
HORVU.MOREX.r3.1HG0023870	0.383247	0.278696	-0.114099	0.739023	0.383864	0.304481	0.34419	0.259715	0.450106	0.280267	-0.0433908	0.956791	0.089829	0.840379	-0.804405	0.00396941	0.486992	0.213962	-0.12805	0.743439	-0.26427	0.578842	-0.136877	0.854167	-0.188084	0.684778	-0.730333	0.0066517	0.0707539	0.89044	0.0101329	0.990115	-0.0576892	1	-0.360619	0.551644	0.163385	0.800499	-0.730098	0.00735019	0.420249	0.494787	-0.09685	0.816318	-0.119009	0.966132	-0.342492	0.399732	Chlororespiratory reduction31
HORVU.MOREX.r3.1HG0023880	-0.137179	0.823573	-0.0963659	0.838549	0.0420197	0.967977	-0.225632	0.614525	0.100916	0.923064	-0.178971	0.806171	-0.222199	0.655316	-0.184983	0.699706	-0.161837	0.845922	-0.299232	0.532053	-0.37421	0.520536	0.282664	0.730261	0.416101	0.420016	0.12836	0.791083	-0.279354	0.596925	0.00537965	1	0.0191949	1	0.0838213	0.974855	0.207415	0.813925	0.340297	0.403651	0.0897727	0.970817	-0.0558214	0.936134	0.236102	0.914395	0.0867594	0.918969	hAT transposon superfamily protein
HORVU.MOREX.r3.1HG0023940	-0.183562	0.672193	0.261605	0.379062	-0.0754763	0.899085	-0.110974	0.760942	-0.330736	0.49991	0.0197809	0.990282	0.336191	0.328162	0.311538	0.300198	0.291683	0.549068	0.332353	0.292603	0.392781	0.341521	-0.118859	0.876093	0.143717	0.771641	0.535247	0.0581464	0.477649	0.133343	0.349438	0.289695	-0.108311	1	0.203436	0.831055	-0.167412	0.797696	0.332353	0.257778	0.0597111	0.976113	-0.247887	0.498498	-0.0532485	0.99565	-0.19575	0.698706	DNA-directed RNA polymerase III subunit RPC4
HORVU.MOREX.r3.1HG0023950	1.04929	8.2e-05	0.794613	0.00211266	0.718191	0.0239258	0.704207	0.00971822	0.218434	0.698934	0.396659	0.323538	0.251973	0.466923	0.66054	0.014603	0.607037	0.0727187	0.559706	0.0520391	-0.0593457	0.929347	-0.0166583	0.995194	0.261103	0.52753	0.827523	0.00123475	0.501605	0.108594	0.715277	0.00931711	-0.0380673	1	0.327079	0.616771	0.59036	0.0967173	0.335408	0.228012	0.611179	0.141671	0.0133597	0.985838	0.624052	0.103498	-0.184058	0.700815	Fe/S biogenesis protein nfuA
HORVU.MOREX.r3.1HG0023970	-0.0212389	0.977324	0.0405203	0.922314	-0.0611194	0.931257	0.431076	0.164188	-0.391906	0.421782	0.0272817	0.982085	-0.0289859	0.962226	-0.434015	0.167052	-0.478756	0.271771	0.313935	0.353172	-0.145769	0.807419	-0.676411	0.0905935	0.214183	0.657183	0.209066	0.54425	0.0949634	0.852265	0.239594	0.51461	-0.362808	0.949986	-0.00405397	1	-0.11124	0.888391	-0.206897	0.546597	-0.310424	0.755046	0.579145	0.0673488	0.332057	0.720371	0.184013	0.730147	GATA transcription factor
HORVU.MOREX.r3.1HG0023990	0.00569472	0.993795	-0.0443889	0.810978	-0.0238173	0.950408	0.337217	0.0222301	-0.129704	0.651031	0.0626044	0.83725	-0.159652	0.383039	-0.152931	0.349256	-0.162364	0.518911	0.0941356	0.623066	-0.240076	0.237249	-0.0764251	0.841224	-0.0279225	0.929811	-0.219506	0.151221	0.0489128	0.846043	-0.13581	0.444644	-0.105037	1	-0.0166633	0.991832	-0.125649	0.670385	-0.191248	0.211386	-0.0129687	1	-0.0646208	0.756749	-0.0744803	0.943375	-0.120621	0.617498	Importin subunit alpha
HORVU.MOREX.r3.1HG0024020	-0.460332	0.104522	-0.712744	0.00256525	-0.237715	0.500447	-0.629071	0.0106557	-0.483656	0.129553	-0.390411	0.254245	-0.409109	0.145956	-0.103776	0.755683	-0.188871	0.68352	-0.158361	0.634382	-0.420773	0.203913	0.26465	0.585489	-0.30586	0.333999	-0.692203	0.00382812	-0.513645	0.0501078	-0.306878	0.272711	-0.22974	1	-0.657466	0.0296355	-0.0597299	0.935318	-0.660355	0.00913188	-0.0855482	0.951529	-0.125449	0.720411	-0.24973	0.775187	-0.16508	0.709021	Heparan-alpha-glucosaminide N-acetyltransferase
HORVU.MOREX.r3.1HG0024030	0.174418	0.706377	-0.581891	0.0483271	0.0738705	0.908261	-0.387401	0.226712	-0.331192	0.5318	-0.102488	0.87594	-0.130897	0.773132	-0.423929	0.188091	0.28364	0.592481	-0.0978193	0.825419	0.00132312	1	-0.26597	0.675167	0.127987	0.823494	-0.0682129	0.87438	0.300341	0.456239	-0.00509425	1	-0.0602549	1	0.0369233	0.990802	-0.122064	0.873259	-0.807043	0.00792219	-0.229858	0.849204	0.126004	0.772796	-0.321955	0.74756	-0.317043	0.505273	tRNA (Guanine(26)-N(2))-dimethyltransferase
HORVU.MOREX.r3.1HG0024040	0.370252	0.0435663	-0.527323	0.00063709	0.286766	0.166515	-0.579013	0.000250637	0.0417611	0.930994	-0.200191	0.420868	-0.0186103	0.954981	-0.456013	0.00451028	0.160941	0.578645	-0.313278	0.0733664	-0.236155	0.322665	0.0433176	0.931425	0.0752265	0.805613	0.127658	0.505841	0.206124	0.323864	0.151527	0.45352	0.102353	1	-0.0831459	0.896696	0.178972	0.543114	-0.28543	0.0843933	0.0624485	0.943857	-0.348385	0.0476178	0.046649	0.982992	-0.354962	0.0740526	Disulfide-isomerase
HORVU.MOREX.r3.1HG0024090	-0.462949	0.139094	-0.670866	0.010487	-0.46808	0.158661	-0.341361	0.236946	0.00259213	1	0.225141	0.607699	-0.648371	0.0182467	-1.44217	2.37e-08	-0.566541	0.0890157	-0.798502	0.00268594	-0.649408	0.0276573	-0.310742	0.525692	-1.26486	1.33e-07	-1.16235	4.86e-07	-1.12625	6.21e-06	-0.965639	5.7e-05	-0.171252	1	-0.465981	0.226407	-0.774549	0.00602602	-1.40996	3.43e-08	-0.843147	0.00523973	-0.519144	0.0708297	-0.0895589	0.977246	-0.321649	0.39706	Peroxisomal membrane (Mpv17/PMP22) family protein
HORVU.MOREX.r3.1HG0024140	-1.99727	0.0794034	-4.37274	1.64e-05	-2.51554	0.03327	-4.38667	2.86e-05	-0.941671	0.597917	-1.22558	0.396355	-1.50301	0.184954	-4.33336	4.1e-05	-1.52999	0.285381	-4.83814	1.29e-05	-0.638635	0.723375	0.960423	0.618533	-0.550934	0.74275	-6.89859	3e-08	-1.92369	0.0915849	-9.51465	2.22e-09	0.103078	1	-0.820369	0.767465	-0.684614	0.735174	-2.80856	0.00381302	-0.203116	0.976113	-3.00419	0.00410065	-0.276256	0.982992	-1.59237	0.213069	Cellulose synthase-like protein
HORVU.MOREX.r3.1HG0024210	0.385958	0.112344	0.388323	0.0621238	0.265855	0.35057	0.650644	0.0013326	-0.30673	0.355131	-0.100967	0.814374	0.247216	0.331658	0.479995	0.0212822	0.389767	0.168381	0.3682	0.103647	0.149267	0.700365	-0.118109	0.82674	0.524417	0.0299339	0.146858	0.556015	0.818748	0.000156149	0.157403	0.559661	0.199424	1	-0.19269	0.760498	0.0332977	0.963206	-0.134946	0.578488	0.163658	0.840776	0.374806	0.0985342	-0.14905	0.895639	-0.0774481	0.858314	Chaperone protein dnaJ
HORVU.MOREX.r3.1HG0024230	-0.472788	0.643827	1.51116	0.0266303	-0.410072	0.71828	-0.163711	0.87164	-1.8555	0.02677	1.00196	0.322632	-0.388309	0.697119	-0.178151	0.85072	0.275915	0.871205	-0.412303	0.648166	-0.182406	0.91017	-0.539186	0.723279	0.84002	0.378465	-0.649984	0.399148	0.415524	0.682338	-0.295035	0.75538	0.210762	1	-0.284864	0.91912	-0.113173	0.960905	-0.429804	0.589712	-0.266374	0.942425	0.326922	0.731571	-0.315227	0.956285	-0.45418	0.710443	Tubulin beta chain
HORVU.MOREX.r3.1HG0024240	0.0525812	0.943489	0.00609152	0.999878	0.0157611	0.99513	0.586933	0.126727	0.500653	0.399597	0.57201	0.272194	0.304256	0.53312	0.241058	0.587632	-0.0974302	0.92499	0.512775	0.217418	0.140285	0.861468	0.00245881	1	-0.228555	0.715575	0.244387	0.575094	-0.364766	0.455641	0.00238528	1	-0.0651297	1	0.101144	0.962889	-0.639974	0.244716	-0.0157822	0.983227	0.0370602	0.998702	-0.0741554	0.905652	0.15007	0.967738	-0.188222	0.788445	Copia protein
HORVU.MOREX.r3.1HG0024280	-0.282469	0.269622	-0.18593	0.405774	-0.403625	0.105642	0.121486	0.625989	-0.310361	0.315199	-0.259463	0.404543	-0.370241	0.107592	-0.0562044	0.84562	-0.144707	0.722207	-0.0176942	0.967462	-0.219341	0.505614	0.243894	0.534708	-0.262341	0.351499	-0.676095	0.000711096	-0.251919	0.333664	-0.617185	0.0032967	0.0229822	1	-0.225078	0.665895	-0.0275752	0.96998	-0.403613	0.0464161	-0.110485	0.910763	-0.350574	0.119434	-0.0829559	0.967318	-0.520471	0.0253838	Dihydrolipoyl dehydrogenase
HORVU.MOREX.r3.1HG0024290	-1.04112	0.0198229	0.349372	0.447352	-0.540739	0.315108	1.10591	0.00591128	-0.0932352	0.936061	0.562649	0.35727	-0.154313	0.805887	0.126188	0.820736	-0.302741	0.706732	0.41707	0.383749	-0.085084	0.931631	-0.120477	0.922488	-0.555807	0.326003	-0.386751	0.459479	-0.482436	0.36486	-0.275591	0.645946	-0.210602	1	0.57074	0.538839	-0.502315	0.464778	-0.515671	0.233878	-0.0510422	0.992315	-0.297959	0.576704	-0.382222	0.812771	-0.0908024	0.921779	Serine/threonine-protein phosphatase 4 regulatory subunit 3
HORVU.MOREX.r3.1HG0024340	-0.734608	0.112483	-1.36115	0.000255341	-0.718403	0.144703	-1.40553	0.000241952	-0.575402	0.349244	-0.608774	0.274255	-0.65178	0.150027	-0.509326	0.226817	-0.209577	0.811678	-1.33646	0.000643171	-0.180779	0.824473	0.532907	0.442957	-0.283589	0.661147	-1.17147	0.00190988	-0.437484	0.394993	-1.46903	0.000128687	-0.138632	1	-0.327052	0.774286	-0.463262	0.497982	-0.870331	0.0236603	-0.0387724	0.998702	-1.11396	0.00597071	-0.232792	0.926099	-0.56007	0.301323	Pyrophosphate-energized vacuolar membrane proton pump
HORVU.MOREX.r3.1HG0024350	-0.645602	0.218091	-1.68252	5.39e-05	-0.365048	0.566575	-0.995958	0.0198009	-0.155575	0.887458	-0.647467	0.273223	-0.479918	0.348881	-1.31115	0.00194496	-0.448581	0.528625	-1.02047	0.0195203	-0.305625	0.686574	-0.456476	0.564228	-0.298008	0.671188	-1.35693	0.00142256	0.788287	0.0895085	-1.10763	0.0140876	-0.131666	1	-0.655082	0.422876	-0.77872	0.179273	-1.48452	0.000318679	-0.155427	0.943671	-1.76054	9.23e-05	-0.903896	0.148108	-0.201318	0.791846	SMAD/FHA domain-containing protein
HORVU.MOREX.r3.1HG0024440	-0.51618	0.145733	-2.37567	2.31e-17	-0.677756	0.0570067	-2.3954	1.16e-16	0.0614066	0.944012	-0.492439	0.224508	-0.958828	0.00122067	-1.99541	7.7e-13	-0.904353	0.00870301	-1.95391	1.36e-11	-0.577684	0.125626	-0.34827	0.526752	-0.331308	0.444896	-2.06301	1.58e-12	-1.0911	0.000573782	-1.9236	1.63e-10	0.0789952	1	-0.411372	0.516385	-0.760701	0.0305974	-1.83906	9.17e-11	-0.565933	0.283537	-0.998364	0.00119239	-0.363992	0.67626	-0.355894	0.41576	EGG APPARATUS-1 protein
HORVU.MOREX.r3.1HG0024500	0.0462238	0.913726	-0.897402	2.95e-05	-0.0361274	0.951678	-0.792876	0.000362318	0.369139	0.27428	-0.405586	0.192125	-0.173016	0.57486	-0.400008	0.0913558	0.0502022	0.940276	-0.295594	0.257635	-0.149037	0.730805	-0.0761537	0.910374	0.0257405	0.961154	-0.315011	0.209064	0.0384415	0.934441	-0.391708	0.129844	-0.116582	1	-0.322434	0.522232	-0.257988	0.529838	-0.819957	0.000227937	-0.164824	0.866527	-0.410342	0.108992	-0.19329	0.860577	-0.0699064	0.888167	DNA-directed RNA polymerase II subunit
HORVU.MOREX.r3.1HG0024510	0.237314	0.269362	0.149495	0.419414	0.293188	0.174227	0.164917	0.386927	0.153174	0.641552	-0.0486327	0.901151	0.0508276	0.854833	0.256608	0.151661	0.265769	0.292133	0.400757	0.0223454	-0.00350657	1	0.200449	0.533906	0.252158	0.261988	-0.00918339	0.978761	0.214829	0.32108	0.274712	0.136041	0.0766249	1	-0.304234	0.288339	0.155619	0.638162	0.195431	0.279117	0.122434	0.868376	0.297062	0.112932	0.0599482	0.977252	-0.150301	0.589777	Universal stress protein
HORVU.MOREX.r3.1HG0024690	-0.296245	0.322941	0.691611	0.00175538	-0.110858	0.786675	0.586648	0.0121841	0.0422138	0.952149	0.256606	0.497329	0.100727	0.764191	0.445396	0.0616752	-0.430453	0.16818	0.204601	0.482445	-0.108299	0.814899	0.0549807	0.943013	-0.310272	0.32543	0.03572	0.920963	-0.387524	0.160478	0.24409	0.379033	0.0526701	1	0.17892	0.807585	0.306269	0.414156	0.605247	0.0070863	-0.0435581	0.98067	0.273235	0.33274	0.344804	0.511358	0.318918	0.337704	E3 ubiquitin-protein ligase
HORVU.MOREX.r3.1HG0024710	0.246891	0.403744	-1.09579	1.29e-07	0.333961	0.2498	-0.856849	6.49e-05	-0.406971	0.198468	-0.329991	0.296507	-0.312438	0.236069	-0.586399	0.00748884	-0.0321182	0.968227	-0.482251	0.0378912	-0.327005	0.305101	-0.358242	0.322956	0.0719197	0.879742	-0.400024	0.0951897	0.405475	0.125551	-0.1733	0.555432	-0.0541446	1	-0.310981	0.541488	-0.296154	0.416899	-0.873477	5.35e-05	0.106978	0.927378	-0.192176	0.495404	-0.0249584	1	-0.449242	0.111511	Golgi apparatus membrane protein TVP23
HORVU.MOREX.r3.1HG0024730	-0.0946002	0.798044	-0.149041	0.55014	-0.100254	0.801366	-0.0967564	0.728973	-0.0647353	0.917016	0.100857	0.818863	0.208136	0.45253	-0.395174	0.082872	-0.0906586	0.865132	-0.494922	0.0320176	-0.191101	0.620903	-0.136716	0.795068	-0.259572	0.432249	0.070781	0.820881	-0.641617	0.0108446	-0.0591502	0.87089	-0.0368009	1	0.00636446	1	-0.0324738	0.966989	0.00884122	0.985265	-0.168048	0.853115	-0.00705429	0.996601	0.119006	0.940984	-0.00524423	1	GDSL esterase/lipase
HORVU.MOREX.r3.1HG0024740	-0.0967733	0.839734	-0.448811	0.111358	-0.0165832	0.988565	-0.305872	0.319769	-0.203225	0.724536	-0.147796	0.784292	-0.100233	0.819827	-0.548019	0.0535539	0.138655	0.829258	-0.0750213	0.861159	-0.227432	0.65084	-0.456926	0.312425	0.0223997	0.973128	-0.207495	0.519308	0.376053	0.267178	0.0762379	0.855623	0.173396	1	-0.150404	0.884199	-0.573751	0.114266	-0.296548	0.323314	-0.410247	0.504999	-0.0756563	0.86277	-0.241681	0.846115	-0.360397	0.372164	GDSL esterase/lipase
HORVU.MOREX.r3.1HG0024800	-0.349125	0.425606	-1.08418	0.00109179	-0.685902	0.0920914	-0.342819	0.356236	-0.468055	0.361138	-0.447219	0.368094	-0.555003	0.147207	-0.628144	0.0818284	-0.113225	0.893478	-0.771386	0.0361067	-0.352979	0.508105	-0.288937	0.694	-0.374155	0.479536	-0.736478	0.0721871	-0.531934	0.227831	-0.311011	0.526365	-0.373826	1	-0.358046	0.749703	-0.319176	0.618378	-0.659927	0.0598912	-0.0979208	0.961764	-0.334389	0.429668	0.123439	0.97236	-0.359633	0.495843	evolutionarily conserved C-terminal region 2
HORVU.MOREX.r3.1HG0024860	-0.244483	0.55894	-0.968461	0.000563838	-0.159881	0.747393	-1.06141	0.000240338	-0.112866	0.881424	-0.380791	0.380369	-0.584066	0.0729163	-0.827283	0.00459843	-0.503156	0.225576	-0.706271	0.0205628	-0.530175	0.170503	-0.336438	0.54276	-0.610473	0.0842776	-0.64826	0.0379305	-0.620773	0.0641334	-0.279226	0.460179	-0.328041	0.98913	-0.414113	0.540467	-0.513812	0.25929	-0.753615	0.0160003	-0.141145	0.931009	0.114846	0.798565	0.117254	0.970221	-0.598652	0.135312	AGAMOUS MADS box factor transcription factor
HORVU.MOREX.r3.1HG0024880	0.240918	0.298485	0.289071	0.11716	0.125373	0.671376	-0.116722	0.601693	-0.0219379	0.973546	-0.267441	0.320637	0.2775	0.202789	0.48527	0.00779568	0.396934	0.0965652	0.108615	0.662242	0.317032	0.203913	0.359177	0.192535	0.533607	0.00761497	0.6379	0.000278599	0.597849	0.00207271	0.180595	0.43014	0.328847	0.565383	0.126883	0.847474	0.312222	0.238405	0.0841655	0.704872	0.216845	0.672751	-0.279463	0.18807	-0.0345321	0.995804	-0.143819	0.646552	Dihydrolipoyl dehydrogenase
HORVU.MOREX.r3.1HG0024900	-0.418192	0.0525713	-0.612412	0.000633331	-0.245778	0.344767	-0.0618523	0.808069	-0.0843888	0.85859	-0.10387	0.774522	-0.414493	0.0458656	-0.757415	2.48e-05	-0.308341	0.267023	-0.20687	0.356363	-0.223505	0.455969	-0.249379	0.466668	-0.394037	0.082292	-0.314178	0.107481	-0.137631	0.61425	0.00841723	0.98673	-0.216276	0.983284	-0.00313012	1	-0.298018	0.303723	-0.487173	0.00855104	-0.101956	0.915063	0.0352441	0.914465	-0.0675976	0.977252	-0.120865	0.723459	Macrophage erythroblast attacher
HORVU.MOREX.r3.1HG0024910	0.600249	0.662763	0.967499	0.315017	0.749751	0.592438	-0.388704	0.734937	-0.138888	0.961017	0.175899	0.940585	0.929974	0.416317	2.14111	0.0213018	0.886672	0.585586	0.936444	0.385132	1.10337	0.438149	1.55328	0.287993	1.41626	0.233825	0.92942	0.350178	0.731954	0.564644	-0.210025	0.878982	0.264342	1	0.163469	0.981014	0.436268	0.843542	0.0231215	0.993337	0.171154	0.980478	-1.0271	0.337886	0.0788682	1	-0.0604929	0.98397	Ubiquitin
HORVU.MOREX.r3.1HG0024980	-0.205674	0.717119	0.375962	0.35842	-0.285266	0.617954	0.930019	0.0111668	-0.187381	0.820505	0.660944	0.195958	-0.588695	0.168435	0.0308114	0.964013	-0.197419	0.804123	-0.239162	0.643971	-0.226438	0.742564	0.203422	0.83376	-0.486716	0.312319	0.0188249	0.978593	0.19428	0.705106	0.361449	0.373006	0.0395244	1	-0.139564	0.927435	-0.117847	0.918492	-0.0820049	0.880655	0.658115	0.347705	0.625159	0.14726	0.304537	0.873972	0.165928	0.834267	RELA/SPOT
HORVU.MOREX.r3.1HG0025050	-1.48454	0.0447658	-3.98641	9.37e-08	-2.47219	0.00132363	-3.48641	2.4e-06	0.532758	0.662259	0.107864	0.950273	-1.64193	0.0163223	-4.21982	1.71e-08	-2.23717	0.00282911	-3.41945	2.04e-06	-0.244329	0.854448	0.309549	0.847698	-1.80991	0.0132278	-2.84539	7.61e-05	-3.03603	4.1e-05	-2.95141	0.000104274	-0.350489	1	-0.23934	0.932114	-0.812695	0.449386	-2.70363	4.91e-05	-1.26801	0.261129	-2.61772	0.000260679	0.179023	0.982992	-0.578504	0.568567	Peroxidase
HORVU.MOREX.r3.1HG0025060	-0.0015332	1	0.30081	0.23243	-0.371066	0.248339	0.529399	0.0287701	-0.185608	0.705392	-0.484372	0.14452	0.036634	0.938363	0.351754	0.184069	0.103368	0.863981	0.439565	0.0982118	0.140696	0.773547	-0.0488357	0.956379	-0.237706	0.518871	0.396157	0.132065	-0.0281342	0.958552	0.300549	0.313745	-0.293101	0.951211	0.0276707	0.992626	-0.483496	0.143049	-0.350711	0.172498	-0.0153097	1	0.0362196	0.93537	-0.0494591	0.99224	-0.143859	0.749864	centrosomal protein of 135 kDa-like protein
HORVU.MOREX.r3.1HG0025260	0.68792	0.341584	-1.65844	0.00203876	0.653545	0.403619	-0.989911	0.0844173	0.162052	0.919092	-0.333216	0.743953	-0.136282	0.882764	-0.53745	0.379899	0.0663288	0.977298	-0.483478	0.471887	-0.20922	0.860508	-0.555947	0.614502	-0.597204	0.447662	-0.120537	0.874397	0.435718	0.567295	0.185601	0.810628	-0.119337	1	-0.085543	0.983915	-0.0404871	0.991085	-0.240568	0.712417	-0.262665	0.928326	0.170349	0.836454	-0.253024	0.955978	-0.0866448	0.947832	tRNA(His) guanylyltransferase
HORVU.MOREX.r3.1HG0025320	0.0461723	0.93848	0.0349253	0.937624	-0.247133	0.613215	-0.0129925	0.990478	0.0712325	0.937813	-0.807717	0.0408403	0.141838	0.770725	0.251426	0.515379	0.190159	0.781941	0.174815	0.696918	-0.130526	0.852837	-0.234616	0.767484	-0.189668	0.739008	0.140157	0.732596	0.410738	0.293563	-0.124025	0.796005	0.272798	1	-0.0207876	1	-0.393139	0.452474	-0.238278	0.519809	-0.403026	0.61002	-0.430595	0.27235	-0.66202	0.166318	-0.177294	0.77022	Receptor-like kinase
HORVU.MOREX.r3.1HG0025350	-0.289561	0.296571	-0.438995	0.0388038	-0.291416	0.323425	-0.090283	0.741103	-0.192088	0.645365	-0.152618	0.688089	-0.266478	0.300654	0.187487	0.46623	-0.576848	0.0256876	0.553752	0.0133924	-0.22186	0.523093	0.427735	0.189276	-0.310188	0.276885	-0.192612	0.426171	-0.166611	0.579562	0.150593	0.576724	0.139747	1	-0.220647	0.696453	-0.112643	0.830376	0.0280985	0.929805	0.0170791	1	-0.0994632	0.756026	0.0268477	1	0.0720821	0.879384	Arginine/serine-rich splicing factor
HORVU.MOREX.r3.1HG0025440	-0.166358	0.668326	-0.561141	0.0227376	0.0166083	0.986366	-0.328552	0.222367	-0.296443	0.499852	-0.19857	0.641859	-0.191618	0.57903	-0.113657	0.727782	-0.0778369	0.906915	0.122507	0.721404	-0.332025	0.394778	-0.386907	0.373492	0.166722	0.716065	-0.269934	0.388835	0.038289	0.945468	-0.141505	0.710842	-0.210518	1	-0.396485	0.511161	0.139594	0.823318	-0.375691	0.213108	-0.0403552	0.986845	0.350074	0.274043	-0.278799	0.773674	-0.145987	0.784453	Transcription initiation factor TFIID subunit 13
HORVU.MOREX.r3.1HG0025500	0.563021	0.134958	0.796533	0.0111288	0.28455	0.556785	0.360653	0.323734	-0.00740999	1	0.35359	0.502491	0.561021	0.115912	0.668631	0.0372045	0.127766	0.872118	0.119715	0.797044	0.571711	0.170497	-0.0300705	0.988005	0.300252	0.538004	0.244122	0.519308	0.472957	0.219886	0.334259	0.390726	0.0129444	1	0.100384	0.953897	0.505715	0.276094	0.629076	0.0476336	0.051709	0.98381	-0.174736	0.70149	0.20452	0.912452	0.436314	0.33647	Arginine--tRNA ligase
HORVU.MOREX.r3.1HG0025520	-0.0281918	0.961474	0.366262	0.175539	-0.17513	0.691448	0.389118	0.1629	0.0587738	0.940724	-0.229387	0.615511	0.10662	0.798264	0.0985037	0.782204	-0.165653	0.777397	0.404723	0.165345	0.148675	0.784336	-0.38765	0.415043	-0.147528	0.755747	0.257636	0.367002	-0.131966	0.751704	0.146312	0.66916	0.286511	1	-0.424775	0.392634	0.218546	0.65757	-0.514232	0.048736	-0.615109	0.0898055	-0.210656	0.52153	-0.113588	0.960836	-0.0600674	0.917892	RING/U-box superfamily protein
HORVU.MOREX.r3.1HG0025550	-0.36412	0.160677	-0.479904	0.0242713	-0.113252	0.760109	-0.128692	0.625193	-0.523744	0.0452646	-0.212811	0.548287	-0.335896	0.178616	-0.233719	0.343983	-0.169353	0.679107	-0.337793	0.172191	-0.213085	0.550034	0.0903348	0.881474	-0.287463	0.347194	-0.112259	0.688957	0.0889919	0.802414	-0.133801	0.653973	-0.087508	1	-0.022493	0.993075	-0.160105	0.724945	-0.600544	0.00464931	0.145628	0.877858	-0.520556	0.0252617	-0.0569919	0.983134	-0.323571	0.278435	PHD finger alfin-like protein
HORVU.MOREX.r3.1HG0025620	0.340647	0.153585	0.635947	0.000723858	0.375051	0.129158	0.707747	0.000229556	0.100069	0.829612	0.162457	0.639948	0.159185	0.55088	0.489435	0.0138012	0.314765	0.284154	0.792368	3.95e-05	0.227824	0.474616	-0.0536712	0.931543	0.239696	0.396408	0.80158	1.61e-05	0.48168	0.0278833	1.01959	5.91e-08	-0.11169	1	0.134692	0.850191	0.353935	0.219564	0.753028	7.85e-05	0.312515	0.470452	0.84938	2.58e-05	0.235417	0.699902	0.435768	0.0808648	Acyl-CoA dehydrogenase
HORVU.MOREX.r3.1HG0025720	-0.0647523	0.919031	-0.468383	0.189619	-0.178559	0.766147	-0.857464	0.016658	0.177106	0.817992	-0.298689	0.605628	-0.795819	0.0266548	-0.674282	0.0569686	-0.488732	0.326056	-0.617773	0.0950153	-0.643798	0.131256	-0.210114	0.794188	-0.745515	0.0462024	-0.873301	0.0104501	-0.780387	0.0300352	-0.330062	0.421325	0.12987	1	0.0487329	0.987356	-0.593002	0.198244	-1.52925	8.46e-06	-0.242924	0.853737	-0.520065	0.179443	0.154827	0.948674	-0.321954	0.547793	6-phosphofructo-2-kinase/fructose-2
HORVU.MOREX.r3.1HG0025750	-0.0941961	0.872492	0.0242208	0.961736	-0.312244	0.531204	0.0670739	0.890997	-0.142972	0.861495	-0.123514	0.8678	-0.438101	0.265193	-0.666604	0.0616287	-0.305723	0.602145	-0.344008	0.401457	-0.585	0.184564	0.0179578	0.995917	-0.00406448	0.99953	-0.155822	0.709318	-0.0740701	0.907045	-0.0903071	0.860211	0.0866421	1	-0.602152	0.308267	-0.023195	0.992322	-0.224047	0.578971	-0.267482	0.83864	-0.165787	0.737287	-0.326017	0.802415	-0.445201	0.388437	Zinc transporter protein
HORVU.MOREX.r3.1HG0025790	-0.371989	0.524375	0.102679	0.85337	-0.592811	0.291703	-0.0972324	0.874609	-0.462541	0.528047	-0.214584	0.802757	-0.523555	0.321735	0.575886	0.200869	-0.250068	0.786339	0.0304606	0.97341	-0.102684	0.919139	0.0658732	0.971538	0.158646	0.847814	0.209365	0.708808	-0.230115	0.728202	0.159494	0.808153	0.144914	1	0.00598391	1	-0.147925	0.89731	-0.698231	0.114541	0.273749	0.881404	-0.305657	0.581782	-0.330893	0.880264	0.117332	0.898413	Aspartate--tRNA ligase
HORVU.MOREX.r3.1HG0025840	-0.929911	0.0160873	-0.101405	0.822039	-0.364537	0.46887	-0.110885	0.8181	-0.336242	0.599792	-0.114179	0.886586	-0.0744409	0.900871	0.0388724	0.94589	-0.453137	0.423277	-0.0402849	0.952216	-0.045166	0.966151	0.136762	0.890493	0.217309	0.731137	-0.80966	0.0370469	-0.0784985	0.913613	-0.911433	0.0274659	0.0221423	1	0.271798	0.814326	-0.11807	0.905282	-0.897958	0.0108343	0.278354	0.843528	-0.793506	0.0403502	0.353194	0.789999	-0.505532	0.304669	Kelch-like protein
HORVU.MOREX.r3.1HG0025900	-0.513175	0.226332	-1.42199	9.53e-06	-0.613109	0.157582	-1.49086	7.02e-06	0.422471	0.451192	0.0153091	0.997341	-0.3789	0.359704	-1.39286	2e-05	-0.648109	0.158758	-1.50227	7.26e-06	-0.634909	0.148069	-0.185442	0.825095	0.155133	0.808094	-2.07208	1.83e-09	-0.951847	0.0139447	-1.6338	3.31e-06	0.123976	1	-0.292819	0.771321	-0.184874	0.822038	-0.621562	0.0837019	-0.145744	0.937613	-0.926481	0.014637	0.0522723	0.99946	0.0683918	0.932347	homeobox protein knotted-1-like 6
HORVU.MOREX.r3.1HG0025960	0.807976	0.0192433	0.626303	0.04152	0.487908	0.248497	0.630085	0.0489791	0.336798	0.56376	0.273849	0.608438	-0.066747	0.902332	0.696156	0.0307027	-0.0114204	1	0.98423	0.00161659	0.150405	0.813199	0.251999	0.72602	0.265008	0.587906	0.413037	0.214163	0.523266	0.14934	0.844193	0.00653138	0.222487	1	-0.0564432	0.982677	0.229669	0.73255	-0.0556618	0.905597	0.320802	0.755468	0.542095	0.135362	-0.123654	0.970968	-0.175467	0.784563	Haloacid dehalogenase-like hydrolase superfamily protein
HORVU.MOREX.r3.1HG0025980	-0.291826	0.429562	-0.0828661	0.810794	0.0266979	0.974873	0.33964	0.245271	-0.311773	0.514512	-0.212847	0.658039	-0.0190092	0.976255	0.0578388	0.887585	0.0609597	0.93808	0.496211	0.0978997	-0.142309	0.797274	0.2939	0.596346	0.274021	0.504704	0.19393	0.560359	0.17438	0.667822	0.479515	0.114092	-0.0105294	1	0.167324	0.871105	-0.453676	0.268779	-0.497227	0.0821859	-0.104244	0.943671	0.212265	0.546253	-0.110393	0.967738	-0.324957	0.438265	ATP-dependent helicase/deoxyribonuclease subunit B
HORVU.MOREX.r3.1HG0025990	0.458697	0.222485	0.575959	0.0624653	0.338081	0.438022	1.1023	0.000189456	-0.19353	0.779456	-0.347669	0.503788	-0.271153	0.501924	0.832516	0.00753312	0.105132	0.894772	1.20974	6.68e-05	0.0895874	0.899572	-0.185205	0.823749	0.229678	0.639327	0.693087	0.0183402	0.333297	0.396265	0.389757	0.258318	0.0251763	1	-0.360998	0.631539	0.0345688	0.977778	0.781782	0.00888657	0.368378	0.649994	0.774298	0.016737	0.116283	0.971839	0.399683	0.374921	Nucleotide/sugar transporter family protein
HORVU.MOREX.r3.1HG0026010	-0.976347	0.000611463	-1.03462	9.44e-05	-0.798413	0.0123366	-0.981466	0.000324912	-0.24305	0.647195	-0.413427	0.30049	-0.646655	0.0284691	-1.43593	4.63e-08	-0.437885	0.275395	-0.834152	0.00246612	-0.318584	0.459688	-0.423003	0.357422	-0.461441	0.184001	-1.33612	5.77e-07	-0.602833	0.0518928	-1.09853	7.95e-05	-0.100431	1	-0.334882	0.602015	-0.817383	0.00675467	-0.656816	0.0170406	-0.304093	0.706552	-0.245393	0.479257	-0.298445	0.734803	-0.338371	0.405548	Kinase interacting (KIP1-like) family protein
HORVU.MOREX.r3.1HG0026030	-0.357795	0.0479236	-0.818051	3e-08	-0.294434	0.142378	-0.565052	0.000254184	-0.0406278	0.930994	-0.281094	0.19936	-0.324331	0.0676871	-0.443893	0.00506248	-0.238582	0.323764	-0.307346	0.0743739	-0.161447	0.543698	-0.0870934	0.831031	-0.175343	0.45364	-0.970478	7.52e-11	-0.207867	0.30629	-0.642292	3.84e-05	-0.0793887	1	-0.23744	0.457784	-0.0518546	0.909141	-0.152652	0.396192	0.224847	0.570739	0.114188	0.593713	-0.0136471	1	-0.0383331	0.918564	Thioredoxin-like protein
HORVU.MOREX.r3.1HG0026070	0.260609	0.209552	0.0204508	0.931717	0.205564	0.380259	-0.351363	0.0400062	0.417402	0.0395085	-0.0518079	0.893067	0.127437	0.576887	0.40905	0.0138012	0.0617583	0.888233	-0.0133872	0.969511	0.240604	0.329202	0.173498	0.605041	0.192721	0.425232	0.385272	0.0193037	0.22504	0.286188	-0.144357	0.481692	0.0325454	1	0.263089	0.403577	0.143028	0.670903	0.377149	0.0217808	-0.0047703	1	-0.218283	0.259992	0.0523538	0.9821	0.276648	0.212515	Ribosomal protein
HORVU.MOREX.r3.1HG0026080	0.132875	0.72898	0.123491	0.652484	0.229183	0.527183	0.294091	0.239557	-0.0537176	0.941022	-0.173838	0.677787	0.0574235	0.887017	-0.0647988	0.849589	0.0952171	0.872985	0.389184	0.138425	-0.0161493	0.987721	-0.000301927	1	-0.0738787	0.882904	0.187414	0.500502	0.231326	0.471061	0.307454	0.264535	-0.269701	0.995511	-0.219694	0.759685	-0.012802	0.995553	-0.00999906	0.983442	0.217855	0.796575	0.0328602	0.940703	0.204594	0.855592	-0.119237	0.793076	RING finger protein
HORVU.MOREX.r3.1HG0026100	0.597899	0.223486	1.43632	8.02e-05	0.749672	0.125987	1.34441	0.000379479	0.614492	0.300797	-0.249231	0.760564	0.58185	0.229498	0.623112	0.102325	0.446983	0.522639	1.30222	0.000215953	0.530979	0.392002	-0.595712	0.369698	-0.160748	0.819852	0.804451	0.0242399	-0.298236	0.57138	1.03299	0.00422147	-0.122563	1	-0.572113	0.472062	-0.328653	0.694577	0.520458	0.228931	-0.0614753	0.986733	1.16954	0.00438856	0.0677693	0.996982	0.231561	0.766057	WD repeat phosphoinositide-interacting-like protein
HORVU.MOREX.r3.1HG0026170	-0.424315	0.0798456	-0.343128	0.105633	-0.368475	0.164514	-0.344715	0.118168	0.0829181	0.874495	-0.291229	0.345891	-0.37435	0.106255	-0.14455	0.559757	-0.273776	0.395157	0.0740914	0.804879	-0.000544545	1	0.160439	0.72467	-0.22031	0.462502	-0.557102	0.00622722	-0.421094	0.0728507	-0.506865	0.0189734	0.0543804	1	-0.413451	0.196915	-0.295006	0.346673	-0.662576	0.000564639	-0.355078	0.345928	-0.442877	0.0388245	0.0346854	0.996982	-0.0536136	0.902931	DNA-directed RNA polymerase
HORVU.MOREX.r3.1HG0026240	-0.900231	0.0658108	-0.912589	0.0418607	-0.982487	0.0573124	-1.80802	0.000162832	1.04081	0.0220957	0.672102	0.250465	0.321508	0.546062	-0.913631	0.0474349	-1.71028	0.000443366	-1.09816	0.0200034	0.214785	0.790458	0.40211	0.635035	-0.780791	0.106422	-1.23179	0.00262976	-1.11363	0.0107736	-1.68573	0.000105029	0.449828	0.958876	0.42733	0.66213	-0.497789	0.484427	-0.802993	0.0655781	-1.91671	6.58e-05	-1.88134	0.000114355	0.591818	0.518035	0.00651249	1	Glycerophosphodiester phosphodiesterase-like protein
HORVU.MOREX.r3.1HG0026430	-0.540402	0.0469879	-0.60547	0.0099133	-0.455009	0.130017	-0.14923	0.609477	0.709761	0.00646882	-0.306286	0.40168	-0.699178	0.00444669	-0.810108	0.000549963	-0.432022	0.19551	-0.862229	0.000318092	-0.316123	0.379558	-0.479967	0.173397	-0.712994	0.00568915	-1.06778	2.87e-06	-0.723914	0.00468307	-0.969477	4.2e-05	-0.335327	0.849425	-0.357062	0.453549	-0.253616	0.559557	-0.644262	0.00563193	-0.243413	0.755468	-0.454415	0.0825225	-0.129709	0.938949	-0.239225	0.521091	Proline-rich receptor-like kinase
HORVU.MOREX.r3.1HG0026540	-7.62708	0.198506	-7.71866	0.118735	-1.02596	0.912526	-0.465772	0.949361	-0.512463	0.973546	-0.273953	0.991618	-6.18382	0.232322	-1.81985	0.747699	0.3909	0.987238	-8.30824	0.136619	1.41679	0.883944	-1.34315	0.917626	-8.38922	0.198466	0	1	-0.520859	0.956353	7.41112	0.156721	-1.49136	1	6.37345	0.480668	-2.95827	0.770137	0.728189	0.90072	-3.54122	0.851921	0.299907	0.974957	0.561776	1	-0.048595	1	Cytochrome c biogenesis FC
HORVU.MOREX.r3.1HG0026580	-0.945262	0.0986619	-0.228086	0.689869	-0.0917607	0.93696	-0.226217	0.708486	-0.923902	0.166541	0.3261	0.700719	-0.439063	0.506804	-0.860015	0.0855523	0.778983	0.278163	0.216212	0.74048	-0.0241595	0.993116	-0.395464	0.703969	0.090282	0.930926	-0.0790452	0.913302	-0.0695979	0.945366	-0.0791247	0.922166	0.183875	1	-0.106139	0.975363	-0.577006	0.495436	-0.584639	0.273098	-0.602418	0.637527	0.0588158	0.949814	-0.299887	0.917508	0.147449	0.888265	NADH dehydrogenase subunit 9
HORVU.MOREX.r3.1HG0026670	-0.149159	0.773858	0.700447	0.0222316	-0.24484	0.620713	0.583791	0.0721012	0.169295	0.815135	0.247168	0.648655	0.353681	0.364534	0.438997	0.190522	0.427957	0.390967	0.755284	0.020147	0.326942	0.531688	0.534105	0.287182	0.0924679	0.888554	0.501135	0.120568	-0.231056	0.608495	0.536941	0.109628	0.197019	1	-0.215675	0.837529	-0.427114	0.404459	0.841968	0.00564457	-0.697331	0.152125	0.369855	0.318304	-0.123045	0.970221	0.339897	0.476909	Cytochrome c oxidase subunit 1
HORVU.MOREX.r3.1HG0026720	-1.09717	0.135098	-1.90617	0.00215992	-0.12462	0.929857	-1.30829	0.041074	-0.419567	0.739224	-0.595354	0.548502	-1.06524	0.115381	-0.892758	0.171953	-1.19927	0.137909	-1.50606	0.0214888	-0.664323	0.479293	0.091037	0.970873	-0.683047	0.431355	-3.33796	4.68e-05	-2.02006	0.00320283	-3.08524	0.000323483	0.152959	1	0.473618	0.812579	-0.138228	0.939652	-0.818962	0.20739	0.258117	0.933976	-0.563698	0.462764	-0.487299	0.864848	0.259748	0.824311	carboxyl-terminal peptidase
HORVU.MOREX.r3.1HG0026900	0.27154	0.460381	-0.194747	0.538403	0.168842	0.705907	0.195799	0.546081	0.0469209	0.95583	0.262851	0.559248	-0.061894	0.891899	-0.265551	0.386017	0.392711	0.326985	0.15888	0.651972	-0.255249	0.581108	-0.271352	0.622378	-0.292775	0.447439	-0.825719	0.00145579	-0.380812	0.245902	-0.180332	0.592807	-0.0547324	1	-0.263029	0.710243	-0.155424	0.810352	-0.743147	0.00834904	-0.0282801	0.99801	-0.175995	0.638139	0.127295	0.954635	-0.131889	0.806431	Protein apaG
HORVU.MOREX.r3.1HG0026930	0.178273	0.660354	0.250763	0.401973	-0.170445	0.706979	-0.176005	0.608027	-0.32109	0.494449	-0.167129	0.753802	-0.611576	0.0379681	0.587548	0.0394505	-0.30948	0.488163	0.338755	0.30727	-0.35604	0.377785	0.250848	0.680902	-0.44547	0.201231	0.257686	0.438131	-0.611542	0.0483453	0.100815	0.819793	-0.492824	0.50956	0.0851939	0.95949	-0.146655	0.817486	0.107634	0.755353	0.0202602	1	0.0553563	0.908613	0.0220971	1	-0.149234	0.780748	mRNA cap guanine-N7 methyltransferase
HORVU.MOREX.r3.1HG0026940	-0.548109	0.0721432	0.0119104	0.980673	0.0616949	0.914166	0.0823053	0.819009	-0.437663	0.257894	-0.276149	0.5205	-0.419619	0.164683	0.142485	0.65962	-0.12884	0.829258	0.0427939	0.925862	-0.132377	0.80108	0.0402487	0.971648	-0.249344	0.519199	-0.668036	0.00908584	-0.202388	0.576041	-0.634789	0.0189408	-0.304153	0.957904	-0.00137471	1	-0.257229	0.592651	-0.223412	0.43429	-0.0508421	0.977883	0.0308427	0.949829	-0.116229	0.959694	-0.400758	0.25853	Phosphate translocator
HORVU.MOREX.r3.1HG0027000	0.338167	0.464199	0.399097	0.261592	0.654033	0.113646	0.161332	0.708097	-0.127391	0.889487	-0.58422	0.233107	-0.537865	0.192902	0.720489	0.0485084	0.33951	0.572593	1.21199	0.000493117	-0.246659	0.701983	0.600319	0.299911	0.949466	0.0129535	0.780097	0.0252019	1.16058	0.00140986	1.15029	0.00082641	0.343782	1	-0.257733	0.83789	0.278033	0.673367	-0.0772026	0.863975	0.0656119	0.977883	0.125061	0.801447	-0.0506035	0.99946	-0.35158	0.507559	Embryo-specific 3
HORVU.MOREX.r3.1HG0027030	0.813412	0.043893	0.385265	0.323815	0.850367	0.0467916	0.885164	0.0128326	-0.500484	0.434713	0.110589	0.898059	0.209135	0.70445	0.718093	0.0609015	0.564276	0.305205	0.916975	0.0154241	-0.115935	0.897674	-0.13823	0.90489	0.0584322	0.941526	-0.130109	0.791084	0.116142	0.854361	0.189282	0.705041	-0.417827	0.995214	-0.501261	0.566855	0.557439	0.359803	0.65913	0.135096	0.332891	0.817501	1.24561	0.00330096	-0.226098	0.93514	0.408238	0.566558	Mitochondrial carrier family
HORVU.MOREX.r3.1HG0027090	0.623261	0.167311	1.16753	0.000950248	0.787228	0.083034	1.03544	0.00497187	0.0688522	0.952952	0.132538	0.873177	0.332055	0.491457	0.985196	0.00680399	0.43831	0.47993	1.28848	0.00043534	0.0236913	0.988798	-0.576644	0.362261	0.675082	0.142387	2.01253	5.36e-09	0.673916	0.121186	1.92244	5.54e-08	-0.362154	1	0.0325207	0.996227	0.871884	0.0592398	1.99013	8.87e-09	0.842503	0.137462	1.29915	0.000584225	0.332258	0.845383	0.197796	0.777286	Lactoylglutathione lyase
HORVU.MOREX.r3.1HG0027120	0.535848	0.344666	0.815602	0.0508317	0.592941	0.310283	0.774856	0.0766202	0.621166	0.362672	-0.00549664	1	-0.0660156	0.932942	-0.0738624	0.90595	0.0102327	1	0.215787	0.703738	-0.498471	0.456547	-1.04592	0.0608753	-0.0380506	0.969321	1.53456	8.6e-05	0.231907	0.712934	1.6108	5.96e-05	-0.0649882	1	0.371941	0.758497	0.458766	0.547306	1.66829	2.63e-05	0.355191	0.824182	1.19114	0.00668626	-0.139375	0.979871	0.234535	0.768798	Lactoylglutathione lyase
HORVU.MOREX.r3.1HG0027180	0.450582	0.366615	1.16974	0.00101845	0.137754	0.855321	0.749894	0.0571748	0.365526	0.605931	0.604433	0.271712	0.10361	0.8683	0.720958	0.0584433	-0.274675	0.72145	0.650314	0.108163	-0.232413	0.756253	-0.0137674	1	0.195726	0.774161	0.806892	0.0241661	0.329436	0.527555	0.318958	0.488467	-0.0831502	1	-0.331161	0.771304	-0.237909	0.788442	0.358663	0.404144	-0.155079	0.939855	0.107164	0.866337	-0.153187	0.969186	-0.0132259	0.997135	RING/U-box superfamily protein
HORVU.MOREX.r3.1HG0027190	-0.21063	0.596618	-0.128173	0.698709	-0.337948	0.378353	0.249636	0.412382	0.334006	0.433578	-0.0254656	0.981713	-0.0124139	0.987762	0.0293515	0.947488	-0.223528	0.64443	0.294825	0.354473	-0.287217	0.496992	0.1541	0.820768	0.130927	0.780756	-0.481695	0.0934224	0.0294818	0.95983	-0.161439	0.658516	0.0542548	1	-0.29217	0.683555	0.20638	0.697702	-0.336703	0.249335	0.147495	0.901406	0.130354	0.729607	0.110795	0.965931	-0.0624944	0.918845	Pre-mRNA-splicing factor
HORVU.MOREX.r3.1HG0027200	-0.354351	0.409412	-0.51355	0.117167	-0.918538	0.0152427	-1.09963	0.000676455	0.392469	0.455919	0.713463	0.0680334	0.542467	0.134604	-0.0482153	0.920926	-0.552393	0.235381	-0.927982	0.00550583	0.465594	0.308876	0.106486	0.910893	-0.276728	0.591553	-0.330736	0.368539	-1.16846	0.00102848	-0.959844	0.00575687	0.110097	1	0.356881	0.658602	0.304396	0.631972	1.33088	1.96e-05	-0.127607	0.943671	-0.938502	0.0176274	0.610856	0.28088	1.24296	0.00019138	Auxin-responsive protein
HORVU.MOREX.r3.1HG0027220	-0.531228	0.303208	-0.20281	0.677594	-0.547542	0.316285	-0.272351	0.581055	-0.293985	0.717533	0.229052	0.761011	-0.452814	0.339622	-0.903766	0.0361544	-0.714924	0.189973	-0.469362	0.327004	-0.469168	0.435906	0.198602	0.844996	-0.779429	0.102415	-0.137279	0.795662	-0.455574	0.35825	-0.570572	0.234662	-0.370029	1	0.0242242	1	-0.155485	0.882371	-0.836939	0.0512513	0.444741	0.689069	-0.0331054	0.970253	0.468438	0.682121	-0.362937	0.590603	Serine/threonine protein phosphatase 2A regulatory subunit B
HORVU.MOREX.r3.1HG0027400	-0.168025	0.845061	0.234882	0.690429	-0.196284	0.833141	-0.599106	0.291212	0.474443	0.59578	-0.166897	0.88275	-0.399597	0.53254	0.864846	0.0845698	-0.622419	0.430465	-1.27009	0.0223834	0.313234	0.728772	-0.467546	0.661424	-1.12837	0.0505747	1.1207	0.0225621	-0.917073	0.109921	0.140512	0.860242	-0.173546	1	0.479033	0.740683	-0.0939192	0.957495	0.913572	0.0645557	0.171983	0.955827	-0.286201	0.688347	0.262182	0.942755	0.676219	0.333728	Boron transporter
HORVU.MOREX.r3.1HG0027490	-0.0237195	0.970699	0.162189	0.597282	0.0177427	0.986157	-0.213711	0.494343	0.323132	0.471567	0.257792	0.553967	0.0562928	0.903534	-0.0810955	0.825611	-0.0464943	0.958514	0.0867327	0.827627	0.203022	0.678268	-0.0340355	0.979095	0.32966	0.377604	-0.0745387	0.841699	-0.292672	0.415678	-0.0609604	0.887087	-0.0986178	1	-0.233619	0.773855	-0.00735414	1	0.348902	0.225583	-0.447442	0.424669	0.478122	0.114447	-0.00794393	1	0.32867	0.418087	Pentatricopeptide repeat-containing protein
HORVU.MOREX.r3.1HG0027640	1.82896	2.46e-05	3.00841	2.5e-13	1.30397	0.00924513	1.06895	0.0157268	1.92397	7.72e-06	2.46556	3.42e-09	2.96458	1.75e-13	2.98086	3.13e-13	0.24958	0.795057	1.29642	0.00307115	2.30949	1.61e-08	1.75123	8.14e-05	1.58259	0.000307209	3.32763	8.41e-16	0.539194	0.331107	1.87029	8.51e-06	0.719345	0.651769	2.45597	4.56e-09	1.81695	2.35e-05	3.56519	3.12e-18	-0.190166	0.936673	0.399962	0.467314	1.59721	0.000377924	3.07036	6.53e-14	Plant/MSJ11-3 protein
HORVU.MOREX.r3.1HG0027650	3.87488	9.54e-05	3.90973	1.67e-06	2.15401	0.109622	1.04428	0.330967	4.14444	2.09e-05	3.19386	0.000419252	3.99293	1.43e-06	3.47406	1.02e-05	0.023936	1	0.79194	0.475108	3.17254	0.000380641	2.60869	0.00543632	1.13979	0.300948	3.52624	1.59e-06	0.667558	0.56835	1.92499	0.0166412	0.866419	1	1.84443	0.0771349	2.15085	0.014787	4.41099	3.74e-09	-0.479953	0.908399	1.48282	0.0973158	2.1587	0.0197584	3.83992	5.43e-07	Plant/MSJ11-3 protein
HORVU.MOREX.r3.1HG0027680	0.325674	0.504592	-0.145313	0.739029	0.369502	0.467673	-0.359424	0.378983	-0.583401	0.27785	-0.263756	0.681126	-0.608898	0.138306	-0.00922665	0.99431	-0.0259098	0.993519	-0.40396	0.339627	-0.390563	0.497773	-0.14233	0.88621	0.316393	0.579676	-0.47302	0.277092	0.552591	0.207012	-0.708928	0.115466	-0.0745003	1	0.370009	0.724097	0.172546	0.839388	-0.481256	0.20114	0.254702	0.862979	-0.57346	0.161569	-0.245402	0.901896	-0.577398	0.236941	AT1G08220-like protein
HORVU.MOREX.r3.1HG0027850	-0.3905	0.150965	-0.561316	0.0112769	-0.40497	0.157448	-0.202225	0.436236	-0.158716	0.740607	-0.213888	0.569724	-0.630613	0.00724942	-0.491145	0.0346113	-0.414718	0.187324	-0.295988	0.258995	-0.374772	0.227583	0.209659	0.658788	-0.0604584	0.900314	-0.970505	7.71e-06	-0.364364	0.18627	-0.825357	0.000269368	0.324517	0.825132	-0.454833	0.193109	-0.392516	0.231143	-0.814859	0.000209814	-0.331304	0.522629	-0.412519	0.103227	-0.147478	0.911446	-0.456489	0.112076	Cellulose synthase
HORVU.MOREX.r3.1HG0027940	-0.435577	0.214152	-0.897447	0.000994233	-0.545514	0.122995	-0.455781	0.128413	-0.0450867	0.959628	0.469373	0.234176	-0.155034	0.704774	-1.32096	1.15e-06	-0.511356	0.197774	-1.07125	0.000143516	-0.179616	0.740512	0.0302196	0.985051	-0.370919	0.347306	-1.61022	2.48e-09	-0.787511	0.0116704	-1.48346	9.28e-08	0.315776	0.995511	-0.152437	0.884199	-0.309964	0.545045	-0.955241	0.000465202	-0.470659	0.416242	-1.04526	0.000337509	-0.137279	0.949761	0.0129767	0.992154	3-N-debenzoyl-2-deoxytaxol N-benzoyltransferase
HORVU.MOREX.r3.1HG0028040	-0.167492	0.775189	-0.675682	0.0575977	0.0672057	0.937972	-0.849233	0.0199427	0.0176246	0.994898	-0.263482	0.668466	-0.213896	0.656186	-0.713126	0.0584147	-0.266528	0.686842	-0.577101	0.147983	-0.501892	0.31634	-0.0238344	0.993226	0.391155	0.447271	0.426507	0.280653	0.249737	0.627822	0.291379	0.529677	-0.0871871	1	-0.370333	0.730922	0.102992	0.926506	-0.346639	0.396722	0.501164	0.580345	-0.141583	0.796146	0.448784	0.680211	-0.342908	0.570884	phosphatidylinositol-4-phosphate 5-kinase 2
HORVU.MOREX.r3.1HG0028110	0.599248	0.177795	1.70188	6.79e-07	0.852902	0.0500714	1.53285	1.66e-05	-0.103301	0.923249	0.557529	0.306469	0.700423	0.0922001	1.15594	0.00107399	0.614796	0.251255	1.57216	8.69e-06	0.249054	0.727215	-0.0769798	0.952685	0.542053	0.25892	1.20978	0.000396867	0.968309	0.0137093	1.36268	9.36e-05	0.0427448	1	0.028232	0.997481	0.287552	0.711381	1.04462	0.00343135	0.0995628	0.968875	1.15929	0.00224579	0.377384	0.78142	0.434221	0.438265	Copper ion binding protein
HORVU.MOREX.r3.1HG0028150	-1.08188	0.000339981	-0.992867	0.00056136	-1.08087	0.00102265	-0.75738	0.0123164	-0.504425	0.236011	-0.4128	0.34795	-0.928937	0.0017939	-0.455344	0.16363	-0.465175	0.280326	-0.576953	0.08166	-0.551245	0.148455	0.288112	0.63914	-0.648121	0.0623528	-1.36988	2.5e-06	-1.68284	3.9e-08	-1.36965	5.55e-06	-0.0953068	1	-0.760382	0.0470814	-0.684058	0.0598861	-1.05562	0.000194467	-0.429703	0.517732	-1.46882	1.23e-06	-0.214858	0.891781	-0.602459	0.0980697	Leucine-rich repeat-containing protein
HORVU.MOREX.r3.1HG0028220	-0.0834445	0.878547	0.634257	0.0272564	0.24344	0.604976	0.677748	0.0220576	0.478575	0.282244	0.0633291	0.935959	0.410067	0.244887	0.444688	0.151166	-0.343786	0.503148	0.546264	0.08166	0.0821407	0.905779	-0.134281	0.869163	-0.119355	0.83595	0.561968	0.0619119	0.0574522	0.923047	0.152382	0.711225	-0.571356	0.459872	0.17338	0.878259	-0.0155735	0.996017	0.649115	0.0289987	-0.00852327	1	0.55867	0.0914814	0.0201344	1	0.200554	0.710739	MAR-binding filament-like protein 1-1
HORVU.MOREX.r3.1HG0028230	0.184921	0.640478	-0.0971977	0.764101	0.622314	0.0454504	0.115437	0.729586	0.0531065	0.946701	-0.0570887	0.93399	-0.0311456	0.952477	0.222662	0.448551	0.164338	0.76193	0.207355	0.521445	-0.135562	0.797538	-0.0416259	0.968571	0.973712	0.000229151	0.194726	0.52619	1.27774	7.97e-07	0.413852	0.150455	-0.0434727	1	0.371207	0.494471	0.249434	0.61429	-0.0606803	0.861431	0.279067	0.733511	0.0684225	0.868294	0.143553	0.937149	0.10717	0.83623	DUF581 family protein
HORVU.MOREX.r3.1HG0028250	0.61259	0.252606	1.42689	0.000752334	0.444986	0.479402	1.40993	0.0012868	-0.708772	0.302372	0.123167	0.914532	0.293238	0.601794	1.38672	0.00114048	-0.52253	0.447913	1.2612	0.00463624	-0.389615	0.58966	0.357986	0.725793	0.110953	0.900314	1.06948	0.00958091	0.318528	0.587749	0.161283	0.799861	-0.461145	1	0.588217	0.521325	0.546282	0.493391	0.399606	0.484646	0.638532	0.55658	0.175168	0.827809	-0.292784	0.922846	0.816319	0.214228	Copalyl diphosphate synthase
HORVU.MOREX.r3.1HG0028280	0.14465	0.693492	-0.858081	0.000119302	0.141058	0.720285	-0.578324	0.0145371	0.088965	0.888178	-0.443936	0.158123	-0.32261	0.252062	-0.687091	0.00309131	-0.0457652	0.951315	-0.431324	0.0903292	-0.479728	0.106176	-0.338002	0.409119	0.0494348	0.922761	-0.288483	0.276117	0.384655	0.174824	-0.118358	0.721126	0.301964	0.921697	-0.172411	0.831467	-0.351945	0.339913	-0.846347	0.000241889	-0.335392	0.5497	-0.19342	0.523468	-0.395073	0.404343	-0.0598077	0.910919	polyamine-modulated factor 1-binding protein
HORVU.MOREX.r3.1HG0028320	0.230371	0.470983	0.0668291	0.822039	0.11059	0.788792	0.221465	0.398676	0.345303	0.336652	-0.204209	0.603627	0.20433	0.498669	-0.0579217	0.859287	0.412191	0.207143	-0.218375	0.443849	0.0986632	0.84289	-0.151194	0.786502	0.123754	0.762591	-0.0626957	0.841512	0.723064	0.00285545	0.182201	0.520519	-0.0688324	1	0.00870923	1	0.202638	0.656709	0.348723	0.13766	0.263637	0.69624	0.15365	0.610345	-0.215783	0.823335	-0.0554682	0.914716	70 kDa heat shock protein
HORVU.MOREX.r3.1HG0028390	-1.22199	0.557684	0.202215	0.918202	-0.364645	0.905835	0.0419117	0.997097	-0.8695	0.788017	0.600081	0.840004	1.03993	0.599649	-2.19315	0.169004	-0.951379	0.753197	0.459924	0.829335	0.392565	0.906362	-2.21391	0.393678	1.07262	0.650074	1.30314	0.42254	0.346607	0.89816	0.516253	0.799861	0.718654	1	-1.09989	0.809756	-0.971094	0.759812	0.0702851	0.979517	-1.24866	0.816063	1.02284	0.582619	-1.64851	0.726499	1.21197	0.607782	Senescence-associated protein
HORVU.MOREX.r3.1HG0028420	0.618058	0.155429	-0.335179	0.377941	0.770004	0.0795381	-0.446795	0.241723	0.432401	0.485382	0.0705069	0.938447	-0.00584994	1	-0.120908	0.798516	0.530544	0.340471	0.0813623	0.885305	0.16437	0.83183	-0.690658	0.194144	0.409309	0.432592	0.774236	0.03959	0.566548	0.193324	-0.140832	0.804404	0.284489	1	0.673684	0.294787	-0.276635	0.715195	0.046928	0.931317	-0.227929	0.886763	0.456453	0.299742	0.0881099	0.985746	0.286511	0.653427	Senescence-associated protein
HORVU.MOREX.r3.1HG0028450	0.506916	0.156092	0.0934283	0.800485	0.848265	0.0128611	0.0924138	0.817487	0.371568	0.454509	0.36656	0.413385	0.295908	0.429982	-0.0631314	0.880477	0.48426	0.263216	0.227074	0.54271	0.144237	0.812478	-0.4921	0.300733	0.196371	0.695327	0.0099557	0.989465	0.337951	0.381263	-0.154575	0.691734	-0.10564	1	-0.112913	0.929566	-0.235629	0.699964	-0.115024	0.750283	-0.214482	0.865568	0.858105	0.00471455	0.0286902	1	0.398018	0.339419	lectin protein kinase family protein
HORVU.MOREX.r3.1HG0028460	0.481013	0.67165	-3.12946	8.27e-05	0.268071	0.85194	0.636111	0.444793	0.366186	0.834045	0.664593	0.583255	0.869653	0.337108	0.854389	0.285566	0.987724	0.400313	0.891596	0.294401	0.575438	0.670867	0.690549	0.649032	-0.624872	0.592989	-0.712451	0.390303	0.327166	0.779608	0.5146	0.577159	-0.885626	0.957904	-0.0481659	0.999522	0.113489	0.963844	-0.244998	0.7881	-0.148811	0.976499	0.668033	0.453952	-0.026922	1	0.759954	0.49391	Senescence-associated protein
HORVU.MOREX.r3.1HG0028470	-0.18	0.86524	0.586527	0.353329	0.564794	0.52213	1.09702	0.0713576	0.467432	0.698934	0.99045	0.226229	0.532174	0.483835	0.43125	0.528014	0.098674	0.960842	0.447772	0.545841	-0.308318	0.798056	-0.817512	0.439072	-0.02199	0.991409	0.0619514	0.952668	0.356802	0.694803	-0.0960533	0.926606	0.0490282	1	-0.596137	0.7347	-0.270391	0.860597	-1.02724	0.110227	-0.290881	0.92924	0.0576305	0.963394	-0.253457	0.966283	0.379769	0.726451	Senescence-associated protein
HORVU.MOREX.r3.1HG0028480	-0.827706	0.475451	0.995778	0.269807	-0.178952	0.925536	1.15204	0.210417	0.0337542	0.997615	1.02244	0.438492	0.397001	0.752411	-0.461403	0.651643	0.369773	0.857937	0.19055	0.885305	0.849837	0.546677	-0.735307	0.6805	0.750248	0.567102	0.207886	0.865008	0.90725	0.41659	0.737272	0.484303	0.367017	1	0.659643	0.807285	-1.02459	0.489903	0.144331	0.901408	-0.476318	0.904245	0.899081	0.371308	0.166902	0.993581	0.195549	0.918796	Senescence-associated protein
HORVU.MOREX.r3.1HG0028490	0.674317	0.134958	0.642736	0.0798676	0.765061	0.0986433	0.355768	0.394599	0.396908	0.565819	0.903112	0.0379995	0.473105	0.296165	0.228316	0.599965	0.169082	0.853672	0.0920028	0.872751	0.50332	0.371125	-0.322862	0.680684	0.690688	0.126094	0.495307	0.211993	0.234429	0.671493	0.0477106	0.943644	0.15229	1	0.153982	0.923234	0.251634	0.751304	0.978915	0.0103389	0.0765771	0.976113	0.974167	0.0184343	-0.137652	0.973153	0.976418	0.0302351	Tryptophan synthase beta chain
HORVU.MOREX.r3.1HG0028510	0.805453	0.107452	0.0323234	0.958676	0.451622	0.471764	-0.167367	0.754786	0.294863	0.750659	0.915207	0.0668312	0.282253	0.628316	-0.177852	0.739524	0.296337	0.727005	0.18731	0.739084	0.072571	0.948499	-0.477192	0.547629	0.143026	0.867389	0.3667	0.464534	0.361444	0.531593	-0.417695	0.465128	0.0631306	1	0.479	0.665895	-0.188326	0.861652	-0.0748312	0.909123	-0.20423	0.928784	0.705029	0.16412	-0.0145122	1	0.418087	0.570055	Cyclopropane-fatty-acyl-phospholipid synthase
HORVU.MOREX.r3.1HG0028520	0.222432	0.808037	0.637164	0.261829	0.941956	0.169588	1.02788	0.0649563	0.231714	0.864617	1.16022	0.0914304	0.231168	0.777504	0.394378	0.531619	0.598729	0.514271	0.354509	0.612061	0.0109775	1	0.02206	0.999604	0.394917	0.653257	0.0638964	0.941211	1.08377	0.0772879	0.16914	0.830519	0.604306	0.98913	0.0423775	0.997083	-0.53364	0.596319	0.0758025	0.919784	-0.140208	0.969489	0.603147	0.33996	-0.224672	0.966283	0.0779143	0.954571	Serine/Threonine-kinase
HORVU.MOREX.r3.1HG0028540	0.6	0.200103	0.0416442	0.93857	0.932743	0.0394143	0.172085	0.719301	0.374404	0.598645	0.373266	0.546792	0.338349	0.492611	0.163426	0.737783	0.352797	0.608723	0.300077	0.528334	-0.0725906	0.940301	-0.38925	0.608533	0.247537	0.703386	-0.0668293	0.90471	0.273041	0.616807	-0.146883	0.781926	-0.134853	1	-0.04055	0.992626	-0.142414	0.887351	-0.693503	0.0682678	-0.305901	0.837445	0.675975	0.102946	0.0235371	1	0.579584	0.259543	Senescence-associated protein
HORVU.MOREX.r3.1HG0028550	-3.07671	0.379771	1.76182	0.533944	-1.19367	0.787146	7.84339	0.0177602	-2.17803	0.665941	5.78301	0.146492	0.112694	0.988807	-1.80762	0.541346	-0.198954	0.991177	-0.634868	0.870005	-0.917237	0.86546	1.18793	0.857258	-0.136757	0.982211	-0.315303	0.935861	0.0901393	0.995434	1.02548	0.76459	1.72118	1	-2.10404	0.780581	-1.60375	0.778112	-1.89153	0.503458	0.420349	0.982369	-1.88489	0.560853	-4.03017	0.545031	-0.0783788	0.997444	Senescence-associated protein
HORVU.MOREX.r3.1HG0028560	0.335389	0.3638	0.242459	0.426856	0.709708	0.0316014	0.379087	0.204734	0.768965	0.0169366	0.380677	0.354938	0.204782	0.59311	0.159368	0.639357	0.474447	0.238154	0.382994	0.225155	0.140265	0.806401	-0.441491	0.341594	0.213133	0.639943	0.375683	0.202997	0.492476	0.135314	0.0225283	0.966058	0.197033	1	-0.0512962	0.98073	-0.219822	0.70477	0.277847	0.354418	-0.424094	0.494787	0.307426	0.35512	-0.110192	0.970221	0.07516	0.903034	Senescence-associated protein
HORVU.MOREX.r3.1HG0028620	0.432691	0.595169	1.36866	0.0105761	0.671007	0.383973	1.32475	0.0177906	0.650552	0.493593	1.48596	0.0195081	1.32643	0.0285374	1.04306	0.0627979	0.894334	0.291377	0.652873	0.311887	0.830751	0.318502	0.150119	0.931425	-0.359961	0.69364	1.74105	0.000875843	-0.0385295	0.97892	1.3186	0.0200555	-0.0577031	1	1.12124	0.183002	0.165788	0.911628	1.42151	0.00723135	0.299969	0.905495	1.18575	0.0435513	0.279064	0.942407	0.93533	0.198463	Dynamin-like 120 kDa protein
HORVU.MOREX.r3.1HG0028640	-0.430996	0.674058	-0.604975	0.404531	0.312243	0.792773	1.97977	0.00333779	0.449919	0.755782	1.09068	0.247564	-0.0328086	0.98738	-0.190065	0.83455	-0.466682	0.73009	-0.108749	0.92559	0.159944	0.919798	0.0147476	1	0.554913	0.599771	-0.350177	0.665494	0.305362	0.773195	-0.0762813	0.948464	-0.195692	1	-0.674339	0.698274	-0.346739	0.828056	-0.829312	0.233302	0.407274	0.891369	-0.28776	0.760011	-0.343029	0.942755	0.334963	0.788901	Importin subunit alpha-5
HORVU.MOREX.r3.1HG0028670	0.0391861	0.987924	0.993396	0.228837	0.799142	0.48593	3.91849	2.27e-06	-0.692625	0.651031	2.21923	0.0168327	0.63736	0.537066	0.57677	0.530305	-0.3247	0.864902	1.25273	0.15173	-0.443882	0.775438	0.102004	0.978627	0.795789	0.497862	0.155619	0.890041	0.994809	0.320698	0.482394	0.629286	0.538575	1	-0.390238	0.894384	-0.367355	0.849265	-0.40458	0.659016	0.447182	0.901533	0.0114595	1	-0.218347	0.982992	0.923253	0.421357	Senescence-associated protein
HORVU.MOREX.r3.1HG0028690	0.330467	0.372828	0.0600208	0.868543	0.797341	0.0131953	-0.0538051	0.895311	0.75997	0.0185303	0.534575	0.14512	0.228055	0.536955	0.0208332	0.966388	0.433955	0.295432	0.350789	0.269504	0.0868909	0.891781	-0.434476	0.35069	0.10037	0.856125	0.311228	0.305851	0.274271	0.464805	0.0988967	0.805497	-0.0175908	1	0.27176	0.718842	-0.116734	0.870045	0.419296	0.143493	-0.197713	0.87093	0.913267	0.00132765	0.0466059	0.998236	0.29172	0.49958	Senescence-associated protein
HORVU.MOREX.r3.1HG0028710	0.0941591	0.894291	-0.0275704	0.96266	0.747473	0.126664	0.046664	0.94346	0.369758	0.619015	1.04415	0.0213267	0.112949	0.860566	0.131586	0.801189	0.138362	0.89293	0.37365	0.429594	-0.134153	0.877786	-0.292009	0.738836	-0.108611	0.894812	0.281108	0.534865	0.233185	0.691938	0.00880698	0.997479	-0.09132	1	0.0554167	0.988058	-0.167387	0.866351	-0.47389	0.247498	-0.285394	0.864385	0.934877	0.0229984	-0.127986	0.979732	0.118178	0.888265	Importin subunit alpha-5
HORVU.MOREX.r3.1HG0028720	-0.513731	0.855141	0.152945	0.947858	1.29666	0.608143	-0.563867	0.788775	0.542218	0.901733	-8.44864	0.000376817	1.25223	0.565508	-0.252742	0.916756	0.844827	0.817211	0.544092	0.817567	0.963009	0.759944	0.930024	0.816525	0.100923	0.97984	-0.235142	0.92327	1.16816	0.613627	0.22267	0.934591	-0.367103	1	-0.425424	0.963256	-0.625622	0.88065	-1.89584	0.277548	-0.1988	0.992315	-1.01547	0.63337	-0.0612148	1	0.0880965	0.988056	33 kDa chaperonin
HORVU.MOREX.r3.1HG0028730	0.70392	0.575998	-0.258977	0.812241	0.687271	0.614043	0.550255	0.595269	0.297744	0.901125	1.15339	0.368794	-0.67404	0.561615	0.107305	0.935277	0.12163	0.970253	0.468034	0.684101	-0.368184	0.840822	-0.767946	0.675167	0.578415	0.693101	-0.586061	0.575594	0.0655123	0.978372	-0.889945	0.406852	0.421338	1	-0.308687	0.939022	-1.1501	0.422161	-0.201338	0.859995	-1.11814	0.619227	0.865539	0.403988	-0.542812	0.917264	0.212634	0.912065	ATP/DNA-binding protein
HORVU.MOREX.r3.1HG0028750	0.570968	0.623988	-0.911747	0.269183	0.184801	0.914745	-1.77332	0.0292527	0.199129	0.930994	0.287163	0.866007	0.701882	0.500729	-0.0485527	0.974213	0.4378	0.806878	1.01366	0.262689	0.125824	0.955081	-0.330011	0.880105	1.11055	0.303305	-0.234321	0.827258	0.834147	0.432837	-0.527037	0.606603	0.748136	1	-0.488903	0.866224	0.12788	0.963206	-0.126019	0.911093	-0.152342	0.980478	0.588965	0.569179	1.51951	0.274217	0.510345	0.72226	PB1 domain-containing protein tyrosine kinase
HORVU.MOREX.r3.1HG0028780	-0.419767	0.610515	-0.551672	0.356681	-0.203708	0.850162	-0.572949	0.355722	0.500822	0.642362	1.98645	0.0007296	0.0207086	0.991823	0.21941	0.762965	0.520019	0.606042	0.0180931	0.994402	0.241194	0.837803	0.406992	0.744516	-0.208001	0.848669	-0.262922	0.70349	-0.529316	0.486908	-0.918673	0.129509	-0.806814	0.826312	-0.179938	0.946206	-0.403839	0.73319	-0.162851	0.818647	-0.0117579	1	0.681385	0.294951	-0.255494	0.958166	-0.117251	0.927414	ATP/DNA binding protein
HORVU.MOREX.r3.1HG0028800	0.270077	0.721411	0.395681	0.431618	0.113182	0.916107	-0.300559	0.595613	0.330992	0.744129	0.176426	0.860762	0.681705	0.260173	0.0966845	0.883494	0.828628	0.254173	-0.0885146	0.909783	0.586032	0.46772	-0.764591	0.330419	0.358174	0.643887	0.841623	0.0805362	0.377923	0.569523	0.462561	0.426766	-0.117228	1	0.39592	0.785298	0.26457	0.819423	0.715549	0.171549	-0.0215359	1	1.01784	0.0603803	0.328116	0.903448	0.858126	0.195072	Senescence-associated protein
HORVU.MOREX.r3.1HG0028840	-0.0393107	0.972639	-0.303139	0.578823	0.616297	0.344387	1.08706	0.023941	0.351623	0.723785	0.479188	0.53323	-0.151619	0.844091	-0.0717314	0.92041	0.255841	0.810925	0.414963	0.478556	-0.386617	0.654727	-0.415292	0.682532	0.478266	0.504178	-0.012891	0.993485	0.941011	0.0882124	-0.253201	0.689032	0.487643	1	-0.334027	0.833053	-0.446431	0.627323	-0.771274	0.110775	-0.206105	0.935862	-0.198426	0.77009	-0.360683	0.885338	-0.0690432	0.954552	Senescence-associated protein
HORVU.MOREX.r3.1HG0028860	0.295078	0.628472	-0.156746	0.754088	0.72903	0.157606	0.923418	0.0244165	-0.0531948	0.969789	0.832605	0.113699	0.410454	0.42741	-0.040236	0.952436	0.468413	0.498547	0.44108	0.360152	0.372893	0.599378	-0.179649	0.873029	0.0765591	0.930926	0.257996	0.58902	0.49796	0.339008	0.2656	0.607325	-0.342245	1	0.000868974	1	-0.275438	0.756664	-0.0225903	0.975348	0.00619907	1	0.205209	0.711789	-0.496155	0.679152	0.763487	0.13231	Phosphoribulokinase / Uridine kinase family
HORVU.MOREX.r3.1HG0028880	0.281689	0.670784	0.187636	0.710467	0.402941	0.533407	0.0725634	0.910214	0.399641	0.625922	0.492411	0.450764	-0.587614	0.262407	-0.13439	0.813478	0.444196	0.550268	0.0566799	0.940584	-0.0476415	0.972614	-0.773786	0.236016	-0.171881	0.833846	-0.161925	0.773638	0.352758	0.550371	-0.815715	0.0871567	0.328026	1	-0.34653	0.795779	-0.602152	0.3891	-1.07692	0.0119599	-0.842021	0.267511	-0.356084	0.510209	0.0773767	0.995804	-0.0865131	0.930569	NA
HORVU.MOREX.r3.1HG0028890	0.972167	0.0813849	-0.32472	0.532187	0.690123	0.284221	-0.740922	0.129375	1.28651	0.0203573	-0.37759	0.63204	0.94637	0.0713434	0.539557	0.277736	0.313911	0.751252	-0.147077	0.830632	0.412704	0.621173	0.233526	0.844305	0.369927	0.629549	0.747031	0.141525	0.397958	0.54414	0.259909	0.696969	0.570049	0.949046	0.649899	0.541488	-0.0866274	0.958286	0.687056	0.171428	0.0383233	1	0.491364	0.410241	0.0645613	1	1.3527	0.0104935	Senescence-associated protein
HORVU.MOREX.r3.1HG0028910	0.220894	0.72879	0.378982	0.37915	0.809733	0.0985297	0.778566	0.0564678	0.391527	0.600874	1.15745	0.00846039	0.0984073	0.883284	0.0672405	0.909337	0.280412	0.728015	0.514932	0.253553	-0.23905	0.760463	-0.317236	0.719784	0.071972	0.932623	0.111367	0.835848	0.484855	0.337321	0.127099	0.826827	-0.205324	1	-0.458072	0.640826	-0.204941	0.829528	-0.33915	0.43985	-0.100609	0.969489	0.206128	0.703912	0.121699	0.9821	0.318785	0.624855	Senescence-associated protein
HORVU.MOREX.r3.1HG0028930	1.62609	0.0462531	-0.0840047	0.93289	1.12327	0.228153	-1.10206	0.141139	0.974847	0.40057	-0.66513	0.568182	0.323838	0.76097	0.146173	0.884078	0.488377	0.735967	-0.141993	0.903688	0.299136	0.843951	-0.417402	0.810864	0.52575	0.650284	-0.0342859	0.98082	0.460536	0.657199	-1.05049	0.181113	0.428938	1	0.269198	0.929752	-0.186951	0.929738	-1.56661	0.0283078	-0.879447	0.64233	0.794247	0.345875	-0.0518001	1	-0.385266	0.768272	Transposon protein
HORVU.MOREX.r3.1HG0029060	0.063245	0.833582	0.14223	0.469113	-0.265774	0.249774	0.1057	0.626432	-0.0222618	0.970645	0.118961	0.711994	0.18427	0.402459	0.0238988	0.93077	0.0708728	0.871395	-0.225721	0.275493	-0.0633128	0.870624	0.342052	0.195077	0.0714956	0.832321	-0.115319	0.580223	0.331065	0.103359	-0.0537301	0.837829	0.0694475	1	-0.0497599	0.959815	0.164624	0.623622	0.0766133	0.718888	-0.083271	0.92953	-0.287981	0.145453	-0.0395011	0.989558	-0.13038	0.665705	70 kDa heat shock protein
HORVU.MOREX.r3.1HG0029100	0.267917	0.579721	-0.115355	0.788319	0.370865	0.435871	0.185577	0.657072	-0.131952	0.882677	-0.137695	0.852673	-0.036552	0.955474	-0.567583	0.109745	-0.179734	0.8062	-0.165323	0.71361	-0.424574	0.406429	-0.0290982	0.98903	0.311143	0.537983	-0.200908	0.651748	-0.0930615	0.880814	0.373962	0.370079	-0.0172177	1	-0.0314488	0.99631	-0.268843	0.68535	-0.458714	0.19642	0.128156	0.939855	-0.0214668	0.97827	-0.180734	0.932437	-0.392585	0.438739	Late embryogenesis abundant protein
HORVU.MOREX.r3.1HG0029230	0.322418	0.483844	0.683577	0.0399974	0.380733	0.42002	0.294075	0.458157	0.219325	0.763322	-0.00092498	1	-0.0765383	0.892206	0.0722401	0.88199	0.243022	0.710169	-0.0941251	0.86046	-0.193063	0.771278	-0.116641	0.909107	0.496668	0.272098	0.162208	0.702244	0.690746	0.0709986	0.382821	0.331394	0.253356	1	-0.198342	0.878741	0.435677	0.407473	-0.079624	0.864992	0.25721	0.84226	-0.140284	0.787697	-0.22097	0.9072	0.0364919	0.969517	Protein slow green 1
HORVU.MOREX.r3.1HG0029240	0.159429	0.834392	-0.0214612	0.977555	0.109313	0.910061	-0.251904	0.641522	-0.111191	0.932741	0.0254355	0.992748	0.613278	0.238213	-1.04982	0.02044	0.351692	0.676354	-0.0527485	0.946555	-0.411662	0.60269	-0.60238	0.439858	0.202817	0.808738	0.0971974	0.875473	1.11632	0.0186944	0.31808	0.561273	0.467581	1	-0.308571	0.839135	-0.0240659	0.995235	-0.0586894	0.927766	0.549807	0.622695	0.0508072	0.953787	0.364333	0.861021	0.189103	0.831189	Hypoxanthine phosphoribosyltransferase
HORVU.MOREX.r3.1HG0029270	-0.0311969	0.9419	-0.68118	0.00100929	-0.000439425	1	-0.635947	0.00312073	-0.389567	0.204902	-0.412887	0.153289	-0.465991	0.0515476	-0.497376	0.0221732	0.165085	0.693936	-0.357539	0.130551	-0.0232849	0.973569	-0.316282	0.393592	-0.0321247	0.945548	-0.286439	0.227248	0.37294	0.14288	-0.09954	0.745129	0.190332	1	-0.138882	0.862167	-0.0824267	0.886016	-0.545859	0.0136506	0.176926	0.832708	0.283181	0.26753	-0.0615883	0.982992	-0.0374737	0.944133	Ubiquitin conjugating enzyme E2
HORVU.MOREX.r3.1HG0029280	0.13609	0.504265	0.655571	1.32e-06	0.0967604	0.688282	0.446318	0.00210362	0.0152595	0.978701	0.199204	0.370745	0.292131	0.0730813	0.499343	0.000392442	0.0540259	0.888233	0.311869	0.045531	0.129852	0.616145	0.0758169	0.845169	-0.106232	0.663098	0.404748	0.00498189	-0.130279	0.522215	0.240814	0.145478	-0.303893	0.307626	-0.0408882	0.963256	-0.0563811	0.885473	0.300174	0.0422214	0.00181217	1	0.00933264	0.979443	0.06677	0.959535	0.056588	0.854812	FACT complex subunit SSRP1
HORVU.MOREX.r3.1HG0029340	0.221662	0.161247	0.165323	0.231027	0.318073	0.0401133	0.0916193	0.561728	-0.0388298	0.917926	-0.041904	0.890397	-0.045614	0.82763	0.132452	0.371891	0.117759	0.621525	-0.105296	0.531902	0.00296509	1	-0.2033	0.370739	0.31396	0.04148	0.459019	0.000346508	0.559848	3.01e-05	0.348449	0.0126073	0.152706	0.98357	0.134523	0.72126	0.0594345	0.86056	0.238065	0.0828378	0.0162207	0.993209	0.376448	0.00737875	-0.0738692	0.937185	0.168153	0.398094	bZIP transcription factor
HORVU.MOREX.r3.1HG0029360	2.75151	8e-05	2.44004	0.000408386	1.141	0.237314	0.721783	0.42639	3.25897	1.35e-06	3.69563	6.11e-08	3.08336	4.77e-07	1.07227	0.12043	-0.395366	0.802266	-1.02663	0.220322	2.51802	9.23e-05	1.98674	0.00653811	1.8437	0.00880137	1.64743	0.00742737	0.230634	0.844453	0.201829	0.837829	1.45867	0.202111	1.46532	0.0862194	1.89748	0.00578787	2.16425	0.000327751	-0.632461	0.790068	-0.926823	0.271404	0.986997	0.477552	1.5355	0.0384005	WRKY transcription factor
HORVU.MOREX.r3.1HG0029430	0.245015	0.402859	0.278952	0.231082	0.156432	0.658648	0.167851	0.523887	0.0212378	0.980467	0.12813	0.764843	0.314784	0.229576	0.183952	0.470076	0.133077	0.779998	-0.295106	0.25221	0.333328	0.289024	0.11076	0.8478	-0.182291	0.604549	-0.174138	0.505841	0.0284182	0.952332	-0.417629	0.0927107	0.0822876	1	-0.248336	0.665895	-0.166378	0.716775	-0.266831	0.270417	-0.187618	0.816063	-0.372864	0.150356	-0.146958	0.904592	0.452276	0.0967858	Protein kinase
HORVU.MOREX.r3.1HG0029450	-0.56003	0.110123	0.549151	0.065293	-0.304049	0.483403	0.663756	0.0283942	-0.725907	0.0452966	-0.232421	0.663982	-0.0165322	0.984437	0.444271	0.165475	-0.188301	0.76531	0.374853	0.283005	-0.475495	0.261509	-0.263001	0.692487	-0.456427	0.286367	0.344006	0.340048	-0.464722	0.236014	0.795838	0.0154957	-0.524194	0.670485	0.587095	0.270266	-0.0491683	0.960946	0.228795	0.490624	0.2282	0.8493	0.128953	0.762248	0.158583	0.940984	0.0110038	0.995405	Fatty acid oxidation complex subunit alpha
HORVU.MOREX.r3.1HG0029480	0.0642142	0.982613	1.22792	0.255119	0.0439538	0.995306	-1.42182	0.22259	1.03454	0.595325	0.981345	0.561206	1.66018	0.168077	2.47612	0.0206269	-0.499605	0.838257	0.760157	0.572695	0.986147	0.571677	1.2916	0.511682	1.5269	0.262395	1.51849	0.154925	0.270601	0.887233	0.767918	0.545932	0.615663	1	0.205387	0.979013	0.597099	0.802072	1.591	0.126541	-0.554444	0.914976	-2.16148	0.0740622	0.575481	0.931673	1.06611	0.493486	nuclease
HORVU.MOREX.r3.1HG0029490	0.402008	0.261662	-0.409242	0.169577	0.101338	0.85663	0.0828479	0.83416	-0.336684	0.501437	-0.271782	0.568361	0.000515259	1	-0.794052	0.00626435	0.153124	0.809747	-0.0881392	0.839312	-0.2297	0.659554	-0.540789	0.221196	-0.178352	0.718333	-0.329264	0.289456	0.480814	0.147556	0.603111	0.0377518	0.108373	1	-0.32929	0.636117	-0.0665617	0.940441	-0.21702	0.518486	-0.326497	0.697306	0.502391	0.118065	-0.253527	0.842954	0.180063	0.734673	Lactoylglutathione lyase / glyoxalase I family protein
HORVU.MOREX.r3.1HG0029560	0	1	0	1	0	1	0	1	0	1	0	1	0	1	0	1	0	1	0	1	0	1	0	1	0	1	0	1	0	1	1.96007	0.350677	0	1	0	1	-0.679547	0.539583	-0.916545	0.14797	-0.552924	0.803343	-0.338628	0.683113	-0.352076	0.929186	-0.225192	0.85789	Bromo-adjacent homology (BAH) domain-containing protein
HORVU.MOREX.r3.1HG0029640	0.240233	0.688042	-1.03123	0.00866707	-0.0797464	0.932465	-0.159616	0.748509	-0.494253	0.454494	0.0144989	1	-0.482953	0.29608	-0.329675	0.456008	-0.414302	0.524419	-0.579794	0.181016	-0.491195	0.399427	-0.257783	0.773296	0.455611	0.430118	-0.029841	0.969252	0.819987	0.0679973	0.0713655	0.91863	0.00382045	1	-0.265523	0.864827	-0.152746	0.882068	-0.197176	0.684252	0.112379	0.964131	-0.156795	0.792722	-0.0039547	1	-0.238792	0.748763	Taxadien-5-alpha-ol O-acetyltransferase
HORVU.MOREX.r3.1HG0029730	0.599737	0.0451525	1.34197	4.9e-08	0.248892	0.533318	1.00012	0.000101357	0.57873	0.0899202	0.9865	0.000267372	1.15995	4.28e-06	0.769764	0.00276619	0.290643	0.527494	0.538555	0.0547317	0.779951	0.00655367	-0.000281708	1	0.873337	0.00184266	1.46444	3.3e-09	0.358618	0.28965	0.656124	0.0168221	0.397027	0.799575	1.10102	4.36e-05	0.527732	0.141893	1.61627	3.5e-11	-0.154543	0.899134	0.959413	0.000372674	0.414883	0.477552	0.922058	0.000706614	Malic enzyme
HORVU.MOREX.r3.1HG0029900	0.0470291	0.861595	-0.160632	0.328858	0.218718	0.277816	0.14111	0.414506	-0.301456	0.144775	-0.0726646	0.813013	-0.110477	0.595004	-0.3515	0.0230174	0.16085	0.536288	-0.151084	0.414472	-0.146766	0.569281	-0.132878	0.685228	0.0850157	0.755897	0.193422	0.247828	0.252156	0.168938	0.360942	0.0240191	0.0910098	1	0.0482598	0.952869	-0.0971405	0.779712	-0.0964888	0.587063	-0.0594896	0.94332	-0.14725	0.439861	-0.0724648	0.952405	-0.230745	0.277139	Proteasome subunit beta type
HORVU.MOREX.r3.1HG0029910	-0.353496	0.309819	0.842878	0.000961122	-0.543447	0.105642	0.346936	0.24095	-0.198944	0.721891	0.143118	0.791965	0.953209	0.000262512	1.46051	9.82e-09	-0.094669	0.894835	1.19408	8.09e-06	0.640338	0.041502	0.765964	0.0223495	0.277954	0.484733	1.40785	1.32e-08	0.000119287	1	0.615702	0.0300588	0.0601566	1	0.400992	0.473427	-0.115855	0.869778	0.83485	0.00126594	-0.456695	0.422184	-0.186741	0.616492	0.077712	0.982992	0.777179	0.0085908	Phosphotransferase
HORVU.MOREX.r3.1HG0030080	0.421808	0.0155262	0.200361	0.24091	0.462727	0.0120309	0.461721	0.00363586	0.0796789	0.835695	-0.0148606	0.982869	0.120728	0.588019	0.387363	0.0187986	0.404387	0.0410674	0.436767	0.00874402	0.258677	0.25135	0.00892131	0.995917	0.441009	0.012553	0.701927	4.04e-06	0.77248	9.75e-07	0.803134	2.69e-07	0.281494	0.587237	0.126119	0.818732	0.058669	0.891412	0.247958	0.146898	0.0897631	0.906303	0.698989	1.52e-05	0.0454298	0.982992	0.0291609	0.942449	Derlin
HORVU.MOREX.r3.1HG0030120	0.231376	0.645763	-0.904265	0.00667714	0.447567	0.317074	-0.939577	0.00652675	-0.111817	0.904593	-0.317478	0.561603	0.0171041	0.985488	0.389902	0.287913	0.22397	0.727005	-0.440392	0.280485	-0.22503	0.712816	0.0732633	0.948659	0.506588	0.26652	0.433929	0.238075	0.719525	0.0598933	-0.277418	0.550964	0.163204	1	0.500822	0.471871	0.100033	0.914611	-0.0968633	0.825458	0.322221	0.765429	-0.205816	0.660392	0.105047	0.980792	0.135591	0.84116	tRNA N6-adenosine threonylcarbamoyltransferase
HORVU.MOREX.r3.1HG0030240	-0.15308	0.643882	0.335093	0.149242	-0.245361	0.439344	0.333607	0.168735	-0.459232	0.115766	0.0182472	0.987477	0.259639	0.337108	-0.0321405	0.925309	0.0368657	0.96154	-0.0686988	0.840657	0.00644451	0.9987	-0.255373	0.558112	-0.138161	0.715677	0.215552	0.381992	0.342701	0.185242	0.147699	0.606339	0.01285	1	-0.0652616	0.95763	-0.351309	0.304604	0.180608	0.484125	-0.0668706	0.961177	0.36233	0.161569	-0.248571	0.730624	0.242045	0.495942	Kinase family protein
HORVU.MOREX.r3.1HG0030250	0.169875	0.833355	0.764711	0.110692	0.257113	0.74722	1.66511	0.000165812	0.750557	0.258662	0.78819	0.234712	0.822603	0.118203	1.14304	0.0119247	0.383514	0.67069	0.644552	0.222657	0.248361	0.797538	-0.132767	0.929151	-0.0446888	0.965588	0.0376493	0.961998	0.295244	0.643211	0.371809	0.502506	0.270861	1	-0.454832	0.723826	0.422555	0.611898	-0.0868264	0.886525	0.0932052	0.976113	0.276211	0.640254	-0.266889	0.926334	0.208528	0.807082	Acyl-coenzyme A oxidase
HORVU.MOREX.r3.1HG0030330	-1.1206	0.0334391	-0.0995079	0.875774	-0.856694	0.145096	0.25804	0.662271	-0.766489	0.261694	-0.187985	0.859448	-0.463297	0.429069	0.985275	0.0421244	-0.687713	0.333493	0.00639252	1	-0.386827	0.639329	-0.0328402	0.993863	-0.837528	0.164687	-0.814747	0.101028	-1.21548	0.024499	-0.822841	0.121536	0.15169	1	-0.093353	0.979013	-0.496711	0.52963	-0.697063	0.131969	-0.104554	0.970817	-0.670164	0.193003	-0.249843	0.930725	-0.223435	0.790465	Beta-glucosidase
HORVU.MOREX.r3.1HG0030500	0.234267	0.627705	-0.626142	0.07533	0.000767027	1	-0.527732	0.155263	0.29738	0.626441	0.0135353	0.999379	-1.06984	0.00220687	-0.173366	0.689637	-0.286366	0.633189	-0.154723	0.745183	-0.844628	0.029794	-0.348741	0.618743	-0.070061	0.921072	0.00216551	1	0.0854682	0.887536	-0.266986	0.532007	0.0870762	1	-0.297805	0.76307	0.141032	0.872573	-1.09978	0.00209996	0.570944	0.366024	-0.75318	0.05609	-0.0676751	0.994457	0.146766	0.824146	Thioredoxin
HORVU.MOREX.r3.1HG0030590	-0.00387695	1	-0.774869	1.68e-05	-0.207424	0.455586	-0.758975	4.54e-05	-0.0434818	0.940619	-0.429919	0.0745261	-0.623163	0.0011426	-0.292203	0.152987	-0.423106	0.0889345	-0.215206	0.346442	-0.407396	0.0843819	0.32078	0.3014	-0.137536	0.668636	-0.356236	0.071196	0.0206386	0.962821	-0.423514	0.0365347	0.0849653	1	-0.251663	0.560558	-0.211937	0.54058	-0.812627	7.05e-06	-0.089476	0.931161	-0.62693	0.00151923	-0.313304	0.432313	-0.571714	0.00601586	Mitochondrial carrier family
HORVU.MOREX.r3.1HG0030630	-0.714688	0.0250821	-0.922479	0.000967375	-0.578925	0.102377	-0.87909	0.00243081	-0.396211	0.377274	-0.405163	0.330837	-0.804276	0.00762151	-0.671936	0.0367403	-0.353738	0.441723	-0.407162	0.247824	-0.344281	0.435278	0.456259	0.350561	-0.27872	0.523069	-1.0431	0.000496115	-0.677167	0.040054	-0.837365	0.00897352	-0.143823	1	-0.363843	0.601705	-0.518914	0.22434	-0.695375	0.0194256	-0.138549	0.92924	-1.18662	0.000230743	0.101319	0.977252	-0.516484	0.186374	Kinase family protein
HORVU.MOREX.r3.1HG0030650	-0.239058	0.434199	-0.34226	0.147381	-0.621223	0.0205626	-0.262825	0.301677	-0.280597	0.456675	0.00615703	1	-0.583737	0.0150879	-0.46449	0.0513554	-0.266624	0.473613	-0.254116	0.351097	-0.0921494	0.848429	-0.0051767	1	-0.251288	0.456785	-0.304745	0.243988	-0.713271	0.0044396	-0.219836	0.463156	0.0160744	1	0.05916	0.968525	-0.657216	0.0113585	-0.436992	0.0677025	-0.360372	0.453859	-0.287245	0.303265	-0.344711	0.509618	-0.45982	0.125338	Kinase family protein
HORVU.MOREX.r3.1HG0030670	1.18496	0.00021099	0.202245	0.575723	1.38964	4.55e-05	-0.300393	0.398592	-0.254139	0.693471	-0.170244	0.779554	0.306181	0.447707	0.728563	0.0206314	0.997928	0.00646652	-0.0768107	0.87849	0.361708	0.474192	0.111887	0.903478	1.04718	0.00153919	0.506232	0.120539	1.42479	9.6e-06	0.083224	0.863061	0.237344	1	0.124617	0.927435	0.383473	0.479514	-0.189949	0.602389	0.37784	0.668095	0.158037	0.715975	-0.285503	0.835581	0.232567	0.665705	50S ribosomal protein L5
HORVU.MOREX.r3.1HG0030720	-0.492622	0.207327	0.262653	0.436131	-0.0093312	1	0.206672	0.574563	-0.118155	0.884296	-0.431041	0.364298	0.00217451	1	0.959329	0.00184629	-0.369567	0.470067	0.824964	0.0109859	-0.345072	0.487722	-0.196983	0.81691	-0.345403	0.433433	0.349973	0.29565	-0.0735641	0.897044	0.366928	0.307043	-0.177797	1	-0.0978531	0.95268	0.0129005	0.998622	0.597167	0.0608067	0.161987	0.922522	0.330954	0.402209	0.400108	0.655226	-0.105187	0.883966	O-acyltransferase
HORVU.MOREX.r3.1HG0030730	0.785017	0.412931	2.7186	0.000171288	-0.753219	0.506352	0.225303	0.846712	0.674751	0.617433	2.91438	0.000172269	2.44577	0.000722232	1.66492	0.0205323	-0.430714	0.805278	-0.614219	0.532227	1.74928	0.0392386	0.68747	0.650061	1.19526	0.201037	1.82441	0.0133462	-0.499832	0.669377	0.933	0.297483	1.08476	0.787379	2.1698	0.0122652	0.889276	0.470195	3.9455	2.26e-08	-0.254051	0.955363	0.523251	0.624995	1.59039	0.119394	2.69455	0.000421867	Calmodulin binding protein
HORVU.MOREX.r3.1HG0030850	0.0833691	0.880806	-0.063974	0.874474	0.10495	0.864094	0.193172	0.602757	-0.110705	0.896045	-0.0991154	0.887049	0.264851	0.517345	-0.29707	0.389457	0.401724	0.42233	-0.167554	0.683736	-0.153891	0.812936	-0.699315	0.0944306	0.214879	0.673048	0.233858	0.505984	0.448464	0.227362	0.659877	0.0351877	0.236911	1	-0.139107	0.910478	-0.206105	0.768726	0.261567	0.47264	-0.252851	0.837338	1.0261	0.00162221	-0.121487	0.970221	-0.191008	0.756774	Zinc transporter
HORVU.MOREX.r3.1HG0031210	-0.428123	0.27896	-1.03783	0.000615199	-0.493958	0.224117	-1.13776	0.000265311	-0.0116436	0.998738	-0.50031	0.261907	-0.56581	0.112212	-0.478977	0.153178	-0.130562	0.863981	-1.48835	3.34e-06	-0.287548	0.593012	-0.20428	0.784716	-0.82343	0.0184532	-2.23238	1.1e-12	-1.0587	0.00148053	-2.37506	6.84e-13	-0.103831	1	-0.384988	0.590703	-0.556398	0.201794	-1.35333	5.42e-06	-0.353201	0.691598	-1.08853	0.000736987	-0.371786	0.683397	-0.582485	0.140225	Late embryogenesis abundant (LEA) hydroxyproline-rich glycoprotein family
HORVU.MOREX.r3.1HG0031260	0.0364783	0.938195	-0.827282	0.000314053	0.00614494	1	-0.587115	0.015918	-0.107741	0.856871	-0.318262	0.377036	-0.670813	0.00746075	-0.755361	0.00137871	-0.339671	0.364336	-0.709644	0.00367275	-0.568816	0.0450056	-0.37006	0.366742	-0.330987	0.316673	-0.631895	0.00902484	-0.186406	0.588465	-0.402519	0.13442	-0.104964	1	-0.338263	0.517589	-0.201944	0.676441	-1.01466	8.26e-06	0.0255441	0.997213	-0.37089	0.171373	-0.400393	0.409033	-0.638546	0.01901	Agamous MADS-box transcription factor
HORVU.MOREX.r3.1HG0031290	-0.563217	0.254125	0.337376	0.433725	-0.644098	0.209839	0.59996	0.142762	-0.0366252	0.980467	0.205219	0.792932	-0.460166	0.312927	0.949549	0.0170311	-0.29337	0.681318	0.684195	0.119243	-0.240703	0.73264	0.249287	0.805277	-0.795449	0.0823486	-0.258751	0.576018	-0.582866	0.202584	-0.314505	0.524066	-0.665043	0.562784	-0.321371	0.785894	-0.56634	0.343177	-0.26348	0.549834	-0.0202191	1	-0.423153	0.371241	-0.327831	0.852144	-0.303211	0.640737	Cell cycle switch 52A
HORVU.MOREX.r3.1HG0031320	-0.016211	0.985271	-0.983148	0.000658389	0.328981	0.418067	-0.450174	0.14438	0.180594	0.775049	-0.442453	0.291415	-0.485715	0.130961	-0.55134	0.0695297	-0.497479	0.206358	-0.534183	0.0904527	-0.318615	0.470451	-0.135678	0.857258	-0.171979	0.729734	-0.365554	0.240607	-0.202673	0.622064	-0.288256	0.413076	0.10016	1	-0.520864	0.302913	-0.70888	0.0367769	-0.966095	0.00154443	-0.715385	0.0648088	-0.120471	0.780541	-0.514753	0.296028	-0.264365	0.58567	N-acetyltransferase-like protein
HORVU.MOREX.r3.1HG0031380	0.393477	0.881807	0.896183	0.592664	1.93046	0.347994	-0.446241	0.823124	-1.10895	0.725066	-3.24283	0.132624	-0.0140791	1	1.77703	0.268241	1.21571	0.665699	1.58661	0.362155	1.42426	0.571013	-2.85777	0.248351	2.11442	0.303926	-0.273963	0.897912	1.96324	0.306086	1.4659	0.400844	0.937308	1	-0.252156	0.982731	1.19352	0.690335	1.00786	0.54086	1.17903	0.837445	0.43321	0.846594	-0.592091	0.968925	-1.36339	0.573092	GDSL esterase/lipase
HORVU.MOREX.r3.1HG0031410	-0.119357	0.825727	0.670799	0.0461263	-0.0560601	0.943553	0.636319	0.0719524	-0.215002	0.754939	0.182986	0.793386	-0.351445	0.373357	0.32367	0.38659	-0.231637	0.711604	0.215087	0.62021	-0.346705	0.502138	-0.232907	0.771473	-0.52276	0.190969	-0.12546	0.774721	-0.637377	0.0773578	0.458771	0.20839	-0.47566	0.761144	-0.11969	0.937933	-0.289173	0.650988	-0.416434	0.242618	0.0991	0.95936	-0.204409	0.651016	-0.160641	0.944381	0.0261318	0.979484	Nudix hydrolase-like protein
HORVU.MOREX.r3.1HG0031450	-0.443741	0.0987396	-0.319815	0.179993	0.0515652	0.918552	-0.26908	0.289047	-0.386232	0.242751	-0.314134	0.359288	0.0481064	0.904015	0.223917	0.404572	0.00798025	1	0.173074	0.567687	0.218854	0.571013	0.194342	0.708106	0.00627237	0.994153	0.150416	0.60035	-0.244198	0.428992	0.18167	0.553471	-0.0280502	1	0.0699545	0.958936	-0.0748367	0.903215	-0.0807912	0.78503	-0.0189955	1	0.0152396	0.97827	0.0933953	0.966283	-0.24318	0.513897	alpha-1
HORVU.MOREX.r3.1HG0031730	0.656154	0.212859	-0.251553	0.622145	0.573334	0.321568	-0.145891	0.803427	-0.468007	0.550202	-0.560764	0.405593	0.318065	0.591778	1.48167	0.000522533	0.772909	0.200297	0.817309	0.091638	0.317113	0.693006	0.767892	0.282859	0.412321	0.535176	0.322746	0.549155	0.805613	0.110367	-0.2966	0.633656	-0.177551	1	0.546091	0.610728	0.617003	0.359803	-0.477993	0.29875	0.433664	0.757462	-0.378637	0.483229	0.22907	0.940984	-0.495179	0.444592	DNA helicase
HORVU.MOREX.r3.1HG0031770	-0.300719	0.173793	0.145732	0.483329	-0.127999	0.660077	0.0971301	0.678702	-0.230081	0.438416	-0.116753	0.743638	-0.138254	0.594902	-0.0214311	0.942296	0.280367	0.304603	0.0245839	0.941345	0.252385	0.357678	-0.0939242	0.846719	0.0303095	0.940369	-0.188524	0.401094	-0.209388	0.402503	-0.198821	0.417375	-0.106434	1	-0.294112	0.47978	0.0092712	0.996103	-0.0795117	0.730206	-0.0735397	0.939855	0.0138197	0.974559	0.225616	0.655574	-0.0594745	0.883902	Ubiquitin-conjugating enzyme E2
HORVU.MOREX.r3.1HG0031890	0.101919	0.782505	-1.00088	1.12e-06	0.120973	0.750548	-1.30465	6.96e-10	-0.218854	0.598233	-0.260006	0.445059	-0.12546	0.694563	-0.354178	0.127413	-0.0288819	0.973763	-0.694457	0.00175008	-0.0951275	0.839852	0.234177	0.589289	0.343806	0.234083	-0.365267	0.114186	0.173799	0.581954	-0.63787	0.00495845	0.209914	1	0.118637	0.884428	0.1152	0.827724	-0.834183	6.48e-05	-0.124639	0.906303	-1.05249	1.84e-06	-0.025864	1	-0.228821	0.501992	40S ribosomal protein S7
HORVU.MOREX.r3.1HG0031980	-0.277477	0.270889	-1.07849	1.59e-08	-0.202566	0.487213	-0.929134	2.18e-06	-0.131528	0.757282	-0.302314	0.28336	-0.473532	0.0267638	-0.740398	0.000255058	-0.215229	0.521659	-0.519816	0.0141937	-0.289214	0.311021	-0.0570206	0.924725	-0.662736	0.00113611	-0.937982	1.33e-06	-0.55625	0.00787194	-0.581212	0.00499512	-0.221232	0.967023	-0.618735	0.00749477	-0.390581	0.165968	-1.06508	3.95e-07	-0.181512	0.80246	-0.447723	0.05609	-0.338645	0.405584	-0.566658	0.0211554	Trichome birefringence-like protein
HORVU.MOREX.r3.1HG0032140	-0.177797	0.671298	-0.308104	0.289012	-0.0268861	0.974813	-0.600344	0.0340085	0.0410488	0.961852	-0.171189	0.735204	-0.370813	0.258025	-0.773676	0.00457829	-0.110784	0.867151	0.0406636	0.932094	-0.413145	0.291519	-0.171588	0.788676	-0.110492	0.834718	-0.382642	0.193381	0.19924	0.609205	0.0392224	0.933852	0.301228	0.995051	-0.613264	0.128316	-0.0172859	0.992898	-0.639439	0.0273804	-0.192584	0.871609	-0.0442931	0.930848	-0.0222173	1	-0.478795	0.213607	DUF2358 family protein
HORVU.MOREX.r3.1HG0032150	0.149361	0.406977	-0.113375	0.445579	0.290992	0.0742557	0.0166442	0.940872	0.0124185	0.981403	-0.0273455	0.938337	0.153392	0.34964	-0.145593	0.324309	0.296191	0.081794	-0.300274	0.0318124	-0.0430613	0.886959	-0.359335	0.0273399	-0.0346837	0.903417	-0.246138	0.0803282	-0.0590927	0.786239	-0.081187	0.653868	-0.132484	1	0.036631	0.963256	-0.0178496	0.972111	-0.177055	0.213756	0.232681	0.361736	0.00260552	1	-0.00806321	1	-0.104733	0.648938	Coiled-coil domain-containing protein 25
HORVU.MOREX.r3.1HG0032200	0.655998	0.302472	1.00911	0.0455587	0.434422	0.57268	0.571789	0.3248	0.414122	0.677404	0.683835	0.379423	0.309249	0.663524	1.20356	0.0222555	0.453474	0.617163	0.971416	0.0881841	-0.323402	0.747625	0.707035	0.464782	-0.450492	0.562356	-0.0865747	0.90784	-0.825239	0.180185	-0.626984	0.304787	-0.688561	0.873813	-0.456129	0.76159	-0.0892881	0.952829	0.1693	0.768897	0.35281	0.8493	-0.840648	0.119379	-0.797816	0.395601	-0.360161	0.653785	S-type anion channel
HORVU.MOREX.r3.1HG0032260	-0.671583	0.0158917	0.244478	0.385001	-0.362874	0.2856	0.543843	0.0380316	0.30112	0.480283	0.0877221	0.880018	-0.325134	0.286442	0.3688	0.187629	-0.291805	0.492605	0.461074	0.102676	-0.239204	0.578422	0.340538	0.474098	-0.333379	0.340237	0.00281166	1	-0.417197	0.171499	-0.00518886	0.998811	-0.362695	0.82836	-0.100776	0.928744	-0.172439	0.759439	0.113015	0.709026	0.0912033	0.95133	-0.243587	0.435874	0.165609	0.910888	-0.0908947	0.862386	Receptor-like kinase
HORVU.MOREX.r3.1HG0032470	-0.693307	0.0470139	-0.616829	0.0698017	-0.62624	0.0991091	-0.185497	0.647925	-0.283939	0.61666	0.0288963	0.983271	-0.0463822	0.937179	-1.11532	0.000302619	0.227213	0.707772	-1.21278	0.000120741	0.108243	0.873407	-0.183346	0.802873	0.0509477	0.936246	-0.489511	0.128811	-0.251778	0.543293	-0.106491	0.810261	-0.0124657	1	-0.282374	0.749284	-0.453088	0.324611	-0.896161	0.0043007	-0.534572	0.339044	-0.120535	0.791524	-0.119225	0.967738	-0.335609	0.481606	ABC transporter G family member
HORVU.MOREX.r3.1HG0032520	0	1	0	1	0	1	0	1	0	1	0	1	0	1	0	1	0	1	0	1	0	1	0	1	0	1	-2.86688	0.127484	0	1	-2.86688	0.178873	0	1	-2.86688	0.422443	0.131913	0.947094	0.702553	0.287036	-0.249604	0.940805	0.485769	0.538225	0.279813	0.961188	0.335033	0.771024	Transposon protein
HORVU.MOREX.r3.1HG0032540	-0.383918	0.0880984	-0.40974	0.0299072	-0.2131	0.437921	-0.381494	0.0535064	0.135693	0.728428	0.222786	0.436943	-0.0020559	1	-0.264498	0.192261	-0.418868	0.081794	-0.285765	0.174064	-0.164758	0.611122	-0.19015	0.614964	0.266547	0.300622	0.0637374	0.805348	0.304774	0.181715	0.143243	0.562873	0.105187	1	-0.165121	0.780979	-0.0191446	0.983171	-0.0331878	0.908662	-0.140403	0.870999	0.207291	0.405712	-0.0329948	0.998236	0.0735865	0.863587	Abscisic acid receptor
HORVU.MOREX.r3.1HG0032570	0.08833	0.810872	-0.509216	0.0210421	-0.167503	0.633852	-0.461613	0.0457127	0.0327593	0.962561	-0.503202	0.0759896	-0.0935593	0.775263	-0.111879	0.695942	-0.212196	0.584538	0.160944	0.571564	0.0271367	0.967649	0.0121958	0.995917	0.17063	0.638797	-0.0525992	0.871606	0.116966	0.734319	-0.128785	0.677721	0.0496854	1	-0.0886333	0.930249	0.0616307	0.923758	-0.507769	0.0344484	-0.196596	0.805404	-0.0619377	0.868593	-0.19867	0.835642	-0.181952	0.64828	Zinc finger protein-like 1-like protein
HORVU.MOREX.r3.1HG0032710	-0.762145	0.0296937	0.0477694	0.910906	-0.696277	0.0703434	-0.389558	0.267431	0.260959	0.64909	-0.0902358	0.901151	-0.0830412	0.866923	0.17012	0.67715	-0.540561	0.211115	0.0647987	0.906632	-0.325566	0.511581	0.151763	0.862274	-0.316743	0.501547	-0.382205	0.283367	-0.467631	0.227504	-0.164959	0.708899	-0.335493	1	0.203828	0.854413	-0.540945	0.235678	0.0637104	0.882479	-0.614719	0.256824	-0.37905	0.345746	0.0239508	1	-0.0151075	0.991884	heat-inducible transcription repressor
HORVU.MOREX.r3.1HG0032760	-0.391868	0.15352	0.192018	0.451416	-0.274267	0.389876	0.421164	0.0764346	0.104088	0.848721	-0.0493528	0.936163	-0.470305	0.0645405	0.301724	0.224311	-0.217789	0.592949	0.296636	0.259461	-0.167864	0.688403	-0.171295	0.744516	-0.47897	0.078754	-0.0938617	0.751925	-0.490144	0.0582998	-0.307525	0.251048	-0.3606	0.714469	-0.0990226	0.917553	-0.268993	0.504766	-0.268255	0.277116	-0.0871303	0.943671	-0.220003	0.444714	-0.109321	0.951071	0.196804	0.599329	RNA-binding family protein
HORVU.MOREX.r3.1HG0032840	0.157288	0.707991	-0.583565	0.0274081	0.0756349	0.892381	-0.480273	0.0851322	-0.0169168	0.991679	-0.439338	0.244496	-0.338057	0.311447	-0.500505	0.0885296	0.243932	0.613003	-0.163916	0.653861	-0.0123141	0.993607	0.105843	0.889851	0.0317797	0.957456	-0.225404	0.490841	0.119527	0.780794	-0.163826	0.664126	0.221849	1	-0.139564	0.90006	-0.21134	0.69698	-1.00967	0.000251392	-0.297961	0.702377	0.018502	0.977017	-0.343532	0.636982	-0.421868	0.267975	TRAM
HORVU.MOREX.r3.1HG0032910	0.0884735	0.880248	-0.0586555	0.891315	0.308017	0.524404	0.0524199	0.914949	-0.048642	0.963126	0.23954	0.668502	-0.0238462	0.975031	0.421823	0.24531	-0.50768	0.304813	0.139509	0.771348	-0.266207	0.653042	0.0357153	0.985625	-0.247696	0.651964	-0.0546573	0.917312	-0.476359	0.256846	-0.687313	0.0848103	0.0913079	1	0.210599	0.864578	0.0165577	0.995553	-0.261066	0.485004	-0.244179	0.846434	-0.775626	0.039397	0.136804	0.961694	-0.341678	0.514395	Lysine-specific demethylase
HORVU.MOREX.r3.1HG0032990	0.770306	0.000360247	0.692572	0.000608358	0.760898	0.00120215	0.696792	0.000832058	-0.0501295	0.938081	-0.0335131	0.956136	0.514191	0.0244587	0.470909	0.0279594	0.897391	6.58e-05	0.485831	0.0289028	0.202032	0.58175	0.00828285	1	0.475286	0.0535949	0.40639	0.0550822	1.27583	6.14e-10	0.858503	2.16e-05	0.0757294	1	-0.050752	0.970442	0.436084	0.122609	0.668022	0.000944746	0.485004	0.126132	0.39512	0.0883583	-0.345289	0.443435	0.132254	0.730545	Chaperone DnaK
HORVU.MOREX.r3.1HG0033130	0.089812	0.846022	-0.285199	0.321682	0.0508018	0.938106	0.054055	0.888122	-0.0169023	0.991266	-0.149554	0.76892	-0.113892	0.779875	-0.0170878	0.974191	0.135174	0.82122	0.307205	0.331147	-0.0370717	0.962278	0.0505155	0.960211	-0.0488724	0.931596	-0.311742	0.30096	-0.0363719	0.948247	-0.349838	0.278932	-0.205667	1	-0.286498	0.693395	0.12176	0.856166	0.0216561	0.958661	0.0623485	0.973446	-0.354831	0.272591	0.0687861	0.983308	-0.147983	0.767258	INO80 complex subunit D
HORVU.MOREX.r3.1HG0033350	-0.591076	0.0210871	0.389676	0.106583	-0.546749	0.051271	0.247205	0.359546	-0.374861	0.276077	0.113414	0.816558	-0.266234	0.361289	0.756404	0.000946374	-0.363048	0.303161	0.267806	0.348003	-0.0652719	0.905055	0.0354918	0.974546	-0.291531	0.369037	-0.0766313	0.807796	-0.567326	0.028991	-0.383508	0.150611	-0.101071	1	-0.322622	0.538556	-0.630163	0.0203101	0.0368853	0.91114	-0.0743529	0.957153	-0.225229	0.450198	-0.141429	0.921709	0.0338471	0.955514	P-loop containing nucleoside triphosphate hydrolases superfamily protein
HORVU.MOREX.r3.1HG0033360	-0.592161	0.126968	-0.894976	0.0058948	-0.744947	0.0625102	-0.827545	0.0145545	-0.479945	0.334292	-0.477265	0.317196	-0.752061	0.0288702	-0.453902	0.249426	-0.447017	0.355728	-0.170703	0.725491	-0.462917	0.307928	0.504329	0.377168	-0.378933	0.436892	-0.508802	0.155291	-0.35006	0.433828	-0.549424	0.152276	0.2316	1	-0.333173	0.715911	-0.204297	0.785885	-0.365837	0.305373	0.144567	0.932747	-0.795373	0.0328059	-0.063274	0.994919	-0.368473	0.466855	Cysteine synthase
HORVU.MOREX.r3.1HG0033390	-0.131076	0.681694	-0.566666	0.00519847	-0.228284	0.443926	-0.151497	0.535901	-0.363404	0.224066	-0.30767	0.308772	-0.340461	0.159981	-0.450893	0.0354725	0.0616145	0.910295	-0.343741	0.136156	-0.298843	0.326862	-0.0813622	0.888605	-0.0538057	0.902345	-0.379076	0.0852176	0.104717	0.745254	-0.216649	0.401059	-0.0478152	1	-0.336278	0.417362	-0.270665	0.445045	-1.14509	1.12e-07	0.0829089	0.941146	-0.35768	0.152505	-0.133861	0.913765	-0.312372	0.309959	Ferrochelatase
HORVU.MOREX.r3.1HG0033540	-0.624326	0.00239756	-0.834473	8.38e-06	-0.616675	0.00589294	-0.50427	0.010908	-0.326853	0.251034	-0.265991	0.359704	-0.390918	0.0690386	-0.655017	0.000767538	-0.22959	0.470644	-0.385711	0.0683732	-0.38618	0.114433	-0.180322	0.661398	-0.322637	0.2074	-0.392057	0.0605232	-0.21112	0.420215	-0.0766685	0.793022	0.00872858	1	-0.290589	0.498483	-0.419095	0.0940878	-0.696129	0.000310826	-0.34116	0.348499	-0.345686	0.120231	-0.308454	0.452922	-0.196743	0.528422	Alpha/beta-hydrolase
HORVU.MOREX.r3.1HG0033590	-0.186857	0.76043	-0.391068	0.343575	-0.00312383	1	-0.082957	0.878487	-0.610188	0.285893	-0.84604	0.0952802	-0.543118	0.217922	-0.198629	0.676273	-0.55638	0.319062	-0.386514	0.401525	-0.558838	0.291943	-0.23096	0.80324	0.155881	0.833891	-0.06797	0.905204	0.666397	0.131124	0.307444	0.515492	0.284786	1	-0.909726	0.112866	0.225728	0.795307	-1.09371	0.00643557	0.198869	0.918281	-0.330517	0.503321	0.108926	0.982992	-0.781237	0.123041	tRNA pseudouridine synthase A
HORVU.MOREX.r3.1HG0033790	0.204664	0.590101	0.398019	0.135732	-0.209539	0.614696	0.382985	0.170803	-0.0418088	0.959628	0.181119	0.704945	-0.0071062	0.996408	0.0446008	0.909337	-0.0293381	0.980343	0.214724	0.510497	0.0306621	0.970091	0.15617	0.80859	0.15768	0.728	-0.0836686	0.814034	-0.13631	0.737111	0.0442182	0.920309	-0.0831988	1	-0.510816	0.245124	-0.1977	0.717425	-0.333522	0.250703	-0.125702	0.927378	0.141177	0.703912	-0.100632	0.970221	-0.274448	0.522901	Zinc transporter
HORVU.MOREX.r3.1HG0033800	-0.589279	0.26109	0.230124	0.605628	0.43344	0.437203	-0.0644768	0.914198	-0.309243	0.707691	-0.467368	0.454167	0.970093	0.01669	0.871478	0.0270972	0.162305	0.8673	-0.0902133	0.893545	0.406011	0.53197	0.363221	0.667827	0.0187102	0.987019	0.483017	0.255328	0.140813	0.833311	-0.0474853	0.949095	-0.301284	1	0.300981	0.813357	0.00347171	1	0.0497359	0.927898	-0.035566	1	0.130438	0.822	0.400433	0.756269	0.282742	0.660163	5-methylthioadenosine/S-adenosylhomocysteine nucleosidase
HORVU.MOREX.r3.1HG0033920	0.0509849	0.877304	-0.435098	0.0147347	0.0318684	0.945067	-0.548361	0.00250137	-0.112971	0.784483	-0.352695	0.150075	-0.34387	0.0984758	-0.198338	0.332004	0.0118854	0.995719	-0.157707	0.492489	-0.207913	0.480258	0.224694	0.51434	0.0913147	0.785326	-0.132097	0.542612	0.316623	0.147271	-0.15014	0.514305	0.0571289	1	-0.100954	0.883831	0.00524814	1	-0.627521	0.000330455	-0.00817843	1	-0.410964	0.0355164	-0.109045	0.926334	-0.437119	0.0426452	ATP synthase gamma chain
HORVU.MOREX.r3.1HG0034100	0.616405	0.39266	0.681954	0.228322	0.10728	0.935758	0.408542	0.521045	1.291	0.0527899	0.364546	0.711994	-0.178572	0.835836	1.49505	0.00506248	0.023393	1	1.41496	0.0107949	0.137331	0.913946	0.551351	0.614949	-0.662244	0.379278	0.844467	0.131552	-0.496434	0.496654	0.74651	0.21718	-0.846495	0.726317	0.48319	0.758497	-0.0700364	0.973428	0.182491	0.787579	0.250906	0.931195	0.2068	0.793314	0.219608	0.967738	0.144218	0.9036	uridine kinase-like 3
HORVU.MOREX.r3.1HG0034140	-0.314942	0.411934	0.879987	0.00235004	-0.165766	0.730495	1.10224	0.000146918	-0.241705	0.666547	0.111568	0.874263	-0.0593214	0.905574	0.411697	0.199268	-0.456686	0.288965	0.644869	0.0371486	-0.241184	0.639329	-0.15977	0.842003	0.0226588	0.975079	0.365508	0.246052	-0.374057	0.332244	0.421527	0.199114	-0.0138183	1	-0.0664861	0.975363	-0.183203	0.780964	0.381578	0.214351	0.02211	1	0.239775	0.526288	-0.0403898	0.999974	-0.134743	0.819211	Transcription factor SPT20-like protein-like 1
HORVU.MOREX.r3.1HG0034230	-0.420312	0.132036	0.128964	0.637784	-0.368993	0.227587	0.183738	0.498954	-0.198587	0.661388	-0.0894767	0.863106	0.0202246	0.969328	0.656942	0.00470096	0.0400008	0.959627	0.476078	0.0600896	0.0862328	0.868011	0.0854511	0.904388	0.140908	0.733308	0.252461	0.333466	-0.00411714	1	0.109714	0.741815	-0.337369	0.850709	-0.162142	0.849865	-0.113013	0.846632	-0.0149518	0.97123	-0.188205	0.840776	0.143072	0.653747	-0.0505105	0.991949	-0.238646	0.533688	Poly(A) RNA polymerase cid11
HORVU.MOREX.r3.1HG0034290	0.458897	0.0614303	-0.373289	0.084786	0.396259	0.141129	-0.475448	0.0305473	0.459229	0.0995843	-0.0346057	0.953562	0.249041	0.347301	0.42608	0.0527744	0.265157	0.45175	-0.108088	0.718587	0.192005	0.610586	0.284573	0.466789	0.454978	0.0757254	0.191499	0.436527	0.51486	0.0314634	-0.0898719	0.768575	0.0590883	1	0.119134	0.883278	0.304493	0.375624	-0.0639841	0.815558	0.272897	0.624065	-0.351325	0.145213	-0.0710437	0.979611	0.0808165	0.854812	40S ribosomal protein S3a
HORVU.MOREX.r3.1HG0034330	-0.0610815	0.863233	-0.383961	0.0578435	0.0388527	0.936147	-0.219264	0.329435	-0.379797	0.170718	-0.237976	0.450184	-0.339638	0.144175	-0.328121	0.130923	0.0785618	0.87596	-0.017264	0.967462	0.0433047	0.928787	0.204207	0.616693	0.0609032	0.885259	-0.126342	0.616272	-0.0427252	0.914615	0.0285028	0.937554	0.109279	1	-0.351884	0.358372	-0.150574	0.719553	-0.696552	0.000335932	0.00392695	1	-0.322941	0.154739	-0.0217326	1	-0.438771	0.0737744	Prolyl 4-hydroxylase alpha subunit
HORVU.MOREX.r3.1HG0034380	-0.402257	0.383093	0.637128	0.0594813	0.210363	0.707974	0.445573	0.231334	0.0540113	0.959628	-0.108661	0.89447	-0.0225812	0.978183	0.23188	0.577411	-0.318596	0.610989	0.0534287	0.932094	-0.0807522	0.92122	-0.19015	0.833973	-0.0309144	0.97005	-0.00152029	1	-0.00314203	1	0.372331	0.368712	-0.148893	1	0.0132585	1	-0.200227	0.798956	0.443761	0.220618	-0.291813	0.816063	-0.269848	0.569201	0.0746648	0.990087	0.0273829	0.980583	Phospholipid-transporting ATPase
HORVU.MOREX.r3.1HG0034480	-0.389593	0.0105399	-0.324451	0.0229332	-0.290429	0.0940055	-0.0283689	0.89352	-0.20309	0.353542	-0.0468901	0.88582	-0.144468	0.410447	-0.221431	0.150847	-0.0667021	0.837531	0.0878901	0.640126	-0.217637	0.268908	-0.0781913	0.831031	-0.322033	0.051664	-0.189085	0.231415	-0.282647	0.0824934	-0.0799864	0.685893	-0.0169161	1	-0.119923	0.786051	-0.179097	0.464157	-0.364667	0.0119008	0.0320058	0.975275	-0.0644318	0.758752	-0.0665082	0.955546	-0.390951	0.0199293	Lactoylglutathione lyase
HORVU.MOREX.r3.1HG0034560	-0.00425739	1	0.670584	0.0820399	-0.482026	0.344147	0.575937	0.160986	-0.961753	0.0327063	0.103774	0.914076	0.0608584	0.931688	0.278397	0.544993	0.417766	0.506741	-0.0163579	0.989687	0.213078	0.775687	-0.0098833	1	-0.0857242	0.907643	-0.346414	0.397568	-0.152216	0.785451	-0.155144	0.759426	-0.181357	1	-0.419346	0.643371	0.104282	0.921461	-0.162479	0.724124	-0.0608561	0.982962	-0.389809	0.410787	0.0679184	0.995804	-0.450854	0.434154	Pentatricopeptide repeat-containing protein
HORVU.MOREX.r3.1HG0034640	-0.28461	0.358562	-0.286851	0.257622	-0.267612	0.426918	-0.26462	0.320177	-0.344652	0.348982	-0.218988	0.583962	0.0232023	0.963482	-0.0246352	0.951754	-0.257271	0.538346	0.10088	0.771348	-0.0677867	0.904097	0.111008	0.867502	-0.307932	0.344858	-0.357696	0.166405	-0.317119	0.283151	0.0240721	0.957004	0.0480099	1	-0.154194	0.859676	-0.149684	0.779473	-0.330429	0.19881	-0.0570739	0.970495	-0.180763	0.571283	-0.338201	0.56225	-0.444995	0.167926	Zinc finger A20 and AN1 domain stress-associated protein
HORVU.MOREX.r3.1HG0034700	0.0141586	0.975761	0.382394	0.0454711	-0.285663	0.255415	0.302244	0.141029	-0.0428021	0.938758	0.358597	0.171224	0.0536865	0.863548	0.219707	0.284187	-0.277278	0.352501	-0.064312	0.819068	-0.0658881	0.877786	0.000502113	1	-0.00793631	0.988648	0.133133	0.562298	-0.122431	0.654972	-0.1174	0.657943	-0.139762	1	-0.169857	0.774856	-0.203124	0.567055	0.416914	0.0392397	-0.20189	0.746633	0.235032	0.34605	0.0669395	0.977252	0.340292	0.209641	LIM domain and RING finger protein
HORVU.MOREX.r3.1HG0034850	-0.373827	0.366239	-0.875902	0.00378744	-0.521529	0.202794	-0.744334	0.0182894	-0.0585801	0.950229	-0.116051	0.860683	-0.349028	0.347411	-0.582049	0.065829	-0.258802	0.641713	-0.342901	0.335638	-0.34308	0.475344	-0.232638	0.727269	0.041293	0.950861	-0.49389	0.127438	0.16896	0.719471	-0.544354	0.11309	0.274781	1	-0.165202	0.884199	-0.708796	0.0631442	-1.40792	1.53e-05	-0.47735	0.456602	-0.231666	0.575239	-0.334469	0.730624	-0.428493	0.346944	Actin cytoskeleton-regulatory complex protein PAN1
HORVU.MOREX.r3.1HG0034970	-0.221245	0.706705	-0.00266171	1	-0.128142	0.863966	0.456416	0.268107	-0.166267	0.857041	-0.45465	0.466528	-0.318466	0.51235	-0.314714	0.473493	-0.00916044	1	-0.30436	0.523061	-0.546964	0.315971	-0.251923	0.776111	-0.577444	0.229125	-0.327682	0.464834	-0.780393	0.0646737	-0.0629736	0.923517	-0.202735	1	-0.0941131	0.970442	-0.406676	0.56834	-0.275726	0.521391	-0.0388652	0.998026	-0.245929	0.627857	0.0123174	1	-0.0335586	0.975741	Vacuolar protein sorting-associated protein 20
HORVU.MOREX.r3.1HG0034990	-0.379025	0.475939	-0.191631	0.689619	-0.475341	0.377191	0.0862674	0.87934	-0.653255	0.25092	-0.0420524	0.976696	0.246849	0.662832	-0.103369	0.851869	0.813761	0.115197	0.298895	0.542886	0.34243	0.627955	-0.101657	0.933929	-0.00667889	0.998562	0.317095	0.504216	0.548962	0.268661	0.469616	0.325359	0.439814	1	0.0248083	1	-0.45967	0.514785	-0.237439	0.610193	0.0852772	0.975275	0.545592	0.216344	0.197768	0.942407	0.000246812	1	E3 ubiquitin-protein ligase
HORVU.MOREX.r3.1HG0035110	-0.292366	0.598265	0.650424	0.0868486	-0.246455	0.691937	1.0365	0.00559926	-0.00493894	1	-0.156704	0.849883	-0.541721	0.21573	0.593921	0.125812	-0.412646	0.510008	0.58857	0.149022	-0.479289	0.392002	-0.21946	0.814665	0.0572272	0.945335	-0.450029	0.309776	-0.39379	0.452526	-0.0955656	0.878344	-0.178702	1	-0.0130607	1	-0.013248	0.99902	-0.271237	0.520558	0.335815	0.799666	-0.0582607	0.930808	0.160874	0.964142	0.0516471	0.956584	Sec14p-like phosphatidylinositol transfer family protein
HORVU.MOREX.r3.1HG0035230	-0.0470889	0.909895	-0.118683	0.663524	-0.0170154	0.982927	-0.0256683	0.948714	-0.324958	0.362664	-0.299255	0.393355	-0.0410504	0.920561	-0.161516	0.560898	0.111278	0.830311	0.0404322	0.918794	0.0293327	0.966173	0.237411	0.603889	-0.135565	0.733135	-0.0583716	0.857065	0.0449534	0.920002	-0.150265	0.62208	-0.0148781	1	-0.206499	0.76307	-0.110762	0.838799	0.0315385	0.924657	-0.310347	0.573533	-0.112591	0.734671	-0.139236	0.917653	-0.264785	0.458824	ER membrane protein complex subunit 1
HORVU.MOREX.r3.1HG0035310	-0.934093	0.205044	0.339675	0.631166	-0.705397	0.398293	0.167445	0.843493	-0.203884	0.898689	0.057409	0.9813	-0.584182	0.473989	0.330821	0.676362	-0.115355	0.953871	0.830291	0.245805	-0.0863058	0.962545	0.619639	0.630505	-0.251154	0.823974	0.0981681	0.916531	-0.744046	0.335389	-0.215235	0.814109	0.167595	1	0.151689	0.969368	-1.47652	0.0465969	-0.304705	0.681259	-1.40555	0.113473	-0.788171	0.290976	-0.320346	0.937791	-1.49478	0.060233	Protein translocase subunit SecA
HORVU.MOREX.r3.1HG0035350	-0.625715	0.0944151	-1.19118	0.000172978	-0.499502	0.2292	-0.758316	0.0202303	-0.112528	0.891026	-0.389621	0.416214	-0.279694	0.479369	-0.973319	0.00366095	-0.518505	0.246111	-0.657498	0.0597757	-0.346843	0.480003	-0.397983	0.503948	-0.6664	0.0828651	-0.274298	0.456694	-0.379037	0.346629	-0.339434	0.389275	0.0400361	1	-0.179943	0.882067	-0.527047	0.270152	-0.239549	0.518696	-0.502166	0.457151	-0.469844	0.230131	0.0376311	1	-0.198007	0.740791	Calcium-binding endonuclease/exonuclease/phosphatase family
HORVU.MOREX.r3.1HG0035400	-0.378501	0.301964	-0.418109	0.184145	-0.71086	0.0405547	-0.241461	0.491672	-0.064372	0.938919	-0.00701763	1	-0.159475	0.703374	-0.538595	0.0797807	-0.17777	0.772095	-1.05252	0.000516547	-0.19026	0.729117	-0.329134	0.557528	-0.457616	0.246008	-0.443939	0.173875	-0.477475	0.18743	-0.545759	0.113216	0.0367579	1	-0.0756914	0.967743	0.0238282	0.988609	-0.912394	0.00285944	-0.605855	0.234906	-0.567365	0.0973158	-0.00506869	1	-0.206378	0.696044	Ras-related protein
HORVU.MOREX.r3.1HG0035540	-0.0215023	0.979702	-0.459445	0.160689	0.116394	0.848854	-0.248245	0.498332	-0.266452	0.674222	-0.500986	0.272446	-0.20702	0.639428	-0.288599	0.443933	-0.0182681	0.99715	0.0178761	0.981497	-0.518601	0.245567	-0.324589	0.627066	-0.428336	0.331779	-0.0466152	0.924266	-0.0967759	0.86153	0.200178	0.6231	-0.141465	1	-0.350482	0.670514	0.0178343	0.995235	-0.387568	0.271022	0.364295	0.695139	-0.0443192	0.941566	0.179477	0.932974	-0.364567	0.466906	RING finger protein
HORVU.MOREX.r3.1HG0035560	0.406403	0.388685	0.0599502	0.906723	0.0521756	0.959056	0.0345103	0.961634	0.127992	0.896059	0.21863	0.754747	-0.494389	0.246467	0.167605	0.724823	-0.0665941	0.95164	0.271777	0.559474	-0.0959107	0.905695	0.23143	0.791367	-0.415689	0.384771	0.024953	0.970929	-0.241396	0.616935	0.62325	0.102984	0.0855837	1	0.497885	0.500586	0.246069	0.769129	-0.521221	0.220436	0.0620217	0.98381	-0.124587	0.837302	0.712574	0.22422	-0.248797	0.726063	DNAse I-like superfamily protein
HORVU.MOREX.r3.1HG0035660	-0.415758	0.852297	-0.461925	0.767565	-0.527388	0.824732	-0.0530205	0.990355	-0.0904942	0.988721	-0.310001	0.921312	0.503101	0.797946	1.06641	0.470483	-0.210356	0.961941	0.987222	0.54509	0.517837	0.850433	0.83103	0.78614	0.968597	0.646202	-0.300263	0.866169	0.664482	0.737693	0.274925	0.889025	1.6931	0.907653	-0.717628	0.879264	0.333337	0.930297	0.051128	0.98452	0.0871167	1	-0.563138	0.753992	-0.191986	0.99946	-0.0850078	0.98397	Methionine aminopeptidase 2
HORVU.MOREX.r3.1HG0035670	-0.0119052	1	0.938424	0.705546	-0.408852	0.935131	1.40288	0.575412	-0.582112	0.923064	0.59396	0.901115	0.335894	0.930418	0.590712	0.834427	0.431029	0.946306	-0.624791	0.841802	-0.750561	0.869561	-1.62796	0.727284	-0.659425	0.8777	0.571858	0.838027	-0.490989	0.90058	-0.528102	0.867202	-1.32983	1	0.400326	0.979518	-2.00995	0.628091	0.742305	0.773794	-0.421585	0.976909	1.18843	0.672822	0.461323	0.990087	-0.0482673	1	Phox (PX) domain-containing protein
HORVU.MOREX.r3.1HG0035690	-0.0721581	0.837088	0.0464001	0.86595	-0.158565	0.623091	0.0620314	0.830805	0.168017	0.673239	-0.0881194	0.843026	0.00785298	0.991397	0.427845	0.0401866	-0.220694	0.529866	0.240462	0.320755	0.197969	0.558993	0.233718	0.557368	0.267107	0.344036	0.0734579	0.793543	0.0223508	0.962559	-0.27498	0.281073	0.0920867	1	-0.0627018	0.957722	-0.184026	0.646126	0.290388	0.175492	-0.0331514	0.98381	-0.11238	0.703011	-0.0863341	0.966137	-0.0137939	0.984736	Ubiquitin carboxyl-terminal hydrolase-like protein
HORVU.MOREX.r3.1HG0035920	0.206156	0.621296	0.158171	0.651016	0.0193933	0.985644	0.199685	0.573522	0.000555544	1	-0.246985	0.639399	-0.0722855	0.878599	0.0797102	0.841462	-0.475056	0.260148	0.253894	0.467511	-0.375599	0.392319	-0.331142	0.558513	0.125053	0.812814	0.635962	0.0322975	-0.239541	0.552732	0.207245	0.605293	0.0298023	1	0.151617	0.901556	-0.0563113	0.95057	-0.357864	0.236114	-0.224925	0.839904	-0.234273	0.521266	-0.0242028	1	-0.377964	0.358111	Histone acetyltransferase GCN5
HORVU.MOREX.r3.1HG0036310	0.407038	0.488628	0.437158	0.337938	0.369602	0.570434	0.629226	0.161319	0.136068	0.907801	0.0099659	1	-0.151351	0.819463	0.915048	0.036605	-0.327837	0.688662	0.77056	0.100258	-0.203103	0.81433	0.611584	0.424877	-0.215179	0.776367	0.173805	0.749802	-0.285908	0.640047	0.442604	0.37996	-0.263872	1	0.317612	0.815078	0.334407	0.710818	0.295213	0.538722	0.839364	0.245125	0.106005	0.875776	0.728192	0.373018	0.132149	0.885749	Bestrophin homolog 5
HORVU.MOREX.r3.1HG0036340	0.191906	0.636752	0.67772	0.0173656	0.0476874	0.944396	0.86111	0.00259115	0.268986	0.591332	0.673832	0.063037	0.278701	0.42665	0.284567	0.375551	0.0104582	1	-0.0556864	0.909829	0.168189	0.756253	-0.355044	0.524165	0.0279966	0.965187	0.65907	0.0192785	0.510299	0.105982	0.920505	0.00100533	-0.0476145	1	0.501839	0.318473	0.0423972	0.967308	0.832865	0.00215567	0.397651	0.567081	0.601945	0.0522352	0.160433	0.934777	0.400344	0.326086	Tagatose-6-phosphate kinase
HORVU.MOREX.r3.1HG0036370	-0.408902	0.257894	-1.08906	7.71e-05	-0.203858	0.657343	-1.06933	0.000165257	-0.107785	0.886651	-0.491634	0.215156	-0.522527	0.105862	-0.695592	0.0167277	-0.41012	0.347613	-0.859092	0.00345179	-0.358006	0.41134	0.034755	0.979805	0.0652221	0.917434	-0.678139	0.0289921	-0.413606	0.259121	-0.83738	0.00985987	-0.0509863	1	-0.132208	0.915914	0.0509699	0.957495	-1.2135	1.4e-05	0.00402027	1	-0.771144	0.0117718	-0.277952	0.804333	-0.608316	0.0870076	Ras-related protein
HORVU.MOREX.r3.1HG0036390	0.917769	0.00379526	1.53208	4.52e-08	0.661422	0.0728359	1.44998	5.64e-07	-0.0315406	0.978898	0.371988	0.432929	0.506699	0.150974	1.28436	6.37e-06	0.594035	0.15162	1.07873	0.000284341	0.507624	0.227583	0.120819	0.888605	0.505875	0.18127	1.56204	1.37e-08	0.846117	0.00806361	1.70971	1.36e-09	0.0294872	1	0.210246	0.836267	0.530177	0.223856	1.22049	1.96e-05	0.348318	0.695586	1.30019	1.91e-05	0.345829	0.719283	0.276321	0.585817	ABC1-like kinase
HORVU.MOREX.r3.1HG0036480	-0.103104	0.688118	0.149293	0.41213	-0.0182612	0.969876	0.0877094	0.67431	0.0428724	0.928711	0.00823904	0.996137	0.122822	0.581496	-0.150414	0.43281	0.0283336	0.958601	-0.0160939	0.961487	-0.161107	0.56691	-0.197739	0.534707	-0.00499527	0.993411	-0.0391283	0.869466	0.118444	0.621306	-0.0445867	0.864172	0.175415	1	-0.102418	0.868487	0.0452041	0.92528	-0.254757	0.140762	-0.132137	0.837254	0.151535	0.462801	-0.0800568	0.948674	-0.134023	0.630645	Transcription initiation factor IIF subunit alpha
HORVU.MOREX.r3.1HG0036600	-0.398222	0.0742579	0.18042	0.399183	-0.300048	0.234671	0.247509	0.243433	-0.145543	0.708756	-0.40519	0.128869	0.207892	0.393658	0.0330042	0.91086	-0.0825177	0.863981	0.170263	0.477915	0.138587	0.70318	-0.210249	0.589851	-0.0292486	0.943713	0.0776246	0.761783	0.0906037	0.764094	0.307923	0.157163	0.256347	0.877361	0.0536867	0.963256	0.113086	0.802969	0.149359	0.501609	-0.129602	0.881404	0.199437	0.408059	-0.0213014	1	-0.107798	0.772551	Transcription initiation factor IIA subunit 1
HORVU.MOREX.r3.1HG0036660	-0.104865	0.770802	0.481604	0.0287334	-0.228583	0.476137	0.604089	0.00663476	-0.464239	0.107242	0.381457	0.224121	0.162807	0.591604	0.146545	0.574292	0.300877	0.385455	0.108421	0.719037	-0.0455648	0.935106	-0.39208	0.25819	0.123499	0.751222	0.699873	0.000921503	0.408719	0.107568	0.815911	0.000147213	-0.0667771	1	0.174067	0.806215	-0.0699759	0.905282	0.0338771	0.911681	-0.229618	0.739991	0.259995	0.309258	-0.0260537	1	0.0873707	0.841967	Retinal-binding protein
HORVU.MOREX.r3.1HG0036770	-0.316057	0.11037	-0.320738	0.0560361	-0.0814424	0.78379	-0.0444423	0.849811	-0.43608	0.0275448	-0.372666	0.0812938	-0.352609	0.060033	-0.044288	0.853275	-0.233084	0.377441	0.183895	0.360749	0.0463709	0.905704	-0.0819697	0.857258	-0.208137	0.37927	0.166565	0.379615	-0.169992	0.451392	0.144919	0.492044	-0.122851	1	-0.0603099	0.939022	-0.225527	0.415673	-0.229047	0.205286	-0.062866	0.94565	0.235193	0.228977	-0.0358375	0.991949	-0.19803	0.444592	Tobamovirus multiplication protein 2A
HORVU.MOREX.r3.1HG0036900	0.219525	0.627184	0.641481	0.041417	-0.0463427	0.955346	1.10772	0.000258362	-0.251339	0.683951	0.400524	0.416775	-0.0373657	0.950289	0.628519	0.0388055	-0.0510828	0.959182	-0.0751499	0.87849	-0.0895869	0.897291	-0.213205	0.768072	0.286211	0.532235	-0.393143	0.252137	-0.118471	0.814979	-0.124819	0.781212	-0.500771	0.687957	0.0519465	0.982731	0.162532	0.82161	-0.373913	0.242934	0.269613	0.803343	-0.487461	0.15869	0.0948198	0.9821	-0.0760537	0.910252	Endoglucanase
HORVU.MOREX.r3.1HG0036930	-0.212749	0.809812	-1.81949	0.000311141	-0.034554	0.986157	-1.93016	0.00020266	-0.447749	0.66531	-1.23759	0.0553232	-0.726908	0.247415	-0.426424	0.480028	0.0720704	0.971721	-0.751306	0.205215	-0.481461	0.594842	0.914851	0.267581	0.507776	0.522109	-0.714878	0.202416	0.63046	0.350817	-1.09337	0.0506956	0.414645	1	-0.193705	0.932976	-0.320074	0.788442	-1.82877	0.000313338	-0.504482	0.777493	-1.33688	0.0155192	-0.508623	0.804257	-0.940385	0.165511	Histone H2A
HORVU.MOREX.r3.1HG0037000	-0.211091	0.659751	0.498324	0.123533	-0.0900399	0.888837	0.602042	0.0669133	0.310752	0.583132	0.463614	0.317196	-0.0551861	0.922116	0.340149	0.33521	-0.000689328	1	0.455239	0.199023	-0.00718964	1	0.136628	0.87604	0.0967164	0.878247	0.139698	0.721977	-0.0108237	0.996488	0.14108	0.744187	0.096455	1	0.180874	0.874906	-0.0718955	0.940675	-0.333655	0.313912	0.11659	0.944134	-0.231376	0.563561	-0.0397643	1	0.133929	0.822519	Cytochrome b5
HORVU.MOREX.r3.1HG0037180	-0.132016	0.740829	0.287116	0.289554	-0.227817	0.547866	0.322932	0.243569	-0.571495	0.071921	0.0505473	0.941045	-0.0506046	0.909091	0.326468	0.228408	0.2634	0.538346	0.0336779	0.941345	0.0119321	0.993384	-0.175643	0.768072	0.0135731	0.983122	-0.0972284	0.763912	-0.263682	0.434076	-0.0548044	0.88995	0.0644445	1	-0.639966	0.0533488	-0.415147	0.25689	-0.243766	0.384922	-0.254485	0.75432	0.0913366	0.810064	-0.168859	0.90251	-0.099221	0.848518	Carbon catabolite repressor 4-like protein
HORVU.MOREX.r3.1HG0037210	-0.10399	0.807394	0.69999	0.00421497	0.0137879	0.990992	0.576021	0.0270455	0.212221	0.660112	0.0705805	0.911611	0.0372476	0.936313	0.257428	0.380851	-0.217431	0.636999	-0.0194362	0.972472	-0.0742015	0.896923	0.125386	0.857258	-0.286895	0.435552	0.807433	0.000671971	-0.302629	0.35728	0.576373	0.0291975	-0.0219892	1	0.164629	0.861652	-0.369903	0.343314	0.525875	0.0323025	-0.213484	0.814759	-0.074766	0.853896	0.0657104	0.983094	0.412749	0.212489	Kinase family protein
HORVU.MOREX.r3.1HG0037250	0.0257148	0.97018	0.949788	0.000490462	0.24491	0.576925	0.750273	0.00958655	-0.217879	0.714309	0.0709748	0.924536	-0.0966661	0.835642	0.38717	0.213363	-0.0535729	0.954252	0.503551	0.106952	0.0803858	0.90527	-0.199408	0.772976	-0.0123818	0.988141	0.591851	0.0415046	-0.229963	0.567803	0.0781888	0.864584	0.0663573	1	0.261821	0.760498	0.214113	0.719986	0.456146	0.127946	-0.0512427	0.981625	0.135998	0.747171	0.266315	0.820899	-0.217603	0.677183	Kinase interacting (KIP1-like) family protein
HORVU.MOREX.r3.1HG0037270	-0.0152109	0.963707	0.0585628	0.748555	0.0991886	0.683997	0.181617	0.262654	0.0215759	0.964395	-0.00303622	1	-0.00390657	0.996575	-0.00484119	0.991773	0.0498043	0.896996	0.435817	0.00336485	0.124808	0.631717	0.0696736	0.863661	0.0163325	0.961182	-0.0769771	0.684227	-0.113524	0.591563	-0.0107604	0.972055	-0.0198083	1	-0.105828	0.838919	-0.10027	0.759996	-0.117527	0.49314	-0.0962282	0.884487	0.0294947	0.910322	-0.127701	0.85569	-0.0860879	0.761287	Methylthioribose-1-phosphate isomerase
HORVU.MOREX.r3.1HG0037440	-0.381875	0.261111	0.179781	0.597608	-0.0415194	0.952143	0.301696	0.354527	0.0524561	0.946351	0.372453	0.395021	0.122853	0.76222	-0.256132	0.445399	-0.122009	0.85417	-0.435546	0.187188	0.0256819	0.978592	-0.384596	0.472232	-0.0328112	0.955756	-0.0049557	0.998363	-0.0101915	0.995286	-0.259339	0.46632	-0.377759	0.866828	0.0134345	1	-0.314029	0.499003	0.465371	0.0837615	0.0232203	1	0.22967	0.504925	0.15915	0.917888	0.240433	0.584889	TATA-box-binding
HORVU.MOREX.r3.1HG0037500	0.161712	0.807214	-0.817675	0.0335957	0.133168	0.863966	-1.15177	0.00309422	-0.0859302	0.941022	-0.62147	0.262148	-0.912398	0.0314019	-0.649435	0.111226	0.121896	0.905895	-1.32901	0.000701931	-0.674751	0.204573	0.348962	0.673461	-0.443281	0.430118	-0.547681	0.182989	-0.0460814	0.958217	-0.423337	0.353963	-0.0317088	1	-0.163755	0.91786	0.046572	0.975813	-1.73925	2.79e-06	0.252983	0.884924	-1.07875	0.00817939	-0.288637	0.891861	-0.321402	0.616476	Ribulose bisphosphate carboxylase small chain
HORVU.MOREX.r3.1HG0037550	0.409789	0.595582	0.475626	0.407737	0.331713	0.704889	-0.0456332	0.964632	2.0596	9.01e-05	0.205714	0.858144	0.447522	0.525692	0.665222	0.248877	0.21094	0.876951	0.0829387	0.931353	0.696206	0.389066	0.02224	0.999537	0.276295	0.775889	0.340521	0.617967	0.176378	0.850786	0.0784805	0.937667	0.0199021	1	0.343054	0.868487	-0.0805842	0.969036	0.559907	0.365432	-0.509268	0.816063	-0.376663	0.642555	0.322953	0.9302	0.350442	0.737422	Sucrose transporter
HORVU.MOREX.r3.1HG0037610	-0.115048	0.754424	0.352015	0.127173	0.00881543	0.995986	0.487546	0.0338915	0.0386355	0.956056	-0.13049	0.768921	-0.0128478	0.983941	0.372303	0.119679	-0.0431161	0.952355	0.108901	0.732377	0.115113	0.801931	-0.110287	0.860531	-0.143881	0.713877	0.201558	0.439241	-0.186587	0.556254	0.377748	0.129787	-0.159008	1	-0.0582368	0.967743	-0.217919	0.607787	0.175687	0.487507	-0.255442	0.697504	0.021527	0.963835	-0.287288	0.647846	-0.0978856	0.829989	F-box / LRR-repeat protein
HORVU.MOREX.r3.1HG0037670	-0.623953	0.0849536	-0.935746	0.00145775	-0.307906	0.496873	-1.01518	0.000841853	-0.0811718	0.926746	-0.130189	0.831469	-0.406259	0.263136	-1.03194	0.000800504	-0.498408	0.257825	-0.797168	0.0126061	-0.169457	0.775954	-0.0488362	0.967874	-0.575685	0.125453	-1.0812	0.000472254	-0.526796	0.143554	-0.926831	0.00458101	0.0246524	1	-0.140871	0.908286	-0.42817	0.378304	-0.777119	0.0106435	-0.350189	0.687342	-0.81396	0.0134434	-0.242758	0.870285	-0.525757	0.193736	NAD(P)H dehydrogenase (Quinone)
HORVU.MOREX.r3.1HG0037800	-0.393333	0.435929	-0.068425	0.892165	-0.922172	0.0460181	-0.158117	0.747403	-0.28858	0.702391	0.218398	0.757409	0.341267	0.474819	0.77878	0.0502667	-0.230859	0.778995	0.421731	0.37267	0.149321	0.854342	0.730088	0.2162	0.19957	0.76538	-0.554108	0.20222	-0.431266	0.400479	-0.829867	0.0677772	0.0737545	1	0.203802	0.887568	-0.24047	0.775949	-0.169481	0.710048	-0.0084248	1	-0.405014	0.385625	0.151717	0.966283	0.230378	0.728909	3-5 exonuclease domain-containing family protein
HORVU.MOREX.r3.1HG0037980	-0.632194	0.29887	-0.376614	0.474337	-0.0942338	0.933703	0.304278	0.587974	0.427207	0.630477	-0.277606	0.756521	-0.0575971	0.951378	-0.546547	0.304938	-0.150909	0.903354	0.0761799	0.927029	0.0967423	0.934247	-0.500196	0.602463	-0.368375	0.632845	-0.10486	0.876467	-0.271728	0.70087	0.0956436	0.898955	-0.324704	1	-0.17471	0.933919	-0.0679199	0.96903	-0.0644307	0.924657	0.188184	0.942425	-0.338288	0.592043	0.341941	0.895639	0.00204988	1	Structural maintenance of chromosomes (SMC) family protein
HORVU.MOREX.r3.1HG0038020	-0.528714	0.819785	0.097079	0.96262	-1.87129	0.332007	0.639522	0.712493	0.446939	0.905686	-0.0584737	0.998794	0.949277	0.619028	-0.601622	0.733531	0.609118	0.85616	-0.80687	0.656844	-0.257621	0.941395	-1.02346	0.741335	-1.49838	0.465625	0.30175	0.876467	-2.61467	0.128165	0.440553	0.825304	0.100271	1	-1.17279	0.773226	-0.165849	0.975408	-0.971178	0.532124	0.932998	0.878891	-0.660786	0.729518	1.27076	0.830694	0.408546	0.8889	Melanocyte-stimulating hormone receptor
HORVU.MOREX.r3.1HG0038030	-0.109972	0.946129	0.255057	0.79995	0.35307	0.810892	0.425593	0.669979	0.526258	0.765965	0.464047	0.759902	-1.0358	0.291098	0.49137	0.612474	-0.834679	0.554237	0.517295	0.622139	0.0801838	0.976286	0.172489	0.949006	0.120373	0.944613	-0.958168	0.275875	0.324169	0.804796	-0.369739	0.73696	-0.446367	1	0.161442	0.979013	0.0449948	0.995002	0.0675767	0.956604	-0.230421	0.965025	-0.0585182	0.974554	-0.108114	0.999974	-0.525111	0.710942	40S ribosomal protein S14
HORVU.MOREX.r3.1HG0038110	0.12832	0.783722	-0.617668	0.0273479	0.0628794	0.922088	-0.371714	0.22258	-0.133536	0.842757	-0.198297	0.691886	0.0261772	0.965765	-0.611288	0.0414529	-0.0306226	0.981908	0.000253372	1	-0.220142	0.676125	-0.374656	0.476312	0.0350567	0.954877	-0.143055	0.708467	0.225835	0.56794	0.635336	0.0375062	0.0327639	1	-0.301241	0.723081	-0.083123	0.920141	-0.618303	0.0413792	-0.0716095	0.969489	-0.126676	0.766948	0.00853734	1	-0.204224	0.69427	UPF0434 protein YcaR
HORVU.MOREX.r3.1HG0038170	-0.268736	0.664459	0.101204	0.851926	-0.191237	0.792381	0.194632	0.711297	-0.381495	0.620689	-0.430099	0.537349	0.0141767	0.992293	0.159846	0.779961	-0.134948	0.898808	0.166923	0.785483	-0.447361	0.505435	0.831808	0.17201	0.0843481	0.921874	0.0796523	0.897734	-0.139031	0.840371	0.0965716	0.884255	-0.0277146	1	0.286057	0.841812	-0.0615806	0.964201	-0.337578	0.447707	-0.012652	1	-0.801861	0.075655	0.110178	0.982992	-0.361613	0.579921	DNA polymerase epsilon
HORVU.MOREX.r3.1HG0038190	-0.258672	0.453787	0.550165	0.0306188	-0.10777	0.817387	0.515089	0.0536859	-0.761138	0.00745271	0.142382	0.780466	-0.0774724	0.84958	0.877651	0.000424214	-0.0810612	0.90265	0.211733	0.529096	-0.0693477	0.906073	0.318768	0.523535	-0.287469	0.437192	0.273469	0.341606	-0.307745	0.35062	0.0665627	0.871262	-0.419288	0.674648	0.324472	0.58458	0.276747	0.536371	0.137131	0.639539	0.355467	0.539501	-0.39146	0.175677	0.21656	0.85256	0.0157913	0.985454	RNA-binding protein
HORVU.MOREX.r3.1HG0038590	0.853133	0.000825795	0.843755	0.000314729	0.496765	0.105642	0.5244	0.0386276	0.988665	7.11e-05	0.950619	0.000141999	1.19587	2.55e-07	0.673717	0.00552574	0.311593	0.444819	0.113925	0.741684	0.939976	0.000145491	0.426409	0.278692	0.499448	0.0930378	0.35032	0.174339	0.203868	0.55659	0.204031	0.500165	0.347418	0.849935	0.435757	0.291825	0.783622	0.0034219	1.69815	7.98e-14	0.141864	0.904245	0.870378	0.000584225	0.687138	0.0208156	1.22395	2.22e-07	Heavy metal-associated protein
HORVU.MOREX.r3.1HG0038800	0.478535	0.271963	0.283162	0.445561	-0.256906	0.662067	0.512699	0.143822	0.539466	0.29313	0.674698	0.114461	0.892966	0.00563102	0.229602	0.555798	-0.568629	0.238812	-0.752823	0.0397796	0.64617	0.10433	0.226853	0.765028	-0.391622	0.4263	0.607488	0.0752191	-0.322553	0.48482	-0.278406	0.540896	0.0037922	1	0.691628	0.165983	-0.0829442	0.936327	0.490351	0.153138	0.40135	0.642105	-0.151115	0.765205	0.201632	0.922546	0.7937	0.0374056	Protein kinase
HORVU.MOREX.r3.1HG0039000	0.044242	0.942369	-0.314565	0.327458	0.0700104	0.919854	-0.789847	0.00995607	0.164396	0.813043	-0.215805	0.683977	-0.406009	0.269869	-0.337169	0.323739	-0.252743	0.660649	0.00483344	1	-0.396884	0.392002	-0.214758	0.76012	0.321384	0.469344	0.375431	0.261296	-0.22067	0.620959	0.403888	0.254436	-0.0898729	1	-0.254093	0.796615	0.0795038	0.933545	-0.831793	0.00888205	0.292254	0.781991	-0.331361	0.388067	0.0988573	0.981376	-0.467506	0.287027	Translin family protein
HORVU.MOREX.r3.1HG0039110	-0.639608	0.0477518	0.495247	0.0848021	-0.452915	0.221264	0.262094	0.427195	-0.258189	0.628223	-0.155129	0.791627	-0.11346	0.796986	0.748008	0.0110699	-0.533325	0.187152	0.584014	0.0667513	0.0837157	0.898341	0.496908	0.306717	-0.0477405	0.936525	0.523932	0.05818	-0.067508	0.897967	0.224463	0.518788	-0.0802203	1	-0.0691236	0.969614	-0.352326	0.472039	-0.103082	0.769627	-0.170301	0.893062	0.156373	0.682515	-0.0114099	1	-0.24057	0.607551	Appr-1-p processing enzyme family protein
HORVU.MOREX.r3.1HG0039160	0.35578	0.295449	-0.23715	0.404552	0.250102	0.533559	-0.275753	0.343399	-0.126409	0.845924	-0.0746965	0.901071	0.127091	0.744567	0.0769337	0.826169	-0.0381525	0.96923	-0.431285	0.131058	0.124191	0.819951	-0.0339748	0.977806	0.439563	0.21483	0.465595	0.112056	0.20234	0.612068	0.150076	0.704298	-0.445987	0.749175	0.0488117	0.982731	0.05654	0.949026	0.543608	0.061492	-0.168392	0.891494	0.631015	0.0420159	-0.154307	0.932629	0.435201	0.278435	RING finger protein
HORVU.MOREX.r3.1HG0039200	-0.387275	0.413065	-1.50687	1.62e-05	-0.109268	0.876661	-1.10157	0.00204448	0.0120126	0.999355	-0.511789	0.311939	-0.409511	0.325099	-0.844101	0.0223123	-0.266882	0.682286	-1.18983	0.00147619	-0.342296	0.544034	0.0338789	0.986219	-0.581881	0.179764	-1.39045	0.000144576	-0.443533	0.299241	-0.941644	0.0148542	0.147333	1	-0.155749	0.91521	0.130024	0.886051	-1.06865	0.00272033	-0.259654	0.859364	-0.676943	0.0887438	0.125053	0.974804	-0.104823	0.888304	Rubisco accumulation factor 1
HORVU.MOREX.r3.1HG0039230	-0.732074	0.141147	-0.735589	0.063526	-0.542067	0.333112	-0.481338	0.257804	-0.0559566	0.965012	-0.318752	0.627913	-0.434032	0.331859	-1.08468	0.00745469	-0.333912	0.611603	-0.645228	0.134157	-0.579038	0.261823	0.110143	0.922224	-0.874556	0.057319	-0.760817	0.0637761	-0.703555	0.121171	-1.00528	0.0203891	-0.17831	1	-0.527944	0.551644	-0.728934	0.143049	-0.688447	0.0696288	-0.626418	0.375097	-0.475029	0.278916	-0.373307	0.773867	-0.571727	0.26448	AT-rich interactive domain-containing protein 2
HORVU.MOREX.r3.1HG0039240	-0.437427	0.273826	0.0844613	0.843718	-0.0906247	0.887075	0.319093	0.386702	0.113952	0.891383	0.446248	0.35377	0.204831	0.642244	-0.126242	0.76845	-0.0504417	0.963374	-0.209613	0.621213	-0.0191746	0.989638	-0.319622	0.632446	-1.41244	9.51e-06	-1.15824	0.000115062	-0.934162	0.00566588	-0.9244	0.00346328	-0.441345	0.832596	-0.65588	0.148686	-0.723387	0.0550279	-0.187993	0.598809	-0.838856	0.0366237	-0.353985	0.340094	-0.106204	0.977252	-0.127806	0.835085	Na(+)/H(+) antiporter NhaB
HORVU.MOREX.r3.1HG0039350	-0.375027	0.0825294	-0.175284	0.388616	-0.305029	0.202794	-0.133613	0.545442	-0.424644	0.0680589	-0.290238	0.279851	-0.33053	0.123558	0.206677	0.313207	-0.207236	0.518911	0.226703	0.292247	-0.189527	0.544034	-0.0262613	0.976453	0.0289309	0.943116	0.390019	0.0385094	0.0902556	0.759005	0.145977	0.544484	0.0268799	1	-0.174308	0.757161	-0.250272	0.407473	-0.735172	3.88e-05	-0.256486	0.571977	-0.0784102	0.770524	-0.0793434	0.965931	-0.137653	0.666357	Ubiquitin-conjugating enzyme E2
HORVU.MOREX.r3.1HG0039370	0.0575817	0.921333	0.343098	0.325463	0.0782944	0.906556	0.635322	0.0526194	-0.372221	0.490873	0.448794	0.345957	-0.379933	0.303503	0.59412	0.0706565	0.0193995	0.995719	0.673361	0.0437465	-0.393725	0.394778	0.375218	0.54037	0.0710911	0.911567	0.581745	0.062476	0.260135	0.521471	0.0475089	0.932428	0.18845	1	0.079232	0.969282	0.683697	0.0724263	-0.126723	0.747865	0.250011	0.837338	0.505897	0.141949	0.0254546	1	-0.0744392	0.918753	Leucine-rich repeat (LRR) family protein
HORVU.MOREX.r3.1HG0039390	2.8579	0.000726694	2.77976	0.000549131	2.55698	0.00588258	3.14273	0.000151225	-1.47279	0.222233	-0.220226	0.917034	2.8139	0.000990007	3.03596	0.000307377	3.62014	9.63e-05	3.32138	0.000123851	2.11009	0.0310092	0.566272	0.792897	1.72906	0.0697041	2.86724	0.000429636	2.99723	0.000543215	3.32504	7.11e-05	-0.280556	1	0.338159	0.929566	2.99756	0.000615198	0.966025	0.25309	3.2943	0.000388469	1.50811	0.0856499	0.271639	0.979876	-1.11093	0.361472	Carbamoyl-phosphate synthase small chain
HORVU.MOREX.r3.1HG0039670	-0.455946	0.187962	-0.630218	0.0287173	-0.137177	0.781649	-0.109411	0.768608	0.257859	0.614509	-0.0960199	0.879896	-0.560272	0.0716361	-0.53941	0.0733469	-0.12433	0.847543	-0.363975	0.272018	-0.287384	0.525872	-0.530902	0.235387	-0.250966	0.570305	-0.762728	0.0105191	-0.470069	0.170993	-0.515005	0.117643	0.0044152	1	-0.578845	0.231368	-0.497952	0.227776	-0.476939	0.135594	-0.465309	0.426156	-0.0904823	0.848707	-0.218255	0.881361	-0.355027	0.441857	Calcium ion-binding protein
HORVU.MOREX.r3.1HG0039730	0.603751	0.201902	1.24488	0.000831462	0.109832	0.892532	0.973122	0.014553	-0.081166	0.945053	0.763798	0.152024	0.438949	0.359309	0.258615	0.56944	0.423759	0.522865	0.634884	0.12254	0.402213	0.532215	-0.287001	0.74425	-0.00745421	0.997899	0.765285	0.0495023	-0.221696	0.704188	0.890061	0.0268729	-0.108135	1	0.0112239	1	0.32812	0.661414	0.774807	0.0423402	0.0536102	0.990218	0.442686	0.341485	0.29407	0.881025	0.0887722	0.921773	Glutamine synthetase
HORVU.MOREX.r3.1HG0039740	0.247481	0.580936	0.62556	0.0370365	0.118698	0.84269	0.547082	0.0860793	0.157865	0.825425	-0.177278	0.770936	0.152747	0.737129	0.176159	0.651184	-0.159925	0.822383	0.287329	0.45209	0.113763	0.866419	-0.277941	0.689764	0.0438125	0.946965	-0.0274462	0.9593	0.123598	0.803879	0.329897	0.355506	0.134646	1	-0.0449465	0.987448	0.0438091	0.970503	0.574595	0.0730297	0.480838	0.480102	0.742078	0.026757	0.366055	0.703674	0.471448	0.284456	Ras-related protein Rab-18
HORVU.MOREX.r3.1HG0039840	0.431241	0.216524	0.446517	0.1195	0.5465	0.117128	0.473404	0.110408	0.139207	0.835559	0.0598486	0.937072	-0.0746863	0.871162	0.157372	0.640107	-0.052113	0.952615	-0.185399	0.606498	-0.177366	0.739312	-0.209601	0.736024	0.580247	0.0809595	0.515291	0.0819075	0.397644	0.250228	0.526285	0.0937152	-0.225723	1	0.188988	0.858846	0.44739	0.278952	-0.00856053	0.990649	0.113578	0.939855	0.395732	0.210942	0.198956	0.896637	0.0268163	0.973195	RING finger and CHY zinc finger protein
HORVU.MOREX.r3.1HG0039860	-0.85749	0.183905	0.697472	0.19591	-0.818727	0.23675	-0.223685	0.744267	-0.135877	0.928079	-0.358202	0.712466	1.56758	0.00405259	1.9536	0.000144581	0.375681	0.733627	0.597317	0.359348	1.1748	0.0698957	1.01036	0.22299	0.150302	0.891735	0.857698	0.118149	-0.742594	0.268597	-0.370036	0.606814	0.275137	1	0.869565	0.368858	0.450637	0.665823	1.74526	0.000432341	0.273579	0.918421	-0.303651	0.682284	0.669514	0.645885	0.998624	0.130953	Midasin
HORVU.MOREX.r3.1HG0039910	-0.175045	0.6913	0.256524	0.419633	0.0326759	0.967977	0.479485	0.112082	0.360491	0.431638	0.209351	0.685577	0.0148287	0.985718	0.214653	0.519858	-0.086169	0.908327	-0.0499566	0.919763	0.206336	0.688725	-0.17602	0.802439	-0.19177	0.686262	-0.124654	0.733087	-0.573014	0.0800055	-0.280398	0.4283	-0.357957	0.924167	0.166968	0.873261	-0.0291123	0.981696	0.0304807	0.941361	0.145753	0.918848	-0.18047	0.637101	-0.0491974	0.996982	0.0561108	0.932237	Polyadenylate-binding protein
HORVU.MOREX.r3.1HG0039940	-0.0620621	0.87299	-0.637453	0.00229999	-0.202595	0.537223	-0.505409	0.0218017	-0.172652	0.696436	-0.268709	0.415704	-0.098532	0.76222	-0.563157	0.0101314	-0.00272068	1	-0.180388	0.506058	-0.112929	0.797692	-0.216415	0.62423	-0.162018	0.653454	-0.108683	0.698801	0.0754729	0.837916	0.0716678	0.828539	0.0687151	1	-0.129854	0.877384	-0.0646804	0.918576	-0.527568	0.0214039	-0.22528	0.755468	0.00616497	0.998817	0.0153151	1	-0.00604021	0.999676	Inosine triphosphate pyrophosphatase
HORVU.MOREX.r3.1HG0039960	-0.525672	0.128792	0.742788	0.0105761	-0.276068	0.519201	0.531739	0.0952439	-0.477155	0.259692	0.178446	0.76636	0.1383	0.746552	0.592739	0.0557948	0.0938384	0.901868	0.876915	0.00311702	0.0450991	0.95556	0.454168	0.383927	-0.299882	0.483738	0.362329	0.261152	-0.29407	0.44576	0.617953	0.0470626	-0.0807554	1	0.164914	0.884199	0.227629	0.725865	-0.577503	0.0723746	0.483409	0.440683	-0.327974	0.390208	0.0331679	1	-0.207882	0.701087	Serine protease HTRA1
HORVU.MOREX.r3.1HG0040000	-0.703497	0.0230663	-0.918188	0.000617656	-0.613347	0.0730527	-0.744024	0.0081239	-0.483184	0.233425	-0.525026	0.163786	-0.618544	0.0423886	-0.934727	0.000812818	-0.509534	0.189832	-0.420022	0.185291	-0.423419	0.286362	0.0769347	0.928168	-0.54542	0.112153	-1.10693	7.08e-05	-0.534955	0.101584	-1.17001	5.28e-05	-0.030596	1	-0.377419	0.550524	-0.489715	0.224997	-1.46826	4.82e-08	-0.251735	0.802583	-0.852861	0.00370687	-0.227072	0.867902	-0.860304	0.00476147	3-ketoacyl-CoA thiolase
HORVU.MOREX.r3.1HG0040050	-0.454499	0.147094	0.632873	0.0146322	-0.575268	0.0718359	0.962809	0.000172097	-0.0452625	0.955723	0.221288	0.635293	-0.0970113	0.818652	0.494809	0.0665163	-0.153053	0.793653	0.104295	0.78378	0.188689	0.700118	0.0529616	0.95474	-0.239859	0.552301	0.0359861	0.93335	-0.356605	0.277171	-0.0954165	0.808501	-0.264808	1	0.0850337	0.949615	-0.256141	0.602842	0.0205011	0.962449	-0.310691	0.6718	0.0166938	0.979443	-0.312977	0.687164	0.110785	0.836787	DNA repair protein-like protein
HORVU.MOREX.r3.1HG0040220	-0.151481	0.698514	-0.163967	0.570831	-0.138226	0.747205	0.163888	0.582835	-0.0392728	0.959844	-0.041214	0.952631	-0.13996	0.690877	-0.368473	0.163243	-0.282257	0.495678	-0.341651	0.225174	-0.172182	0.706921	-0.0106862	0.999042	-0.429009	0.179439	-0.193112	0.522858	0.19309	0.577221	0.112461	0.754108	-0.0192732	1	-0.19057	0.823064	-0.167942	0.761284	-1.26213	7.22e-07	-0.328444	0.61002	-0.147333	0.669644	-0.22001	0.846115	-0.356448	0.324915	Ribonuclease H
HORVU.MOREX.r3.1HG0040610	0.268276	0.401749	-0.410025	0.0937225	0.232308	0.51459	-0.431534	0.0884916	0.204691	0.664985	-0.109362	0.823005	0.460224	0.0916536	-0.0694581	0.842101	0.560418	0.067633	-0.0484705	0.909363	0.355303	0.314235	0.396278	0.33298	0.237328	0.500961	-0.164028	0.562552	0.459666	0.0893074	-0.135844	0.669754	0.0511488	1	-0.00106115	1	0.456765	0.157931	0.492747	0.0370578	0.177958	0.858279	-0.399024	0.146548	-0.0575298	0.986709	0.103075	0.829245	60 kDa chaperonin
HORVU.MOREX.r3.1HG0040640	0.939173	0.179288	3.54785	7.62e-10	-1.29028	0.0957873	0.958579	0.160979	1.81306	0.00338947	3.018	4.33e-07	4.40259	1.2e-14	3.51052	6.28e-10	0.308808	0.83642	0.185437	0.850743	3.92192	7.25e-12	2.54315	3.09e-05	0.511994	0.569864	2.74248	6.07e-07	-1.65155	0.0200165	-0.290817	0.739878	0.412563	1	2.41592	4.43e-05	2.0471	0.000586373	3.47115	1.22e-10	-0.463601	0.851558	-1.24614	0.0741491	2.53886	9.52e-06	2.93231	9.43e-08	Cysteine--tRNA ligase
HORVU.MOREX.r3.1HG0040680	0.338647	0.918323	-2.40706	0.205371	-0.341994	0.936054	-4.86303	0.0183706	1.74857	0.605063	-1.59744	0.592661	-3.48775	0.112058	-4.11064	0.0516332	-1.59364	0.630675	-2.41779	0.260176	0.028878	1	3.57686	0.224398	0.329309	0.930926	-6.84736	0.00158233	1.12374	0.669275	-8.52784	0.000454408	2.84718	0.77035	-5.65974	0.028464	-0.690368	0.88015	-3.30525	0.0844418	-0.592031	0.955827	-3.41927	0.102218	-0.135433	1	-2.75794	0.278847	GDSL esterase/lipase
HORVU.MOREX.r3.1HG0040790	1.1831	2.01e-05	1.51238	7.37e-09	0.999954	0.001285	1.77374	4.35e-11	-0.176958	0.780373	0.596866	0.101947	0.819876	0.00463472	1.04279	9.87e-05	1.15491	0.000118049	1.39724	2.56e-07	0.579073	0.10333	-0.00557303	1	0.722957	0.0201964	1.5173	4.45e-09	1.2272	1.43e-05	1.89101	1.09e-12	-0.0410349	1	0.0334906	0.990802	0.491366	0.226796	1.21483	3.71e-06	0.883437	0.00898134	1.60308	6.63e-09	0.076664	0.983094	0.328448	0.436301	Plant/T7N9-9 protein
HORVU.MOREX.r3.1HG0040800	0.744302	0.00431203	-0.290308	0.261405	0.840929	0.00225174	-0.205617	0.466056	0.0780349	0.911723	-0.421328	0.217516	0.183011	0.589803	0.151017	0.611623	0.57892	0.0637648	0.316886	0.259345	0.128373	0.799041	-0.0863378	0.904785	0.359192	0.27663	0.615573	0.01193	0.931453	0.000229964	1.07919	6.17e-06	-0.00466581	1	0.0860965	0.941409	0.384276	0.305432	0.242609	0.375561	0.278888	0.703103	1.1598	2.23e-06	-0.0897144	0.975742	0.357312	0.308474	Heat shock 70 kDa protein cognate 1 (Fragments)
HORVU.MOREX.r3.1HG0040830	-0.239144	0.627958	0.156419	0.689511	0.16148	0.778435	0.258701	0.49504	-0.154465	0.842985	-0.188958	0.767221	-0.260095	0.552107	0.53334	0.123918	-0.131819	0.869263	0.16219	0.727021	-0.0222769	0.987631	-0.0592678	0.962683	0.211213	0.702835	0.227313	0.5628	-0.198343	0.690756	0.251885	0.552254	-0.234761	1	-0.286452	0.783858	0.367797	0.527853	0.0429906	0.927024	0.30573	0.786781	-0.309356	0.459502	0.173931	0.942407	0.094209	0.895048	Transducin/WD40 repeat-like superfamily protein
HORVU.MOREX.r3.1HG0040860	0.0672615	0.877725	0.535567	0.0248985	0.130609	0.755028	0.327812	0.220409	-0.256853	0.565819	-0.223384	0.608948	-0.0874177	0.823847	0.396143	0.121074	0.239988	0.572398	0.221398	0.462667	-0.0238666	0.977201	0.0668197	0.930324	0.124331	0.778481	0.687006	0.00516584	0.251984	0.435441	0.774722	0.00226366	0.0148781	1	0.0528872	0.979518	0.130055	0.819942	-0.111411	0.71312	-0.104324	0.936112	0.0572892	0.888264	0.0455656	0.995804	0.0450473	0.936922	Riboflavin kinase
HORVU.MOREX.r3.1HG0040910	0.00861264	0.995012	-1.00595	9.43e-06	0.0801804	0.869112	-0.966176	3.88e-05	0.323429	0.420849	-0.361756	0.303203	-0.231406	0.457478	-0.271706	0.309095	-0.16297	0.74698	-0.284042	0.317259	-0.0757254	0.891981	0.294265	0.519284	0.0049721	0.997665	-0.390724	0.118913	0.242931	0.458902	-0.29358	0.291036	0.123681	1	-0.101616	0.91912	-0.0649406	0.929136	-0.632977	0.00720375	-0.16321	0.881404	-0.721402	0.00387077	-0.171733	0.898827	-0.13773	0.758526	60S ribosomal protein L21
HORVU.MOREX.r3.1HG0041010	-0.129067	0.812318	0.152367	0.699308	-0.279602	0.574916	-0.0270924	0.967635	-0.302481	0.620926	-0.629115	0.182879	-0.549219	0.132715	-0.551922	0.126587	-0.318594	0.566182	-0.00072952	1	0.00842835	0.999382	-0.0164519	0.996696	-0.746892	0.0412754	-0.378824	0.296657	-0.732722	0.0393783	-0.0382073	0.948729	0.126317	1	-0.249188	0.813076	-0.47985	0.323931	-0.366129	0.292268	-0.468058	0.506329	-0.40256	0.299092	-0.188326	0.922749	-0.543617	0.214942	PfkB-like carbohydrate kinase family protein
HORVU.MOREX.r3.1HG0041020	0.140543	0.680621	0.36966	0.0983388	-0.19549	0.570879	0.274482	0.259685	0.0485736	0.941022	0.086384	0.860762	-0.128747	0.680419	0.0495281	0.87768	-0.215941	0.578961	0.105036	0.734655	-0.126318	0.769613	-0.00445842	1	0.163479	0.659049	0.226997	0.367972	-0.252604	0.402658	0.168967	0.560639	0.0329184	1	-0.133273	0.878553	-0.0514778	0.944308	0.225413	0.372695	0.122626	0.914945	0.243186	0.39036	0.228774	0.789558	0.134644	0.754798	28 kDa ribonucleoprotein
HORVU.MOREX.r3.1HG0041060	-0.0671574	0.835664	0.415546	0.0245195	0.0498819	0.899784	0.183122	0.398592	-0.172452	0.630477	0.0450286	0.927438	-0.098328	0.711674	0.217913	0.292453	-0.0116811	0.995719	0.0686354	0.802895	-0.0974369	0.792496	0.077145	0.884207	-0.187301	0.49913	-0.0118184	0.973866	-0.346336	0.111272	-0.0183364	0.959544	-0.0343324	1	-0.135055	0.834346	-0.159918	0.655628	-0.00422575	0.995206	-0.0578556	0.957153	-0.12389	0.613257	-0.0804639	0.961515	-0.0171969	0.973828	WD40 repeat-like protein
HORVU.MOREX.r3.1HG0041180	0.737067	0.0594581	-0.683871	0.0418792	1.1072	0.00425094	-1.3001	9.47e-05	-0.211191	0.783627	-0.466416	0.354117	0.221053	0.643974	0.377368	0.313831	0.701352	0.125126	-0.409958	0.302209	0.282867	0.645097	0.320516	0.650061	1.12242	0.00176801	-0.134499	0.758921	1.14241	0.00157256	-0.283028	0.50342	0.277735	1	0.15234	0.911396	0.37086	0.547423	-0.867951	0.00895578	0.0973463	0.965477	-0.83947	0.01917	-0.234122	0.903448	-0.122072	0.862571	50S ribosomal protein L14
HORVU.MOREX.r3.1HG0041230	2.04184	0.0231098	2.74162	0.000255237	2.70558	0.00311506	3.44317	8.49e-06	-0.123223	0.965627	-0.39618	0.81887	0.0969529	0.954718	2.40511	0.00150743	1.56137	0.148161	2.89581	0.00017869	2.10153	0.0182081	0.164151	0.952855	2.05857	0.0151222	2.55089	0.000530543	2.71029	0.000800627	2.56079	0.000756878	0.469122	1	-0.0180858	1	-1.89924	0.0606067	-0.60648	0.524155	-1.26342	0.438802	2.33859	0.0033809	-1.92101	0.0835624	0.53666	0.700369	Peptidyl-tRNA hydrolase
HORVU.MOREX.r3.1HG0041250	0.235349	0.616706	-0.25472	0.474337	0.227218	0.658637	0.00927197	0.997097	-0.385701	0.499001	-0.481566	0.308489	-0.339511	0.410675	0.241699	0.5284	0.00379065	1	0.0816283	0.875642	0.0525822	0.950598	0.177513	0.829969	-0.734333	0.0476524	0.202764	0.578	-0.167491	0.718438	-0.190988	0.651888	-0.693243	0.217334	-0.22983	0.829222	-0.193836	0.785885	0.423369	0.207409	-0.372966	0.674937	-0.166157	0.730617	-0.326042	0.775187	-0.148138	0.824311	Peroxisome biogenesis protein 12
HORVU.MOREX.r3.1HG0041260	0.191939	0.476003	-0.2755	0.165991	0.404435	0.087315	-0.546515	0.00477754	-0.127144	0.768698	-0.253372	0.383113	-0.0953158	0.740436	0.157535	0.490014	0.0690148	0.890963	0.0733188	0.796154	-0.058165	0.897291	0.373133	0.200749	0.432922	0.0597401	0.366138	0.073337	0.238067	0.349521	0.187821	0.449874	-0.11577	1	-0.0734022	0.9367	0.0754058	0.883469	-0.326837	0.105845	0.0775828	0.941825	-0.522324	0.013018	0.058131	0.982194	-0.272176	0.331001	Eukaryotic translation initiation factor 4E
HORVU.MOREX.r3.1HG0041280	-2.40732	0.000321992	-3.24237	1.66e-06	-3.66232	1.22e-06	-2.41382	0.000308224	0.853319	0.391959	0.889114	0.329638	-0.310475	0.735704	-3.24203	1.72e-06	-1.53591	0.0598303	-3.21436	3.96e-06	0.0401044	0.988366	0.0311617	0.996655	-2.02231	0.00477361	-7.08624	7.94e-16	-3.43927	3.4e-06	-3.81356	3.9e-08	1.19352	0.436787	-0.648241	0.685806	-0.259896	0.868864	-1.19283	0.05737	-1.35886	0.166965	-1.8827	0.00464054	-0.252531	0.967318	-0.510527	0.615856	Cellulose synthase
HORVU.MOREX.r3.1HG0041380	-2.56469	0.23695	6.59476	0.000191284	1.12299	0.646491	5.73027	0.00176058	0.651228	0.867069	4.1757	0.0747691	0.105305	0.986412	4.60049	0.00180311	1.72377	0.546507	5.1264	0.000813825	2.86615	0.197098	1.43425	0.636065	2.53049	0.12781	3.92386	0.0035839	0.920242	0.629803	4.0153	0.00406098	-1.6529	0.968063	0.912979	0.830452	2.03526	0.381604	2.40336	0.0786236	2.15435	0.507816	1.96029	0.198542	2.88066	0.227885	0.347448	0.909057	Glycosyl hydrolase family 47 protein
HORVU.MOREX.r3.1HG0041480	0	1	0	1	0	1	0	1	1.37038	0.66376	0	1	-3.5903	0.155272	-4.44549	0.0740023	1.39388	0.752692	2.35133	0.360518	1.90927	0.609895	1.038	0.850274	5.80922	0.0378225	-3.80322	0.121099	2.92535	0.243578	1.36998	0.616301	0	1	-3.80322	0.403672	-0.266464	0.973103	-0.580464	0.824956	-0.54572	0.968875	0.110774	0.983087	-0.0848468	1	-0.281855	0.956716	aluminum induced protein with YGL and LRDR motifs
HORVU.MOREX.r3.1HG0041580	-0.221786	0.68618	-0.115069	0.801793	-0.17288	0.782525	-0.445482	0.275369	-0.277479	0.699197	0.493066	0.340883	0.0843085	0.889442	-1.06733	0.00498573	-0.387618	0.54071	-1.32836	0.000623973	0.134483	0.862034	0.0796326	0.945908	0.0978196	0.894489	-0.626712	0.12034	-0.517807	0.248226	-0.373534	0.422783	-0.0118573	1	0.249517	0.843424	0.322044	0.665823	-0.304285	0.527055	0.28584	0.851008	-0.39385	0.468248	0.430217	0.70298	-0.0815356	0.933212	Leucine-rich repeat receptor-like protein kinase family protein
HORVU.MOREX.r3.1HG0041590	0.147422	0.787923	-0.558153	0.0912855	0.336733	0.480716	-0.613694	0.0722598	0.377601	0.507067	0.2497	0.657017	-0.318565	0.441196	-0.981321	0.00215666	0.0952294	0.912155	-0.357875	0.346181	-0.255411	0.665135	-0.688668	0.128424	0.084672	0.901201	-0.595304	0.0721871	0.43822	0.275571	-0.373962	0.32097	0.173797	1	-0.435494	0.535229	-0.623338	0.163204	-0.964675	0.00360099	-0.399518	0.642	0.328018	0.411327	-0.642136	0.227957	-0.259456	0.643221	DNA-directed RNA polymerase subunit beta
HORVU.MOREX.r3.1HG0041600	-0.750323	0.147634	-1.3163	0.00199116	-1.12671	0.0303044	-0.897616	0.0446193	0.141872	0.901284	-0.405045	0.563998	-1.09549	0.0203611	-0.637179	0.192576	-0.953905	0.0951553	-0.557428	0.286147	-0.532643	0.425006	0.0182176	0.999537	-0.116467	0.902108	-1.13056	0.0296021	-0.947882	0.0828933	-1.47096	0.00916732	-0.118218	1	0.380332	0.786051	-0.222518	0.830248	-1.05237	0.0245768	-0.463263	0.744349	-0.479251	0.386603	-0.259999	0.925135	-0.237237	0.778763	Peptide transporter
HORVU.MOREX.r3.1HG0041630	0.223691	0.833426	0.364202	0.588654	-0.304146	0.788792	-0.408027	0.574023	1.31696	0.0769713	1.15336	0.12105	1.12086	0.0807086	0.504699	0.464413	-0.319101	0.814829	0.0731742	0.948357	1.2091	0.0869655	1.28053	0.110472	0.745913	0.358275	0.118352	0.887879	-0.789413	0.33343	-0.213084	0.800655	0.753046	0.909023	0.780601	0.512172	1.48385	0.0470084	2.66795	1.23e-05	-0.409794	0.894337	1.00392	0.218399	1.77422	0.0118245	2.40521	0.000269957	Peptide transporter
HORVU.MOREX.r3.1HG0041680	-0.402172	0.0474171	-0.37872	0.0310962	-0.136081	0.630931	-0.554597	0.00169344	-0.474751	0.0233293	-0.23482	0.380419	0.00461661	0.996857	0.16754	0.407616	-0.065526	0.888093	-0.0459816	0.871593	0.0618392	0.876698	0.17832	0.622716	0.029509	0.939918	-0.0960391	0.672422	-0.115796	0.664926	-0.258023	0.21914	0.0647289	1	0.0962949	0.887317	-0.0421921	0.939302	-0.0608057	0.788382	-0.0805188	0.932747	0.0680353	0.797015	0.0904819	0.943252	-0.0348123	0.934188	RNA-binding protein-like
HORVU.MOREX.r3.1HG0041720	0.599109	0.235255	0.0899011	0.873459	0.447938	0.441406	0.713532	0.107355	-0.376168	0.634993	-0.418939	0.563807	0.0536739	0.946375	-0.137797	0.808396	0.786266	0.149377	0.150994	0.802426	-0.00526508	1	-0.0313272	0.992873	-0.451692	0.460541	0.114469	0.853956	0.586983	0.242612	0.86984	0.0573644	-0.282858	1	-0.0310663	0.998877	-0.161108	0.876044	-0.273076	0.550512	0.268036	0.878891	0.235106	0.660321	-0.587742	0.542415	-0.583146	0.301179	Fatty acid hydroxylase superfamily protein
HORVU.MOREX.r3.1HG0041820	0.726174	0.00117426	0.461045	0.0309235	0.743721	0.00209104	0.380137	0.0949588	-0.0472479	0.942324	0.162434	0.676491	0.204468	0.464446	0.201837	0.416438	0.381123	0.215441	0.47743	0.0360994	-0.0379242	0.948181	-0.00898637	0.999537	0.0465694	0.921072	0.776476	0.000161303	0.717747	0.00150748	1.09909	1.01e-07	0.145735	1	-0.0541932	0.970059	0.293021	0.414625	0.180236	0.468826	0.18856	0.816614	0.59712	0.0094292	-0.067994	0.9821	0.289996	0.363239	Cyanate hydratase
HORVU.MOREX.r3.1HG0041830	0.275407	0.680294	0.183383	0.725694	-0.115219	0.90215	-0.0584386	0.934831	-0.55459	0.45691	-0.668379	0.307402	-0.151399	0.830097	1.03163	0.0199733	0.0662363	0.966134	0.709943	0.150076	-0.167231	0.861948	0.499793	0.570027	-0.0327513	0.975379	0.165523	0.773049	-0.815116	0.123705	-0.197759	0.755301	-0.173183	1	-0.244398	0.884199	-0.232088	0.822038	0.133559	0.813645	-0.0953728	0.975275	-0.404872	0.48407	-0.0579002	0.999974	0.281131	0.723188	ATP-dependent RNA helicase
HORVU.MOREX.r3.1HG0042060	-1.18152	0.00746371	-1.26997	0.00150687	-0.585906	0.271645	-0.844917	0.0431661	0.273282	0.737974	-0.427809	0.501314	-0.503309	0.296471	-1.01759	0.0190777	-0.565524	0.359127	-0.54966	0.249068	-0.226018	0.771506	-0.190716	0.862274	-0.0577907	0.946965	-1.50271	0.000320264	-0.495242	0.353129	-1.10381	0.012151	0.421908	1	-0.66481	0.391586	-0.809831	0.173162	-0.337349	0.473008	-0.408866	0.771866	-0.836756	0.082949	0.220349	0.939046	-0.303871	0.676467	Cyclin dependent kinase inhibitor
HORVU.MOREX.r3.1HG0042080	-0.547356	0.866723	-1.55496	0.405941	-0.120042	0.987776	-1.55496	0.42639	-1.31223	0.73881	0.00551186	1	1.08234	0.633469	1.8657	0.30687	-0.677641	0.864603	0.261023	0.927011	0.664831	0.849178	1.69856	0.611154	3.98235	0.0893876	0	1	4.49692	0.0448203	3.33619	0.135953	0	1	0	1	1.66202	0.593279	-1.35836	0.458182	1.65866	0.765429	-1.25995	0.553192	0.690716	0.966283	0.349967	0.925467	F-box protein
HORVU.MOREX.r3.1HG0042090	0.316024	0.67693	0.673353	0.183642	0.79418	0.208659	0.708409	0.175872	-0.401343	0.690122	0.087131	0.949356	0.168946	0.826599	0.705259	0.16522	0.301613	0.768168	0.233028	0.725491	0.112722	0.922969	0.026636	0.995917	0.331962	0.680012	2.15472	3.18e-06	0.67225	0.258764	1.44261	0.00331674	-0.38143	1	0.885688	0.280743	0.693949	0.36638	0.564729	0.267049	0.0221531	1	0.363326	0.558197	0.0954726	0.994696	0.305486	0.724678	Gamma-gliadin
HORVU.MOREX.r3.1HG0042100	0.325528	0.37268	0.197285	0.542622	0.179944	0.695901	0.2043	0.544455	-0.198613	0.740309	-0.0920386	0.889136	0.172399	0.656149	0.298614	0.355428	0.305549	0.512081	0.387886	0.23459	-0.150268	0.789031	0.203342	0.761766	-0.145209	0.776808	-0.00149495	1	0.203588	0.610217	0.10415	0.801191	-0.213717	1	-0.161754	0.883005	-0.141015	0.834003	-0.226252	0.492914	0.0582353	0.976113	0.0773139	0.866404	0.0159969	1	0.0105148	0.995567	Tyrosine--tRNA ligase
HORVU.MOREX.r3.1HG0042230	-0.432712	0.454927	0.285938	0.558611	-0.383315	0.550707	0.259403	0.619585	-0.149124	0.896269	-0.15337	0.87462	-0.0402957	0.965118	0.108763	0.85991	-0.144571	0.898298	0.604071	0.213768	0.165302	0.85804	0.00736986	1	-0.173911	0.826774	-0.0320073	0.96751	-0.33129	0.576747	0.0699506	0.922166	0.233696	1	-0.0432638	0.993075	-0.115692	0.923805	0.545553	0.217201	-0.297263	0.866364	0.446221	0.385102	-0.198697	0.949761	0.117075	0.902195	Non-lysosomal glucosylceramidase
HORVU.MOREX.r3.1HG0042320	-0.124094	0.807232	0.390892	0.220674	-0.14733	0.782437	0.404577	0.220206	0.129875	0.861495	0.13516	0.8317	0.0883979	0.858442	0.104527	0.79743	0.398682	0.401454	0.162561	0.690306	0.0796342	0.910756	0.13248	0.873029	-0.190619	0.710037	0.0983402	0.808338	0.0377086	0.953546	-0.105905	0.813724	-0.206409	1	0.133398	0.915474	0.0560476	0.954686	-0.377091	0.234139	0.0684954	0.97385	-0.274963	0.464335	-0.0289496	1	-0.458311	0.269753	UDP-glucose:glycoprotein glucosyltransferase
HORVU.MOREX.r3.1HG0042420	-0.258376	0.68855	0.406247	0.380375	-0.0950767	0.918552	-0.074513	0.911693	-0.353229	0.665941	0.666299	0.264429	0.416857	0.442162	0.893383	0.0421076	0.654054	0.293667	1.11607	0.0104149	0.529237	0.420725	0.986279	0.0849717	0.664276	0.202598	0.966957	0.0161532	0.0558599	0.950859	0.937104	0.0276418	0.62513	0.75342	0.0852635	0.979013	0.0716409	0.958541	0.624033	0.133435	-0.385522	0.7935	-0.207852	0.729007	0.484673	0.683397	-0.43852	0.51506	Phosphoribosylformylglycinamidine synthase family protein
HORVU.MOREX.r3.1HG0042510	-0.502535	0.0193459	0.372279	0.0563887	-0.299275	0.244179	0.577047	0.00279932	-0.545009	0.0149616	0.0182635	0.982085	-0.439011	0.0431224	-0.149732	0.511444	0.0460568	0.934674	-0.0183985	0.962601	-0.262946	0.379558	-0.43145	0.110779	-0.495662	0.0231452	-0.0979748	0.691171	-0.434371	0.0472321	0.268381	0.22466	-0.293569	0.772626	-0.352328	0.303878	-0.579485	0.00826668	-0.0340071	0.902043	-0.28266	0.536167	0.54314	0.00797614	-0.216596	0.734803	-0.232657	0.438796	Long-chain-alcohol oxidase
HORVU.MOREX.r3.1HG0042740	0.0535758	0.883834	-0.152155	0.519169	0.0462521	0.920383	0.086986	0.742599	-0.21308	0.566361	-0.380919	0.189464	-0.309388	0.205558	-0.245419	0.286285	-0.0982419	0.83642	0.122363	0.649549	-0.202049	0.558993	-0.221492	0.58947	-0.112394	0.754295	-0.0481917	0.874006	0.115226	0.700667	0.24636	0.316938	0.0196799	1	0.0364285	0.982731	-0.179708	0.649036	-0.349622	0.10377	-0.335042	0.414176	0.156705	0.553172	-0.0176267	1	-0.0700302	0.874729	Adaptin ear-binding coat-associated protein
HORVU.MOREX.r3.1HG0042770	0.127389	0.67165	0.131795	0.554685	0.144377	0.644176	0.330324	0.104465	0.0977487	0.831021	-0.00565852	1	0.234301	0.320961	0.341156	0.0976127	-0.00437075	1	0.4485	0.0291362	-0.269316	0.356985	0.068323	0.907856	-0.135563	0.680012	0.203363	0.345829	0.194793	0.455847	0.616776	0.00121494	0.0906246	1	0.0516651	0.96354	0.26559	0.413989	-0.00636436	0.989663	0.314349	0.45112	-0.0287041	0.937167	0.166381	0.861478	0.00509148	1	Vacuolar protein sorting-associated protein 2-like protein 2
HORVU.MOREX.r3.1HG0042870	-0.159943	0.490458	0.47282	0.00399198	-0.188277	0.433112	0.319031	0.0751367	-0.0738774	0.857339	0.205216	0.447762	0.290613	0.127572	0.408783	0.0164623	0.059036	0.893478	0.0747845	0.759937	0.144024	0.627955	0.194171	0.557528	0.0935027	0.753297	0.0858835	0.688251	-0.0342389	0.918313	-0.0551048	0.832577	-0.115591	1	0.0208963	0.990802	0.0244461	0.967308	0.386758	0.0220985	-0.162372	0.778107	-0.0403985	0.889674	-0.0599293	0.977252	0.253891	0.287636	Serine/threonine-protein phosphatase 2A regulatory subunit B subunit alpha
HORVU.MOREX.r3.1HG0042990	-0.331216	0.465049	0.135295	0.743722	-0.236429	0.656043	0.383756	0.299562	-0.147818	0.853786	0.024138	0.990525	-0.0996644	0.853563	-0.0799933	0.864459	-0.0817058	0.930291	-0.772617	0.0325814	0.0147566	0.993873	-0.325698	0.636881	-0.263756	0.61218	-0.397712	0.296402	-0.995459	0.0054457	-0.269052	0.539741	-0.477277	0.802335	0.107357	0.949615	-0.121041	0.887698	-0.384404	0.273249	-0.0349327	0.996554	-0.659102	0.0738946	0.0232594	1	-0.581415	0.185041	Exportin-4
HORVU.MOREX.r3.1HG0043000	-0.572939	0.0486855	-0.302602	0.274054	-0.564573	0.0719875	0.010615	0.990738	-0.25047	0.59578	-0.198061	0.665057	-0.385817	0.205558	-0.487968	0.0767105	-0.409646	0.279425	-0.234024	0.469745	-0.0670572	0.910395	0.0674468	0.933242	-0.202398	0.630067	-0.730465	0.00559055	-0.498248	0.100123	-0.368613	0.222125	-0.230727	1	-0.318525	0.612585	-0.252971	0.609215	-0.0726141	0.828764	-0.23198	0.80522	-0.23198	0.482409	0.174177	0.903448	-0.249541	0.553662	S-adenosyl-L-methionine-dependent methyltransferases superfamily protein
HORVU.MOREX.r3.1HG0043100	-0.245297	0.518958	0.818724	0.00196557	-0.156801	0.731279	0.529705	0.0683739	-0.269101	0.591332	0.779271	0.0130909	0.237653	0.498467	0.32149	0.299097	-0.114163	0.863981	0.150024	0.696291	0.0190696	0.987046	0.278792	0.626168	-0.319648	0.405908	0.419218	0.139477	-0.333296	0.335039	0.0737628	0.863061	0.0769135	1	0.0803135	0.957722	-0.238778	0.662833	-0.37326	0.190853	-0.0126162	1	-0.428512	0.169691	-0.0336174	1	-0.0512215	0.935077	Transportin-3
HORVU.MOREX.r3.1HG0043190	0.439021	0.0805089	0.0590988	0.831087	0.592607	0.0185572	-0.110783	0.68098	-0.202363	0.624659	-0.288183	0.370124	-0.383813	0.120079	0.0902116	0.747915	0.372158	0.229677	-0.202227	0.441592	-0.138455	0.739952	-0.133849	0.797602	0.401311	0.133766	0.10551	0.694328	0.667011	0.00361587	-0.150447	0.581946	0.0933554	1	-0.0600086	0.960123	0.0309232	0.96815	-0.524198	0.0125953	0.107656	0.924743	0.0983418	0.746218	-0.295434	0.597308	-0.304338	0.311341	Malate dehydrogenase
HORVU.MOREX.r3.1HG0043350	-0.33936	0.333456	-0.175987	0.581311	-0.403087	0.261785	0.0505494	0.901423	0.0579986	0.941022	-0.170398	0.742531	-0.352405	0.290772	-0.192508	0.572266	-0.125675	0.84483	-0.288524	0.401457	0.172462	0.737606	-0.0869464	0.918588	-0.283772	0.486662	-0.25202	0.426943	-0.118613	0.78575	-0.00271473	1	-0.286048	1	-0.0804497	0.957722	0.197895	0.730924	-0.00449243	0.999673	-0.0682954	0.970331	-0.0626165	0.891988	0.189402	0.899119	-0.135767	0.800141	Transmembrane protein
HORVU.MOREX.r3.1HG0043380	-0.628367	0.0275981	-0.734819	0.00300776	-0.274612	0.453956	-0.530074	0.0433689	0.351254	0.370088	-0.164352	0.722563	-0.917329	0.000201621	-0.53355	0.0522512	-0.672778	0.025804	-0.15696	0.651618	-0.444243	0.178996	0.212597	0.707611	-0.433546	0.179988	-1.06514	2.65e-05	-0.677276	0.0157377	-0.53915	0.0521966	0.17298	1	-0.598679	0.0968815	-0.38389	0.324386	-0.897851	0.000259718	-0.177959	0.870266	-0.697068	0.00948424	-0.390428	0.485305	-0.58076	0.0566907	Citron Rho-interacting kinase
HORVU.MOREX.r3.1HG0043390	0.437371	0.0423729	-0.553293	0.00277689	0.347062	0.151285	-0.323202	0.109787	-0.0386132	0.947129	-0.326691	0.223679	-0.0616699	0.843327	-0.198857	0.35979	0.315826	0.259181	-0.0938517	0.72585	-0.173405	0.608577	-0.123452	0.790625	0.1617	0.593035	0.332647	0.0889157	0.736548	0.000160354	0.686607	0.000215945	-0.0637154	1	-0.0955179	0.898004	0.0964951	0.836509	-0.229718	0.263865	0.322225	0.400065	0.368671	0.0784651	-0.338572	0.355736	-0.201013	0.505095	Disease resistance protein (TIR-NBS-LRR class)
HORVU.MOREX.r3.1HG0043530	-0.401313	0.384425	-0.77556	0.0236912	-0.581573	0.19598	-0.276717	0.49084	-0.205677	0.790746	-0.169604	0.803983	-1.0286	0.00575494	-0.612205	0.0921714	-0.530809	0.320109	-0.87153	0.0167917	-0.775583	0.0743754	-0.527987	0.37392	-0.449544	0.351247	-1.45593	2.9e-05	-0.597982	0.149631	-1.01215	0.00562387	-0.255592	1	-0.514249	0.475026	-0.550966	0.302224	-0.792519	0.0264179	-0.517657	0.517732	-0.260205	0.571283	-0.0813407	0.9881	-0.329698	0.564099	Cytokinin riboside 5-monophosphate phosphoribohydrolase
HORVU.MOREX.r3.1HG0043590	-0.0747388	0.889167	0.18637	0.583609	-0.0406759	0.961015	0.330277	0.308505	-0.0859402	0.919131	-0.245542	0.634233	-0.322518	0.387162	0.0216908	0.96716	-0.101034	0.895876	0.166026	0.66707	-0.103467	0.875524	-0.780004	0.0354666	-0.227844	0.636641	0.334974	0.290523	0.169142	0.699677	0.567601	0.0646602	0.162523	1	-0.402552	0.538556	0.212861	0.740751	0.187498	0.600636	0.270169	0.80237	0.77844	0.0136067	0.101498	0.977252	0.0944799	0.888167	Mitochondrial import inner membrane translocase subunit tim16
HORVU.MOREX.r3.1HG0043600	0.17902	0.732743	-0.172751	0.666183	-0.783097	0.0614622	-0.093397	0.842527	0.703078	0.0902159	0.513012	0.27319	0.502499	0.178239	-0.179639	0.657526	-0.520493	0.288918	-0.625319	0.0802227	0.261445	0.651815	0.272046	0.697002	-0.139372	0.830101	-0.157351	0.722064	-0.917639	0.0180225	-1.62392	3.01e-05	0.0602723	1	0.476115	0.501952	0.517333	0.32121	0.670894	0.0462132	-0.201302	0.900549	-0.0795609	0.890903	0.952713	0.014136	0.719086	0.079396	Transporter-related family protein
HORVU.MOREX.r3.1HG0043640	-0.416869	0.319721	0.791063	0.0101659	-0.266195	0.595271	0.604284	0.068921	0.373321	0.482322	0.223994	0.704628	0.100717	0.845701	0.803486	0.0117367	-0.705518	0.109812	0.845462	0.00966975	0.101704	0.88915	0.29665	0.669363	-0.52729	0.217981	0.94479	0.00190942	-0.211348	0.65703	0.494699	0.170776	0.0726518	1	0.48359	0.455933	-0.208638	0.769129	0.795515	0.0101646	0.120745	0.943499	0.323123	0.418524	-0.218177	0.902334	0.453441	0.315018	Pleckstrin-like (PH) and lipid-binding START domain protein
HORVU.MOREX.r3.1HG0043670	-0.17667	0.627341	-0.78479	0.000873338	-0.521181	0.0829975	-0.609976	0.0141966	-0.195172	0.693471	-0.443153	0.18831	-0.561767	0.0363691	-0.746636	0.00210767	-0.259145	0.543644	-0.687138	0.00629551	-0.449949	0.169844	-0.199014	0.71265	-0.547874	0.0599202	-0.99221	6.39e-05	-0.21984	0.518079	-0.804982	0.00208932	0.0377367	1	-0.329008	0.564825	-0.631039	0.0315339	-1.11398	3.54e-06	-0.392439	0.449578	-0.968726	0.000190792	-0.377468	0.498483	-0.719439	0.0095265	Auxin response factor
HORVU.MOREX.r3.1HG0043710	-0.830164	0.00345066	-0.450483	0.112624	-0.767993	0.0136602	-0.494765	0.0919187	-0.0288919	0.975914	-0.32744	0.447745	-0.503647	0.0873976	-0.572177	0.0529512	-0.614718	0.0655845	-0.515057	0.0951578	-0.42884	0.235046	-0.153654	0.82741	-0.373065	0.325604	-1.08164	8.89e-05	-0.548526	0.0896257	-1.33691	5.91e-06	0.206181	1	-0.509788	0.269879	-0.39861	0.33268	-1.15173	2.98e-05	-0.354721	0.589607	-0.526764	0.0864709	-0.0888581	0.977252	-0.461424	0.207696	Homeobox leucine-zipper protein
HORVU.MOREX.r3.1HG0043800	-0.690374	0.0594581	-0.58233	0.0873028	-0.738569	0.0570067	-0.370928	0.318451	0.00666615	1	0.0178961	0.994184	-0.910779	0.00631303	-0.363376	0.325539	-0.459107	0.343208	-0.718146	0.0452745	-0.222497	0.702889	0.0945624	0.923555	-0.436692	0.324808	-0.622192	0.0731339	-0.952061	0.00801944	-1.67476	5.03e-06	0.117259	1	-0.116616	0.93908	-0.397599	0.476948	-0.388097	0.265182	-0.187325	0.897854	-1.13187	0.00153337	0.0239355	1	-0.177122	0.768798	Double stranded RNA binding protein 3
HORVU.MOREX.r3.1HG0043850	0.732713	0.0358791	0.30666	0.371482	0.773356	0.036781	0.459509	0.17097	0.177132	0.807651	0.260826	0.632992	0.107362	0.824967	0.628038	0.0450976	0.403332	0.396593	0.500731	0.140662	0.108992	0.871339	-0.0427312	0.977458	0.87463	0.00599109	0.737013	0.0125576	1.05661	0.000570637	0.832352	0.00619036	-0.260816	1	0.125464	0.923456	0.291154	0.612759	-0.0719014	0.859111	-0.12548	0.939317	0.00574076	1	-0.256241	0.862919	-0.045981	0.952485	senescence regulator (Protein of unknown function
HORVU.MOREX.r3.1HG0043980	0.20412	0.335636	-0.341871	0.0340218	0.260305	0.217543	-0.22084	0.21017	-0.0699108	0.864682	-0.108405	0.715714	-0.238651	0.219097	-0.377589	0.0224715	-0.096084	0.785077	0.0278475	0.921666	-0.257185	0.262118	-0.155289	0.646954	0.034368	0.922128	-0.15333	0.41262	0.251451	0.205087	0.028212	0.917991	0.147569	1	-0.174167	0.687179	-0.199014	0.478365	-0.718119	2.96e-06	-0.114225	0.872301	-0.322236	0.0703608	-0.198762	0.683096	-0.518919	0.00272364	Zinc finger
HORVU.MOREX.r3.1HG0044000	-0.145964	0.709467	-0.217106	0.456538	-0.0978098	0.836945	0.0208038	0.968384	0.0219119	0.982467	-0.103981	0.853298	-0.532768	0.0560436	-0.291152	0.318608	-0.721134	0.0172152	-0.324975	0.287029	-0.107043	0.837095	-0.0203358	0.990989	-0.446015	0.177726	-0.0459065	0.906271	-0.257928	0.453918	0.0145655	0.980327	-0.0605201	1	-0.219121	0.785766	-0.0971454	0.886016	-1.07153	3.13e-05	-0.418552	0.441646	-0.552739	0.0515306	0.0479687	0.995804	-0.393288	0.261516	RING/FYVE/PHD zinc finger superfamily protein
HORVU.MOREX.r3.1HG0044060	-0.0141494	0.98862	-0.324232	0.302888	-0.278844	0.529707	-0.446732	0.157846	-0.0482832	0.95734	0.212556	0.67798	-0.511262	0.124206	-0.0393543	0.933838	-0.493523	0.235278	0.25149	0.500559	-0.00657429	1	0.479995	0.323251	0.0332807	0.959677	-0.415162	0.201411	-0.234886	0.574491	-0.492516	0.150191	0.32593	0.983284	-0.312707	0.697311	0.0209894	0.991149	-0.365239	0.224786	0.167344	0.896572	-0.517614	0.106923	0.236944	0.861656	-0.44073	0.263125	28S ribosomal protein S29
HORVU.MOREX.r3.1HG0044070	0.918658	0.00399848	2.35358	8.35e-17	0.669598	0.069714	1.74391	1.9e-09	0.0815238	0.927437	0.710223	0.0589725	1.05371	0.000468256	2.29045	4.84e-16	0.744558	0.0522837	1.98818	1.09e-11	0.898755	0.00614512	0.459111	0.377168	0.694738	0.0451328	2.00055	5.27e-13	0.983067	0.00186542	1.88137	3.27e-11	0.133687	1	0.195756	0.853159	0.859265	0.0121025	1.8428	4.22e-11	0.496364	0.433069	1.97519	3.91e-11	0.290146	0.816408	0.786889	0.0234498	Transmembrane protein
HORVU.MOREX.r3.1HG0044090	-0.0249036	0.95127	-0.29605	0.153305	-0.050787	0.904603	-0.217566	0.332551	-0.33003	0.258574	-0.157193	0.653721	-0.185675	0.463753	-0.389894	0.0635423	-0.141156	0.721863	-0.213105	0.378771	-0.320464	0.246995	0.0259562	0.978913	0.000684602	1	-0.202824	0.367062	-0.155303	0.582823	-0.414291	0.0560843	-0.0978811	1	-0.213947	0.680907	-0.182288	0.638991	-0.429731	0.0358181	-0.0424129	0.976113	-0.281151	0.234217	-0.0894602	0.961456	-0.272297	0.350103	Coatomer subunit gamma
HORVU.MOREX.r3.1HG0044100	-0.611968	0.00825844	-0.0197461	0.954876	-0.560131	0.0284403	-0.119821	0.679867	-0.477903	0.0766078	-0.067132	0.90028	-0.587832	0.0105494	-0.288551	0.242134	-0.110565	0.819429	-0.287506	0.267247	-0.555382	0.0257983	0.0792178	0.902442	-0.107337	0.790389	-0.432918	0.0729956	-0.22033	0.464225	0.0293732	0.942459	0.168856	1	-0.15563	0.849498	-0.458306	0.098421	-0.450499	0.0477544	-0.339306	0.441646	-0.240863	0.377616	0.107456	0.942407	-0.0944039	0.830903	Xaa-pro aminopeptidase
HORVU.MOREX.r3.1HG0044150	-0.327036	0.590578	0.948199	0.0205522	-0.26254	0.704075	0.901957	0.0351209	-0.499527	0.485382	0.00107024	1	0.340024	0.560669	0.407897	0.409054	0.39628	0.614547	1.01166	0.0210847	0.071624	0.952377	-0.255699	0.819769	-0.596234	0.301009	0.556387	0.203068	0.233929	0.707842	0.919859	0.0297724	-0.0126895	1	-0.384836	0.758843	-0.239673	0.817392	0.566601	0.206022	-0.028538	1	0.21084	0.731638	-0.125186	0.982992	-0.0978208	0.92386	Ran-binding protein in the microtubule-organising centre protein
HORVU.MOREX.r3.1HG0044230	0.0310631	0.94404	-0.534761	0.0118682	0.242418	0.443547	-0.900418	2.12e-05	0.183616	0.677512	-0.368165	0.229912	-0.270291	0.314533	0.266184	0.265634	0.0271386	0.976288	-0.238274	0.361427	0.167292	0.679789	0.428165	0.188739	0.432097	0.106885	-0.064093	0.829819	0.362209	0.169813	-0.407796	0.0812977	0.102755	1	0.138303	0.85955	0.086162	0.881159	-0.396807	0.0721163	-0.0120171	1	-0.689378	0.00217506	-0.182349	0.864234	-0.135717	0.731889	40S ribosomal protein S17
HORVU.MOREX.r3.1HG0044290	1.55769	0.0265058	2.9757	4.82e-07	1.14258	0.165424	1.50093	0.0259556	0.84295	0.433578	2.66065	2.6e-05	3.12179	1.31e-07	2.62377	5.91e-06	1.0467	0.30122	1.79315	0.00438433	2.11309	0.001662	0.990845	0.363901	0.598861	0.4799	1.46543	0.00684036	0.624056	0.407977	0.870539	0.160861	0.395925	1	0.7035	0.588192	1.96919	0.00228183	4.21778	4.98e-12	-0.290804	0.936112	2.39269	0.000812929	1.84418	0.00707097	3.25872	4.36e-07	electron protein
HORVU.MOREX.r3.1HG0044310	0.0562966	0.85519	-0.605726	0.000250197	0.141515	0.605684	-0.534875	0.00190187	0.0528172	0.915553	-0.324749	0.169812	-0.381394	0.0469228	-0.436976	0.0121534	0.0735859	0.863981	-0.259493	0.185433	-0.309177	0.189992	0.0662855	0.894755	0.232158	0.336849	0.0209182	0.941593	0.28472	0.177067	0.0129245	0.970379	0.0267061	1	-0.148225	0.778706	-0.0587812	0.902183	-0.702247	1.98e-05	0.00898874	1	-0.463706	0.0110697	-0.173245	0.796635	-0.208356	0.42037	Nascent polypeptide-associated complex subunit beta
HORVU.MOREX.r3.1HG0044370	-0.617292	0.267642	0.0912873	0.873907	-0.402747	0.542853	-0.262142	0.626809	-0.580092	0.422715	-0.0101482	1	0.704048	0.167925	0.724979	0.114973	-0.1212	0.919734	0.0296245	0.975637	0.339439	0.672644	0.360465	0.710587	0.0343117	0.974534	0.0982947	0.875315	0.0656228	0.942606	-0.0885378	0.899871	0.000640369	1	-0.000744869	1	0	1	0	1	7.70639	5.47e-16	0	1	0	1	0	1	Glutamate--tRNA ligase
HORVU.MOREX.r3.1HG0044430	0.236116	0.499098	-0.0602498	0.856664	0.235189	0.53422	0.239026	0.397922	0.0389613	0.960681	0.0120344	0.996785	0.0602133	0.888771	-0.0399509	0.919786	-0.0071519	1	0.280029	0.347483	0.227694	0.599407	-0.222444	0.696389	-0.199259	0.611432	0.286088	0.282409	0.0418568	0.930625	0.480182	0.0630919	-0.263822	1	0.109465	0.91521	-0.544593	0.121349	0.479219	0.0681787	0.0275134	0.99625	0.636247	0.0200349	-0.00955043	1	0.267583	0.520621	Nascent polypeptide-associated complex subunit beta
HORVU.MOREX.r3.1HG0044530	-0.253385	0.368297	0.0817038	0.754121	0.0180786	0.979433	0.199748	0.408454	0.312787	0.344707	-0.152112	0.691497	-0.346363	0.162253	0.0122198	0.977676	-0.141557	0.748834	0.107174	0.717805	-0.215868	0.543698	0.164839	0.73026	-0.14163	0.695843	-0.0412235	0.894461	-0.240979	0.389421	0.123206	0.65672	-0.0811789	1	-0.214813	0.703797	0.12648	0.799623	-0.230087	0.313608	0.386176	0.329003	-0.179054	0.505274	0.189787	0.845191	-0.296993	0.32291	L-type lectin-domain containing receptor kinase VIII.2
HORVU.MOREX.r3.1HG0044670	-0.344595	0.379683	0.0200156	0.965697	-0.285525	0.518792	-0.449515	0.175045	-0.280803	0.612721	0.0132258	0.998559	0.0410495	0.943759	0.472359	0.146577	0.0836032	0.917871	-0.447843	0.221492	0.155237	0.79624	0.459017	0.383396	0.279896	0.547844	-0.383145	0.256321	0.144759	0.764094	-0.692033	0.040423	0.184012	1	-0.186704	0.868693	-0.0616269	0.948937	-0.2896	0.372947	0.0704961	0.971077	-0.511038	0.131564	-0.101795	0.977252	-0.402274	0.348472	Pentatricopeptide repeat-containing protein
HORVU.MOREX.r3.1HG0044700	-0.278416	0.491118	0.546379	0.0588001	-0.0924886	0.874321	0.453794	0.141135	-0.010344	0.999179	-0.221667	0.6803	-0.205589	0.614947	0.544231	0.0781192	-0.192975	0.753197	0.45622	0.17158	-0.233295	0.664478	0.0866264	0.924899	-0.0525576	0.932623	0.443336	0.155204	-0.48731	0.168684	0.561437	0.0777104	-0.462634	0.725203	-0.0607609	0.979503	-0.10565	0.89233	0.760575	0.00771713	0.213588	0.859554	0.383989	0.274325	0.251422	0.847684	0.44725	0.27524	Pre-mRNA-processing protein 40C
HORVU.MOREX.r3.1HG0044750	-0.175323	0.705431	0.184182	0.592631	0.117384	0.831716	0.603702	0.0439671	-0.218282	0.722293	0.14966	0.800453	0.689421	0.029652	0.162147	0.663556	0.550807	0.176344	0.340746	0.328623	0.341821	0.472944	0.125857	0.878658	-0.200682	0.689853	0.460888	0.130865	0.0896042	0.862826	0.786512	0.00763151	-0.128332	1	-0.236303	0.807285	-0.280628	0.647569	0.763234	0.0130878	0.0399748	0.992211	0.633627	0.0679755	0.277545	0.82798	0.382928	0.423257	F-box/RNI-like/FBD-like domains-containing protein
HORVU.MOREX.r3.1HG0044850	-0.00190188	1	-0.0401936	0.935109	0.0399101	0.967815	0.210679	0.615312	-0.608901	0.216222	0.000506081	1	-0.505513	0.214006	-0.545421	0.135469	0.0130335	1	-0.389364	0.335396	-0.462355	0.368338	-0.172375	0.845881	-0.0786959	0.919707	0.0295707	0.966028	-0.196154	0.726802	0.0052465	1	-0.386357	1	-0.308651	0.804764	-0.149249	0.863356	-0.347117	0.377079	-0.105737	0.959965	0.209133	0.659626	-0.100909	0.982194	0.235076	0.703381	Metal-dependent phosphohydrolase
HORVU.MOREX.r3.1HG0044860	0.212958	0.767297	0.125344	0.824676	0.257459	0.72688	-0.0743524	0.913136	0.0532639	0.973323	0.582341	0.372114	0.228366	0.726547	-0.660824	0.182658	-0.0863233	0.952075	0.23581	0.696692	0.0986641	0.927269	0.0554368	0.979805	0.383328	0.58628	0.685633	0.15079	0.190315	0.793721	0.917694	0.0555949	0.145697	1	0.121334	0.964677	-0.370764	0.694577	0.257227	0.631522	-0.277967	0.891369	0.00771694	1	0.242961	0.939634	-0.33669	0.679691	Cytochrome P450 family protein
HORVU.MOREX.r3.1HG0044990	0.139426	0.854548	0.739876	0.0918443	0.297325	0.671376	0.806155	0.0742715	-0.390615	0.648885	0.368713	0.626542	-0.152145	0.822797	0.316101	0.548983	-0.345943	0.67488	0.854294	0.064534	-0.1492	0.875096	0.0620462	0.977044	-0.12178	0.889939	0.439222	0.342692	-0.445792	0.429084	-0.0234449	0.980485	-0.257018	1	0.0540235	0.990758	-0.43349	0.585301	-0.691989	0.117283	-0.171398	0.939317	0.014258	0.995138	0.038145	1	-0.0580237	0.956584	Short chain alcohol dehydrogenase
HORVU.MOREX.r3.1HG0045040	0.557927	0.00789955	-0.55862	0.00299056	0.483188	0.0385359	-0.415571	0.0381928	-0.128296	0.769011	-0.610153	0.00422341	-0.00745996	0.991823	-0.445054	0.0250681	0.314965	0.2774	-0.236608	0.302546	-0.107951	0.786357	-0.306239	0.358168	0.0687493	0.86133	0.0725536	0.77602	0.70771	0.000495918	0.504545	0.0109403	0.0657657	1	-0.0402534	0.979013	0.0228818	0.977168	-0.0623198	0.8029	0.0536686	0.968875	0.527505	0.00941749	-0.479768	0.0653385	-0.0726809	0.85789	Thioredoxin
HORVU.MOREX.r3.1HG0045360	-0.469887	0.157916	-0.0216912	0.959544	-0.276028	0.493544	0.187626	0.572817	0.332699	0.445978	0.0402881	0.961787	-0.234055	0.525046	-0.602362	0.0430831	-0.226867	0.669336	-0.0814488	0.849703	-0.0785612	0.903234	-0.169345	0.807038	-0.0283978	0.96247	-0.348017	0.230366	-0.15492	0.700667	0.115627	0.755437	0.226156	1	-0.0503758	0.979842	-0.265983	0.623321	-0.755342	0.0144381	-0.244871	0.811058	-0.157455	0.706313	-0.229432	0.86545	-0.424695	0.325053	Nijmegen breakage syndrome 1 protein
HORVU.MOREX.r3.1HG0045490	0.187698	0.636752	0.0609163	0.86002	0.155563	0.728717	0.101273	0.769699	0.788738	0.00669739	-0.16839	0.732569	0.0956488	0.819132	0.553647	0.0410659	-0.111291	0.863981	0.292007	0.358541	-0.0175027	0.988171	0.259621	0.636478	0.467329	0.164192	0.176027	0.574673	0.347479	0.305629	0.167303	0.627185	0.228941	1	0.0136866	1	0.151722	0.80859	0.212136	0.46984	0.212232	0.840812	-0.13215	0.72052	-0.197768	0.892107	-0.00316039	1	RING/U-box superfamily protein
HORVU.MOREX.r3.1HG0045510	0.31996	0.235741	-0.37986	0.08433	0.28603	0.332634	-0.206628	0.402673	0.173471	0.693521	-0.0690405	0.889136	-0.0264895	0.951794	-0.304138	0.199268	0.12019	0.804103	-0.186145	0.495933	-0.0226602	0.975218	0.115382	0.835625	0.00275939	0.999337	-0.125109	0.62359	0.0398489	0.924053	-0.0884459	0.76447	0.0130098	1	-0.0400573	0.979842	0.11499	0.819732	-0.248584	0.267747	0.111164	0.9184	-0.296584	0.222389	0.019766	1	-0.0503021	0.916253	Prefoldin subunit
HORVU.MOREX.r3.1HG0045520	0.282421	0.826061	-0.55708	0.512832	0.426005	0.740625	-0.600675	0.495921	0.285288	0.888193	0.0104254	1	0.00487833	1	-0.162614	0.880288	-0.437476	0.79133	-0.405501	0.692468	-0.190521	0.914541	-0.0814027	0.98443	3.37439	0.001439	2.58868	0.168099	-0.701424	0.741567	4.21226	0.0145223	1.20861	1	3.38885	0.225453	-1.41205	0.528038	0.559951	0.730206	2.17961	0.114195	-2.85926	0.192574	-1.79528	0.579402	-2.85926	0.260984	zinc finger MYM-type-like protein
HORVU.MOREX.r3.1HG0045690	1.05291	0.706705	0.472657	0.836748	0.0784485	0.99464	0.418351	0.868681	1.82564	0.589738	1.02251	0.763019	0.947012	0.718788	0.369306	0.88438	0.353754	0.951315	0.555524	0.835925	-0.210543	0.970641	-1.09927	0.802894	0.159419	0.969797	0.430468	0.860756	-0.0375945	1	-0.549412	0.833203	-0.292246	1	-1.09623	0.865769	-0.670767	0.886844	-0.268554	0.91411	-0.04659	1	-0.0293818	1	-1.03114	0.929456	-0.0866748	0.990992	Transposon protein
HORVU.MOREX.r3.1HG0045720	0.243004	0.514259	0.526849	0.0494426	0.137334	0.769287	0.670699	0.0133083	0.0256766	0.980467	0.199005	0.682798	0.14566	0.708143	0.190355	0.56076	0.346245	0.418442	0.329922	0.298905	0.18711	0.708611	0.215499	0.723025	-0.0126199	0.9868	-0.026387	0.95405	-0.110982	0.795484	0.0976057	0.799861	0.0317677	1	-0.198734	0.82098	-0.178593	0.761284	-0.0295992	0.941361	-0.127616	0.928784	-0.00752215	0.998817	-0.263989	0.7947	0.0399898	0.954874	Myosin-related family protein
HORVU.MOREX.r3.1HG0045780	-0.209429	0.700476	0.74893	0.0344092	-0.0356316	0.97283	0.33559	0.42439	-0.150259	0.861955	0.531654	0.315114	0.651638	0.0848745	0.379074	0.330881	0.25623	0.707122	0.492825	0.210757	0.515115	0.287256	0.191132	0.832578	-0.0585034	0.93773	0.556153	0.119686	-0.393676	0.394253	-0.275159	0.554272	0.071974	1	0.494738	0.489819	0.146179	0.862195	0.88539	0.00842627	-0.557595	0.43184	-0.371812	0.422707	-0.479246	0.575578	0.264268	0.666216	DNA-directed RNA polymerase subunit beta
HORVU.MOREX.r3.1HG0045830	0.148996	0.693072	-0.968941	1.96e-05	0.0739326	0.88042	-0.541107	0.0271404	-0.0575041	0.93686	-0.187626	0.655172	-0.371606	0.192535	-0.997506	1.44e-05	-0.133092	0.8062	-0.918698	0.000114088	-0.510301	0.0890448	-0.285733	0.532717	0.0287493	0.957079	-0.63288	0.0074921	0.285687	0.361769	-0.283701	0.311082	0.0497888	1	-0.29888	0.590331	0.077413	0.908358	-1.0244	7.1e-06	0.173659	0.868963	-0.200404	0.510586	-0.165722	0.903448	-0.368659	0.264943	Ubiquitin carboxyl-terminal hydrolase-like protein
HORVU.MOREX.r3.1HG0045860	-1.46372	0.489187	-0.694749	0.715725	0.822604	0.760671	-2.31976	0.210917	-1.46372	0.593368	0.00914476	1	2.06888	0.203123	0	1	-1.44724	0.588413	0	1	0.0104572	1	1.60954	0.634418	-0.822035	0.412002	-0.0469932	0.971418	-0.60535	0.531593	0.384298	0.67804	-0.358005	1	-0.0953996	0.988544	0	1	0	1	0	1	1.92942	0.366053	0	1	0	1	Meprin and TRAF (MATH)-like domain protein
HORVU.MOREX.r3.1HG0045870	-0.174075	0.745089	0.825365	0.0118682	-0.064511	0.936438	0.536364	0.139096	0.136176	0.869495	0.612869	0.190758	0.650454	0.0936005	0.771399	0.0233503	0.294505	0.656649	0.370435	0.366328	0.261523	0.686378	0.510374	0.383044	0.162648	0.792753	0.400181	0.274802	-0.145699	0.793701	0.00348487	1	0.0891557	1	0.31259	0.750728	0.111779	0.903407	0.551228	0.108128	0.000460218	1	0.0768378	0.893306	0.572081	0.361783	-0.092352	0.905401	Nucleolar complex protein 2
HORVU.MOREX.r3.1HG0045890	-0.242516	0.476838	0.487029	0.045249	-0.282306	0.420147	0.495491	0.0500568	0.406634	0.261876	-0.0963406	0.858144	0.351551	0.231102	0.3769	0.149117	-0.11607	0.842046	0.187946	0.552171	0.184412	0.684305	0.0859333	0.90604	0.0265494	0.961963	0.254012	0.352576	-0.123219	0.74975	0.122806	0.713231	-0.0839484	1	0.0900862	0.935092	0.232534	0.625283	0.578805	0.016087	-0.0167392	1	-0.161608	0.621516	0.105683	0.966132	0.200993	0.622312	ALG-2 interacting protein X
HORVU.MOREX.r3.1HG0045900	-0.111597	0.75764	0.819817	0.000110859	0.153158	0.666753	0.702948	0.00158727	0.0863932	0.879522	0.25363	0.492238	0.555223	0.0187347	0.154581	0.576589	0.333721	0.326141	0.214512	0.443655	0.296068	0.385749	0.24673	0.583605	-0.0994794	0.809873	0.20916	0.415948	-0.0894091	0.804441	0.347522	0.167429	-0.158452	1	-0.0931012	0.927076	0.308382	0.391087	0.37903	0.0952582	0.265973	0.668095	0.143309	0.637695	0.262301	0.695311	-0.10427	0.815949	KH domain-containing protein
HORVU.MOREX.r3.1HG0045980	-0.127535	0.756086	0.485915	0.0595818	-0.329935	0.348887	0.222249	0.466347	-0.187907	0.717263	-0.0679095	0.917685	0.0235179	0.966381	0.473156	0.0798704	0.244359	0.591703	0.305435	0.322263	-0.102928	0.855997	0.11483	0.875467	-0.0590507	0.914686	-0.134872	0.689683	-0.0618607	0.897504	-0.340632	0.294912	-0.160268	1	-0.0774415	0.959733	0.521578	0.126222	0.154214	0.6135	0.319663	0.642	-0.215219	0.536052	0.283935	0.737484	0.120632	0.812339	E3 ubiquitin-protein ligase Hakai
HORVU.MOREX.r3.1HG0046020	0.867122	0.0973345	2.07262	6.68e-07	1.47524	0.00330021	1.48285	0.000668487	0.153021	0.901285	0.489007	0.492695	0.654133	0.219229	1.90035	5.84e-06	0.896285	0.136709	1.84504	2.01e-05	0.861351	0.136205	-0.107376	0.941042	1.50194	0.00102939	2.63931	2.46e-10	1.66018	0.000293409	2.08259	1.12e-06	-0.01022	1	0.911922	0.168428	0.72985	0.259864	1.93551	3.48e-06	0.432134	0.771866	1.96754	9.74e-06	0.181497	0.967429	0.859764	0.126981	Plant/F9H3-4 protein
HORVU.MOREX.r3.1HG0046150	-0.439994	0.376632	-1.06188	0.00319923	-0.554762	0.264165	-1.05929	0.00453356	-0.0948604	0.9321	-0.511067	0.355852	-0.850104	0.0374863	-0.832809	0.0278251	-0.627691	0.248209	-0.867039	0.0272507	-0.437634	0.461481	0.549762	0.393592	-0.0159696	0.988741	-1.71412	2.09e-06	-0.539542	0.248466	-1.32417	0.000416961	-0.0373998	1	-0.208503	0.882005	-0.505588	0.411304	-1.27487	0.000396632	-0.095598	0.969489	-1.05503	0.00696085	-0.0564949	0.99946	-0.652853	0.183959	Alpha-galactosidase
HORVU.MOREX.r3.1HG0046170	1.99486	2.23e-06	1.48222	0.000495051	1.59529	0.000948589	1.82257	2.1e-05	0.572201	0.450373	1.24328	0.0163974	1.05354	0.0224795	0.505366	0.277613	1.2724	0.0111847	0.4295	0.401592	0.427217	0.571677	0.429374	0.618605	0.422731	0.501547	0.496744	0.287174	0.44925	0.419295	0.815694	0.0712944	0.0324961	1	-0.0588696	0.989943	0.67391	0.301973	0.342261	0.504421	0.62115	0.533348	0.9846	0.0367673	0.329683	0.885338	-0.194333	0.837497	Alpha-galactosidase
HORVU.MOREX.r3.1HG0046180	0.426421	0.118241	1.4804	1.85e-12	0.668952	0.0108678	1.18694	6.06e-08	-0.0176413	0.987164	0.441847	0.157762	0.856324	0.000137476	1.16592	3.74e-08	0.333204	0.357955	1.23733	1.46e-08	0.507876	0.07346	-0.139185	0.810884	0.450889	0.109898	1.34877	1.27e-10	0.788142	0.00100504	1.1876	4.78e-08	0.149397	1	0.322496	0.513138	0.385544	0.250797	1.25857	2.32e-09	0.167173	0.865606	1.10945	1.12e-06	0.11101	0.951068	0.768919	0.00134441	Ser/Thr protein phosphatase family protein
HORVU.MOREX.r3.1HG0046190	0.464319	0.487885	1.87457	4.72e-05	0.934885	0.120629	1.51427	0.00154327	-0.0283203	0.992331	0.503709	0.512571	1.70458	0.000439548	1.33589	0.00494001	1.58727	0.00468096	1.96418	4.26e-05	1.31392	0.0152599	-0.253596	0.837149	0.587313	0.385929	1.46318	0.00164264	0.27411	0.706124	1.45113	0.00252812	-0.195155	1	-0.118126	0.967969	0.629895	0.430542	2.28765	6.78e-07	0.394452	0.833721	1.7912	0.000290327	0.742	0.497049	0.767867	0.234	Aquaporin
HORVU.MOREX.r3.1HG0046230	-0.619515	0.130875	-1.86107	9.62e-08	-0.756066	0.0738884	-0.797991	0.0251797	-0.191168	0.801687	-0.397359	0.461598	-1.26912	0.00010902	-1.85919	8.78e-08	-0.568734	0.224098	-1.43911	4.09e-05	-0.810269	0.0343657	-0.482205	0.422836	-0.813941	0.032199	-1.18784	0.000400638	-0.653314	0.0886797	-0.545001	0.146442	0.0312196	1	-0.221652	0.851286	-0.455986	0.408376	-1.6755	2.67e-06	-0.228414	0.877858	-0.501171	0.219656	-0.515323	0.504988	-0.314645	0.5804	Chloroplast inner envelope protein
HORVU.MOREX.r3.1HG0046280	0.0799839	0.811094	0.328191	0.109232	0.245951	0.369751	0.308302	0.15184	-0.0896227	0.854705	-0.0345849	0.951662	0.0480709	0.885796	0.174766	0.443181	0.343631	0.215143	-0.22504	0.346181	0.0246251	0.967766	0.171584	0.689764	0.405348	0.0934729	-0.207558	0.377631	0.309685	0.203914	-0.091896	0.755132	0.113614	1	0.0829326	0.927076	0.113701	0.80548	-0.0328842	0.906697	0.15376	0.844971	0.0584254	0.852916	-0.141294	0.89735	-0.242106	0.421389	Chloroplast inner envelope protein
HORVU.MOREX.r3.1HG0046290	0.48116	0.113873	0.143584	0.629779	0.504744	0.113851	0.346136	0.205341	-0.0446963	0.956473	-0.0280063	0.97554	0.0853541	0.837745	0.396237	0.140417	0.295837	0.498641	0.708936	0.00571061	-0.0745358	0.90262	-0.134618	0.840508	0.324331	0.370518	0.762729	0.0021842	0.578038	0.0457318	0.947201	0.000167273	0.230311	1	-0.0482755	0.981134	0.29212	0.528324	0.257245	0.365327	0.066671	0.969489	0.851826	0.00127541	0.151367	0.926999	0.325528	0.392956	G-patch domain containing protein
HORVU.MOREX.r3.1HG0046300	0.0970059	0.827403	-0.802076	0.00155665	-0.0358547	0.961015	-0.577365	0.0312561	0.260896	0.584874	-0.0335872	0.96722	-0.119801	0.756413	-0.909544	0.0004055	-0.198264	0.695048	-0.945796	0.000322759	-0.0537361	0.932444	0.0171581	0.993496	0.0425632	0.939918	0.0402768	0.919906	0.152547	0.694368	0.106326	0.772994	0.170409	1	0.360547	0.507639	-0.115697	0.863107	0.0564826	0.872118	0.0158422	1	-0.546328	0.0631034	0.0204018	1	-0.0755403	0.896586	Ubiquitin
HORVU.MOREX.r3.1HG0046320	1.4221	7.34e-07	0.724448	0.0112378	0.947247	0.00467472	0.32684	0.317456	0.797826	0.0202351	1.10463	0.000235957	1.50997	5.01e-08	0.283674	0.393718	0.712594	0.0568517	0.220166	0.560453	1.10738	0.000192669	0.831058	0.0174667	0.713232	0.0327353	0.382065	0.219871	0.869144	0.00569764	0.468251	0.1405	0.25096	1	0.106527	0.93461	0.824411	0.0133229	0.762908	0.00769926	0.0443618	0.987419	0.523031	0.106587	0.343778	0.702064	0.780496	0.0188207	Plant basic secretory family protein
HORVU.MOREX.r3.1HG0046330	3.40512	1.61e-17	2.7068	2.47e-12	1.4654	0.00118818	-0.00477108	1	2.63262	2.07e-11	3.23853	2.44e-16	4.34864	1.79e-26	2.46691	1.48e-10	1.24543	0.00977904	-0.0349783	0.966882	3.67554	5.53e-20	3.3156	1.96e-16	2.67855	1.29e-11	2.08596	4.46e-08	0.877984	0.0565529	-0.0431219	0.953865	2.041	7.54e-07	2.71181	5.22e-12	1.97376	6.2e-07	1.93378	3.56e-07	-0.325713	0.837338	0.272267	0.607265	1.51762	0.000297327	2.28412	3.54e-09	Plant basic secretory family protein
HORVU.MOREX.r3.1HG0046340	0.0880826	0.969365	-0.91265	0.555928	-1.26988	0.444036	-0.0301781	1	-1.95902	0.276365	1.88613	0.180175	0	1	0	1	0	1	1.61508	0.420508	0	1	0	1	-3.25281	0.107182	-1.65034	0.406831	-1.70679	0.353165	-1.65034	0.473812	-3.25281	0.308076	-1.65034	0.750728	-0.0807152	0.977689	-0.0235448	0.988755	-0.0158765	1	-0.301047	0.768327	0.427332	0.922966	0.252899	0.86232	Enolase
HORVU.MOREX.r3.1HG0046360	1.2121	0.492612	2.05572	0.127374	-0.579593	0.817121	0.560841	0.748709	1.24129	0.602077	2.97399	0.0766815	3.7515	0.00739532	2.91275	0.0264324	0.124233	0.988615	0.45858	0.812106	3.38256	0.0270014	1.10796	0.690835	2.90741	0.0639728	3.04537	0.0199569	1.53509	0.37725	-0.274886	0.905629	2.06509	0.73698	2.78598	0.143685	2.61831	0.122324	5.45039	7.44e-05	-0.779754	0.896572	0.640267	0.761657	3.16429	0.0644843	6.13625	2.75e-05	Ankyrin repeat-containing protein
HORVU.MOREX.r3.1HG0046400	2.78908	7.74e-05	3.80781	1.56e-08	0.482762	0.668881	-0.110568	0.918318	1.71574	0.0400675	2.90813	3.45e-05	3.49415	2.24e-07	3.221	1.07e-06	0.548667	0.682327	1.70674	0.0138875	2.87149	3.56e-05	1.73866	0.0390642	2.54046	0.000399133	4.9926	8.43e-13	0.257367	0.827192	2.86076	2.37e-05	1.40559	0.334411	2.94765	2.77e-05	2.04712	0.00624809	4.7274	5.83e-12	0.00200856	1	1.24859	0.0981794	1.67673	0.0586957	3.5958	1.44e-07	Plant basic secretory family protein
HORVU.MOREX.r3.1HG0046420	0.00482443	1	0.752561	0.0307373	0.252563	0.647145	0.675845	0.0675937	0.371752	0.539054	0.385074	0.507174	-0.0406169	0.954001	0.687006	0.0569686	-0.277736	0.682327	0.503453	0.210385	-0.0293063	0.98216	0.381452	0.590105	-0.278896	0.599078	0.982106	0.00282221	-0.498682	0.228795	0.782156	0.0295577	-0.152617	1	0.263056	0.82081	0.291213	0.66661	0.716846	0.0376458	0.106132	0.959454	0.594228	0.127884	0.461108	0.589048	0.221705	0.731552	Myosin
HORVU.MOREX.r3.1HG0046460	0.504208	0.248397	1.01749	0.0018551	0.553956	0.221264	0.438331	0.242541	0.373312	0.552069	0.532471	0.280727	1.28384	0.000145412	0.724494	0.0370215	0.446227	0.431545	0.727395	0.0446545	0.988619	0.00887375	-0.265311	0.735094	0.384653	0.437192	0.168441	0.691171	0.319272	0.495611	-0.0674231	0.90292	-0.11742	1	0.0693556	0.979013	0.194217	0.818522	1.66387	4.7e-07	0.206549	0.897854	1.05115	0.00473551	0.345734	0.802248	1.29299	0.000348211	Late embryogenesis abundant (LEA) hydroxyproline-rich glycoprotein
HORVU.MOREX.r3.1HG0046510	0.279861	0.384531	-0.951749	2.87e-05	0.524699	0.0748686	-0.982036	2.75e-05	-0.297838	0.471461	-0.399094	0.23808	-0.0621893	0.878196	-0.168975	0.554992	0.34743	0.353471	-0.328322	0.233578	-0.137017	0.778072	-0.14684	0.802905	0.402101	0.197362	0.136066	0.649063	0.636559	0.0163688	0.138012	0.670294	0.143185	1	0.0253467	0.993075	0.206087	0.671608	-0.606984	0.0108966	0.236634	0.775432	-0.243586	0.410241	-0.0692156	0.982992	-0.274719	0.452507	Reactive oxygen species modulator 1
HORVU.MOREX.r3.1HG0046540	0.163701	0.814738	-1.41402	0.000999487	-0.0158433	0.996956	-0.959888	0.0309392	0.302275	0.722293	0.627609	0.273671	0.687611	0.151811	-0.672377	0.131654	0.451427	0.530861	-1.40545	0.00143039	0.377918	0.606229	0.117137	0.92371	-0.0159147	0.990495	-0.433748	0.36891	-0.134146	0.852387	-0.579468	0.252881	0.259415	1	0.257211	0.866306	0.45087	0.558159	0.368151	0.453783	-0.045884	0.997213	0.161276	0.812756	0.385114	0.830694	0.41576	0.55906	DUF538 family protein
HORVU.MOREX.r3.1HG0046660	3.35622	0.000566916	4.96368	3.82e-07	3.33303	0.00158431	4.54113	6.3e-06	-1.98477	0.224066	2.19931	0.103929	7.354	2.2e-08	7.50683	1.45e-10	7.6353	1.1e-07	6.39703	1.4e-07	6.32015	6.35e-06	5.26103	4.53e-05	3.76612	0.000492449	5.33324	1.1e-06	4.38008	5.05e-05	5.47918	1.07e-06	-3.24452	0.352008	3.3416	0.0232907	4.07213	0.000138357	5.23431	5.49e-07	3.60936	0.00299034	4.32269	0.000138626	2.7087	0.0469378	4.75936	1.38e-05	Ripening-related protein
HORVU.MOREX.r3.1HG0046710	-0.55864	0.208997	0.553572	0.151781	-0.235243	0.687027	0.00494317	1	0.259778	0.714895	0.522464	0.349515	-0.259784	0.592465	-0.152014	0.747915	-0.432859	0.461241	-0.061591	0.920872	-0.125063	0.872019	-0.123997	0.906592	-0.205627	0.745666	0.0707042	0.898491	-0.593194	0.180342	-0.45213	0.332344	0.0743308	1	-0.128561	0.943848	-0.155081	0.858995	-0.397343	0.291168	-0.395871	0.698327	-0.763387	0.0525132	0.0970948	0.982992	-0.230735	0.709417	DNA ligase
HORVU.MOREX.r3.1HG0046770	-0.00732322	1	0.613054	0.0541746	0.0551456	0.943169	0.638016	0.0530348	-0.4823	0.324224	0.279537	0.618652	0.424314	0.279849	0.344449	0.322933	0.209406	0.76266	0.592974	0.0724261	0.547996	0.213843	-0.136763	0.878192	0.049411	0.943275	0.0762037	0.87003	0.236298	0.599387	0.427187	0.248203	0.27313	1	0.142358	0.916772	-0.0748527	0.939006	-0.0152416	0.981187	0.336966	0.712846	0.254164	0.537602	0.233885	0.883358	0.33367	0.497854	Protein arginine methyltransferase
HORVU.MOREX.r3.1HG0046780	0.195573	0.632363	-0.221008	0.458235	-0.186798	0.682531	-0.327	0.268846	0.146324	0.815135	-0.331408	0.425074	-0.319829	0.342229	-0.350439	0.234999	-0.285896	0.546392	-0.0110212	0.989694	-0.264387	0.568568	-0.100825	0.896472	-0.162047	0.734676	-0.325127	0.282025	-0.268545	0.469342	0.190547	0.58436	0.184034	1	-0.255942	0.74786	-0.210474	0.71616	-0.12331	0.719906	-0.325515	0.675977	0.362559	0.260547	-0.113529	0.966283	0.0606776	0.925753	Alpha-1
HORVU.MOREX.r3.1HG0046850	0.382213	0.106106	-0.172201	0.434946	0.34244	0.185447	-0.634187	0.00173846	0.386793	0.156095	-0.205829	0.525983	0.110929	0.696819	0.38391	0.0780209	-0.0980929	0.831058	0.0775072	0.803685	0.0310758	0.954672	0.473662	0.0905387	0.314519	0.229065	0.326133	0.134072	0.0889862	0.785772	-0.24746	0.343058	-0.0599418	1	0.157213	0.819314	0.289878	0.375502	-0.316399	0.147289	-0.0695245	0.956454	-0.609302	0.00747789	0.173607	0.860577	0.0744655	0.862244	Fiber protein Fb34
HORVU.MOREX.r3.1HG0046900	0.0542404	0.934808	0.213552	0.615264	-0.0843319	0.910719	-0.144832	0.768078	-0.320787	0.627513	0.237145	0.723007	-0.992919	0.00765018	-0.015382	0.985072	-0.0294941	0.988615	0.0143636	0.989687	-0.739524	0.0890731	-0.336894	0.642737	0.562327	0.216303	0.0339648	0.959432	0.413518	0.369012	0.164362	0.758112	-0.0614568	1	0.0195771	1	0.237439	0.756912	-0.216235	0.633538	-0.220663	0.891369	0.160418	0.768632	-0.146901	0.966889	0.0840141	0.922492	1-acyl-sn-glycerol-3-phosphate acyltransferase
HORVU.MOREX.r3.1HG0046920	-0.124137	0.728187	0.41029	0.0743297	-0.0559398	0.909146	0.43973	0.0638672	-0.0560067	0.932678	0.276177	0.440606	-0.0755906	0.835435	0.877648	0.000116036	-0.142895	0.765731	0.638567	0.00931502	0.193839	0.62292	0.65554	0.0239929	-0.252862	0.43992	-0.161317	0.546214	-0.302813	0.286579	0.198195	0.473846	-0.00399203	1	-0.177038	0.805302	-0.0443237	0.952829	0.203453	0.421972	0.0269794	0.994509	0.0485931	0.90113	0.0182694	1	-0.0567219	0.914383	Wings apart-like
HORVU.MOREX.r3.1HG0047060	-0.402169	0.20793	-0.52792	0.0409634	-0.196786	0.630343	-0.501145	0.0640492	0.155172	0.788017	0.010692	0.999349	-0.533535	0.0654446	-0.836581	0.00100996	-0.11137	0.860836	-1.35519	1.29e-07	-0.566343	0.0748753	0.0294931	0.982921	-0.539786	0.0772663	-0.693903	0.00554286	0.0211995	0.975278	-0.570561	0.0322165	-0.066436	1	-0.278466	0.666016	-0.0373721	0.967308	-1.49691	5.65e-10	-0.268484	0.750603	-0.72068	0.00725804	0.0221213	1	-0.155034	0.739815	Protochlorophyllide reductase
HORVU.MOREX.r3.1HG0047080	-0.0774262	0.845805	-0.402305	0.0922458	0.0343884	0.954742	-0.369176	0.141008	-0.428366	0.179292	-0.204888	0.606046	-0.165656	0.601115	-0.7238	0.00140636	0.227824	0.569542	-0.759887	0.000992108	-0.235153	0.541453	-0.515203	0.0969662	0.284805	0.396807	-0.604596	0.0141885	0.34646	0.230856	-0.828026	0.00123524	0.232378	1	-0.148231	0.868487	-0.260595	0.520956	-0.314135	0.201726	0.0946651	0.937613	-0.0971861	0.774803	-0.369707	0.440054	-0.152555	0.713924	Prolyl 4-hydroxylase alpha subunit
HORVU.MOREX.r3.1HG0047100	0.31455	0.673974	2.52001	7.23e-08	0.579221	0.393841	2.18586	6.88e-06	-0.322909	0.766825	1.17657	0.0640542	1.37884	0.00810298	1.45115	0.00232833	1.39304	0.0195581	1.99915	2.57e-05	1.12395	0.0642762	-0.0671048	0.977818	0.904101	0.109792	1.60714	0.000281501	0.457178	0.467091	1.80644	6.58e-05	-0.0422553	1	0.0794947	0.982731	0.605106	0.472865	1.98254	1.77e-05	0.306484	0.891366	1.46579	0.00408739	0.672206	0.593036	0.360155	0.684701	LanC-like protein
HORVU.MOREX.r3.1HG0047120	-0.929619	0.000601963	-1.01483	8.88e-05	-1.23466	1.81e-05	-0.652274	0.0167266	-0.290585	0.528499	0.334098	0.400697	-0.243454	0.463587	-1.93878	3.01e-14	-0.720842	0.0217664	-1.14299	9.58e-06	-0.182099	0.707079	-0.091524	0.903478	-0.28447	0.46549	-0.787376	0.00298957	-0.61859	0.0394198	-0.373889	0.220297	0.375851	0.822086	-0.14439	0.884199	-0.281945	0.563522	-1.27719	1.24e-06	-0.550407	0.212092	-0.811238	0.00466115	-0.142357	0.940984	-0.10766	0.841685	Epoxide hydrolase 2
HORVU.MOREX.r3.1HG0047130	-0.299327	0.379588	-0.0896544	0.786888	-0.118808	0.79597	0.158912	0.618987	-0.464193	0.201944	0.144431	0.773284	-0.0268877	0.959932	-0.167189	0.601593	-0.101037	0.878489	-0.206207	0.540208	0.0708082	0.906362	0.010751	0.999537	0.0837171	0.876992	0.092904	0.79067	-0.232416	0.525264	0.0574933	0.893274	-0.00343556	1	-0.234479	0.770886	-0.315112	0.481937	0.21647	0.466392	-0.10952	0.937181	0.311247	0.327525	-0.0350366	0.999974	-0.229487	0.612565	Pre-mRNA splicing factor-related
HORVU.MOREX.r3.1HG0047190	-0.625939	0.0149088	-0.1217	0.681768	-0.638555	0.0215874	-0.0684749	0.843068	-0.323052	0.387694	-0.0416191	0.951554	-0.450659	0.0965944	-0.260761	0.344751	-0.262368	0.518911	-0.199031	0.519504	-0.230083	0.568297	0.00322757	1	-0.481953	0.0855302	-0.386448	0.118976	-0.364753	0.193524	-0.355626	0.184612	-0.0940628	1	-0.285589	0.613792	-0.0452232	0.952829	0.0888907	0.765499	-0.0587768	0.969489	-0.352181	0.213497	0.0690846	0.982194	0.0680753	0.897511	Mediator of RNA polymerase II transcription subunit 16
HORVU.MOREX.r3.1HG0047200	0.0857054	0.865449	0.420223	0.180586	-0.190132	0.690144	0.714102	0.0172398	-0.660295	0.0770116	-0.010503	1	-0.2579	0.495501	0.605819	0.0575016	-0.20491	0.726111	0.84152	0.00643267	-0.506818	0.20803	0.161945	0.846719	-0.461941	0.240886	0.734241	0.0110617	0.533362	0.100632	0.73501	0.016258	-0.34214	0.96501	-0.0117362	1	0.0606898	0.945654	0.163976	0.661446	-0.234173	0.832399	0.232076	0.571316	-0.12271	0.964408	0.445284	0.296999	Trafficking protein particle complex subunit 13
HORVU.MOREX.r3.1HG0047250	-0.236319	0.592138	-0.395206	0.207369	0.304667	0.475625	-0.491739	0.123052	-0.0577435	0.948937	-0.122041	0.845348	0.219764	0.586352	-0.758563	0.0152259	0.191407	0.755296	-0.145993	0.721892	-0.158381	0.796825	-0.564812	0.228033	-0.109216	0.841661	-0.731917	0.0110579	-0.249809	0.525264	-0.0457609	0.924051	-0.130513	1	-0.807239	0.0246381	-0.0616092	0.950409	-0.707076	0.0278144	0.204602	0.874765	-0.087711	0.857099	0.368431	0.659882	-0.17108	0.765909	Major facilitator superfamily transporter
HORVU.MOREX.r3.1HG0047290	-0.934096	0.169129	-1.3456	0.0138706	-0.782959	0.295567	-1.63283	0.00377236	0.248484	0.854376	-0.806958	0.316376	-0.6798	0.320519	-0.452721	0.499957	-0.200145	0.890166	-0.823801	0.212168	-0.234223	0.843951	0.855403	0.371733	0.198898	0.859543	-1.76167	0.00295523	-0.791029	0.270825	-1.84142	0.00300561	0.47041	1	-0.603606	0.686562	-0.671091	0.483708	-1.85705	0.000664613	-0.850067	0.489013	-1.37615	0.0201338	-0.399484	0.895639	-1.18963	0.0809165	RP/EB family microtubule-associated protein
HORVU.MOREX.r3.1HG0047320	0.185528	0.572934	0.843329	8.41e-05	-0.115537	0.774962	0.415609	0.0823172	0.332609	0.348982	0.692955	0.00558869	0.880138	5.46e-05	1.14461	8.64e-08	-0.037007	0.963182	0.627988	0.00768322	0.805791	0.000423464	0.538771	0.0809236	-0.00544723	0.995665	0.466715	0.0359689	-0.392357	0.141232	-0.105971	0.731671	0.0444677	1	0.356885	0.393825	0.187591	0.687266	1.27572	8.01e-10	-0.219708	0.781345	-0.14961	0.63172	0.293193	0.644808	0.552014	0.0392479	CBS domain-containing protein CBSX5
HORVU.MOREX.r3.1HG0047470	-0.348574	0.489056	-0.327206	0.408127	-0.203213	0.741023	-0.21652	0.621681	-0.475668	0.424045	-0.496768	0.359482	-0.382144	0.409814	-0.270159	0.555042	0.268446	0.69942	0.671984	0.0824232	-0.737771	0.125951	0.076671	0.952167	-0.413136	0.390577	0.71499	0.0415072	-0.0581446	0.930625	0.854057	0.0173331	-0.0297685	1	0.195241	0.884199	-0.201474	0.811795	-0.687031	0.0993595	-0.296135	0.832399	-0.159592	0.781636	-0.399536	0.734803	-0.00538462	1	Maf-like protein
HORVU.MOREX.r3.1HG0047500	0.368162	0.272267	0.947858	8.16e-05	0.409216	0.238112	0.819248	0.00112931	-0.154411	0.798794	0.00477473	1	0.476199	0.107821	1.10211	1.24e-05	0.173558	0.752692	1.7074	8.68e-12	0.373055	0.333419	0.190778	0.76876	0.118128	0.804226	1.23999	1.23e-07	0.130079	0.744262	1.20283	7.33e-07	-0.112511	1	-0.0338113	0.990758	0.419116	0.313814	0.759294	0.00400048	0.271633	0.765649	0.734242	0.0102542	0.172709	0.917264	0.168434	0.743961	RING finger protein
HORVU.MOREX.r3.1HG0047560	-0.0204267	0.964424	-0.336056	0.102798	0.108447	0.758628	-0.129883	0.597196	-0.0143898	0.988934	-0.334346	0.246114	-0.311391	0.198483	-0.347717	0.109463	0.11303	0.802369	0.374481	0.0882927	-0.212934	0.528345	0.183755	0.671951	0.137438	0.688414	0.0436545	0.881487	0.207977	0.443613	0.206811	0.394472	0.0743545	1	-0.366239	0.295913	-0.139632	0.756259	-0.617486	0.00208367	-0.119963	0.896572	0.0919932	0.751253	0.0180176	1	-0.292719	0.310035	30S ribosomal protein S18
HORVU.MOREX.r3.1HG0047570	-0.0607992	0.955727	1.24643	0.0140366	0.355121	0.671501	0.687579	0.224193	0.105243	0.945864	0.373716	0.690269	0.688186	0.268491	0.557434	0.328773	0.290029	0.801616	0.911843	0.102731	0.672649	0.392002	-0.355358	0.771651	-0.00819392	0.998562	0.713474	0.190546	0.360784	0.630552	0.919891	0.0952771	0.469754	1	0.318212	0.866383	0.541768	0.57328	1.2213	0.0174978	0.217035	0.938954	1.0133	0.0755913	0.547505	0.769594	1.25861	0.0394913	Di-glucose binding protein with Kinesin motor domain-containing protein
HORVU.MOREX.r3.1HG0047580	0.202045	0.785535	1.67267	8.26e-05	0.0783068	0.943701	1.4953	0.000697715	-0.345738	0.707286	0.955795	0.100813	0.0518938	0.954321	1.50281	0.000566786	0.0851979	0.952355	0.67046	0.189226	0.435162	0.563691	0.484061	0.59327	0.536326	0.389688	1.06463	0.0134347	0.557813	0.321161	0.969607	0.0329199	-0.0933749	1	-0.220766	0.899209	0.258399	0.80548	0.0931527	0.875201	0.0575969	0.992315	-0.179805	0.782302	-0.092093	0.993349	-0.67053	0.281957	acyl-UDP-N-acetylglucosamine O-acyltransferase
HORVU.MOREX.r3.1HG0047590	0.428025	0.0146761	0.0167686	0.943467	0.350225	0.0775286	0.246651	0.151125	-0.0874265	0.817965	-0.168625	0.526042	-0.00576867	0.992132	-0.169201	0.359663	0.360948	0.0778383	-0.0276432	0.922782	-0.265811	0.238907	-0.139319	0.697175	0.402382	0.0267809	0.130245	0.484716	0.745798	2.91e-06	0.487097	0.00224551	0.144627	1	-0.139173	0.772862	0.306224	0.163388	0.201427	0.240438	0.248373	0.471142	0.240734	0.194524	-0.114228	0.898827	-0.100758	0.737021	Monothiol glutaredoxin-related
HORVU.MOREX.r3.1HG0047660	-0.052036	0.904876	1.02071	3.25e-06	0.0410561	0.94518	0.703818	0.00259115	0.230523	0.601416	0.235439	0.548502	0.260483	0.381121	0.8492	0.000175518	0.0786948	0.90047	0.848063	0.000267503	0.352573	0.305199	-0.0384218	0.969157	-0.286156	0.378985	0.380029	0.107389	-0.209464	0.510045	0.484775	0.0423401	-0.130601	1	-0.161176	0.834346	0.117039	0.839279	0.909108	3.6e-05	0.171201	0.865698	0.561429	0.023846	0.121849	0.942755	0.0338455	0.955749	Calcium uniporter protein
HORVU.MOREX.r3.1HG0047710	0.0593699	0.932133	-0.498589	0.18826	0.111122	0.879348	-0.314981	0.44968	0.0334627	0.980921	0.0298026	0.986021	-0.245023	0.621151	-0.857093	0.0213806	-0.157964	0.854511	-0.402433	0.343338	-0.459822	0.405402	-0.279712	0.723905	-0.554991	0.217413	-0.81058	0.0284559	-0.300228	0.528899	0.168339	0.727878	-0.0344088	1	-0.400003	0.665202	-0.407206	0.54094	-0.906356	0.0235529	0.0187533	1	0.036703	0.962693	0.0349743	1	0.0628214	0.94535	Ribosomal RNA small subunit methyltransferase H
HORVU.MOREX.r3.1HG0047780	0.15746	0.860775	-0.43796	0.428836	0.244148	0.78596	-0.255915	0.684936	0.234542	0.84894	-0.310086	0.742591	-0.0558035	0.956382	-0.231069	0.719998	0.0905583	0.956498	-0.168853	0.820993	-0.101684	0.9362	-0.286153	0.820878	1.76813	0.00178742	0.749155	0.217793	0.187119	0.843398	0.681176	0.305368	-0.00528877	1	-0.104662	0.98247	0.122689	0.943006	0.706624	0.220603	1.51496	0.0265277	0.391772	0.590279	-0.124195	0.989558	0.925813	0.202305	Early-responsive to dehydration stress protein (ERD4)
HORVU.MOREX.r3.1HG0047850	-0.477634	0.213683	-0.408422	0.206309	-0.391745	0.359264	-0.845508	0.00804842	-0.154362	0.826134	-0.0524878	0.950273	-0.0662764	0.894467	-0.217015	0.566571	-0.476774	0.278291	0.234597	0.548509	-0.260745	0.616145	0.214287	0.763735	-0.0105478	0.992011	0.245918	0.504576	-0.0798159	0.888916	0.144547	0.748	-0.00851735	1	0.201882	0.861995	-0.349976	0.540974	0.0640109	0.886753	-0.475026	0.506329	0.288407	0.483979	-0.0791996	0.984282	0.597771	0.142831	3-ketoacyl-CoA synthase
HORVU.MOREX.r3.1HG0047910	-1.0816	0.00318467	-0.549743	0.115284	-0.956616	0.0183379	-0.318055	0.415756	-0.028884	0.984811	0.227639	0.716035	0.236757	0.621303	-0.496549	0.176391	-0.705299	0.130552	-0.611364	0.102969	0.0207548	0.989638	-0.249494	0.750279	-0.620319	0.150075	-0.290122	0.460624	-1.09805	0.00287539	-0.146852	0.758433	-0.423775	0.948145	-0.0646554	0.979842	-0.249783	0.737313	1.12449	0.000688282	0.0756432	0.975809	0.257171	0.566785	0.262288	0.887167	0.62472	0.164688	Tetratricopeptide repeat (TPR)-like superfamily protein
HORVU.MOREX.r3.1HG0047920	-0.737144	0.18955	-0.612469	0.187481	-0.890488	0.121142	-0.598236	0.217385	-0.648701	0.369179	-0.236465	0.786895	0.199014	0.774153	-0.971324	0.0395859	-0.63313	0.38805	-0.698301	0.171887	0.0604653	0.965833	-0.295158	0.784887	-0.398564	0.581057	0.37104	0.49345	-0.507637	0.405049	-0.281686	0.65758	-0.364069	1	0.332528	0.832179	-0.715132	0.314452	0.584338	0.228363	-0.18281	0.940693	0.0555237	0.951012	0.111816	0.985746	0.338823	0.67391	Thylakoid lumenal 17.4 kDa protein
HORVU.MOREX.r3.1HG0047980	0.265503	0.298221	0.205079	0.347488	0.224276	0.433388	0.128866	0.601388	0.0198831	0.980362	0.0979854	0.810377	-0.112503	0.703114	0.19498	0.399417	0.0676655	0.898205	0.0935324	0.742885	0.0251598	0.967695	-0.0128278	0.994597	-0.0162359	0.973286	0.0613229	0.824919	0.105778	0.730108	0.194228	0.432737	0.028414	1	0.0441291	0.976178	0.104076	0.831076	-0.330898	0.120784	0.125998	0.889746	0.172611	0.502266	0.133317	0.910317	-0.0291884	0.955749	Glutamyl-tRNA reductase
HORVU.MOREX.r3.1HG0048010	0.1212	0.816862	-0.98467	0.0011454	-0.0927431	0.883372	-0.855249	0.00658712	-0.253486	0.687129	-0.1636	0.786537	-0.207472	0.625738	-0.797599	0.0114342	-0.425725	0.376854	-0.532563	0.118708	-0.501948	0.240385	-0.163986	0.835625	-0.55066	0.131693	-0.357394	0.263095	-0.154189	0.734259	-0.396676	0.236953	0.0642507	1	0.177745	0.868487	-0.122761	0.876874	-0.568918	0.0711554	0.115749	0.944188	-0.3666	0.320645	0.0713838	0.988264	-0.438794	0.314014	Membrane steroid-binding protein
HORVU.MOREX.r3.1HG0048030	-0.182217	0.381786	-0.703942	1.12e-06	-0.223087	0.287764	-0.482463	0.00161555	0.0388028	0.933643	-0.0107048	0.990977	-0.107881	0.61882	-0.648348	1.06e-05	-0.341453	0.0938535	-0.421709	0.00781858	-0.298194	0.141626	0.0505165	0.91458	-0.0525602	0.870345	-0.331566	0.0341687	-0.408052	0.0179752	0.0571708	0.798964	0.141048	1	-0.0675966	0.91649	-0.0747902	0.848569	-0.33691	0.0311201	-0.0756679	0.92924	-0.126771	0.526428	0.0515493	0.979852	-0.135154	0.6013	Membrane steroid-binding protein
HORVU.MOREX.r3.1HG0048040	0.218489	0.4308	0.859385	6.09e-06	0.153272	0.639494	1.18763	7.08e-10	0.263881	0.435393	0.0156352	0.988866	0.00680682	0.993336	0.904215	3.67e-06	0.00505732	1	1.22379	5.78e-10	-0.0717392	0.876129	-0.0236958	0.98348	0.20157	0.525419	1.23765	5.99e-11	0.362865	0.140265	1.11337	1.31e-08	-0.190434	1	0.149737	0.831074	0.338321	0.279052	0.825291	2.29e-05	0.345418	0.41881	0.988565	1.4e-06	0.111624	0.942407	0.25977	0.399443	F-box/LRR protein
HORVU.MOREX.r3.1HG0048100	-0.528748	0.0691848	-0.465986	0.0650437	-0.236197	0.529989	-0.514604	0.048225	0.258766	0.559009	-0.373226	0.308133	-0.258582	0.415364	-0.786576	0.00168506	0.0902596	0.888621	-0.420831	0.127038	0.128922	0.797936	-0.0215023	0.989197	-0.153969	0.723946	-0.481481	0.069093	-0.619002	0.0290858	-0.401703	0.164865	0.126074	1	-0.0503719	0.979493	-0.265875	0.582788	-0.952726	0.000275125	-0.151961	0.896202	-0.658454	0.0220271	-0.0579721	0.989558	-0.475852	0.170706	Malic enzyme
HORVU.MOREX.r3.1HG0048120	0.328701	0.453704	-0.242466	0.520974	-0.239929	0.646251	-0.372763	0.317456	-0.096603	0.916395	-0.405064	0.435631	0.218985	0.631747	-0.393231	0.299097	0.111143	0.897412	-0.554977	0.145405	-0.509451	0.293778	-0.0502586	0.97349	-0.236283	0.651002	0.205665	0.593629	0.0520788	0.934753	0.442733	0.222125	0.328273	1	0.130974	0.925194	0.0752942	0.940286	-0.6721	0.0478326	0.103951	0.957153	-0.0645499	0.909684	-0.251878	0.881731	0.195056	0.744058	Pyridoxine/pyridoxamine 5-phosphate oxidase
HORVU.MOREX.r3.1HG0048400	-0.013774	0.973321	-0.37048	0.0271952	0.143231	0.581316	-0.503654	0.00311949	-0.138462	0.683268	-0.194885	0.462901	0.0508914	0.853265	0.0991607	0.634055	0.0426506	0.927068	-0.140417	0.51405	-0.0444721	0.910901	0.14211	0.700106	0.319804	0.124938	0.329147	0.0663525	0.289363	0.1503	0.0529686	0.846633	0.0478054	1	0.132951	0.818107	-0.0638814	0.890051	0.0954367	0.646603	0.00381896	1	-0.321481	0.109516	0.0731756	0.966132	-0.0365149	0.929539	ATP-dependent RNA helicase
HORVU.MOREX.r3.1HG0048410	-0.45426	0.203912	-0.520147	0.083812	-0.674327	0.0573124	-0.493795	0.11557	-0.180515	0.773052	-0.0385791	0.966173	-0.854996	0.0047684	-0.483388	0.142132	-0.463691	0.268634	0.130277	0.753701	-0.565552	0.126112	0.193876	0.780753	-0.0460914	0.943121	-0.477306	0.163714	-0.287292	0.486887	0.130816	0.766403	0.147509	1	-0.206398	0.855991	-0.402874	0.402508	-0.943056	0.00280634	-0.476467	0.441646	-0.417673	0.25233	-0.10875	0.972884	-0.203216	0.707414	Tetraspanin family protein
HORVU.MOREX.r3.1HG0048420	2.10053	0.116353	5.94282	2.03e-06	2.4774	0.0757832	5.87588	5.3e-06	-1.07734	0.61608	2.39034	0.133442	2.9803	0.0178429	4.44451	0.000210365	2.55899	0.0932478	5.72484	8e-06	3.35979	0.010447	0.440925	0.896445	4.89895	0.00617536	0	1	0	1	0	1	0	1	0	1	0	1	0	1	4.23511	0.0689238	0	1	0	1	0	1	Retrovirus-related Pol polyprotein from transposon TNT 1-94
HORVU.MOREX.r3.1HG0048590	-0.339478	0.85401	-0.597573	0.592226	0.782693	0.611115	-0.523213	0.660455	-2.25341	0.196149	-1.8637	0.206725	-0.402667	0.812708	2.63315	0.0697083	-0.0680004	0.995793	3.54404	0.0085258	0.347468	0.879662	1.2596	0.716966	-0.332863	0.823494	0.612086	0.495578	0.346465	0.782557	0.473207	0.639503	-0.0351923	1	-0.0962842	0.990802	-0.0563727	0.993505	0.195985	0.898942	-1.50406	0.516909	1.05113	0.423674	-0.583187	0.922749	1.11658	0.49273	RNA 3-terminal phosphate cyclase
HORVU.MOREX.r3.1HG0048730	-0.641592	0.00136626	-0.963267	9.85e-08	-0.343812	0.157842	-0.808037	1.52e-05	0.109667	0.795082	0.0582545	0.893135	-0.795844	1.08e-05	-1.23057	1.29e-11	-0.551945	0.012588	-0.97614	1.66e-07	-0.591965	0.00278982	-0.159777	0.697175	-0.274699	0.281727	-0.843262	5.45e-06	-0.512754	0.0140195	-0.836025	1.51e-05	0.0869213	1	-0.296077	0.437228	-0.317171	0.265102	-0.937514	3.72e-07	-0.105552	0.909397	-0.962434	1.26e-06	-0.124989	0.910888	-0.402772	0.0923699	Cytochrome b561
HORVU.MOREX.r3.1HG0048800	-0.930043	0.0550076	-0.196481	0.698899	-0.488233	0.412615	0.0900962	0.882371	0.0431473	0.978701	-0.23824	0.769709	-0.680347	0.153143	-0.929741	0.0418384	-0.841007	0.127947	-0.397384	0.455215	-0.561087	0.35846	-0.0215703	0.996493	-0.482404	0.442381	-0.523538	0.269088	-0.446426	0.440206	-1.22911	0.00903441	0.140806	1	-0.272242	0.862159	-0.153547	0.889028	-0.569036	0.189153	-0.303223	0.864385	-0.572351	0.234658	-0.0142403	1	-0.388349	0.560515	Myosin heavy chain-related protein
HORVU.MOREX.r3.1HG0048840	0.472548	0.287356	-0.837663	0.0135741	0.385669	0.439182	-0.727982	0.0414754	0.92302	0.023098	0.0719296	0.937072	0.177858	0.729426	-0.517219	0.16166	0.0668811	0.952355	-0.230823	0.60781	0.0865386	0.916982	-0.44239	0.489958	-0.162595	0.799739	-1.32599	8.98e-05	0.109905	0.856208	-0.994085	0.0053866	-0.0743062	1	-0.0453212	0.990211	-0.292471	0.682946	-1.44309	1.89e-05	0.016612	1	-0.165971	0.734157	-0.126387	0.976302	-0.619462	0.17663	Lipid transfer protein
HORVU.MOREX.r3.1HG0048880	0.417727	0.543323	-1.48077	0.0014312	0.155253	0.872826	-2.09962	1.16e-05	0.377893	0.702344	-0.408551	0.614647	-0.985218	0.066964	-1.93236	3.95e-05	-0.85067	0.213807	-2.19481	5.92e-06	-0.437279	0.600133	0.363687	0.733771	0.432101	0.56543	-1.17754	0.0141953	0.165886	0.841021	-1.13139	0.0244502	0.696708	0.825128	-0.204495	0.917408	-0.0861478	0.957643	-1.72883	0.000199905	-0.255524	0.916989	-1.53798	0.00213302	-0.0563245	1	-0.522141	0.473003	Lipid transfer protein
HORVU.MOREX.r3.1HG0048990	-0.564757	0.17962	0.444969	0.221666	-0.298702	0.569696	0.52051	0.15915	-0.16585	0.837442	0.277906	0.646717	-0.380667	0.370693	-0.0971586	0.838854	-0.16595	0.834909	-0.363297	0.383728	-0.21903	0.737924	-0.330936	0.645515	-0.972271	0.0104969	-0.360042	0.362683	-0.967695	0.0100412	-0.455176	0.269835	-0.448214	0.899468	-0.0537371	0.986699	-0.332578	0.617472	-0.312615	0.426996	-0.093225	0.968875	-0.171872	0.730683	-0.439877	0.657924	-0.27952	0.639939	serine carboxypeptidase-like 34
HORVU.MOREX.r3.1HG0049040	1.13504	0.0271881	3.19086	1.45e-12	1.14834	0.0368934	2.7673	1.76e-09	-0.352227	0.712118	1.15127	0.0391179	2.38796	9.07e-08	2.66602	2.12e-09	2.02686	5.34e-05	2.52315	4.28e-08	1.69554	0.000371314	0.312744	0.772471	0.672475	0.27088	1.96047	7.26e-06	0.793313	0.145426	1.86928	3.15e-05	-0.246263	1	0.14253	0.950277	1.11307	0.0500307	3.16066	1.36e-12	0.992119	0.180778	2.10463	7.28e-06	0.79193	0.380499	0.874746	0.136565	Low-temperature-induced 65 kDa protein
HORVU.MOREX.r3.1HG0049060	-0.279853	0.380445	-0.299574	0.235382	-0.360806	0.255415	0.23006	0.393522	-0.120973	0.828171	-0.0910743	0.862664	-0.0560834	0.890141	-0.534301	0.0272564	-0.0683349	0.916404	-0.473	0.0643963	-0.105605	0.834663	-0.485194	0.161168	-0.236835	0.513473	-0.0998185	0.744796	-0.189069	0.578543	0.140433	0.653786	-0.0236864	1	0.0262508	0.992626	0.0408059	0.960722	-0.152448	0.586303	0.12145	0.923149	0.128708	0.697263	0.0278111	1	0.0785269	0.87945	Heavy-metal-associated domain-containing protein
HORVU.MOREX.r3.1HG0049110	0.809735	0.449046	3.0191	4.13e-06	0.573283	0.657343	0.736021	0.376325	2.70067	0.000324501	2.17073	0.00474301	3.66657	1.97e-08	4.13485	7.97e-09	-0.714536	0.625733	1.44162	0.110552	3.26047	1.11e-06	3.04119	0.000142412	0.86503	0.308232	2.0235	0.000729734	-0.197148	0.861182	-0.337652	0.694478	0.957073	0.761738	2.12882	0.00152836	2.424	0.000189929	3.392	1.96e-08	-0.664053	0.763692	0.167869	0.869019	2.49011	0.000140255	2.75444	1.04e-05	Valine--tRNA ligase
HORVU.MOREX.r3.1HG0049140	-0.272461	0.480273	-0.0501174	0.892478	-0.321586	0.418933	-0.00262956	1	-0.241728	0.6555	-0.366504	0.392322	-0.211514	0.577784	-0.171143	0.623408	-0.373461	0.403557	0.162059	0.66477	-0.130838	0.820487	-0.274739	0.641117	-0.393012	0.314452	-0.194866	0.57027	-0.500795	0.1431	-0.134979	0.737417	-0.191299	1	-0.359988	0.598575	-0.30205	0.5751	0.421669	0.168805	-0.0440068	0.986845	0.932652	0.00165204	0.00161561	1	0.0676284	0.922347	Leukocyte receptor cluster member 1
HORVU.MOREX.r3.1HG0049150	-0.711673	0.00588167	-0.551197	0.0263727	-0.985836	0.000264162	-0.22345	0.430177	-0.272553	0.509177	-0.138734	0.76892	-0.444971	0.109823	-0.574816	0.0308472	-0.437768	0.201253	-0.139126	0.684396	-0.445077	0.170497	-0.104042	0.882199	-0.437082	0.160457	-0.428501	0.103796	-0.566463	0.0426976	-0.434186	0.124812	0.224338	1	-0.113717	0.910579	-0.246853	0.611898	-0.312738	0.280785	-0.438208	0.385421	-0.0545448	0.904729	0.195156	0.877946	0.115128	0.824311	Vesicle-associated protein 1-1
HORVU.MOREX.r3.1HG0049180	0.0450383	0.933483	-0.312844	0.294291	0.0908567	0.87051	-0.479797	0.105224	0.252757	0.630994	-0.130757	0.815005	0.159692	0.693215	-0.333936	0.28066	0.184891	0.750756	-0.130867	0.73421	0.0439551	0.955152	-0.0235752	0.989594	0.21439	0.644615	0.341531	0.284955	0.015554	0.986212	-0.10031	0.823222	0.0942869	1	0.160251	0.884199	-0.0584402	0.949387	-0.0238907	0.957277	-0.0351266	0.992315	0.0809475	0.85561	0.0613246	0.991712	-0.193684	0.70247	Chaperone protein dnaJ
HORVU.MOREX.r3.1HG0049200	-0.330846	0.318626	-0.468307	0.0763641	-0.375458	0.273382	0.0480359	0.90044	0.164961	0.765292	0.0129074	0.995823	-0.301029	0.3357	-0.316513	0.291814	-0.394289	0.300205	0.230452	0.482445	-0.0600762	0.921054	-0.146573	0.830489	-0.15743	0.721637	-0.316243	0.260229	-0.549835	0.0604838	-0.0143168	0.979963	-0.311931	0.947966	-0.430231	0.370417	-0.00757008	1	0.0568733	0.867714	-0.116125	0.933786	-0.066369	0.8711	-0.027076	1	-0.0180866	0.983126	DUF641 family protein (DUF641)
HORVU.MOREX.r3.1HG0049340	-0.430886	0.100608	0.319474	0.164413	-0.38824	0.173186	0.439403	0.0561504	0.201908	0.636984	0.11133	0.802757	-0.232875	0.406957	0.369778	0.112806	-0.4826	0.0984843	0.461597	0.0507748	-0.0694379	0.891781	0.0924113	0.882199	-0.224436	0.503249	-0.0523227	0.869283	-0.324217	0.240151	-0.162903	0.567915	-0.144624	1	0.0558075	0.967743	0.0631943	0.924034	-0.139063	0.591649	0.18574	0.830714	-0.25533	0.341659	0.347147	0.486209	-0.189183	0.607782	U1 small nuclear ribonucleoprotein 70 kDa
HORVU.MOREX.r3.1HG0049420	-0.78257	0.0513071	-0.513611	0.161788	-0.643365	0.148322	-0.184789	0.676424	-0.0694695	0.947129	-0.317069	0.595362	-0.865671	0.0233194	-0.150401	0.747146	-0.166722	0.838353	-0.735792	0.0571587	-0.318662	0.599722	0.0693732	0.955528	-0.64825	0.135502	-1.12073	0.00149827	-1.04262	0.00619204	-1.13416	0.00214741	-0.117602	1	-0.196839	0.882067	-0.657087	0.170862	-1.06249	0.00187024	-0.236156	0.875472	-1.05137	0.00446937	-0.437157	0.654853	-0.88278	0.0301449	1-(5-phosphoribosyl)-5-[(5-phosphoribosylamino)methylideneamino] imidazole-4-carboxamide isomerase
HORVU.MOREX.r3.1HG0049450	-0.634849	0.175257	-0.473511	0.268392	-0.629706	0.207991	0.000954755	1	0.218767	0.790401	-0.430629	0.504143	-0.287249	0.582398	-0.895707	0.0290758	-0.481395	0.447983	-0.363532	0.441592	-0.486967	0.418618	-0.121315	0.91693	-0.735152	0.0962823	-0.791673	0.0345738	-0.86065	0.0359363	-1.19128	0.00234163	-0.3055	1	-0.419433	0.641689	-0.372448	0.563522	-0.42906	0.25213	-0.234042	0.880426	-0.462199	0.264757	-0.0948413	0.982992	-0.595262	0.209239	Nucleotide-diphospho-sugar transferases superfamily protein
HORVU.MOREX.r3.1HG0049460	0.0464262	0.94172	1.06934	0.000353969	0.371875	0.400995	0.893331	0.00493076	-0.547876	0.260669	-0.277064	0.645095	0.0168631	0.987477	0.85811	0.00788244	0.538863	0.257005	1.18709	0.0001516	0.358196	0.511311	0.0174037	0.996493	-0.245107	0.61639	1.29146	2.84e-06	0.150854	0.74373	1.01185	0.000620875	-0.226427	1	0.110485	0.93923	0.205948	0.756166	0.152814	0.676917	-0.063818	0.976126	0.545162	0.0996816	-0.0666757	0.991712	-0.0531774	0.943253	Electron transfer flavoprotein-ubiquinone oxidoreductase
HORVU.MOREX.r3.1HG0049480	-0.988211	0.0179359	-1.44384	7.42e-05	-0.973461	0.0311894	-1.19726	0.00145967	0.671904	0.18563	0.206802	0.766119	-0.0235127	0.97962	-1.094	0.00451462	-0.99983	0.0336652	-1.59821	4.38e-05	-0.17009	0.826948	-0.224944	0.807424	-1.00909	0.0110642	-1.75968	3.84e-07	-0.630499	0.137989	-1.74704	1.08e-06	0.195334	1	-0.410551	0.631539	-0.152063	0.873259	-0.264025	0.540308	-0.708149	0.296007	-1.28251	0.00197867	-0.335593	0.834743	0.120311	0.881434	Kinase family protein
HORVU.MOREX.r3.1HG0049500	3.45996	3.3e-15	4.79773	4.76e-25	0.903248	0.115563	1.27822	0.00776167	3.67173	6.12e-17	4.50754	1.12e-22	5.30335	2.82e-30	4.56703	4.17e-24	1.19189	0.0406327	1.25135	0.00781737	4.85369	5.25e-26	3.35492	4.2e-14	2.50372	6.57e-09	3.51739	1.88e-16	0.709993	0.188784	1.24571	0.00527901	1.74757	0.000230292	3.25847	3.86e-14	3.72048	1.52e-17	5.32959	1.89e-31	0.520806	0.702377	0.475689	0.397339	3.65585	5.95e-17	4.56136	1.99e-24	Cytochrome P450 family protein
HORVU.MOREX.r3.1HG0049550	-0.273037	0.322809	-0.155692	0.531664	-0.233463	0.446432	0.254863	0.282037	-0.00766688	0.999179	-0.0449349	0.938028	0.0928896	0.77384	-0.152155	0.562975	-0.031752	0.96737	0.0937621	0.760607	-0.0561245	0.910888	-0.0818282	0.897258	-0.298878	0.29811	-0.229503	0.33266	-0.0124375	0.983668	0.0569665	0.862014	-0.0352676	1	-0.243614	0.646672	0.0291893	0.96939	0.213694	0.356834	-0.316324	0.506953	0.328877	0.174332	-0.113868	0.940984	0.151077	0.687455	Protein BPS1
HORVU.MOREX.r3.1HG0049580	-2.16376	2.06e-06	-2.08143	3.41e-06	-1.99724	7.24e-05	-1.60555	0.00045397	-0.230844	0.823242	-0.281604	0.738515	-0.806181	0.124206	-1.88684	5.13e-05	-0.833832	0.195105	-1.52736	0.00136728	-0.126712	0.904761	0.161271	0.90363	-1.8942	4.9e-05	-2.121	3.18e-06	-1.69126	0.000445851	-1.66817	0.000360695	-0.415864	1	-1.04103	0.104312	-0.396386	0.661112	-1.34564	0.00410909	-0.619689	0.587522	-0.861136	0.100698	-0.733649	0.455342	-0.397901	0.60451	Aquaporin-1
HORVU.MOREX.r3.1HG0049600	-0.671357	0.0250821	0.229202	0.440749	0.0516442	0.936001	0.362691	0.208915	-0.0175923	0.990399	-0.327609	0.446634	-0.401531	0.218342	0.222065	0.483103	-0.306398	0.508772	0.151717	0.681902	-0.234613	0.625202	0.0656002	0.9413	0.153683	0.750691	0.228792	0.499513	-0.0420253	0.941493	0.481809	0.127261	0.208934	1	-0.339271	0.656595	-0.55349	0.135085	-0.660221	0.0183093	-0.357663	0.604811	-0.42143	0.187614	-0.4094	0.519192	-0.612959	0.07475	Kinesin-like protein
HORVU.MOREX.r3.1HG0049610	-0.268739	0.383646	-0.18431	0.48448	-0.164727	0.659333	0.118669	0.68285	0.373164	0.253319	-0.254954	0.501002	-0.333359	0.228101	-0.00158248	1	-0.318938	0.37766	0.384397	0.142322	-0.0444407	0.938668	0.0520333	0.949556	-0.182076	0.617792	-0.482427	0.0478909	-0.492109	0.0589362	-0.462744	0.078691	-0.264977	0.960703	-0.138296	0.873938	-0.358512	0.316844	-0.809026	0.000604023	-0.111814	0.926535	-0.58976	0.0227205	-0.240648	0.772987	-0.704251	0.00837814	SH3 domain-containing protein 1
[truncated: 14,291 more rows]

## Sheet: Dataset_D2_6558 sign DEGs
GeneID	Avalon_DFc4_WM4_logFC	Avalon_DFc4_WM4_FDR	Avalon_DFc7_WM7_logFC	Avalon_DFc7_WM7_FDR	Avalon_DM4_WM4_logFC	Avalon_DM4_WM4_FDR	Avalon_DM7_WM7_logFC	Avalon_DM7_WM7_FDR	Avalon_WFc4_WM4_logFC	Avalon_WFc4_WM4_FDR	Avalon_WFc7_WM7_logFC	Avalon_WFc7_WM7_FDR	Barke_DFc4_WM4_logFC	Barke_DFc4_WM4_FDR	Barke_DFc7_WM7_logFC	Barke_DFc7_WM7_FDR	Barke_DM4_WM4_logFC	Barke_DM4_WM4_FDR	Barke_DM7_WM7_logFC	Barke_DM7_WM7_FDR	Barke_WFc4_WM4_logFC	Barke_WFc4_WM4_FDR	Barke_WFc7_WM7_logFC	Barke_WFc7_WM7_FDR	Morex_DFc4_WM4_logFC	Morex_DFc4_WM4_FDR	Morex_DFc7_WM7_logFC	Morex_DFc7_WM7_FDR	Morex_DM4_WM4_logFC	Morex_DM4_WM4_FDR	Morex_DM7_WM7_logFC	Morex_DM7_WM7_FDR	Morex_WFc4_WM4_logFC	Morex_WFc4_WM4_FDR	Morex_WFc7_WM7_logFC	Morex_WFc7_WM7_FDR	Pb_DFc4_WM4_logFC	Pb_DFc4_WM4_FDR	Pb_DFc7_WM7_logFC	Pb_DFc7_WM7_FDR	Pb_DM4_WM4_logFC	Pb_DM4_WM4_FDR	Pb_DM7_WM7_logFC	Pb_DM7_WM7_FDR	Pb_WFc4_WM4_logFC	Pb_WFc4_WM4_FDR	Pb_WFc7_WM7_logFC	Pb_WFc7_WM7_FDR	gene_description
[truncated: 6,558 more rows]
