# Supplementary material for: Transcriptome and Hormone Regulations Shape Drought Stress‐Dependent Fusarium Head Blight Susceptibility in Different Barley Genotypes
Source: Plant Cell Environ. 2026 Apr 30;49(8):5738–55. doi: 10.1111/pce.70566 (PMC13353646; doi:10.1111/pce.70566)
Supplement: Supplementary file 3 — Supporting file 3 [file PCE-49-5738-s006.xlsx]

## Sheet: READ ME
Content:
This data file contains 8 lists of actual and predicted log2 fold changes compiled with multiple linear regression (MLR) model for all significant DEGs (FDR corrected p < 0.01) per barley genotype at 4 and 7 dpi; dataset M9 contains MLR model statistics
Abbreviations:
Av = Avalon
Ba = Barke
Mo = Morex
Pb = Palmella Blue
dpi = days post inoculation
DEG = differentially expressed gene
DF = Degrees of freedom
R squared = goodness of fit
Adj. R squared = adjusted goodness of fit
RMSE = Root mean squared error
AICc = Akaike´s information criterion
VIF = Variance inflation factor
β = regression coefficient
Table:	Description:
Dataset M1	Actual and predicted log2 fold changes for 1454 sign DEGs in Avalon at 4 dpi
Dataset M2	Actual and predicted log2 fold changes for 4704 sign DEGs in Avalon at 7 dpi
Dataset M3	Actual and predicted log2 fold changes for 2004 sign DEGs in Barke at 4 dpi
Dataset M4	Actual and predicted log2 fold changes for 3780 sign DEGs in Barke at 7 dpi
Dataset M5	Actual and predicted log2 fold changes for 1296 sign DEGs in Morex at 4 dpi
Dataset M6	Actual and predicted log2 fold changes for 4368 sign DEGs in Morex at 7 dpi
Dataset M7	Actual and predicted log2 fold changes for 918 sign DEGs in Palmella Blue at 4 dpi
Dataset M8	Actual and predicted log2 fold changes for 4454 sign DEGs in Palmella Blue at 7 dpi
Dataset M9	Multiple linear regression model statistics

## Sheet: M1_Av_4dpi_act vs pred values
Gene ID	Actual (log2 fold change)	Predicted (log2 fold change)
HORVU.MOREX.r3.1HG0000880	-0.630129	-0.262497
HORVU.MOREX.r3.1HG0002040	4.25168	3.7035
HORVU.MOREX.r3.1HG0002510	-1.08855	-1.1954
HORVU.MOREX.r3.1HG0003710	0.707038	0.681648
HORVU.MOREX.r3.1HG0004280	-2.37855	-1.12139
HORVU.MOREX.r3.1HG0005420	3.21611	3.84657
HORVU.MOREX.r3.1HG0005510	2.23791	2.62971
HORVU.MOREX.r3.1HG0005750	-0.656025	-0.344593
HORVU.MOREX.r3.1HG0006580	-0.641473	-0.66883
HORVU.MOREX.r3.1HG0007900	-2.33185	-2.76299
HORVU.MOREX.r3.1HG0008790	2.8072	3.38806
HORVU.MOREX.r3.1HG0008980	1.58653	1.89361
HORVU.MOREX.r3.1HG0009460	2.40034	2.39348
HORVU.MOREX.r3.1HG0009950	4.00148	4.03894
HORVU.MOREX.r3.1HG0010600	9.49538	8.20561
HORVU.MOREX.r3.1HG0010770	-0.84289	-0.361949
HORVU.MOREX.r3.1HG0011190	-0.94626	-1.0267
HORVU.MOREX.r3.1HG0011870	-1.17624	-1.78611
HORVU.MOREX.r3.1HG0012570	1.95481	2.03591
HORVU.MOREX.r3.1HG0013800	-0.825709	-0.685002
HORVU.MOREX.r3.1HG0014530	1.42645	1.22543
HORVU.MOREX.r3.1HG0015720	1.42515	1.86168
HORVU.MOREX.r3.1HG0016200	1.20239	1.31793
HORVU.MOREX.r3.1HG0017420	6.83545	6.79071
HORVU.MOREX.r3.1HG0017720	1.02148	1.14235
HORVU.MOREX.r3.1HG0017980	0.816302	0.830573
HORVU.MOREX.r3.1HG0018210	1.95353	2.13611
HORVU.MOREX.r3.1HG0018260	1.1271	1.03803
HORVU.MOREX.r3.1HG0019280	4.79433	5.44898
HORVU.MOREX.r3.1HG0019650	1.45561	1.5539
HORVU.MOREX.r3.1HG0020440	3.72526	2.8005
HORVU.MOREX.r3.1HG0020450	10.4125	9.19369
HORVU.MOREX.r3.1HG0021350	1.99104	2.47992
HORVU.MOREX.r3.1HG0021360	1.81373	1.36495
HORVU.MOREX.r3.1HG0021390	4.44489	2.8941
HORVU.MOREX.r3.1HG0021960	1.00266	1.17244
HORVU.MOREX.r3.1HG0021970	3.02073	3.66856
HORVU.MOREX.r3.1HG0023950	1.04929	0.918878
HORVU.MOREX.r3.1HG0026010	-0.976347	-1.0317
HORVU.MOREX.r3.1HG0027640	1.82896	2.74198
HORVU.MOREX.r3.1HG0027650	3.87488	4.71595
HORVU.MOREX.r3.1HG0028150	-1.08188	-1.60724
HORVU.MOREX.r3.1HG0029360	2.75151	3.63848
HORVU.MOREX.r3.1HG0030670	1.18496	1.22781
HORVU.MOREX.r3.1HG0032990	0.770306	0.741448
HORVU.MOREX.r3.1HG0033540	-0.624326	-0.928393
HORVU.MOREX.r3.1HG0036390	0.917769	0.656559
HORVU.MOREX.r3.1HG0038590	0.853133	1.36135
HORVU.MOREX.r3.1HG0039390	2.8579	1.7641
HORVU.MOREX.r3.1HG0040790	1.1831	0.883555
HORVU.MOREX.r3.1HG0040800	0.744302	0.925087
HORVU.MOREX.r3.1HG0041280	-2.40732	-2.40256
HORVU.MOREX.r3.1HG0041820	0.726174	0.726484
HORVU.MOREX.r3.1HG0042060	-1.18152	-0.289844
HORVU.MOREX.r3.1HG0043710	-0.830164	-0.778158
HORVU.MOREX.r3.1HG0044070	0.918658	0.758405
HORVU.MOREX.r3.1HG0044100	-0.611968	-1.02114
HORVU.MOREX.r3.1HG0045040	0.557927	0.394585
HORVU.MOREX.r3.1HG0046170	1.99486	2.01451
HORVU.MOREX.r3.1HG0046320	1.4221	1.59734
HORVU.MOREX.r3.1HG0046330	3.40512	3.36348
HORVU.MOREX.r3.1HG0046400	2.78908	1.97112
HORVU.MOREX.r3.1HG0046660	3.35622	2.48076
HORVU.MOREX.r3.1HG0047120	-0.929619	-1.53629
HORVU.MOREX.r3.1HG0047910	-1.0816	-0.967763
HORVU.MOREX.r3.1HG0048730	-0.641592	-0.21664
HORVU.MOREX.r3.1HG0049150	-0.711673	-1.25745
HORVU.MOREX.r3.1HG0049500	3.45996	3.84071
HORVU.MOREX.r3.1HG0049580	-2.16376	-2.25924
HORVU.MOREX.r3.1HG0049640	-1.56771	-2.58624
HORVU.MOREX.r3.1HG0049980	-1.42314	-1.6455
HORVU.MOREX.r3.1HG0050190	1.07249	0.716331
HORVU.MOREX.r3.1HG0050330	-0.812726	-0.287552
HORVU.MOREX.r3.1HG0050670	-1.78949	-1.45009
HORVU.MOREX.r3.1HG0051100	-1.24573	-0.857726
HORVU.MOREX.r3.1HG0051740	2.45729	2.59062
HORVU.MOREX.r3.1HG0051750	2.26033	2.39506
HORVU.MOREX.r3.1HG0051800	5.708	4.98929
HORVU.MOREX.r3.1HG0051860	4.02059	4.68119
HORVU.MOREX.r3.1HG0051870	3.05627	2.20613
HORVU.MOREX.r3.1HG0051880	7.42643	7.22193
HORVU.MOREX.r3.1HG0051890	4.2788	4.23839
HORVU.MOREX.r3.1HG0051910	2.4721	3.05164
HORVU.MOREX.r3.1HG0052090	1.22925	1.28525
HORVU.MOREX.r3.1HG0052700	-0.66342	-1.5832
HORVU.MOREX.r3.1HG0052790	-0.752937	-0.767662
HORVU.MOREX.r3.1HG0053610	1.05614	1.08813
HORVU.MOREX.r3.1HG0054070	1.38694	1.43652
HORVU.MOREX.r3.1HG0054110	-1.38757	-1.77888
HORVU.MOREX.r3.1HG0054160	3.90966	3.91738
HORVU.MOREX.r3.1HG0054950	3.44901	3.48233
HORVU.MOREX.r3.1HG0056240	1.83435	0.588576
HORVU.MOREX.r3.1HG0057350	1.21253	1.12197
HORVU.MOREX.r3.1HG0057610	0.970217	0.759961
HORVU.MOREX.r3.1HG0057820	-1.60284	-0.654857
HORVU.MOREX.r3.1HG0058310	1.28681	0.779863
HORVU.MOREX.r3.1HG0058930	2.28203	2.72966
HORVU.MOREX.r3.1HG0059290	1.41013	1.78995
HORVU.MOREX.r3.1HG0059300	1.39048	1.50527
HORVU.MOREX.r3.1HG0059680	2.563	2.33415
HORVU.MOREX.r3.1HG0059790	-0.839923	-1.05521
HORVU.MOREX.r3.1HG0060200	5.19743	5.59927
HORVU.MOREX.r3.1HG0060770	1.13303	1.15929
HORVU.MOREX.r3.1HG0062420	1.96279	0.832254
HORVU.MOREX.r3.1HG0062900	6.78966	6.54479
HORVU.MOREX.r3.1HG0063330	2.83275	2.92003
HORVU.MOREX.r3.1HG0063430	0.852388	0.625398
HORVU.MOREX.r3.1HG0063630	2.52898	2.43131
HORVU.MOREX.r3.1HG0063980	5.54089	6.19609
HORVU.MOREX.r3.1HG0064020	-0.639745	-0.808075
HORVU.MOREX.r3.1HG0064060	4.20806	4.78432
HORVU.MOREX.r3.1HG0064390	1.42286	1.75417
HORVU.MOREX.r3.1HG0064500	-0.936727	-1.42696
HORVU.MOREX.r3.1HG0064770	-0.512383	-0.801136
HORVU.MOREX.r3.1HG0064900	1.21245	1.49492
HORVU.MOREX.r3.1HG0064910	3.09856	2.72226
HORVU.MOREX.r3.1HG0065130	1.76201	2.05349
HORVU.MOREX.r3.1HG0065360	0.681915	0.504341
HORVU.MOREX.r3.1HG0065400	7.83517	7.34858
HORVU.MOREX.r3.1HG0066260	-0.868821	-0.926316
HORVU.MOREX.r3.1HG0066620	1.78049	1.43679
HORVU.MOREX.r3.1HG0066680	1.92645	1.94092
HORVU.MOREX.r3.1HG0067020	-0.915153	-0.925345
HORVU.MOREX.r3.1HG0067140	2.44107	1.7208
HORVU.MOREX.r3.1HG0067180	2.46614	2.54717
HORVU.MOREX.r3.1HG0067190	2.29901	2.27417
HORVU.MOREX.r3.1HG0068180	6.34219	6.23993
HORVU.MOREX.r3.1HG0069030	1.84002	2.43503
HORVU.MOREX.r3.1HG0069290	-0.503379	-0.179232
HORVU.MOREX.r3.1HG0069460	1.32193	1.60766
HORVU.MOREX.r3.1HG0069570	-0.632662	-0.534455
HORVU.MOREX.r3.1HG0070430	1.20822	1.11013
HORVU.MOREX.r3.1HG0070560	5.63721	3.17597
HORVU.MOREX.r3.1HG0071020	2.75714	2.90243
HORVU.MOREX.r3.1HG0071400	1.77554	1.553
HORVU.MOREX.r3.1HG0071420	0.831083	1.03937
HORVU.MOREX.r3.1HG0071500	4.35539	4.28114
HORVU.MOREX.r3.1HG0071960	-0.776506	-0.501767
HORVU.MOREX.r3.1HG0072060	2.08282	1.74174
HORVU.MOREX.r3.1HG0072150	1.68756	1.84498
HORVU.MOREX.r3.1HG0073500	-2.94411	-1.50067
HORVU.MOREX.r3.1HG0073650	1.34691	1.41965
HORVU.MOREX.r3.1HG0073940	0.975748	0.998981
HORVU.MOREX.r3.1HG0074020	-0.928325	-1.19312
HORVU.MOREX.r3.1HG0074260	-0.589445	-0.799763
HORVU.MOREX.r3.1HG0075860	0.456249	0.610467
HORVU.MOREX.r3.1HG0076150	-2.30266	-1.76349
HORVU.MOREX.r3.1HG0076400	2.64688	1.71235
HORVU.MOREX.r3.1HG0076590	1.52005	0.983636
HORVU.MOREX.r3.1HG0076600	0.843658	1.00013
HORVU.MOREX.r3.1HG0076630	3.29799	3.69126
HORVU.MOREX.r3.1HG0077190	-1.02314	-0.883111
HORVU.MOREX.r3.1HG0077330	3.06816	3.881
HORVU.MOREX.r3.1HG0077410	3.95239	4.64183
HORVU.MOREX.r3.1HG0077950	-0.938256	-0.855718
HORVU.MOREX.r3.1HG0078000	1.07452	1.03263
HORVU.MOREX.r3.1HG0078570	-0.889271	-0.556831
HORVU.MOREX.r3.1HG0079430	5.15261	5.08111
HORVU.MOREX.r3.1HG0079460	4.57896	4.8562
HORVU.MOREX.r3.1HG0079470	5.89876	6.17631
HORVU.MOREX.r3.1HG0079500	5.24505	5.98382
HORVU.MOREX.r3.1HG0079820	-0.838069	-1.04571
HORVU.MOREX.r3.1HG0080010	2.23281	2.07683
HORVU.MOREX.r3.1HG0080140	0.965634	1.08809
HORVU.MOREX.r3.1HG0080630	1.33779	1.16294
HORVU.MOREX.r3.1HG0080790	-0.938913	-0.440465
HORVU.MOREX.r3.1HG0080860	1.51763	0.874007
HORVU.MOREX.r3.1HG0080890	1.29278	0.35985
HORVU.MOREX.r3.1HG0080920	1.44156	1.42495
HORVU.MOREX.r3.1HG0080940	3.76474	5.44129
HORVU.MOREX.r3.1HG0081000	0.721333	0.446107
HORVU.MOREX.r3.1HG0081110	1.41907	1.52951
HORVU.MOREX.r3.1HG0081380	2.74412	2.36814
HORVU.MOREX.r3.1HG0081680	3.45994	3.68113
HORVU.MOREX.r3.1HG0081980	1.45066	1.49375
HORVU.MOREX.r3.1HG0082040	3.2264	3.83645
HORVU.MOREX.r3.1HG0082050	-0.580749	-0.264755
HORVU.MOREX.r3.1HG0082230	0.79255	0.706055
HORVU.MOREX.r3.1HG0082740	2.65814	3.19346
HORVU.MOREX.r3.1HG0083130	5.84997	6.097
HORVU.MOREX.r3.1HG0083780	5.31949	4.70111
HORVU.MOREX.r3.1HG0083880	0.691883	0.643949
HORVU.MOREX.r3.1HG0084330	2.72271	3.47438
HORVU.MOREX.r3.1HG0084390	2.64851	2.65719
HORVU.MOREX.r3.1HG0084950	1.46702	1.83761
HORVU.MOREX.r3.1HG0085100	-1.83854	-1.70927
HORVU.MOREX.r3.1HG0085550	-2.04716	-1.51794
HORVU.MOREX.r3.1HG0085710	8.03434	7.23038
HORVU.MOREX.r3.1HG0085780	6.52054	6.68926
HORVU.MOREX.r3.1HG0085810	2.28959	2.25135
HORVU.MOREX.r3.1HG0085920	1.94437	2.25235
HORVU.MOREX.r3.1HG0086260	3.34867	4.03242
HORVU.MOREX.r3.1HG0086940	-0.562321	-0.587342
HORVU.MOREX.r3.1HG0087330	3.721	2.79603
HORVU.MOREX.r3.1HG0087670	-1.34106	-1.43983
HORVU.MOREX.r3.1HG0087850	1.06537	1.65705
HORVU.MOREX.r3.1HG0087910	3.35803	3.80787
HORVU.MOREX.r3.1HG0088500	0.592118	0.454965
HORVU.MOREX.r3.1HG0088960	-1.18629	-0.695611
HORVU.MOREX.r3.1HG0089480	-3.47991	-7.51358
HORVU.MOREX.r3.1HG0089690	-3.52077	-3.88653
HORVU.MOREX.r3.1HG0089770	6.99241	7.98296
HORVU.MOREX.r3.1HG0089900	4.90766	7.38823
HORVU.MOREX.r3.1HG0089920	5.29973	6.53761
HORVU.MOREX.r3.1HG0090010	2.44353	2.12861
HORVU.MOREX.r3.1HG0090140	2.02012	2.49554
HORVU.MOREX.r3.1HG0090740	1.65126	1.64583
HORVU.MOREX.r3.1HG0091080	3.20816	3.71342
HORVU.MOREX.r3.1HG0091990	-3.30882	-3.46409
HORVU.MOREX.r3.1HG0092010	-1.28377	-1.07341
HORVU.MOREX.r3.1HG0092020	-1.54448	-1.98094
HORVU.MOREX.r3.1HG0092830	3.88811	3.9218
HORVU.MOREX.r3.1HG0092910	4.1927	4.64743
HORVU.MOREX.r3.1HG0093550	2.18646	2.53887
HORVU.MOREX.r3.1HG0093740	1.97788	2.01659
HORVU.MOREX.r3.1HG0093870	2.96731	1.6204
HORVU.MOREX.r3.1HG0094050	-1.18354	-1.53266
HORVU.MOREX.r3.1HG0095170	1.49059	0.972808
HORVU.MOREX.r3.1HG0095200	-0.888323	-1.34099
HORVU.MOREX.r3.2HG0096310	1.30828	1.37388
HORVU.MOREX.r3.2HG0096750	5.77265	5.55233
HORVU.MOREX.r3.2HG0098040	2.58302	1.66763
HORVU.MOREX.r3.2HG0099280	3.39277	3.9758
HORVU.MOREX.r3.2HG0099360	2.59849	1.79664
HORVU.MOREX.r3.2HG0099420	4.57848	4.84699
HORVU.MOREX.r3.2HG0099480	4.05042	4.26915
HORVU.MOREX.r3.2HG0099570	3.35414	4.43289
HORVU.MOREX.r3.2HG0099640	3.7678	4.16688
HORVU.MOREX.r3.2HG0099930	1.03392	1.18993
HORVU.MOREX.r3.2HG0100660	-0.529837	-0.383956
HORVU.MOREX.r3.2HG0101360	1.26149	0.740532
HORVU.MOREX.r3.2HG0101720	-3.26453	-3.6408
HORVU.MOREX.r3.2HG0101890	3.63104	3.86144
HORVU.MOREX.r3.2HG0102150	2.27665	1.61116
HORVU.MOREX.r3.2HG0103630	1.73488	2.15204
HORVU.MOREX.r3.2HG0104120	0.561887	0.76321
HORVU.MOREX.r3.2HG0104780	-1.64088	-1.66263
HORVU.MOREX.r3.2HG0104810	-1.62434	-2.29354
HORVU.MOREX.r3.2HG0105150	1.47926	1.43823
HORVU.MOREX.r3.2HG0106390	5.32817	4.46853
HORVU.MOREX.r3.2HG0106450	5.28947	5.07831
HORVU.MOREX.r3.2HG0106640	0.901617	1.13344
HORVU.MOREX.r3.2HG0107270	5.58868	5.63931
HORVU.MOREX.r3.2HG0107940	4.9208	4.54819
HORVU.MOREX.r3.2HG0108240	1.03447	1.10866
HORVU.MOREX.r3.2HG0108630	-1.11164	-1.01361
HORVU.MOREX.r3.2HG0109800	-2.1023	-1.13225
HORVU.MOREX.r3.2HG0109860	5.74627	5.37165
HORVU.MOREX.r3.2HG0111280	-1.22881	-0.329434
HORVU.MOREX.r3.2HG0111290	1.67255	2.30175
HORVU.MOREX.r3.2HG0111370	2.17896	2.34642
HORVU.MOREX.r3.2HG0111410	1.04088	1.54508
HORVU.MOREX.r3.2HG0111820	2.44355	3.26498
HORVU.MOREX.r3.2HG0112030	-0.881493	-0.493244
HORVU.MOREX.r3.2HG0112530	-1.0239	-0.842674
HORVU.MOREX.r3.2HG0113190	-0.915502	-0.555252
HORVU.MOREX.r3.2HG0114130	-1.68789	-1.23111
HORVU.MOREX.r3.2HG0114280	1.37475	0.998649
HORVU.MOREX.r3.2HG0115300	0.415458	0.534397
HORVU.MOREX.r3.2HG0115410	-1.76786	-1.68994
HORVU.MOREX.r3.2HG0115850	1.82446	2.09368
HORVU.MOREX.r3.2HG0116760	1.34384	1.24079
HORVU.MOREX.r3.2HG0117030	-0.744185	-0.838171
HORVU.MOREX.r3.2HG0117100	-0.801687	-1.53906
HORVU.MOREX.r3.2HG0117610	-1.37547	-0.991671
HORVU.MOREX.r3.2HG0119270	-1.25028	-1.11225
HORVU.MOREX.r3.2HG0120870	1.43411	1.71476
HORVU.MOREX.r3.2HG0121380	2.24857	2.36568
HORVU.MOREX.r3.2HG0121410	4.24055	4.43977
HORVU.MOREX.r3.2HG0122140	1.40139	1.70698
HORVU.MOREX.r3.2HG0122480	5.59613	5.68832
HORVU.MOREX.r3.2HG0122530	3.96935	3.18418
HORVU.MOREX.r3.2HG0122600	3.16541	2.58247
HORVU.MOREX.r3.2HG0122620	3.54338	2.55724
HORVU.MOREX.r3.2HG0123810	1.04206	1.43433
HORVU.MOREX.r3.2HG0124110	1.18653	0.758661
HORVU.MOREX.r3.2HG0126450	3.0871	3.49099
HORVU.MOREX.r3.2HG0126780	0.509886	0.188081
HORVU.MOREX.r3.2HG0126880	0.786676	0.923395
HORVU.MOREX.r3.2HG0127330	1.0315	0.705761
HORVU.MOREX.r3.2HG0127420	2.24074	0.839407
HORVU.MOREX.r3.2HG0127900	-1.53385	-1.47412
HORVU.MOREX.r3.2HG0128040	1.75461	2.21121
HORVU.MOREX.r3.2HG0128980	1.29613	1.32393
HORVU.MOREX.r3.2HG0129980	0.532375	0.477802
HORVU.MOREX.r3.2HG0130210	7.60045	6.34459
HORVU.MOREX.r3.2HG0130740	1.53701	1.6667
HORVU.MOREX.r3.2HG0131170	2.29228	2.31645
HORVU.MOREX.r3.2HG0131350	0.671566	0.699487
HORVU.MOREX.r3.2HG0131380	-0.731074	-0.783857
HORVU.MOREX.r3.2HG0131580	-1.29073	-0.675527
HORVU.MOREX.r3.2HG0131630	2.16364	2.50988
HORVU.MOREX.r3.2HG0132170	-0.942562	-0.506748
HORVU.MOREX.r3.2HG0133340	-0.394272	-0.316768
HORVU.MOREX.r3.2HG0134190	10.0945	8.73001
HORVU.MOREX.r3.2HG0134640	6.35447	6.65854
HORVU.MOREX.r3.2HG0134860	1.10984	1.42349
HORVU.MOREX.r3.2HG0135420	1.38851	1.82667
HORVU.MOREX.r3.2HG0136150	-1.27788	-0.750926
HORVU.MOREX.r3.2HG0139040	2.23506	3.10943
HORVU.MOREX.r3.2HG0139080	7.91847	6.70405
HORVU.MOREX.r3.2HG0139350	3.91132	4.2037
HORVU.MOREX.r3.2HG0140170	2.36457	2.69461
HORVU.MOREX.r3.2HG0140270	0.680745	0.772628
HORVU.MOREX.r3.2HG0141190	2.5508	3.1164
HORVU.MOREX.r3.2HG0143600	-0.818728	-0.970968
HORVU.MOREX.r3.2HG0152370	0.697696	0.69391
HORVU.MOREX.r3.2HG0152860	-0.714666	-0.689181
HORVU.MOREX.r3.2HG0152970	-1.00447	-0.81698
HORVU.MOREX.r3.2HG0153420	-0.960596	-1.16463
HORVU.MOREX.r3.2HG0153640	2.70223	0.30188
HORVU.MOREX.r3.2HG0153650	-1.48256	-1.71187
HORVU.MOREX.r3.2HG0153830	-1.44074	-1.33893
HORVU.MOREX.r3.2HG0154160	-1.2474	-1.56244
HORVU.MOREX.r3.2HG0154170	-0.950973	-0.811042
HORVU.MOREX.r3.2HG0157170	-0.840836	-0.366446
HORVU.MOREX.r3.2HG0157210	2.41056	3.29544
HORVU.MOREX.r3.2HG0158120	1.80467	1.95659
HORVU.MOREX.r3.2HG0159100	1.4306	1.36448
HORVU.MOREX.r3.2HG0159420	0.857994	0.265211
HORVU.MOREX.r3.2HG0159940	-0.672501	-0.728421
HORVU.MOREX.r3.2HG0160240	4.104	4.74181
HORVU.MOREX.r3.2HG0160560	1.29826	0.899722
HORVU.MOREX.r3.2HG0160920	1.95866	2.02921
HORVU.MOREX.r3.2HG0162570	1.15684	0.00822753
HORVU.MOREX.r3.2HG0163880	5.07531	5.10761
HORVU.MOREX.r3.2HG0165740	1.18115	1.22523
HORVU.MOREX.r3.2HG0166310	-1.84852	-2.54085
HORVU.MOREX.r3.2HG0167310	-1.06982	-0.942353
HORVU.MOREX.r3.2HG0168120	2.46593	2.44039
HORVU.MOREX.r3.2HG0168330	1.70673	1.83774
HORVU.MOREX.r3.2HG0168580	1.34315	1.02346
HORVU.MOREX.r3.2HG0168770	2.70936	3.19659
HORVU.MOREX.r3.2HG0169880	0.890852	0.797205
HORVU.MOREX.r3.2HG0172010	1.15017	0.834235
HORVU.MOREX.r3.2HG0172300	2.00303	2.01966
HORVU.MOREX.r3.2HG0172490	0.856599	1.27214
HORVU.MOREX.r3.2HG0172790	0.94502	1.18872
HORVU.MOREX.r3.2HG0173170	1.00488	0.892647
HORVU.MOREX.r3.2HG0173320	1.03909	1.23286
HORVU.MOREX.r3.2HG0173680	0.953436	1.39056
HORVU.MOREX.r3.2HG0174890	-1.62441	-1.42209
HORVU.MOREX.r3.2HG0175580	1.15924	0.648526
HORVU.MOREX.r3.2HG0176250	2.26472	3.00877
HORVU.MOREX.r3.2HG0177440	-1.40812	-1.23562
HORVU.MOREX.r3.2HG0177740	1.08026	0.916504
HORVU.MOREX.r3.2HG0178010	2.02061	2.34596
HORVU.MOREX.r3.2HG0178020	3.22638	3.07426
HORVU.MOREX.r3.2HG0178670	1.3831	1.37493
HORVU.MOREX.r3.2HG0179650	1.75833	1.5688
HORVU.MOREX.r3.2HG0180690	0.866665	1.12829
HORVU.MOREX.r3.2HG0180730	-1.77359	-1.28477
HORVU.MOREX.r3.2HG0181540	1.92965	1.74511
HORVU.MOREX.r3.2HG0181770	2.5713	1.08227
HORVU.MOREX.r3.2HG0181840	1.03971	1.37499
HORVU.MOREX.r3.2HG0182730	6.40853	6.07985
HORVU.MOREX.r3.2HG0183600	2.49418	1.33257
HORVU.MOREX.r3.2HG0183710	-0.887649	-0.485392
HORVU.MOREX.r3.2HG0184740	-1.67213	-1.41464
HORVU.MOREX.r3.2HG0185100	2.03876	1.8441
HORVU.MOREX.r3.2HG0185490	-1.42696	0.0440997
HORVU.MOREX.r3.2HG0185500	-1.07027	-0.797834
HORVU.MOREX.r3.2HG0185980	3.0989	2.74345
HORVU.MOREX.r3.2HG0186150	2.61521	1.80446
HORVU.MOREX.r3.2HG0186400	1.05614	1.0503
HORVU.MOREX.r3.2HG0186410	1.68579	1.42039
HORVU.MOREX.r3.2HG0186480	4.40107	4.80777
HORVU.MOREX.r3.2HG0186870	1.28443	1.06953
HORVU.MOREX.r3.2HG0187360	-0.719997	-0.354984
HORVU.MOREX.r3.2HG0187670	6.55618	6.45688
HORVU.MOREX.r3.2HG0190580	6.81475	6.3682
HORVU.MOREX.r3.2HG0190680	1.03723	0.594099
HORVU.MOREX.r3.2HG0191440	1.60254	1.27607
HORVU.MOREX.r3.2HG0192220	1.81274	1.77085
HORVU.MOREX.r3.2HG0192540	-0.658765	-0.623988
HORVU.MOREX.r3.2HG0192640	1.53387	1.66044
HORVU.MOREX.r3.2HG0192720	0.812081	1.10248
HORVU.MOREX.r3.2HG0192890	2.68868	2.11781
HORVU.MOREX.r3.2HG0193640	0.919623	1.06315
HORVU.MOREX.r3.2HG0193660	4.85661	5.12508
HORVU.MOREX.r3.2HG0193690	2.56522	2.3801
HORVU.MOREX.r3.2HG0194350	7.76378	7.27078
HORVU.MOREX.r3.2HG0194510	1.09373	0.960932
HORVU.MOREX.r3.2HG0194700	-0.755165	-0.67916
HORVU.MOREX.r3.2HG0194750	1.05293	1.40528
HORVU.MOREX.r3.2HG0194770	1.56661	1.70579
HORVU.MOREX.r3.2HG0194790	0.773527	1.1171
HORVU.MOREX.r3.2HG0196050	1.22736	1.41074
HORVU.MOREX.r3.2HG0196330	-0.762757	-1.65123
HORVU.MOREX.r3.2HG0196990	1.89474	1.73875
HORVU.MOREX.r3.2HG0198150	-1.14094	-0.813736
HORVU.MOREX.r3.2HG0198320	2.2303	2.12093
HORVU.MOREX.r3.2HG0200290	-0.583851	-0.197646
HORVU.MOREX.r3.2HG0200390	1.78628	1.29975
HORVU.MOREX.r3.2HG0200560	1.60146	2.26117
HORVU.MOREX.r3.2HG0200640	0.632655	0.734806
HORVU.MOREX.r3.2HG0200920	4.10297	3.94462
HORVU.MOREX.r3.2HG0201150	-0.831301	-0.84595
HORVU.MOREX.r3.2HG0201420	2.06079	1.72296
HORVU.MOREX.r3.2HG0202640	0.715898	0.608111
HORVU.MOREX.r3.2HG0202880	1.72944	2.39418
HORVU.MOREX.r3.2HG0203080	3.17326	3.23624
HORVU.MOREX.r3.2HG0203120	5.86792	5.65915
HORVU.MOREX.r3.2HG0203200	7.44647	6.41849
HORVU.MOREX.r3.2HG0203250	4.23559	4.48093
HORVU.MOREX.r3.2HG0203620	1.79134	1.18249
HORVU.MOREX.r3.2HG0204170	1.05746	1.21477
HORVU.MOREX.r3.2HG0204290	1.77112	2.15387
HORVU.MOREX.r3.2HG0204350	-0.718325	-0.748695
HORVU.MOREX.r3.2HG0204520	1.04544	0.807443
HORVU.MOREX.r3.2HG0205260	10.6925	9.70826
HORVU.MOREX.r3.2HG0205290	8.45187	7.54953
HORVU.MOREX.r3.2HG0205310	9.07	7.7114
HORVU.MOREX.r3.2HG0206550	-0.925226	-0.646225
HORVU.MOREX.r3.2HG0206860	-2.09778	-2.00694
HORVU.MOREX.r3.2HG0207010	-0.877556	-1.02422
HORVU.MOREX.r3.2HG0207200	-1.04483	-0.682244
HORVU.MOREX.r3.2HG0208900	1.13251	1.55517
HORVU.MOREX.r3.2HG0209180	-1.80031	-2.24806
HORVU.MOREX.r3.2HG0209690	-0.771624	-0.329985
HORVU.MOREX.r3.2HG0209720	8.18108	7.45715
HORVU.MOREX.r3.2HG0209730	5.94552	5.42366
HORVU.MOREX.r3.2HG0209950	5.35956	5.37362
HORVU.MOREX.r3.2HG0210610	0.753646	1.21316
HORVU.MOREX.r3.2HG0211930	3.20015	3.75565
HORVU.MOREX.r3.2HG0212850	6.19308	6.57062
HORVU.MOREX.r3.2HG0212990	0.932265	0.817671
HORVU.MOREX.r3.2HG0213020	0.936933	0.736994
HORVU.MOREX.r3.2HG0213070	6.00536	5.51716
HORVU.MOREX.r3.2HG0213080	7.5334	6.90082
HORVU.MOREX.r3.2HG0213110	3.90166	4.63091
HORVU.MOREX.r3.2HG0213140	6.18051	5.76938
HORVU.MOREX.r3.2HG0214130	0.980747	1.44762
HORVU.MOREX.r3.2HG0214640	6.46579	6.23251
HORVU.MOREX.r3.2HG0214670	4.99182	5.14253
HORVU.MOREX.r3.2HG0214680	5.68884	5.65291
HORVU.MOREX.r3.2HG0214690	4.00591	4.62804
HORVU.MOREX.r3.2HG0214750	2.13348	1.51492
HORVU.MOREX.r3.2HG0215280	2.12473	3.11904
HORVU.MOREX.r3.3HG0219290	-2.07142	-2.49414
HORVU.MOREX.r3.3HG0219790	-2.06722	-0.925988
HORVU.MOREX.r3.3HG0220150	2.9797	2.51049
HORVU.MOREX.r3.3HG0220160	8.47255	7.66168
HORVU.MOREX.r3.3HG0220240	-3.48011	-4.06327
HORVU.MOREX.r3.3HG0221240	0.602443	1.07871
HORVU.MOREX.r3.3HG0221440	1.89534	1.69584
HORVU.MOREX.r3.3HG0221690	1.3658	1.50966
HORVU.MOREX.r3.3HG0221980	1.07997	1.1308
HORVU.MOREX.r3.3HG0222130	0.86159	0.932523
HORVU.MOREX.r3.3HG0222150	1.38948	0.700449
HORVU.MOREX.r3.3HG0222300	1.92677	1.96783
HORVU.MOREX.r3.3HG0222590	8.40043	8.03885
HORVU.MOREX.r3.3HG0224410	-1.74529	-1.45977
HORVU.MOREX.r3.3HG0224520	1.43329	1.6926
HORVU.MOREX.r3.3HG0224540	3.60274	3.79284
HORVU.MOREX.r3.3HG0224820	2.74667	3.1015
HORVU.MOREX.r3.3HG0224850	1.42504	1.1711
HORVU.MOREX.r3.3HG0225240	2.05615	1.97738
HORVU.MOREX.r3.3HG0225330	-1.67304	-1.46147
HORVU.MOREX.r3.3HG0225490	4.75099	5.0926
HORVU.MOREX.r3.3HG0226070	1.23499	1.79991
HORVU.MOREX.r3.3HG0226220	-2.56414	-2.36707
HORVU.MOREX.r3.3HG0226510	5.91275	5.30609
HORVU.MOREX.r3.3HG0226600	0.804985	0.795537
HORVU.MOREX.r3.3HG0227420	0.900647	0.589663
HORVU.MOREX.r3.3HG0227940	3.96617	4.01134
HORVU.MOREX.r3.3HG0229170	1.68461	0.970501
HORVU.MOREX.r3.3HG0229180	2.33457	2.19746
HORVU.MOREX.r3.3HG0230930	-3.45798	-4.15969
HORVU.MOREX.r3.3HG0231090	0.740471	0.204239
HORVU.MOREX.r3.3HG0231380	1.78007	1.13339
HORVU.MOREX.r3.3HG0231410	1.05116	0.537694
HORVU.MOREX.r3.3HG0231520	2.26934	2.54466
HORVU.MOREX.r3.3HG0233030	2.88033	3.33606
HORVU.MOREX.r3.3HG0233610	-1.23023	-1.03783
HORVU.MOREX.r3.3HG0234040	2.49775	1.97632
HORVU.MOREX.r3.3HG0234060	4.04459	4.09472
HORVU.MOREX.r3.3HG0234070	5.0004	5.3459
HORVU.MOREX.r3.3HG0234210	-1.60909	-0.619793
HORVU.MOREX.r3.3HG0234500	1.63622	1.90747
HORVU.MOREX.r3.3HG0234750	1.51586	1.45186
HORVU.MOREX.r3.3HG0235760	1.31299	1.91592
HORVU.MOREX.r3.3HG0235770	1.87677	1.07665
HORVU.MOREX.r3.3HG0235810	0.860465	0.779339
HORVU.MOREX.r3.3HG0236100	-0.960433	-0.90356
HORVU.MOREX.r3.3HG0236520	0.985508	0.987995
HORVU.MOREX.r3.3HG0236880	0.651944	0.906515
HORVU.MOREX.r3.3HG0237200	3.69842	3.7729
HORVU.MOREX.r3.3HG0237360	6.89369	7.1152
HORVU.MOREX.r3.3HG0237670	1.62024	2.01278
HORVU.MOREX.r3.3HG0237680	1.53714	1.55684
HORVU.MOREX.r3.3HG0237700	1.58729	1.56849
HORVU.MOREX.r3.3HG0237710	1.66799	1.63617
HORVU.MOREX.r3.3HG0237880	1.8022	1.81044
HORVU.MOREX.r3.3HG0239970	-1.05287	-0.755947
HORVU.MOREX.r3.3HG0240580	6.36129	6.07883
HORVU.MOREX.r3.3HG0241000	5.59695	5.19004
HORVU.MOREX.r3.3HG0241230	0.745733	0.920537
HORVU.MOREX.r3.3HG0241380	2.78469	2.45517
HORVU.MOREX.r3.3HG0241670	1.64745	1.83926
HORVU.MOREX.r3.3HG0241720	0.816009	0.411983
HORVU.MOREX.r3.3HG0242050	2.41266	2.94615
HORVU.MOREX.r3.3HG0242160	-0.87881	-0.969046
HORVU.MOREX.r3.3HG0242320	2.03193	1.83763
HORVU.MOREX.r3.3HG0243110	7.20737	7.07896
HORVU.MOREX.r3.3HG0243150	-0.508693	-0.293408
HORVU.MOREX.r3.3HG0243460	5.67257	5.58342
HORVU.MOREX.r3.3HG0243720	-0.809676	-0.616288
HORVU.MOREX.r3.3HG0243810	-1.2651	-0.175161
HORVU.MOREX.r3.3HG0244240	0.541847	0.587223
HORVU.MOREX.r3.3HG0245040	4.3078	2.90989
HORVU.MOREX.r3.3HG0245380	3.62978	4.0752
HORVU.MOREX.r3.3HG0245610	1.78694	2.40323
HORVU.MOREX.r3.3HG0246000	2.94543	3.41607
HORVU.MOREX.r3.3HG0246190	-1.96836	-1.62455
HORVU.MOREX.r3.3HG0248140	2.92047	3.08891
HORVU.MOREX.r3.3HG0248420	1.0468	0.793246
HORVU.MOREX.r3.3HG0249190	1.92407	2.15278
HORVU.MOREX.r3.3HG0249400	0.74822	0.919861
HORVU.MOREX.r3.3HG0251850	-0.764568	-0.890963
HORVU.MOREX.r3.3HG0251900	2.01703	2.16729
HORVU.MOREX.r3.3HG0252210	1.0486	0.709677
HORVU.MOREX.r3.3HG0252270	-3.30003	-0.833447
HORVU.MOREX.r3.3HG0253450	-0.688365	-0.769173
HORVU.MOREX.r3.3HG0253620	0.779758	0.526969
HORVU.MOREX.r3.3HG0253640	1.34577	1.87532
HORVU.MOREX.r3.3HG0255530	-1.22443	-0.89928
HORVU.MOREX.r3.3HG0256160	1.05946	0.964314
HORVU.MOREX.r3.3HG0262940	-0.78613	-0.726035
HORVU.MOREX.r3.3HG0264990	0.744693	0.52749
HORVU.MOREX.r3.3HG0265990	-0.671686	-1.06405
HORVU.MOREX.r3.3HG0266950	1.60954	1.92921
HORVU.MOREX.r3.3HG0267040	1.72637	1.57477
HORVU.MOREX.r3.3HG0267730	0.87135	0.350888
HORVU.MOREX.r3.3HG0267770	1.90821	1.99457
HORVU.MOREX.r3.3HG0268430	-1.16386	-0.952902
HORVU.MOREX.r3.3HG0269130	-1.0618	-0.922702
HORVU.MOREX.r3.3HG0269960	-1.31187	-1.68742
HORVU.MOREX.r3.3HG0270620	0.74226	0.066116
HORVU.MOREX.r3.3HG0270750	-0.923192	-0.361794
HORVU.MOREX.r3.3HG0270800	2.15849	2.01101
HORVU.MOREX.r3.3HG0272270	-1.1112	-0.783801
HORVU.MOREX.r3.3HG0273750	3.08395	2.70199
HORVU.MOREX.r3.3HG0274050	5.85767	5.99162
HORVU.MOREX.r3.3HG0274650	3.90995	4.32248
HORVU.MOREX.r3.3HG0274780	-0.7622	-1.02902
HORVU.MOREX.r3.3HG0276840	-0.736811	-0.902161
HORVU.MOREX.r3.3HG0278670	2.546	2.87425
HORVU.MOREX.r3.3HG0279390	-0.849311	-0.840932
HORVU.MOREX.r3.3HG0279460	4.5782	4.43156
HORVU.MOREX.r3.3HG0280380	-0.960244	-0.523916
HORVU.MOREX.r3.3HG0280400	2.68539	2.27141
HORVU.MOREX.r3.3HG0280790	1.41454	1.39029
HORVU.MOREX.r3.3HG0281340	1.96967	2.5885
HORVU.MOREX.r3.3HG0281500	2.84926	2.91832
HORVU.MOREX.r3.3HG0281620	2.10616	1.70524
HORVU.MOREX.r3.3HG0282170	0.723829	0.484644
HORVU.MOREX.r3.3HG0282640	3.9496	3.7694
HORVU.MOREX.r3.3HG0282720	2.41925	2.96774
HORVU.MOREX.r3.3HG0282740	7.68235	7.10037
HORVU.MOREX.r3.3HG0282790	-1.24786	-1.26713
HORVU.MOREX.r3.3HG0282860	3.08096	4.17545
HORVU.MOREX.r3.3HG0282880	4.37598	5.1811
HORVU.MOREX.r3.3HG0282910	5.37784	5.55737
HORVU.MOREX.r3.3HG0282920	4.36903	5.19144
HORVU.MOREX.r3.3HG0282930	-1.92817	-1.89914
HORVU.MOREX.r3.3HG0283120	1.1946	0.878748
HORVU.MOREX.r3.3HG0283730	0.657773	0.796499
HORVU.MOREX.r3.3HG0284270	1.19883	0.849007
HORVU.MOREX.r3.3HG0284740	1.60274	1.18234
HORVU.MOREX.r3.3HG0285150	-1.39482	-1.06563
HORVU.MOREX.r3.3HG0285900	2.70965	2.54469
HORVU.MOREX.r3.3HG0286300	2.96793	3.21954
HORVU.MOREX.r3.3HG0286830	-0.713558	-0.741609
HORVU.MOREX.r3.3HG0286890	1.5034	0.903555
HORVU.MOREX.r3.3HG0287660	1.15662	1.50685
HORVU.MOREX.r3.3HG0287850	3.57854	3.94215
HORVU.MOREX.r3.3HG0288800	4.84634	4.48136
HORVU.MOREX.r3.3HG0288830	0.979166	1.44183
HORVU.MOREX.r3.3HG0288960	-1.83474	-1.00404
HORVU.MOREX.r3.3HG0289130	-1.14817	-1.01604
HORVU.MOREX.r3.3HG0289210	2.63922	2.78741
HORVU.MOREX.r3.3HG0289300	3.57726	4.60252
HORVU.MOREX.r3.3HG0289370	-1.30895	-1.39643
HORVU.MOREX.r3.3HG0290310	6.67028	6.45843
HORVU.MOREX.r3.3HG0290960	1.38319	0.585906
HORVU.MOREX.r3.3HG0291420	2.18412	1.83511
HORVU.MOREX.r3.3HG0291590	0.602406	0.621421
HORVU.MOREX.r3.3HG0291910	4.8282	4.67219
HORVU.MOREX.r3.3HG0292260	0.991371	0.742687
HORVU.MOREX.r3.3HG0293070	0.700659	0.7074
HORVU.MOREX.r3.3HG0293560	1.12562	1.02995
HORVU.MOREX.r3.3HG0294300	-1.3354	-1.45968
HORVU.MOREX.r3.3HG0294620	1.17425	1.4787
HORVU.MOREX.r3.3HG0294630	4.91174	4.74512
HORVU.MOREX.r3.3HG0294690	2.43936	2.0208
HORVU.MOREX.r3.3HG0294720	3.45139	3.74028
HORVU.MOREX.r3.3HG0294880	0.788759	1.24187
HORVU.MOREX.r3.3HG0296630	2.1138	1.67125
HORVU.MOREX.r3.3HG0296990	1.44741	1.28302
HORVU.MOREX.r3.3HG0297330	-1.52295	-0.618119
HORVU.MOREX.r3.3HG0297490	-0.457611	-0.372534
HORVU.MOREX.r3.3HG0297700	-1.46981	-0.987821
HORVU.MOREX.r3.3HG0297880	1.95718	2.45245
HORVU.MOREX.r3.3HG0298680	1.11808	1.1786
HORVU.MOREX.r3.3HG0298790	0.78723	0.97059
HORVU.MOREX.r3.3HG0299690	3.22568	4.13214
HORVU.MOREX.r3.3HG0300120	1.47462	0.690403
HORVU.MOREX.r3.3HG0300700	0.862995	1.012
HORVU.MOREX.r3.3HG0300770	-0.714959	-0.940062
HORVU.MOREX.r3.3HG0301820	1.02287	1.61253
HORVU.MOREX.r3.3HG0301850	1.49518	0.934181
HORVU.MOREX.r3.3HG0302000	1.06872	0.760207
HORVU.MOREX.r3.3HG0302060	2.1842	1.34409
HORVU.MOREX.r3.3HG0302160	1.33518	1.15685
HORVU.MOREX.r3.3HG0302190	1.21099	0.730567
HORVU.MOREX.r3.3HG0302230	2.03906	2.4356
HORVU.MOREX.r3.3HG0302520	-2.33735	-2.08914
HORVU.MOREX.r3.3HG0302610	5.7485	5.69902
HORVU.MOREX.r3.3HG0303000	2.4576	3.17414
HORVU.MOREX.r3.3HG0303210	4.44597	4.84412
HORVU.MOREX.r3.3HG0303240	0.817662	1.13348
HORVU.MOREX.r3.3HG0303550	-2.31012	-3.48647
HORVU.MOREX.r3.3HG0303560	-1.30347	-1.66304
HORVU.MOREX.r3.3HG0303600	1.38825	0.922969
HORVU.MOREX.r3.3HG0303610	8.2791	7.92532
HORVU.MOREX.r3.3HG0304220	1.97353	1.52478
HORVU.MOREX.r3.3HG0304280	-0.874442	-1.12834
HORVU.MOREX.r3.3HG0304380	2.7097	3.1256
HORVU.MOREX.r3.3HG0304500	0.946367	0.936379
HORVU.MOREX.r3.3HG0304660	0.977534	0.805047
HORVU.MOREX.r3.3HG0304720	0.726488	0.79224
HORVU.MOREX.r3.3HG0305400	-1.82743	-1.34778
HORVU.MOREX.r3.3HG0305440	5.86683	5.73744
HORVU.MOREX.r3.3HG0306430	1.85982	2.19253
HORVU.MOREX.r3.3HG0306620	2.11387	3.054
HORVU.MOREX.r3.3HG0306650	5.92751	6.09938
HORVU.MOREX.r3.3HG0307040	1.60551	1.85553
HORVU.MOREX.r3.3HG0307870	-0.77137	-0.757637
HORVU.MOREX.r3.3HG0307890	7.84974	7.32284
HORVU.MOREX.r3.3HG0308570	-0.831352	-0.725201
HORVU.MOREX.r3.3HG0309470	2.18946	2.7072
HORVU.MOREX.r3.3HG0310460	2.29598	2.47156
HORVU.MOREX.r3.3HG0310480	7.52798	7.69696
HORVU.MOREX.r3.3HG0310500	4.26565	4.82561
HORVU.MOREX.r3.3HG0311600	8.44428	7.71428
HORVU.MOREX.r3.3HG0311610	10.4621	9.4853
HORVU.MOREX.r3.3HG0311650	4.22373	3.93445
HORVU.MOREX.r3.3HG0311690	0.98945	0.808222
HORVU.MOREX.r3.3HG0312050	-0.85882	-0.453814
HORVU.MOREX.r3.3HG0312640	0.792655	0.914206
HORVU.MOREX.r3.3HG0312690	3.08735	2.06133
HORVU.MOREX.r3.3HG0312710	2.07272	2.17831
HORVU.MOREX.r3.3HG0312760	-2.04048	-2.50872
HORVU.MOREX.r3.3HG0313560	-3.03177	-2.39169
HORVU.MOREX.r3.3HG0313580	7.62158	6.46229
HORVU.MOREX.r3.3HG0313780	1.16258	1.26025
HORVU.MOREX.r3.3HG0313990	3.9375	3.15134
HORVU.MOREX.r3.3HG0314380	6.40357	6.90374
HORVU.MOREX.r3.3HG0315260	5.17347	5.36927
HORVU.MOREX.r3.3HG0316030	6.07335	5.77149
HORVU.MOREX.r3.3HG0316200	-3.0516	-3.94751
HORVU.MOREX.r3.3HG0318380	5.45227	6.51201
HORVU.MOREX.r3.3HG0318490	0.979417	1.18162
HORVU.MOREX.r3.3HG0318610	4.20932	3.22727
HORVU.MOREX.r3.3HG0318700	-0.991188	-1.5582
HORVU.MOREX.r3.3HG0318820	1.99227	1.0596
HORVU.MOREX.r3.3HG0318900	3.32476	3.65465
HORVU.MOREX.r3.3HG0319010	3.07141	2.22852
HORVU.MOREX.r3.3HG0319100	3.80082	3.16328
HORVU.MOREX.r3.3HG0319530	2.49202	2.49484
HORVU.MOREX.r3.3HG0319810	0.922648	0.528653
HORVU.MOREX.r3.3HG0319870	0.939425	1.09549
HORVU.MOREX.r3.3HG0320240	2.13312	2.36929
HORVU.MOREX.r3.3HG0321580	5.58978	6.07764
HORVU.MOREX.r3.3HG0322130	4.26401	4.15868
HORVU.MOREX.r3.3HG0322140	6.0406	6.13587
HORVU.MOREX.r3.3HG0322780	5.32306	5.54575
HORVU.MOREX.r3.3HG0323580	3.70371	4.52634
HORVU.MOREX.r3.3HG0323590	4.7178	4.97851
HORVU.MOREX.r3.3HG0324450	3.72828	3.51151
HORVU.MOREX.r3.3HG0325230	8.4902	7.9363
HORVU.MOREX.r3.3HG0325240	4.23059	4.2057
HORVU.MOREX.r3.3HG0325250	5.12932	7.0597
HORVU.MOREX.r3.3HG0326310	3.20407	3.2747
HORVU.MOREX.r3.3HG0326890	3.23285	3.00604
HORVU.MOREX.r3.3HG0327840	1.30114	0.680447
HORVU.MOREX.r3.3HG0330820	-1.79638	-2.96243
HORVU.MOREX.r3.3HG0331020	1.09684	1.19621
HORVU.MOREX.r3.4HG0332030	0.708551	1.13857
HORVU.MOREX.r3.4HG0333250	1.00585	1.24588
HORVU.MOREX.r3.4HG0333410	3.03234	3.42888
HORVU.MOREX.r3.4HG0333550	-1.15137	-1.29733
HORVU.MOREX.r3.4HG0334090	2.2425	2.31289
HORVU.MOREX.r3.4HG0334150	4.23685	4.71355
HORVU.MOREX.r3.4HG0335320	0.959084	1.39825
HORVU.MOREX.r3.4HG0335340	9.17247	8.58922
HORVU.MOREX.r3.4HG0335360	8.50583	7.778
HORVU.MOREX.r3.4HG0336870	0.889704	1.13755
HORVU.MOREX.r3.4HG0337000	3.82926	4.29627
HORVU.MOREX.r3.4HG0337220	0.576882	0.734933
HORVU.MOREX.r3.4HG0337740	-1.05139	-0.707647
HORVU.MOREX.r3.4HG0337770	-1.12845	-1.33074
HORVU.MOREX.r3.4HG0337820	-1.18097	-1.17218
HORVU.MOREX.r3.4HG0337830	1.58417	1.56057
HORVU.MOREX.r3.4HG0337960	0.874451	1.08367
HORVU.MOREX.r3.4HG0338020	1.53139	1.06632
HORVU.MOREX.r3.4HG0338100	0.783463	1.12857
HORVU.MOREX.r3.4HG0338600	1.78969	1.59528
HORVU.MOREX.r3.4HG0338640	3.51757	3.18659
HORVU.MOREX.r3.4HG0338670	0.991736	1.38723
HORVU.MOREX.r3.4HG0338800	-0.602038	-0.243931
HORVU.MOREX.r3.4HG0339730	1.2468	0.825464
HORVU.MOREX.r3.4HG0339790	0.834509	0.683415
HORVU.MOREX.r3.4HG0339960	5.4453	5.02157
HORVU.MOREX.r3.4HG0339980	4.44849	4.3999
HORVU.MOREX.r3.4HG0340030	6.70022	6.55707
HORVU.MOREX.r3.4HG0340040	4.98619	5.19859
HORVU.MOREX.r3.4HG0340220	4.29712	4.32034
HORVU.MOREX.r3.4HG0341090	2.73749	2.87925
HORVU.MOREX.r3.4HG0341390	2.56427	2.1868
HORVU.MOREX.r3.4HG0341400	2.7032	2.65724
HORVU.MOREX.r3.4HG0342800	1.96995	1.30255
HORVU.MOREX.r3.4HG0344110	-0.501321	-0.726617
HORVU.MOREX.r3.4HG0344490	6.48272	6.29567
HORVU.MOREX.r3.4HG0345560	-2.89265	-3.13139
HORVU.MOREX.r3.4HG0345580	-1.56631	-1.41403
HORVU.MOREX.r3.4HG0345760	0.84614	1.12674
HORVU.MOREX.r3.4HG0345770	2.12064	2.29924
HORVU.MOREX.r3.4HG0345780	6.26535	4.90032
HORVU.MOREX.r3.4HG0345790	8.30567	7.44022
HORVU.MOREX.r3.4HG0346230	3.27935	3.94336
HORVU.MOREX.r3.4HG0346910	0.845731	0.792379
HORVU.MOREX.r3.4HG0347710	1.58896	1.82116
HORVU.MOREX.r3.4HG0348880	2.42129	1.59987
HORVU.MOREX.r3.4HG0351320	2.10369	2.87309
HORVU.MOREX.r3.4HG0351790	1.32434	1.66747
HORVU.MOREX.r3.4HG0352420	-0.756269	-0.402169
HORVU.MOREX.r3.4HG0356280	2.98652	3.18382
HORVU.MOREX.r3.4HG0356550	1.98395	1.93869
HORVU.MOREX.r3.4HG0357980	1.02549	1.08286
HORVU.MOREX.r3.4HG0358180	0.875892	0.938688
HORVU.MOREX.r3.4HG0365740	-0.75085	-0.285723
HORVU.MOREX.r3.4HG0370520	-1.0516	-1.7449
HORVU.MOREX.r3.4HG0375760	-1.18304	-0.854265
HORVU.MOREX.r3.4HG0376110	-0.8529	-0.474119
HORVU.MOREX.r3.4HG0376550	-0.998724	-0.6589
HORVU.MOREX.r3.4HG0378030	1.57712	1.36233
HORVU.MOREX.r3.4HG0379540	-1.32641	-1.12513
HORVU.MOREX.r3.4HG0379640	0.734304	1.08514
HORVU.MOREX.r3.4HG0379700	1.58467	2.26352
HORVU.MOREX.r3.4HG0379720	1.15478	1.21008
HORVU.MOREX.r3.4HG0379790	3.65869	4.39322
HORVU.MOREX.r3.4HG0380250	2.76882	3.09303
HORVU.MOREX.r3.4HG0380790	3.87385	3.86647
HORVU.MOREX.r3.4HG0380970	1.85165	0.917759
HORVU.MOREX.r3.4HG0381680	-1.12924	-0.693994
HORVU.MOREX.r3.4HG0381750	2.19088	2.01978
HORVU.MOREX.r3.4HG0381790	3.70622	3.32111
HORVU.MOREX.r3.4HG0382760	0.652915	0.732071
HORVU.MOREX.r3.4HG0383650	10.0722	8.15595
HORVU.MOREX.r3.4HG0383820	-3.01909	-3.20658
HORVU.MOREX.r3.4HG0383890	1.49088	1.74727
HORVU.MOREX.r3.4HG0384700	2.6728	3.66793
HORVU.MOREX.r3.4HG0386180	1.16948	1.31741
HORVU.MOREX.r3.4HG0386550	-0.842138	-1.14636
HORVU.MOREX.r3.4HG0387120	-9.7452	-0.221069
HORVU.MOREX.r3.4HG0388440	1.94875	1.84067
HORVU.MOREX.r3.4HG0388720	1.14693	1.41295
HORVU.MOREX.r3.4HG0388840	2.66681	3.10284
HORVU.MOREX.r3.4HG0388860	-0.860668	-0.603951
HORVU.MOREX.r3.4HG0388940	1.5139	2.02808
HORVU.MOREX.r3.4HG0389000	2.24837	2.12962
HORVU.MOREX.r3.4HG0389240	-1.20756	-1.08808
HORVU.MOREX.r3.4HG0389730	2.90941	2.69742
HORVU.MOREX.r3.4HG0390390	-1.4954	-1.91308
HORVU.MOREX.r3.4HG0391170	-1.43848	-1.37302
HORVU.MOREX.r3.4HG0391600	1.25366	1.44614
HORVU.MOREX.r3.4HG0391680	0.879954	0.762232
HORVU.MOREX.r3.4HG0392110	3.18003	3.65729
HORVU.MOREX.r3.4HG0392480	3.06883	3.3623
HORVU.MOREX.r3.4HG0393050	7.4791	7.05376
HORVU.MOREX.r3.4HG0393690	3.18397	4.14064
HORVU.MOREX.r3.4HG0393900	5.41918	5.92333
HORVU.MOREX.r3.4HG0394520	1.78744	1.25411
HORVU.MOREX.r3.4HG0394590	0.87388	0.744197
HORVU.MOREX.r3.4HG0394630	2.08866	1.83714
HORVU.MOREX.r3.4HG0394640	-0.624049	-0.0990474
HORVU.MOREX.r3.4HG0394960	8.07982	7.07481
HORVU.MOREX.r3.4HG0395490	2.36025	2.21077
HORVU.MOREX.r3.4HG0396130	3.86808	3.66516
HORVU.MOREX.r3.4HG0396170	1.09116	1.26446
HORVU.MOREX.r3.4HG0396570	1.83117	1.67437
HORVU.MOREX.r3.4HG0396780	-1.20512	-0.813326
HORVU.MOREX.r3.4HG0397090	1.11309	1.40358
HORVU.MOREX.r3.4HG0397570	1.90424	2.79203
HORVU.MOREX.r3.4HG0397850	-1.32163	-1.07126
HORVU.MOREX.r3.4HG0398010	0.830645	0.572856
HORVU.MOREX.r3.4HG0398960	0.907825	0.889927
HORVU.MOREX.r3.4HG0399620	2.03121	2.113
HORVU.MOREX.r3.4HG0399660	-0.896059	-0.763394
HORVU.MOREX.r3.4HG0399700	1.62407	1.95598
HORVU.MOREX.r3.4HG0399970	2.1852	2.88904
HORVU.MOREX.r3.4HG0399990	5.91339	5.82464
HORVU.MOREX.r3.4HG0400000	7.23753	6.51246
HORVU.MOREX.r3.4HG0400780	1.55796	1.64419
HORVU.MOREX.r3.4HG0400860	0.782636	0.933927
HORVU.MOREX.r3.4HG0400960	3.90967	3.18808
HORVU.MOREX.r3.4HG0400980	3.88543	4.38645
HORVU.MOREX.r3.4HG0401160	4.08845	4.25945
HORVU.MOREX.r3.4HG0401260	-1.82701	-1.64345
HORVU.MOREX.r3.4HG0401400	-0.861626	-0.984962
HORVU.MOREX.r3.4HG0401530	-1.18503	-1.19349
HORVU.MOREX.r3.4HG0401840	0.721861	0.955407
HORVU.MOREX.r3.4HG0403100	1.34149	1.64269
HORVU.MOREX.r3.4HG0403110	1.73151	1.49039
HORVU.MOREX.r3.4HG0403430	3.75948	4.24935
HORVU.MOREX.r3.4HG0403810	1.00223	1.05258
HORVU.MOREX.r3.4HG0404680	5.26536	5.07345
HORVU.MOREX.r3.4HG0405230	2.73209	2.93896
HORVU.MOREX.r3.4HG0405240	1.9624	2.1076
HORVU.MOREX.r3.4HG0405250	2.14237	2.18496
HORVU.MOREX.r3.4HG0406080	6.91131	6.82576
HORVU.MOREX.r3.4HG0406450	2.5415	3.33609
HORVU.MOREX.r3.4HG0406580	1.29668	1.44107
HORVU.MOREX.r3.4HG0406610	4.08388	4.16058
HORVU.MOREX.r3.4HG0406620	3.00513	3.02323
HORVU.MOREX.r3.4HG0406670	-1.24411	-0.810675
HORVU.MOREX.r3.4HG0406730	9.3352	5.83857
HORVU.MOREX.r3.4HG0407120	-1.16168	-0.785014
HORVU.MOREX.r3.4HG0407620	1.39796	1.01583
HORVU.MOREX.r3.4HG0407860	6.12936	5.84074
HORVU.MOREX.r3.4HG0409670	0.970861	0.905542
HORVU.MOREX.r3.4HG0410090	0.559863	0.536122
HORVU.MOREX.r3.4HG0411100	0.768204	0.966963
HORVU.MOREX.r3.4HG0411110	1.34268	1.71716
HORVU.MOREX.r3.4HG0412150	1.04642	1.08899
HORVU.MOREX.r3.4HG0412340	2.81818	3.89844
HORVU.MOREX.r3.4HG0412650	1.23848	1.0424
HORVU.MOREX.r3.4HG0412830	-1.04174	-1.54976
HORVU.MOREX.r3.4HG0413910	3.98018	3.95113
HORVU.MOREX.r3.4HG0414340	2.03049	2.40499
HORVU.MOREX.r3.4HG0414960	-2.76859	-2.97326
HORVU.MOREX.r3.4HG0415090	1.33036	0.521699
HORVU.MOREX.r3.4HG0415100	1.71209	1.17128
HORVU.MOREX.r3.4HG0416080	1.78366	2.06971
HORVU.MOREX.r3.4HG0416460	1.31924	1.34615
HORVU.MOREX.r3.4HG0417500	-0.918216	-0.678441
HORVU.MOREX.r3.5HG0419580	-0.726157	-0.492523
HORVU.MOREX.r3.5HG0420500	-4.06948	-5.22358
HORVU.MOREX.r3.5HG0420700	3.70734	3.86957
HORVU.MOREX.r3.5HG0421580	3.31239	3.97122
HORVU.MOREX.r3.5HG0423030	1.86623	1.60998
HORVU.MOREX.r3.5HG0423100	3.51016	3.12304
HORVU.MOREX.r3.5HG0423110	2.14384	1.90353
HORVU.MOREX.r3.5HG0423130	3.53924	3.39066
HORVU.MOREX.r3.5HG0424560	3.5166	1.99596
HORVU.MOREX.r3.5HG0424890	4.21371	1.9948
HORVU.MOREX.r3.5HG0426410	2.09352	2.17679
HORVU.MOREX.r3.5HG0426840	-1.34975	-1.08833
HORVU.MOREX.r3.5HG0427240	2.63621	-1.10371
HORVU.MOREX.r3.5HG0428020	0.844007	0.88145
HORVU.MOREX.r3.5HG0428650	2.11263	2.58625
HORVU.MOREX.r3.5HG0428660	1.88363	2.12705
HORVU.MOREX.r3.5HG0429970	2.33352	2.80055
HORVU.MOREX.r3.5HG0430200	-1.12623	-1.39577
HORVU.MOREX.r3.5HG0430240	1.67049	1.42875
HORVU.MOREX.r3.5HG0430740	-0.746182	-0.407387
HORVU.MOREX.r3.5HG0430810	0.66709	0.412941
HORVU.MOREX.r3.5HG0432030	-0.818496	-0.99535
HORVU.MOREX.r3.5HG0433130	3.65433	3.90677
HORVU.MOREX.r3.5HG0433530	0.680425	0.244454
HORVU.MOREX.r3.5HG0435160	1.41789	2.0354
HORVU.MOREX.r3.5HG0436600	0.590913	0.269242
HORVU.MOREX.r3.5HG0436680	0.811653	0.776926
HORVU.MOREX.r3.5HG0437090	1.29976	1.20803
HORVU.MOREX.r3.5HG0437470	1.77515	2.32357
HORVU.MOREX.r3.5HG0437580	1.93966	2.85233
HORVU.MOREX.r3.5HG0437780	-1.71612	-2.1198
HORVU.MOREX.r3.5HG0438880	2.98204	3.73469
HORVU.MOREX.r3.5HG0438910	-2.06684	-2.10524
HORVU.MOREX.r3.5HG0439090	0.894427	0.7065
HORVU.MOREX.r3.5HG0439500	-1.26052	-1.72357
HORVU.MOREX.r3.5HG0440530	-0.664299	-1.15023
HORVU.MOREX.r3.5HG0441360	0.831849	0.975766
HORVU.MOREX.r3.5HG0442140	-1.33371	-1.87881
HORVU.MOREX.r3.5HG0444080	3.08981	4.20587
HORVU.MOREX.r3.5HG0444110	2.91053	2.6671
HORVU.MOREX.r3.5HG0444150	2.77357	2.91387
HORVU.MOREX.r3.5HG0444170	3.17568	3.25254
HORVU.MOREX.r3.5HG0444610	1.80646	1.58334
HORVU.MOREX.r3.5HG0445960	3.74314	2.93719
HORVU.MOREX.r3.5HG0447120	2.5528	2.99427
HORVU.MOREX.r3.5HG0447830	-0.865445	-0.447095
HORVU.MOREX.r3.5HG0450950	-0.821351	-0.563885
HORVU.MOREX.r3.5HG0457960	-1.20621	-1.2322
HORVU.MOREX.r3.5HG0458500	-0.674714	-1.01898
HORVU.MOREX.r3.5HG0458980	0.895025	0.972623
HORVU.MOREX.r3.5HG0460160	-0.578797	-0.556649
HORVU.MOREX.r3.5HG0460300	-1.10234	-1.30203
HORVU.MOREX.r3.5HG0460770	-1.56616	-1.39343
HORVU.MOREX.r3.5HG0463430	0.570422	0.176519
HORVU.MOREX.r3.5HG0464580	1.81285	2.26159
HORVU.MOREX.r3.5HG0464880	5.04716	4.95944
HORVU.MOREX.r3.5HG0465530	1.84219	2.06023
HORVU.MOREX.r3.5HG0465810	6.81793	6.58178
HORVU.MOREX.r3.5HG0467030	-1.07932	-1.17815
HORVU.MOREX.r3.5HG0467780	1.13439	1.18004
HORVU.MOREX.r3.5HG0468240	-0.96015	-0.392252
HORVU.MOREX.r3.5HG0468440	-0.799224	-1.04407
HORVU.MOREX.r3.5HG0468890	1.26918	1.56831
HORVU.MOREX.r3.5HG0469320	-0.739904	-0.995373
HORVU.MOREX.r3.5HG0470090	7.35496	6.90321
HORVU.MOREX.r3.5HG0470700	2.58512	2.48359
HORVU.MOREX.r3.5HG0470950	1.32165	1.76575
HORVU.MOREX.r3.5HG0472420	-2.93233	-3.319
HORVU.MOREX.r3.5HG0472770	1.04322	1.62937
HORVU.MOREX.r3.5HG0473390	6.30594	6.96266
HORVU.MOREX.r3.5HG0473560	3.53359	2.82927
HORVU.MOREX.r3.5HG0473580	3.86451	3.33006
HORVU.MOREX.r3.5HG0473630	3.57604	4.10062
HORVU.MOREX.r3.5HG0473650	4.30047	4.67893
HORVU.MOREX.r3.5HG0473680	1.90825	1.73868
HORVU.MOREX.r3.5HG0474060	1.79433	2.33406
HORVU.MOREX.r3.5HG0475950	2.59056	3.15419
HORVU.MOREX.r3.5HG0477460	-1.28032	-1.69684
HORVU.MOREX.r3.5HG0477510	1.02557	0.454931
HORVU.MOREX.r3.5HG0477620	3.36551	2.86157
HORVU.MOREX.r3.5HG0477800	1.93806	1.99751
HORVU.MOREX.r3.5HG0478330	2.15275	2.47514
HORVU.MOREX.r3.5HG0478950	1.64629	1.6959
HORVU.MOREX.r3.5HG0479000	2.15889	2.53659
HORVU.MOREX.r3.5HG0479030	-1.33021	-0.582959
HORVU.MOREX.r3.5HG0479040	3.83656	5.07317
HORVU.MOREX.r3.5HG0479050	2.31634	2.76548
HORVU.MOREX.r3.5HG0480050	1.42409	1.49764
HORVU.MOREX.r3.5HG0480130	2.79155	2.09942
HORVU.MOREX.r3.5HG0480430	0.625778	0.371155
HORVU.MOREX.r3.5HG0480600	2.2081	2.68178
HORVU.MOREX.r3.5HG0481240	-0.758173	-0.619332
HORVU.MOREX.r3.5HG0481720	2.61655	2.6435
HORVU.MOREX.r3.5HG0482390	1.27647	1.03573
HORVU.MOREX.r3.5HG0482420	2.97087	1.09442
HORVU.MOREX.r3.5HG0483980	-2.16748	-2.11742
HORVU.MOREX.r3.5HG0484020	2.38211	2.07693
HORVU.MOREX.r3.5HG0484060	3.63517	5.01692
HORVU.MOREX.r3.5HG0484690	4.37795	4.48423
HORVU.MOREX.r3.5HG0485130	4.23183	4.58644
HORVU.MOREX.r3.5HG0485270	6.25399	6.49576
HORVU.MOREX.r3.5HG0485290	6.94879	6.9245
HORVU.MOREX.r3.5HG0485800	0.724262	0.980325
HORVU.MOREX.r3.5HG0485920	1.20895	1.82888
HORVU.MOREX.r3.5HG0486090	1.82713	2.41354
HORVU.MOREX.r3.5HG0486200	3.29737	3.3908
HORVU.MOREX.r3.5HG0486320	3.25385	2.6131
HORVU.MOREX.r3.5HG0486370	-0.931668	-0.879456
HORVU.MOREX.r3.5HG0486440	1.16853	1.57623
HORVU.MOREX.r3.5HG0486610	-1.44191	-1.69485
HORVU.MOREX.r3.5HG0487040	1.54958	1.61666
HORVU.MOREX.r3.5HG0487540	-0.798605	-0.827917
HORVU.MOREX.r3.5HG0487570	0.817805	0.480802
HORVU.MOREX.r3.5HG0487980	4.66557	4.89175
HORVU.MOREX.r3.5HG0488160	-1.12884	-1.47879
HORVU.MOREX.r3.5HG0488200	-1.3159	-1.0757
HORVU.MOREX.r3.5HG0488450	1.25462	1.11781
HORVU.MOREX.r3.5HG0488970	2.25041	2.95416
HORVU.MOREX.r3.5HG0489610	-1.47105	-0.5979
HORVU.MOREX.r3.5HG0489830	1.55987	1.42678
HORVU.MOREX.r3.5HG0490260	6.25463	5.96983
HORVU.MOREX.r3.5HG0490300	0.934789	0.673467
HORVU.MOREX.r3.5HG0490470	1.63317	2.26526
HORVU.MOREX.r3.5HG0490490	2.31136	2.83803
HORVU.MOREX.r3.5HG0490580	0.896771	1.27754
HORVU.MOREX.r3.5HG0490790	2.66189	3.07469
HORVU.MOREX.r3.5HG0490810	-1.12532	-0.84553
HORVU.MOREX.r3.5HG0490840	-0.85967	-0.245296
HORVU.MOREX.r3.5HG0491090	3.98124	3.50406
HORVU.MOREX.r3.5HG0491100	3.67381	2.2827
HORVU.MOREX.r3.5HG0491120	2.994	1.50313
HORVU.MOREX.r3.5HG0491470	5.57178	5.11233
HORVU.MOREX.r3.5HG0491480	6.16141	5.68492
HORVU.MOREX.r3.5HG0491490	5.42899	5.23329
HORVU.MOREX.r3.5HG0491610	1.29932	0.767456
HORVU.MOREX.r3.5HG0492510	-1.11083	-0.795812
HORVU.MOREX.r3.5HG0492720	0.937099	1.54257
HORVU.MOREX.r3.5HG0492960	-2.34847	-1.19929
HORVU.MOREX.r3.5HG0494560	-1.61618	-1.80726
HORVU.MOREX.r3.5HG0494970	0.785604	0.862464
HORVU.MOREX.r3.5HG0495540	0.610619	0.441044
HORVU.MOREX.r3.5HG0495910	2.83746	0.595104
HORVU.MOREX.r3.5HG0496150	4.27826	4.77479
HORVU.MOREX.r3.5HG0496740	6.02031	5.51244
HORVU.MOREX.r3.5HG0497110	-0.984965	-0.222552
HORVU.MOREX.r3.5HG0497170	1.61452	2.00576
HORVU.MOREX.r3.5HG0497220	1.08646	1.02403
HORVU.MOREX.r3.5HG0498000	0.885649	0.8299
HORVU.MOREX.r3.5HG0498270	0.889925	0.951541
HORVU.MOREX.r3.5HG0498980	10.5734	9.60209
HORVU.MOREX.r3.5HG0499030	1.3682	1.12528
HORVU.MOREX.r3.5HG0499990	4.66526	4.00829
HORVU.MOREX.r3.5HG0500560	-1.42428	-1.13166
HORVU.MOREX.r3.5HG0501170	1.16349	1.03805
HORVU.MOREX.r3.5HG0501340	2.90795	3.27566
HORVU.MOREX.r3.5HG0501420	2.93578	2.81349
HORVU.MOREX.r3.5HG0501670	4.85612	5.5178
HORVU.MOREX.r3.5HG0501870	1.09063	1.40526
HORVU.MOREX.r3.5HG0502720	1.44585	1.48428
HORVU.MOREX.r3.5HG0504500	-0.828899	-0.824157
HORVU.MOREX.r3.5HG0504520	2.67849	2.0377
HORVU.MOREX.r3.5HG0505320	0.99849	0.928785
HORVU.MOREX.r3.5HG0507500	-1.02275	-1.56056
HORVU.MOREX.r3.5HG0507940	-0.501173	-0.675712
HORVU.MOREX.r3.5HG0508070	1.10522	1.37192
HORVU.MOREX.r3.5HG0508150	2.40053	1.82156
HORVU.MOREX.r3.5HG0508700	-2.43067	-3.00254
HORVU.MOREX.r3.5HG0508860	1.68613	1.5059
HORVU.MOREX.r3.5HG0509170	0.702697	0.576887
HORVU.MOREX.r3.5HG0509760	-1.1367	-1.1929
HORVU.MOREX.r3.5HG0510130	2.51893	3.12448
HORVU.MOREX.r3.5HG0510240	3.31939	3.70678
HORVU.MOREX.r3.5HG0510880	1.25824	1.88984
HORVU.MOREX.r3.5HG0511140	-4.04468	-4.7302
HORVU.MOREX.r3.5HG0512310	3.55546	3.52449
HORVU.MOREX.r3.5HG0512320	2.44218	2.82357
HORVU.MOREX.r3.5HG0512600	3.22363	3.42846
HORVU.MOREX.r3.5HG0512630	1.90457	2.00801
HORVU.MOREX.r3.5HG0512730	1.69726	2.14369
HORVU.MOREX.r3.5HG0512800	1.45944	1.37679
HORVU.MOREX.r3.5HG0513130	1.4225	0.975288
HORVU.MOREX.r3.5HG0513190	1.23652	0.973057
HORVU.MOREX.r3.5HG0513200	0.666324	0.629596
HORVU.MOREX.r3.5HG0513830	-0.976533	-0.472493
HORVU.MOREX.r3.5HG0514290	1.97773	2.10785
HORVU.MOREX.r3.5HG0514310	4.54279	4.77704
HORVU.MOREX.r3.5HG0514340	7.03793	6.93184
HORVU.MOREX.r3.5HG0514350	8.83658	7.30902
HORVU.MOREX.r3.5HG0514990	-0.802571	-0.628298
HORVU.MOREX.r3.5HG0515360	2.49965	2.78377
HORVU.MOREX.r3.5HG0516710	5.22899	5.28058
HORVU.MOREX.r3.5HG0516720	1.28701	1.45681
HORVU.MOREX.r3.5HG0517040	1.05772	1.02516
HORVU.MOREX.r3.5HG0517050	0.790155	1.19121
HORVU.MOREX.r3.5HG0517250	6.12118	6.13145
HORVU.MOREX.r3.5HG0518060	3.34549	3.63032
HORVU.MOREX.r3.5HG0518130	4.83694	5.05698
HORVU.MOREX.r3.5HG0519270	3.08421	2.75814
HORVU.MOREX.r3.5HG0519300	5.28574	5.75885
HORVU.MOREX.r3.5HG0520190	4.82942	4.95193
HORVU.MOREX.r3.5HG0520830	0.632749	0.743344
HORVU.MOREX.r3.5HG0520880	1.04027	0.855922
HORVU.MOREX.r3.5HG0522100	3.70254	4.03529
HORVU.MOREX.r3.5HG0522820	1.56225	1.83453
HORVU.MOREX.r3.5HG0523000	0.676244	0.77412
HORVU.MOREX.r3.5HG0523860	0.878147	0.488987
HORVU.MOREX.r3.5HG0524010	4.10271	2.90883
HORVU.MOREX.r3.5HG0524150	8.81653	7.45339
HORVU.MOREX.r3.5HG0524500	-0.65583	-0.430499
HORVU.MOREX.r3.5HG0524540	1.54453	2.16381
HORVU.MOREX.r3.5HG0524820	0.666771	0.508743
HORVU.MOREX.r3.5HG0525300	1.22821	1.97353
HORVU.MOREX.r3.5HG0525990	7.81892	7.59274
HORVU.MOREX.r3.5HG0526010	4.15747	3.92825
HORVU.MOREX.r3.5HG0526030	2.57985	3.37412
HORVU.MOREX.r3.5HG0526040	2.95915	2.35432
HORVU.MOREX.r3.5HG0526080	7.53949	7.90344
HORVU.MOREX.r3.5HG0526090	6.4918	6.35035
HORVU.MOREX.r3.5HG0526110	2.33121	3.32461
HORVU.MOREX.r3.5HG0526170	3.07091	2.4586
HORVU.MOREX.r3.5HG0527070	-1.60134	-1.68997
HORVU.MOREX.r3.5HG0527430	1.39318	0.768221
HORVU.MOREX.r3.5HG0527750	-0.814227	-0.817023
HORVU.MOREX.r3.5HG0527840	1.38427	1.86261
HORVU.MOREX.r3.5HG0528200	1.22592	1.22039
HORVU.MOREX.r3.5HG0528540	2.46069	3.24005
HORVU.MOREX.r3.5HG0528570	6.97567	6.81594
HORVU.MOREX.r3.5HG0528590	6.07854	5.92503
HORVU.MOREX.r3.5HG0528610	6.85839	6.37353
HORVU.MOREX.r3.5HG0529320	0.730937	0.787331
HORVU.MOREX.r3.5HG0530130	0.912192	0.654842
HORVU.MOREX.r3.5HG0530450	-0.621969	-0.748608
HORVU.MOREX.r3.5HG0531390	-0.682207	-0.75746
HORVU.MOREX.r3.5HG0533230	1.45919	1.37384
HORVU.MOREX.r3.5HG0533760	0.935961	0.771442
HORVU.MOREX.r3.5HG0535020	0.753029	0.662334
HORVU.MOREX.r3.5HG0536260	-1.60303	-2.01993
HORVU.MOREX.r3.5HG0537210	-1.81184	-3.09695
HORVU.MOREX.r3.5HG0538180	5.20637	4.91593
HORVU.MOREX.r3.6HG0538670	-3.97029	-4.22936
HORVU.MOREX.r3.6HG0539430	6.78541	7.14621
HORVU.MOREX.r3.6HG0540120	2.78957	0.17105
HORVU.MOREX.r3.6HG0540160	3.26035	2.89028
HORVU.MOREX.r3.6HG0540420	1.61694	1.20176
HORVU.MOREX.r3.6HG0540530	2.32163	2.59067
HORVU.MOREX.r3.6HG0540790	-0.648734	-0.45139
HORVU.MOREX.r3.6HG0541410	-4.41133	0.812578
HORVU.MOREX.r3.6HG0542030	3.56779	2.68868
HORVU.MOREX.r3.6HG0542040	3.80637	3.30916
HORVU.MOREX.r3.6HG0542050	3.47835	2.29884
HORVU.MOREX.r3.6HG0543180	4.09129	3.37507
HORVU.MOREX.r3.6HG0543510	6.10503	5.69486
HORVU.MOREX.r3.6HG0543610	1.76438	1.75037
HORVU.MOREX.r3.6HG0544100	0.481791	0.717925
HORVU.MOREX.r3.6HG0544310	7.61329	6.88971
HORVU.MOREX.r3.6HG0544350	1.23348	0.971548
HORVU.MOREX.r3.6HG0546160	-1.58371	-1.87744
HORVU.MOREX.r3.6HG0546280	-1.09361	-0.342474
HORVU.MOREX.r3.6HG0548070	1.15154	1.78664
HORVU.MOREX.r3.6HG0548770	6.42785	5.74576
HORVU.MOREX.r3.6HG0548800	5.38246	4.48209
HORVU.MOREX.r3.6HG0549040	0.5076	0.560977
HORVU.MOREX.r3.6HG0550520	-2.07999	-1.46378
HORVU.MOREX.r3.6HG0550840	3.06203	2.78165
HORVU.MOREX.r3.6HG0550930	1.25153	1.48205
HORVU.MOREX.r3.6HG0551770	3.80242	4.19424
HORVU.MOREX.r3.6HG0553460	3.7605	1.7899
HORVU.MOREX.r3.6HG0553900	-1.01745	-0.658703
HORVU.MOREX.r3.6HG0554760	6.90589	6.50097
HORVU.MOREX.r3.6HG0555010	2.00823	2.49159
HORVU.MOREX.r3.6HG0556100	-1.48011	-1.87291
HORVU.MOREX.r3.6HG0557230	-3.09008	-0.760594
HORVU.MOREX.r3.6HG0557280	-1.59965	-1.38672
HORVU.MOREX.r3.6HG0557290	4.2821	3.67684
HORVU.MOREX.r3.6HG0558330	1.25921	1.09913
HORVU.MOREX.r3.6HG0558710	2.54195	2.45832
HORVU.MOREX.r3.6HG0559530	6.62476	6.24047
HORVU.MOREX.r3.6HG0559620	7.30622	6.79628
HORVU.MOREX.r3.6HG0560010	-0.610394	-0.698732
HORVU.MOREX.r3.6HG0563110	0.561472	0.50561
HORVU.MOREX.r3.6HG0566420	8.32489	7.98528
HORVU.MOREX.r3.6HG0567270	1.28993	1.09821
HORVU.MOREX.r3.6HG0568450	-1.38283	-1.5423
HORVU.MOREX.r3.6HG0568570	2.05371	3.50488
HORVU.MOREX.r3.6HG0568690	-0.727986	-0.861901
HORVU.MOREX.r3.6HG0569280	0.994634	0.903349
HORVU.MOREX.r3.6HG0569590	2.10105	3.05449
HORVU.MOREX.r3.6HG0569830	-2.79284	0.864708
HORVU.MOREX.r3.6HG0570940	2.5518	2.8005
HORVU.MOREX.r3.6HG0570980	0.803794	0.303888
HORVU.MOREX.r3.6HG0571070	2.33761	2.61923
HORVU.MOREX.r3.6HG0572630	-1.17714	-0.738783
HORVU.MOREX.r3.6HG0573820	0.538857	0.386117
HORVU.MOREX.r3.6HG0574250	4.29059	4.48081
HORVU.MOREX.r3.6HG0574290	4.26464	4.30469
HORVU.MOREX.r3.6HG0574410	2.34364	2.34093
HORVU.MOREX.r3.6HG0574850	1.20409	0.847998
HORVU.MOREX.r3.6HG0575030	-1.11445	-1.2491
HORVU.MOREX.r3.6HG0575170	-0.705107	-0.399448
HORVU.MOREX.r3.6HG0575360	4.39966	4.13383
HORVU.MOREX.r3.6HG0578430	2.16421	2.50201
HORVU.MOREX.r3.6HG0578570	-0.753331	-1.33228
HORVU.MOREX.r3.6HG0578630	4.33283	4.09924
HORVU.MOREX.r3.6HG0578930	-0.516435	-0.968609
HORVU.MOREX.r3.6HG0579680	2.45504	1.61334
HORVU.MOREX.r3.6HG0581810	1.02729	0.837048
HORVU.MOREX.r3.6HG0584710	-0.67589	-0.797241
HORVU.MOREX.r3.6HG0587120	0.517512	0.706118
HORVU.MOREX.r3.6HG0589010	1.00321	1.08585
HORVU.MOREX.r3.6HG0589780	-0.802678	-1.15534
HORVU.MOREX.r3.6HG0591170	2.27817	2.81298
HORVU.MOREX.r3.6HG0592430	2.20243	1.37228
HORVU.MOREX.r3.6HG0592970	5.09978	5.37429
HORVU.MOREX.r3.6HG0593770	0.663765	0.919237
HORVU.MOREX.r3.6HG0593980	2.36419	2.17969
HORVU.MOREX.r3.6HG0594290	1.18496	0.791701
HORVU.MOREX.r3.6HG0596580	-0.939595	-0.965314
HORVU.MOREX.r3.6HG0596750	1.129	1.58121
HORVU.MOREX.r3.6HG0597040	2.0013	2.09744
HORVU.MOREX.r3.6HG0599280	-2.39585	-2.60735
HORVU.MOREX.r3.6HG0599390	3.09825	2.48922
HORVU.MOREX.r3.6HG0599470	2.53798	3.25561
HORVU.MOREX.r3.6HG0600160	2.80703	3.60329
HORVU.MOREX.r3.6HG0601410	1.29722	1.46478
HORVU.MOREX.r3.6HG0601510	5.78623	5.2439
HORVU.MOREX.r3.6HG0601660	-0.58604	-0.602928
HORVU.MOREX.r3.6HG0603010	1.57341	1.6997
HORVU.MOREX.r3.6HG0603790	-2.69985	-2.16717
HORVU.MOREX.r3.6HG0604320	1.28994	1.01508
HORVU.MOREX.r3.6HG0604390	4.17813	4.75689
HORVU.MOREX.r3.6HG0604450	0.788376	0.684752
HORVU.MOREX.r3.6HG0604640	7.0637	7.34472
HORVU.MOREX.r3.6HG0604660	7.24494	6.72577
HORVU.MOREX.r3.6HG0606430	4.01495	4.74603
HORVU.MOREX.r3.6HG0606950	2.58308	3.36238
HORVU.MOREX.r3.6HG0607560	1.4968	1.52418
HORVU.MOREX.r3.6HG0607890	0.905528	0.627631
HORVU.MOREX.r3.6HG0608320	-0.833586	-2.0538
HORVU.MOREX.r3.6HG0609610	6.11351	6.34345
HORVU.MOREX.r3.6HG0609630	6.59176	6.84504
HORVU.MOREX.r3.6HG0609830	3.54727	3.68967
HORVU.MOREX.r3.6HG0609840	1.24827	1.76874
HORVU.MOREX.r3.6HG0612250	0.962391	0.527843
HORVU.MOREX.r3.6HG0612920	1.74542	1.88767
HORVU.MOREX.r3.6HG0613330	4.74484	4.78245
HORVU.MOREX.r3.6HG0613490	1.00359	0.974567
HORVU.MOREX.r3.6HG0614070	6.28564	5.79473
HORVU.MOREX.r3.6HG0614650	2.82737	0.964901
HORVU.MOREX.r3.6HG0615200	1.02687	0.949971
HORVU.MOREX.r3.6HG0615550	-1.16153	-0.614062
HORVU.MOREX.r3.6HG0615840	2.54451	2.67029
HORVU.MOREX.r3.6HG0615850	4.3425	4.51771
HORVU.MOREX.r3.6HG0616140	1.6668	1.62966
HORVU.MOREX.r3.6HG0616340	4.46895	4.47279
HORVU.MOREX.r3.6HG0617130	2.19974	2.24022
HORVU.MOREX.r3.6HG0617740	2.82756	2.16563
HORVU.MOREX.r3.6HG0617760	2.46207	1.46368
HORVU.MOREX.r3.6HG0618930	1.09099	1.11457
HORVU.MOREX.r3.6HG0620200	3.75733	4.26744
HORVU.MOREX.r3.6HG0620650	1.11909	1.03059
HORVU.MOREX.r3.6HG0620940	2.52701	2.7248
HORVU.MOREX.r3.6HG0622520	1.21006	1.06522
HORVU.MOREX.r3.6HG0622710	3.36736	2.04683
HORVU.MOREX.r3.6HG0622770	2.71628	1.08108
HORVU.MOREX.r3.6HG0622790	2.98949	1.45992
HORVU.MOREX.r3.6HG0624550	-0.798874	-0.833453
HORVU.MOREX.r3.6HG0625770	1.7922	1.99718
HORVU.MOREX.r3.6HG0627260	-0.527977	-0.375464
HORVU.MOREX.r3.6HG0627340	5.56145	4.89974
HORVU.MOREX.r3.6HG0627380	2.66371	1.596
HORVU.MOREX.r3.6HG0627740	-0.829533	-0.872135
HORVU.MOREX.r3.6HG0627890	2.19097	1.94616
HORVU.MOREX.r3.6HG0628250	4.53485	4.12066
HORVU.MOREX.r3.6HG0628340	6.87944	6.80885
HORVU.MOREX.r3.6HG0628400	6.09718	6.41975
HORVU.MOREX.r3.6HG0628590	0.615716	0.554622
HORVU.MOREX.r3.6HG0628660	1.24544	1.69547
HORVU.MOREX.r3.6HG0628680	1.43776	1.34033
HORVU.MOREX.r3.6HG0628850	1.09323	1.70465
HORVU.MOREX.r3.6HG0629810	-1.34806	-1.01205
HORVU.MOREX.r3.6HG0631420	2.00348	1.82863
HORVU.MOREX.r3.6HG0631450	-0.812528	-0.913618
HORVU.MOREX.r3.6HG0633720	3.69803	3.08221
HORVU.MOREX.r3.6HG0633810	1.5762	0.768433
HORVU.MOREX.r3.7HG0634320	-0.708984	-0.394168
HORVU.MOREX.r3.7HG0634590	3.71841	3.73613
HORVU.MOREX.r3.7HG0635300	-1.98938	-2.36718
HORVU.MOREX.r3.7HG0635380	2.86785	3.5369
HORVU.MOREX.r3.7HG0636450	-1.36131	-0.887098
HORVU.MOREX.r3.7HG0637080	9.18498	7.01466
HORVU.MOREX.r3.7HG0637100	4.64182	5.32269
HORVU.MOREX.r3.7HG0639360	-1.06086	-0.580427
HORVU.MOREX.r3.7HG0640090	1.05337	1.57819
HORVU.MOREX.r3.7HG0640610	-1.25549	-1.01044
HORVU.MOREX.r3.7HG0640950	-1.27375	-0.832778
HORVU.MOREX.r3.7HG0641110	0.945182	1.32523
HORVU.MOREX.r3.7HG0641120	5.68517	5.32381
HORVU.MOREX.r3.7HG0641710	7.62418	7.90471
HORVU.MOREX.r3.7HG0642300	3.20989	3.57686
HORVU.MOREX.r3.7HG0642890	-5.48211	-4.14431
HORVU.MOREX.r3.7HG0643070	6.32524	5.60079
HORVU.MOREX.r3.7HG0643110	9.79129	8.04095
HORVU.MOREX.r3.7HG0643120	8.28468	8.05451
HORVU.MOREX.r3.7HG0643130	1.30182	1.26198
HORVU.MOREX.r3.7HG0643210	3.35336	2.74037
HORVU.MOREX.r3.7HG0644240	1.34259	1.44292
HORVU.MOREX.r3.7HG0644650	1.36847	1.47607
HORVU.MOREX.r3.7HG0645370	0.840043	0.577923
HORVU.MOREX.r3.7HG0645780	2.64582	2.78516
HORVU.MOREX.r3.7HG0645900	3.67887	3.95517
HORVU.MOREX.r3.7HG0646220	0.825733	0.57507
HORVU.MOREX.r3.7HG0647190	1.20395	1.2988
HORVU.MOREX.r3.7HG0648120	4.45872	4.41725
HORVU.MOREX.r3.7HG0648480	2.8534	2.95851
HORVU.MOREX.r3.7HG0648830	-0.697521	-0.838011
HORVU.MOREX.r3.7HG0649020	4.01532	4.74616
HORVU.MOREX.r3.7HG0650920	-0.55357	-0.67952
HORVU.MOREX.r3.7HG0651690	-4.70505	-5.20486
HORVU.MOREX.r3.7HG0651830	-2.88875	-3.51322
HORVU.MOREX.r3.7HG0654260	6.04895	5.7236
HORVU.MOREX.r3.7HG0654450	1.48892	0.811832
HORVU.MOREX.r3.7HG0654490	6.37881	6.43051
HORVU.MOREX.r3.7HG0654500	6.24706	6.03816
HORVU.MOREX.r3.7HG0654680	-0.957546	-1.07297
HORVU.MOREX.r3.7HG0655340	2.03033	2.5529
HORVU.MOREX.r3.7HG0656640	1.68539	1.47719
HORVU.MOREX.r3.7HG0656670	1.25007	1.70912
HORVU.MOREX.r3.7HG0657100	1.10395	0.722529
HORVU.MOREX.r3.7HG0658720	4.05015	4.85728
HORVU.MOREX.r3.7HG0659030	-0.773532	-0.56965
HORVU.MOREX.r3.7HG0659040	1.44712	1.06428
HORVU.MOREX.r3.7HG0659710	-0.760986	-0.59104
HORVU.MOREX.r3.7HG0660720	2.97875	3.85003
HORVU.MOREX.r3.7HG0661640	4.04907	3.50083
HORVU.MOREX.r3.7HG0661680	3.93262	3.14511
HORVU.MOREX.r3.7HG0661910	8.40601	7.97199
HORVU.MOREX.r3.7HG0663030	1.92638	2.19728
HORVU.MOREX.r3.7HG0663270	2.33394	1.92357
HORVU.MOREX.r3.7HG0663520	0.779174	0.727109
HORVU.MOREX.r3.7HG0663960	1.22998	1.72287
HORVU.MOREX.r3.7HG0663990	2.14414	2.9277
HORVU.MOREX.r3.7HG0664250	6.40999	5.43208
HORVU.MOREX.r3.7HG0664260	3.53159	3.45788
HORVU.MOREX.r3.7HG0664700	1.90698	2.69446
HORVU.MOREX.r3.7HG0665140	-1.90262	-1.14411
HORVU.MOREX.r3.7HG0665610	-0.953495	-1.24195
HORVU.MOREX.r3.7HG0665990	4.89029	4.62355
HORVU.MOREX.r3.7HG0666330	-0.51694	-0.15392
HORVU.MOREX.r3.7HG0666440	-2.0641	-1.751
HORVU.MOREX.r3.7HG0666650	-1.27677	-0.813581
HORVU.MOREX.r3.7HG0666740	2.40519	2.71403
HORVU.MOREX.r3.7HG0666880	-2.62513	-2.12292
HORVU.MOREX.r3.7HG0667750	1.02579	0.793184
HORVU.MOREX.r3.7HG0667910	3.34027	3.73303
HORVU.MOREX.r3.7HG0668040	2.85784	3.11452
HORVU.MOREX.r3.7HG0668210	1.6181	2.05554
HORVU.MOREX.r3.7HG0668900	4.59332	4.31001
HORVU.MOREX.r3.7HG0668940	3.24094	3.36166
HORVU.MOREX.r3.7HG0669580	1.49359	1.02687
HORVU.MOREX.r3.7HG0669590	1.85644	1.35704
HORVU.MOREX.r3.7HG0670350	1.02168	1.25618
HORVU.MOREX.r3.7HG0670560	1.43513	2.20268
HORVU.MOREX.r3.7HG0670740	1.74318	1.62907
HORVU.MOREX.r3.7HG0671350	1.03067	1.14203
HORVU.MOREX.r3.7HG0671520	-1.16999	-1.79549
HORVU.MOREX.r3.7HG0672850	2.97542	3.80823
HORVU.MOREX.r3.7HG0674460	-0.871595	-0.955938
HORVU.MOREX.r3.7HG0674560	-1.3746	-0.911553
HORVU.MOREX.r3.7HG0674690	1.65187	1.61545
HORVU.MOREX.r3.7HG0675260	1.99669	1.70857
HORVU.MOREX.r3.7HG0676090	-0.934137	-1.12984
HORVU.MOREX.r3.7HG0677470	1.32361	1.65318
HORVU.MOREX.r3.7HG0677710	2.42922	1.97287
HORVU.MOREX.r3.7HG0678140	1.69601	1.25508
HORVU.MOREX.r3.7HG0679360	-1.13198	-1.13668
HORVU.MOREX.r3.7HG0679540	-0.53355	-1.0853
HORVU.MOREX.r3.7HG0681220	-0.901313	-0.70038
HORVU.MOREX.r3.7HG0681920	0.513585	0.414333
HORVU.MOREX.r3.7HG0682230	0.786013	1.01427
HORVU.MOREX.r3.7HG0682460	0.604033	0.57211
HORVU.MOREX.r3.7HG0682920	-0.894631	-0.757754
HORVU.MOREX.r3.7HG0683070	2.50491	3.00202
HORVU.MOREX.r3.7HG0684610	-0.600753	-0.797811
HORVU.MOREX.r3.7HG0685370	2.03725	2.16625
HORVU.MOREX.r3.7HG0686280	7.84178	7.81483
HORVU.MOREX.r3.7HG0686580	-0.809887	-0.3643
HORVU.MOREX.r3.7HG0687430	0.790403	1.05124
HORVU.MOREX.r3.7HG0687790	1.70408	2.14679
HORVU.MOREX.r3.7HG0688870	1.05824	1.51436
HORVU.MOREX.r3.7HG0690610	-1.35801	-1.47358
HORVU.MOREX.r3.7HG0693030	-0.710413	-1.28811
HORVU.MOREX.r3.7HG0698220	-2.2418	-1.81998
HORVU.MOREX.r3.7HG0698420	-0.766668	-1.16002
HORVU.MOREX.r3.7HG0700490	0.803715	0.550684
HORVU.MOREX.r3.7HG0701500	6.44601	5.74032
HORVU.MOREX.r3.7HG0701630	1.79623	2.0063
HORVU.MOREX.r3.7HG0702050	7.81098	7.12115
HORVU.MOREX.r3.7HG0702070	8.21055	7.49508
HORVU.MOREX.r3.7HG0702090	-2.82607	-2.78504
HORVU.MOREX.r3.7HG0702290	1.67149	1.91267
HORVU.MOREX.r3.7HG0702510	2.84771	1.98635
HORVU.MOREX.r3.7HG0703260	0.991186	0.87299
HORVU.MOREX.r3.7HG0703400	-1.39716	-1.10025
HORVU.MOREX.r3.7HG0703460	2.91193	3.37854
HORVU.MOREX.r3.7HG0703490	1.89506	2.1349
HORVU.MOREX.r3.7HG0704620	-2.27228	-2.48409
HORVU.MOREX.r3.7HG0706910	1.01406	1.17021
HORVU.MOREX.r3.7HG0707220	2.00336	1.9653
HORVU.MOREX.r3.7HG0708040	2.51913	2.75055
HORVU.MOREX.r3.7HG0708450	2.98088	3.34975
HORVU.MOREX.r3.7HG0708730	1.12358	1.30698
HORVU.MOREX.r3.7HG0708960	3.11239	1.98946
HORVU.MOREX.r3.7HG0709690	-0.675477	-0.523463
HORVU.MOREX.r3.7HG0710360	0.502414	0.742051
HORVU.MOREX.r3.7HG0711410	0.91934	1.45388
HORVU.MOREX.r3.7HG0711430	0.600002	0.821746
HORVU.MOREX.r3.7HG0712580	0.938617	0.987337
HORVU.MOREX.r3.7HG0713280	3.53141	3.87833
HORVU.MOREX.r3.7HG0714350	2.03973	2.07663
HORVU.MOREX.r3.7HG0714390	3.44529	3.1625
HORVU.MOREX.r3.7HG0715820	1.47845	1.71862
HORVU.MOREX.r3.7HG0715890	-0.859123	-0.795519
HORVU.MOREX.r3.7HG0715950	2.60136	2.85716
HORVU.MOREX.r3.7HG0715970	2.37845	2.96089
HORVU.MOREX.r3.7HG0716110	0.787669	0.916595
HORVU.MOREX.r3.7HG0717590	-0.65063	-0.680942
HORVU.MOREX.r3.7HG0717840	1.38285	1.2166
HORVU.MOREX.r3.7HG0717870	1.4333	1.78663
HORVU.MOREX.r3.7HG0718540	1.10635	1.52468
HORVU.MOREX.r3.7HG0718720	1.70227	1.79963
HORVU.MOREX.r3.7HG0718770	3.26259	4.02743
HORVU.MOREX.r3.7HG0719110	-5.87427	-7.47747
HORVU.MOREX.r3.7HG0719250	6.66234	6.37466
HORVU.MOREX.r3.7HG0719300	2.0364	1.70859
HORVU.MOREX.r3.7HG0719590	3.98411	3.82459
HORVU.MOREX.r3.7HG0721170	-1.55638	-1.37713
HORVU.MOREX.r3.7HG0721200	1.28915	1.47377
HORVU.MOREX.r3.7HG0721760	0.715704	0.628077
HORVU.MOREX.r3.7HG0721890	11.336	8.24388
HORVU.MOREX.r3.7HG0722560	3.5032	3.96214
HORVU.MOREX.r3.7HG0722690	-0.778965	-1.0898
HORVU.MOREX.r3.7HG0722800	1.39114	1.90064
HORVU.MOREX.r3.7HG0722820	1.06567	1.08613
HORVU.MOREX.r3.7HG0722940	1.18784	1.23738
HORVU.MOREX.r3.7HG0723240	3.59407	4.34037
HORVU.MOREX.r3.7HG0724540	-0.987125	-0.697752
HORVU.MOREX.r3.7HG0725070	1.05425	1.23597
HORVU.MOREX.r3.7HG0725440	0.786392	0.726462
HORVU.MOREX.r3.7HG0725660	-1.75134	-1.56519
HORVU.MOREX.r3.7HG0725830	-0.739684	-0.174401
HORVU.MOREX.r3.7HG0726260	-1.21957	-1.00123
HORVU.MOREX.r3.7HG0726530	-0.667763	-0.0584571
HORVU.MOREX.r3.7HG0727090	3.87042	3.0365
HORVU.MOREX.r3.7HG0728000	-1.34801	-0.385553
HORVU.MOREX.r3.7HG0728160	-0.852039	-0.972097
HORVU.MOREX.r3.7HG0728380	0.582234	0.571047
HORVU.MOREX.r3.7HG0728390	-1.12048	-1.49916
HORVU.MOREX.r3.7HG0730320	1.46313	1.72261
HORVU.MOREX.r3.7HG0731730	0.942821	1.32137
HORVU.MOREX.r3.7HG0732020	2.62512	2.71215
HORVU.MOREX.r3.7HG0732560	-0.678768	-0.637587
HORVU.MOREX.r3.7HG0732570	-1.11647	-0.930198
HORVU.MOREX.r3.7HG0733550	3.06236	3.09854
HORVU.MOREX.r3.7HG0736150	-1.81308	-1.97621
HORVU.MOREX.r3.7HG0736300	5.8208	5.57348
HORVU.MOREX.r3.7HG0736510	7.3894	6.76354
HORVU.MOREX.r3.7HG0737450	0.651734	0.549504
HORVU.MOREX.r3.7HG0737520	2.94719	3.73147
HORVU.MOREX.r3.7HG0737960	1.24343	0.996221
HORVU.MOREX.r3.7HG0738010	1.77076	2.25839
HORVU.MOREX.r3.7HG0738120	1.15194	1.36065
HORVU.MOREX.r3.7HG0738150	-0.637542	-0.533035
HORVU.MOREX.r3.7HG0739070	3.63285	3.77601
HORVU.MOREX.r3.7HG0739520	-1.27338	-1.48721
HORVU.MOREX.r3.7HG0739820	6.42883	5.68622
HORVU.MOREX.r3.7HG0740600	-1.1153	-0.722249
HORVU.MOREX.r3.7HG0740620	7.94376	8.26885
HORVU.MOREX.r3.7HG0742110	1.71025	2.13065
HORVU.MOREX.r3.7HG0742500	1.99255	1.91007
HORVU.MOREX.r3.7HG0742520	1.74385	1.45572
HORVU.MOREX.r3.7HG0742700	1.92895	2.04648
HORVU.MOREX.r3.7HG0742800	2.01336	2.37972
HORVU.MOREX.r3.7HG0743140	-1.00325	-1.12465
HORVU.MOREX.r3.7HG0743270	5.25975	6.12004
HORVU.MOREX.r3.7HG0743280	4.6285	5.20341
HORVU.MOREX.r3.7HG0744210	-1.09265	-0.827359
HORVU.MOREX.r3.7HG0744940	5.97068	6.44778
HORVU.MOREX.r3.7HG0745210	2.13981	1.67442
HORVU.MOREX.r3.7HG0745790	3.70935	3.47867
HORVU.MOREX.r3.7HG0746060	2.25536	2.28138
HORVU.MOREX.r3.7HG0746370	1.24511	1.62451
HORVU.MOREX.r3.7HG0746410	3.32363	4.33165
HORVU.MOREX.r3.7HG0746630	2.3539	2.46353
HORVU.MOREX.r3.7HG0746660	3.6079	3.88058
HORVU.MOREX.r3.7HG0746670	1.9381	2.23035
HORVU.MOREX.r3.7HG0747610	1.53228	1.58503
HORVU.MOREX.r3.7HG0748270	3.99508	5.02253
HORVU.MOREX.r3.7HG0748530	3.06113	4.13669
HORVU.MOREX.r3.7HG0749850	7.42784	7.33093
HORVU.MOREX.r3.7HG0750810	-1.25793	-0.921635
HORVU.MOREX.r3.7HG0751150	-2.0864	-2.53821
HORVU.MOREX.r3.7HG0751160	9.2679	8.12991
HORVU.MOREX.r3.7HG0751200	8.1981	8.41778
HORVU.MOREX.r3.7HG0751310	-0.534909	-0.226485
HORVU.MOREX.r3.7HG0752000	5.26776	5.13886
HORVU.MOREX.r3.UnG0763610	4.5266	2.3273

## Sheet: M2_Av_7dpi_act vs pred values
Gene ID	Actual (log2 fold change)	Predicted (log2 fold change)
HORVU.MOREX.r3.1HG0000010	-0.964907	-1.18759
HORVU.MOREX.r3.1HG0000030	-1.70292	-2.31568
HORVU.MOREX.r3.1HG0000070	-0.635443	-0.775366
HORVU.MOREX.r3.1HG0000110	1.76965	1.49858
HORVU.MOREX.r3.1HG0000130	0.735488	0.628487
HORVU.MOREX.r3.1HG0000620	1.71326	1.51902
HORVU.MOREX.r3.1HG0000630	1.16858	0.782774
HORVU.MOREX.r3.1HG0000670	1.14201	1.27464
HORVU.MOREX.r3.1HG0000680	5.25882	4.50615
HORVU.MOREX.r3.1HG0000780	2.52976	2.73151
HORVU.MOREX.r3.1HG0000800	1.84107	2.14435
HORVU.MOREX.r3.1HG0000810	3.11203	3.38692
HORVU.MOREX.r3.1HG0000870	-6.85647	-2.90614
HORVU.MOREX.r3.1HG0000880	-1.79964	-1.70745
HORVU.MOREX.r3.1HG0001070	2.68644	3.02416
HORVU.MOREX.r3.1HG0001080	2.56717	2.64158
HORVU.MOREX.r3.1HG0001090	3.85357	2.47523
HORVU.MOREX.r3.1HG0001100	15.9424	11.0212
HORVU.MOREX.r3.1HG0001110	3.26945	3.62037
HORVU.MOREX.r3.1HG0001220	1.88999	2.01182
HORVU.MOREX.r3.1HG0001230	2.7039	2.8665
HORVU.MOREX.r3.1HG0001330	1.78157	2.23335
HORVU.MOREX.r3.1HG0001420	2.88785	3.21466
HORVU.MOREX.r3.1HG0002020	-1.6673	-1.38041
HORVU.MOREX.r3.1HG0002040	8.71873	8.51806
HORVU.MOREX.r3.1HG0002160	1.66455	2.17106
HORVU.MOREX.r3.1HG0002320	-1.50706	-1.61485
HORVU.MOREX.r3.1HG0002470	-1.70707	-1.53322
HORVU.MOREX.r3.1HG0002560	1.25336	2.19478
HORVU.MOREX.r3.1HG0002620	-2.05593	-1.80571
HORVU.MOREX.r3.1HG0003140	-0.753451	-0.326969
HORVU.MOREX.r3.1HG0003620	-2.37175	-3.27649
HORVU.MOREX.r3.1HG0003860	-0.556946	-0.562441
HORVU.MOREX.r3.1HG0004210	-0.56421	-0.402478
HORVU.MOREX.r3.1HG0004280	-2.64536	-0.482069
HORVU.MOREX.r3.1HG0004560	0.782121	1.06273
HORVU.MOREX.r3.1HG0004660	-0.898362	-0.483031
HORVU.MOREX.r3.1HG0004690	-0.989905	-0.63233
HORVU.MOREX.r3.1HG0004880	-0.726411	-0.772176
HORVU.MOREX.r3.1HG0004900	1.36022	0.906949
HORVU.MOREX.r3.1HG0005400	-0.641851	-0.662246
HORVU.MOREX.r3.1HG0005500	4.51142	2.73266
HORVU.MOREX.r3.1HG0005510	5.31288	5.2658
HORVU.MOREX.r3.1HG0005530	4.9554	4.59887
HORVU.MOREX.r3.1HG0005540	5.20498	4.85437
HORVU.MOREX.r3.1HG0005550	5.69021	5.4912
HORVU.MOREX.r3.1HG0005560	5.55619	5.39671
HORVU.MOREX.r3.1HG0005580	-2.37339	-2.52253
HORVU.MOREX.r3.1HG0006130	2.27918	2.53639
HORVU.MOREX.r3.1HG0006570	-0.928832	-0.595391
HORVU.MOREX.r3.1HG0007220	-0.773048	-0.768071
HORVU.MOREX.r3.1HG0007600	0.78509	0.581859
HORVU.MOREX.r3.1HG0007850	0.720978	0.8588
HORVU.MOREX.r3.1HG0007900	-7.09802	-5.68816
HORVU.MOREX.r3.1HG0008490	-1.21465	-1.74139
HORVU.MOREX.r3.1HG0008600	-4.38719	-2.06204
HORVU.MOREX.r3.1HG0008790	4.35543	3.73464
HORVU.MOREX.r3.1HG0008980	2.51235	2.34984
HORVU.MOREX.r3.1HG0009450	3.42581	3.61557
HORVU.MOREX.r3.1HG0009950	4.35772	4.40656
HORVU.MOREX.r3.1HG0010600	7.41027	6.64497
HORVU.MOREX.r3.1HG0010640	3.82405	3.74385
HORVU.MOREX.r3.1HG0010660	-1.74103	-2.12966
HORVU.MOREX.r3.1HG0010930	-0.672032	-0.567418
HORVU.MOREX.r3.1HG0011140	-1.20372	-2.35313
HORVU.MOREX.r3.1HG0011360	-0.693516	-0.711403
HORVU.MOREX.r3.1HG0011870	-2.02733	-2.45254
HORVU.MOREX.r3.1HG0012570	2.92275	2.89564
HORVU.MOREX.r3.1HG0012580	2.66202	2.61887
HORVU.MOREX.r3.1HG0012640	4.23193	3.81981
HORVU.MOREX.r3.1HG0013050	-1.00075	-1.22032
HORVU.MOREX.r3.1HG0013180	-0.992764	-0.508164
HORVU.MOREX.r3.1HG0013270	1.87983	2.05539
HORVU.MOREX.r3.1HG0013300	0.929067	0.573616
HORVU.MOREX.r3.1HG0013390	-3.43533	-3.83113
HORVU.MOREX.r3.1HG0013450	-3.15039	-3.35257
HORVU.MOREX.r3.1HG0013590	-1.49147	-1.78618
HORVU.MOREX.r3.1HG0013700	-1.20074	-1.54823
HORVU.MOREX.r3.1HG0013800	-0.749412	-0.826477
HORVU.MOREX.r3.1HG0014190	2.48442	2.43645
HORVU.MOREX.r3.1HG0014400	5.86365	5.44512
HORVU.MOREX.r3.1HG0014430	-0.952301	-0.59568
HORVU.MOREX.r3.1HG0014440	-1.78395	-2.00872
HORVU.MOREX.r3.1HG0014530	3.04891	3.11273
HORVU.MOREX.r3.1HG0014580	1.36788	1.06892
HORVU.MOREX.r3.1HG0015110	-1.32477	-1.42128
HORVU.MOREX.r3.1HG0015480	-0.611268	-0.472244
HORVU.MOREX.r3.1HG0015720	2.78562	3.05845
HORVU.MOREX.r3.1HG0016110	0.585785	0.575236
HORVU.MOREX.r3.1HG0016180	0.688456	0.556199
HORVU.MOREX.r3.1HG0016200	1.7371	1.69886
HORVU.MOREX.r3.1HG0016310	0.995995	1.22689
HORVU.MOREX.r3.1HG0016450	1.37448	1.4691
HORVU.MOREX.r3.1HG0016740	1.07315	0.979495
HORVU.MOREX.r3.1HG0016760	0.99988	0.909324
HORVU.MOREX.r3.1HG0017110	0.463854	0.624988
HORVU.MOREX.r3.1HG0017240	0.782247	0.542754
HORVU.MOREX.r3.1HG0017250	0.670458	1.00057
HORVU.MOREX.r3.1HG0017420	8.39875	8.53082
HORVU.MOREX.r3.1HG0017720	0.941923	0.838743
HORVU.MOREX.r3.1HG0017760	-0.726525	-0.404406
HORVU.MOREX.r3.1HG0017930	1.20298	0.489651
HORVU.MOREX.r3.1HG0017980	1.78698	1.67389
HORVU.MOREX.r3.1HG0018130	0.584369	0.79128
HORVU.MOREX.r3.1HG0018190	1.18075	1.06425
HORVU.MOREX.r3.1HG0018260	1.15762	0.73478
HORVU.MOREX.r3.1HG0018280	1.13413	2.04185
HORVU.MOREX.r3.1HG0018730	-0.523406	-0.543047
HORVU.MOREX.r3.1HG0018800	1.46212	1.37716
HORVU.MOREX.r3.1HG0019060	0.951634	1.13842
HORVU.MOREX.r3.1HG0019100	1.21703	1.12566
HORVU.MOREX.r3.1HG0019260	0.670731	0.209606
HORVU.MOREX.r3.1HG0019270	0.89088	0.904651
HORVU.MOREX.r3.1HG0019280	7.61724	7.06224
HORVU.MOREX.r3.1HG0019410	-0.864016	-0.684037
HORVU.MOREX.r3.1HG0019650	2.42514	2.90432
HORVU.MOREX.r3.1HG0019730	1.1213	1.36945
HORVU.MOREX.r3.1HG0019920	1.41795	1.2748
HORVU.MOREX.r3.1HG0020280	-0.955696	-0.860965
HORVU.MOREX.r3.1HG0020440	5.19754	4.85793
HORVU.MOREX.r3.1HG0020450	8.12964	7.08669
HORVU.MOREX.r3.1HG0020900	-1.11019	-1.08726
HORVU.MOREX.r3.1HG0021170	-1.3023	-1.29478
HORVU.MOREX.r3.1HG0021360	1.8576	1.91018
HORVU.MOREX.r3.1HG0021390	5.07756	4.01466
HORVU.MOREX.r3.1HG0021870	0.943677	0.928387
HORVU.MOREX.r3.1HG0021970	3.70988	4.00422
HORVU.MOREX.r3.1HG0022680	1.18155	1.63645
HORVU.MOREX.r3.1HG0022710	-0.847115	-1.28671
HORVU.MOREX.r3.1HG0022750	2.22025	2.09563
HORVU.MOREX.r3.1HG0022780	-0.967893	-1.18429
HORVU.MOREX.r3.1HG0023660	-1.32734	-1.57075
HORVU.MOREX.r3.1HG0023800	-0.83812	-1.05345
HORVU.MOREX.r3.1HG0023950	0.794613	0.944653
HORVU.MOREX.r3.1HG0024020	-0.712744	-0.858743
HORVU.MOREX.r3.1HG0024040	-0.527323	-0.633078
HORVU.MOREX.r3.1HG0024140	-4.37274	-5.03585
HORVU.MOREX.r3.1HG0024340	-1.36115	-1.73204
HORVU.MOREX.r3.1HG0024350	-1.68252	-1.42164
HORVU.MOREX.r3.1HG0024440	-2.37567	-2.44789
HORVU.MOREX.r3.1HG0024500	-0.897402	-1.01064
HORVU.MOREX.r3.1HG0024690	0.691611	0.729294
HORVU.MOREX.r3.1HG0024710	-1.09579	-0.98967
HORVU.MOREX.r3.1HG0024800	-1.08418	-0.673261
HORVU.MOREX.r3.1HG0024860	-0.968461	-1.21071
HORVU.MOREX.r3.1HG0024900	-0.612412	-0.118066
HORVU.MOREX.r3.1HG0025050	-3.98641	-2.6635
HORVU.MOREX.r3.1HG0025260	-1.65844	-1.1036
HORVU.MOREX.r3.1HG0025620	0.635947	0.742667
HORVU.MOREX.r3.1HG0025900	-1.42199	-1.16105
HORVU.MOREX.r3.1HG0026010	-1.03462	-1.17638
HORVU.MOREX.r3.1HG0026030	-0.818051	-0.699683
HORVU.MOREX.r3.1HG0026100	1.43632	0.90882
HORVU.MOREX.r3.1HG0026430	-0.60547	-0.378717
HORVU.MOREX.r3.1HG0026720	-1.90617	-1.63553
HORVU.MOREX.r3.1HG0027090	1.16753	0.97833
HORVU.MOREX.r3.1HG0027180	1.16974	1.16131
HORVU.MOREX.r3.1HG0027640	3.00841	2.98445
HORVU.MOREX.r3.1HG0027650	3.90973	3.58802
HORVU.MOREX.r3.1HG0027940	-0.897447	0.109372
HORVU.MOREX.r3.1HG0028110	1.70188	1.72222
HORVU.MOREX.r3.1HG0028150	-0.992867	-0.987975
HORVU.MOREX.r3.1HG0028250	1.42689	1.26982
HORVU.MOREX.r3.1HG0028280	-0.858081	-0.868015
HORVU.MOREX.r3.1HG0028460	-3.12946	1.12714
HORVU.MOREX.r3.1HG0029270	-0.68118	-0.886303
HORVU.MOREX.r3.1HG0029280	0.655571	0.567163
HORVU.MOREX.r3.1HG0029360	2.44004	3.8391
HORVU.MOREX.r3.1HG0029640	-1.03123	-0.0870076
HORVU.MOREX.r3.1HG0029730	1.34197	1.67882
HORVU.MOREX.r3.1HG0029910	0.842878	0.437753
HORVU.MOREX.r3.1HG0030120	-0.904265	-1.04609
HORVU.MOREX.r3.1HG0030590	-0.774869	-1.00607
HORVU.MOREX.r3.1HG0030630	-0.922479	-1.08242
HORVU.MOREX.r3.1HG0030730	2.7186	2.85898
HORVU.MOREX.r3.1HG0031210	-1.03783	-1.39478
HORVU.MOREX.r3.1HG0031260	-0.827282	-0.753897
HORVU.MOREX.r3.1HG0031320	-0.983148	-0.758924
HORVU.MOREX.r3.1HG0031890	-1.00088	-1.29101
HORVU.MOREX.r3.1HG0031980	-1.07849	-1.02238
HORVU.MOREX.r3.1HG0032990	0.692572	0.562462
HORVU.MOREX.r3.1HG0033360	-0.894976	-1.11021
HORVU.MOREX.r3.1HG0033390	-0.566666	-0.381896
HORVU.MOREX.r3.1HG0033540	-0.834473	-0.634809
HORVU.MOREX.r3.1HG0034140	0.879987	1.01396
HORVU.MOREX.r3.1HG0034850	-0.875902	-0.686806
HORVU.MOREX.r3.1HG0035350	-1.19118	-0.966067
HORVU.MOREX.r3.1HG0036370	-1.08906	-1.32832
HORVU.MOREX.r3.1HG0036390	1.53208	1.50617
HORVU.MOREX.r3.1HG0036930	-1.81949	-2.84736
HORVU.MOREX.r3.1HG0037210	0.69999	0.556516
HORVU.MOREX.r3.1HG0037250	0.949788	0.696856
HORVU.MOREX.r3.1HG0037670	-0.935746	-0.922124
HORVU.MOREX.r3.1HG0038590	0.843755	1.29594
HORVU.MOREX.r3.1HG0039200	-1.50687	-1.37574
HORVU.MOREX.r3.1HG0039390	2.77976	2.41504
HORVU.MOREX.r3.1HG0039730	1.24488	1.46843
HORVU.MOREX.r3.1HG0039940	-0.637453	-0.638363
HORVU.MOREX.r3.1HG0040000	-0.918188	-1.08654
HORVU.MOREX.r3.1HG0040640	3.54785	3.38772
HORVU.MOREX.r3.1HG0040790	1.51238	1.93875
HORVU.MOREX.r3.1HG0040910	-1.00595	-1.11221
HORVU.MOREX.r3.1HG0041230	2.74162	2.54325
HORVU.MOREX.r3.1HG0041280	-3.24237	-0.947259
HORVU.MOREX.r3.1HG0041380	6.59476	6.812
HORVU.MOREX.r3.1HG0041600	-1.3163	-1.09782
HORVU.MOREX.r3.1HG0042060	-1.26997	-1.07612
HORVU.MOREX.r3.1HG0042870	0.47282	0.471493
HORVU.MOREX.r3.1HG0043100	0.818724	1.14789
HORVU.MOREX.r3.1HG0043380	-0.734819	-0.558309
HORVU.MOREX.r3.1HG0043390	-0.553293	-0.54252
HORVU.MOREX.r3.1HG0043670	-0.78479	-0.893851
HORVU.MOREX.r3.1HG0044070	2.35358	2.00661
HORVU.MOREX.r3.1HG0044290	2.9757	3.41701
HORVU.MOREX.r3.1HG0044310	-0.605726	-0.716722
HORVU.MOREX.r3.1HG0045040	-0.55862	-0.889933
HORVU.MOREX.r3.1HG0045830	-0.968941	-0.589784
HORVU.MOREX.r3.1HG0045900	0.819817	0.81858
HORVU.MOREX.r3.1HG0046020	2.07262	1.62768
HORVU.MOREX.r3.1HG0046150	-1.06188	-1.3393
HORVU.MOREX.r3.1HG0046170	1.48222	2.48973
HORVU.MOREX.r3.1HG0046180	1.4804	1.35919
HORVU.MOREX.r3.1HG0046190	1.87457	1.66399
HORVU.MOREX.r3.1HG0046230	-1.86107	-1.00685
HORVU.MOREX.r3.1HG0046300	-0.802076	-0.470763
HORVU.MOREX.r3.1HG0046330	2.7068	3.02082
HORVU.MOREX.r3.1HG0046400	3.80781	2.65161
HORVU.MOREX.r3.1HG0046460	1.01749	0.858591
HORVU.MOREX.r3.1HG0046510	-0.951749	-1.16259
HORVU.MOREX.r3.1HG0046540	-1.41402	-0.124054
HORVU.MOREX.r3.1HG0046660	4.96368	5.01962
HORVU.MOREX.r3.1HG0047100	2.52001	2.69987
HORVU.MOREX.r3.1HG0047120	-1.01483	-0.174306
HORVU.MOREX.r3.1HG0047320	0.843329	0.984739
HORVU.MOREX.r3.1HG0047500	0.947858	0.694922
HORVU.MOREX.r3.1HG0047580	1.67267	2.0191
HORVU.MOREX.r3.1HG0047660	1.02071	0.803359
HORVU.MOREX.r3.1HG0048010	-0.98467	-0.824279
HORVU.MOREX.r3.1HG0048030	-0.703942	-0.371859
HORVU.MOREX.r3.1HG0048040	0.859385	1.00174
HORVU.MOREX.r3.1HG0048420	5.94282	5.98521
HORVU.MOREX.r3.1HG0048730	-0.963267	-0.56756
HORVU.MOREX.r3.1HG0048880	-1.48077	-2.10817
HORVU.MOREX.r3.1HG0049040	3.19086	3.10263
HORVU.MOREX.r3.1HG0049110	3.0191	2.51682
HORVU.MOREX.r3.1HG0049460	1.06934	0.512138
HORVU.MOREX.r3.1HG0049480	-1.44384	-0.730509
HORVU.MOREX.r3.1HG0049500	4.79773	4.8186
HORVU.MOREX.r3.1HG0049580	-2.08143	-1.56232
HORVU.MOREX.r3.1HG0049640	-1.38711	-1.26898
HORVU.MOREX.r3.1HG0049910	2.13632	1.96523
HORVU.MOREX.r3.1HG0049960	-1.90797	-1.91092
HORVU.MOREX.r3.1HG0049980	-1.81402	-1.34345
HORVU.MOREX.r3.1HG0050150	-0.687093	-0.491922
HORVU.MOREX.r3.1HG0050190	1.05516	1.44877
HORVU.MOREX.r3.1HG0050570	-0.499527	-0.275817
HORVU.MOREX.r3.1HG0050630	0.806359	0.825327
HORVU.MOREX.r3.1HG0050670	-2.97696	-2.9846
HORVU.MOREX.r3.1HG0050700	0.85797	1.19979
HORVU.MOREX.r3.1HG0050880	-1.01723	-0.0747623
HORVU.MOREX.r3.1HG0050970	-1.22216	-1.5903
HORVU.MOREX.r3.1HG0051100	-2.36614	-1.92366
HORVU.MOREX.r3.1HG0051180	-1.70499	-1.68603
HORVU.MOREX.r3.1HG0051310	0.610848	0.53611
HORVU.MOREX.r3.1HG0051380	-0.745734	-0.677857
HORVU.MOREX.r3.1HG0051450	-1.10351	-1.04533
HORVU.MOREX.r3.1HG0051670	0.758521	1.34693
HORVU.MOREX.r3.1HG0051740	2.69714	2.58891
HORVU.MOREX.r3.1HG0051750	4.2409	5.37743
HORVU.MOREX.r3.1HG0051800	7.72531	7.18958
HORVU.MOREX.r3.1HG0051860	1.60664	0.503844
HORVU.MOREX.r3.1HG0051870	3.51931	3.24065
HORVU.MOREX.r3.1HG0051880	10.0829	9.75383
HORVU.MOREX.r3.1HG0051890	3.35857	3.47839
HORVU.MOREX.r3.1HG0051910	2.16563	1.92042
HORVU.MOREX.r3.1HG0052290	1.83837	1.77287
HORVU.MOREX.r3.1HG0052400	1.67274	2.33254
HORVU.MOREX.r3.1HG0052640	0.526324	0.205386
HORVU.MOREX.r3.1HG0052690	1.1648	0.721125
HORVU.MOREX.r3.1HG0052790	-1.00276	-0.847366
HORVU.MOREX.r3.1HG0052810	-1.13662	-0.9021
HORVU.MOREX.r3.1HG0053120	0.997636	1.03223
HORVU.MOREX.r3.1HG0053170	0.636813	0.653075
HORVU.MOREX.r3.1HG0053300	-1.13376	-0.920221
HORVU.MOREX.r3.1HG0053360	-0.841177	-0.713208
HORVU.MOREX.r3.1HG0053570	1.14775	1.1253
HORVU.MOREX.r3.1HG0053680	-0.871772	-0.742909
HORVU.MOREX.r3.1HG0053840	0.820474	0.752891
HORVU.MOREX.r3.1HG0053890	-1.3519	-1.16006
HORVU.MOREX.r3.1HG0053900	-1.02194	-0.720413
HORVU.MOREX.r3.1HG0053990	-0.671054	-0.658696
HORVU.MOREX.r3.1HG0054000	-1.10094	-1.37963
HORVU.MOREX.r3.1HG0054010	0.912322	0.755848
HORVU.MOREX.r3.1HG0054070	1.10637	0.456347
HORVU.MOREX.r3.1HG0054110	-1.81898	-1.07235
HORVU.MOREX.r3.1HG0054160	2.83841	2.29724
HORVU.MOREX.r3.1HG0054270	-1.15798	-1.1188
HORVU.MOREX.r3.1HG0054510	1.85013	1.23839
HORVU.MOREX.r3.1HG0054530	-0.891767	-0.677897
HORVU.MOREX.r3.1HG0054710	3.1966	3.22568
HORVU.MOREX.r3.1HG0054790	0.764989	0.424479
HORVU.MOREX.r3.1HG0054870	1.11898	-0.225289
HORVU.MOREX.r3.1HG0054940	0.984979	0.583271
HORVU.MOREX.r3.1HG0054950	3.11393	3.76814
HORVU.MOREX.r3.1HG0055430	3.75901	3.35177
HORVU.MOREX.r3.1HG0055550	0.9401	1.04805
HORVU.MOREX.r3.1HG0055640	1.49407	1.45266
HORVU.MOREX.r3.1HG0055830	-0.549435	-0.36627
HORVU.MOREX.r3.1HG0056010	-0.563344	-0.896775
HORVU.MOREX.r3.1HG0056240	3.79419	3.47347
HORVU.MOREX.r3.1HG0056620	1.02768	1.24402
HORVU.MOREX.r3.1HG0056670	1.36678	1.22821
HORVU.MOREX.r3.1HG0057040	-0.989046	-1.24461
HORVU.MOREX.r3.1HG0057310	1.81375	1.76299
HORVU.MOREX.r3.1HG0057350	2.31749	2.32026
HORVU.MOREX.r3.1HG0057430	0.74103	0.521291
HORVU.MOREX.r3.1HG0057570	-2.12647	-1.47719
HORVU.MOREX.r3.1HG0057590	-1.20754	-1.56999
HORVU.MOREX.r3.1HG0057610	0.848336	0.8222
HORVU.MOREX.r3.1HG0057680	1.54106	1.72804
HORVU.MOREX.r3.1HG0057820	-1.39321	-0.345154
HORVU.MOREX.r3.1HG0057910	0.568879	0.435027
HORVU.MOREX.r3.1HG0058270	-1.56756	-2.21581
HORVU.MOREX.r3.1HG0058280	-1.97851	-0.607382
HORVU.MOREX.r3.1HG0058290	0.732956	0.994344
HORVU.MOREX.r3.1HG0058530	-0.769652	-0.463993
HORVU.MOREX.r3.1HG0058640	-1.12353	-1.54441
HORVU.MOREX.r3.1HG0058690	5.58104	5.0344
HORVU.MOREX.r3.1HG0058730	1.34783	1.11611
HORVU.MOREX.r3.1HG0058930	3.68763	4.66375
HORVU.MOREX.r3.1HG0059230	1.11336	1.08068
HORVU.MOREX.r3.1HG0059290	2.40897	1.69107
HORVU.MOREX.r3.1HG0059300	1.83077	1.63465
HORVU.MOREX.r3.1HG0059600	1.00053	1.32032
HORVU.MOREX.r3.1HG0059680	4.63171	4.03612
HORVU.MOREX.r3.1HG0059740	1.49332	1.04434
HORVU.MOREX.r3.1HG0059750	0.754714	0.891674
HORVU.MOREX.r3.1HG0059760	-0.928025	-0.96462
HORVU.MOREX.r3.1HG0059770	-0.590106	-0.723593
HORVU.MOREX.r3.1HG0060040	0.899686	0.875067
HORVU.MOREX.r3.1HG0060200	7.11087	6.63825
HORVU.MOREX.r3.1HG0060270	-1.18474	-1.51198
HORVU.MOREX.r3.1HG0060320	-1.20735	-1.43883
HORVU.MOREX.r3.1HG0060340	-1.10474	-1.16258
HORVU.MOREX.r3.1HG0060360	1.7741	1.22374
HORVU.MOREX.r3.1HG0061140	0.941382	0.850134
HORVU.MOREX.r3.1HG0061230	1.11397	1.02985
HORVU.MOREX.r3.1HG0061370	0.60764	0.432881
HORVU.MOREX.r3.1HG0061730	1.69585	1.75499
HORVU.MOREX.r3.1HG0061770	3.81818	3.37285
HORVU.MOREX.r3.1HG0061790	5.21183	4.18669
HORVU.MOREX.r3.1HG0061800	4.75634	2.96694
HORVU.MOREX.r3.1HG0061820	4.17977	3.61586
HORVU.MOREX.r3.1HG0061880	-1.14864	-1.07576
HORVU.MOREX.r3.1HG0062050	1.17686	0.869923
HORVU.MOREX.r3.1HG0062070	-0.810886	-0.581585
HORVU.MOREX.r3.1HG0062080	-0.63022	-0.449522
HORVU.MOREX.r3.1HG0062390	0.901216	0.523151
HORVU.MOREX.r3.1HG0062400	0.507548	0.840235
HORVU.MOREX.r3.1HG0062420	2.84313	2.27821
HORVU.MOREX.r3.1HG0062640	0.530933	0.509392
HORVU.MOREX.r3.1HG0062680	0.688675	1.00128
HORVU.MOREX.r3.1HG0062840	1.32848	1.1053
HORVU.MOREX.r3.1HG0062900	3.99492	3.04879
HORVU.MOREX.r3.1HG0062940	0.760322	0.740009
HORVU.MOREX.r3.1HG0063020	-1.28917	-0.349013
HORVU.MOREX.r3.1HG0063330	2.11283	2.274
HORVU.MOREX.r3.1HG0063430	1.52013	1.62058
HORVU.MOREX.r3.1HG0063450	-0.745139	-1.2265
HORVU.MOREX.r3.1HG0063540	-0.549791	-0.397082
HORVU.MOREX.r3.1HG0063630	3.77463	4.17417
HORVU.MOREX.r3.1HG0063810	-0.965041	-1.0481
HORVU.MOREX.r3.1HG0063890	-1.57288	-1.47382
HORVU.MOREX.r3.1HG0063980	5.81106	6.22015
HORVU.MOREX.r3.1HG0064020	-0.527192	-0.0761339
HORVU.MOREX.r3.1HG0064030	-0.807135	-0.5785
HORVU.MOREX.r3.1HG0064060	5.19458	5.28039
HORVU.MOREX.r3.1HG0064240	-0.46052	-0.401076
HORVU.MOREX.r3.1HG0064390	1.6779	1.90866
HORVU.MOREX.r3.1HG0064570	2.40413	2.47253
HORVU.MOREX.r3.1HG0064900	1.65344	1.30948
HORVU.MOREX.r3.1HG0064910	3.43978	3.46723
HORVU.MOREX.r3.1HG0065020	0.687988	0.886569
HORVU.MOREX.r3.1HG0065060	-1.49095	-1.71947
HORVU.MOREX.r3.1HG0065120	1.35964	1.43077
HORVU.MOREX.r3.1HG0065130	3.02729	2.8482
HORVU.MOREX.r3.1HG0065400	8.97651	8.76584
HORVU.MOREX.r3.1HG0065500	-1.2571	-1.54582
HORVU.MOREX.r3.1HG0065530	-0.971002	-1.17848
HORVU.MOREX.r3.1HG0065990	-1.86443	-1.75521
HORVU.MOREX.r3.1HG0066010	-1.08688	-0.384984
HORVU.MOREX.r3.1HG0066240	0.731573	0.821341
HORVU.MOREX.r3.1HG0066260	-1.41036	-1.37168
HORVU.MOREX.r3.1HG0066590	0.830174	0.708282
HORVU.MOREX.r3.1HG0066620	2.13303	3.02973
HORVU.MOREX.r3.1HG0066680	2.56853	2.64717
HORVU.MOREX.r3.1HG0066800	1.7813	1.79923
HORVU.MOREX.r3.1HG0066990	1.04078	0.680881
HORVU.MOREX.r3.1HG0067010	1.69028	1.6566
HORVU.MOREX.r3.1HG0067140	1.88158	1.99617
HORVU.MOREX.r3.1HG0067160	-1.58874	-2.09944
HORVU.MOREX.r3.1HG0067180	3.1057	2.93297
HORVU.MOREX.r3.1HG0067190	1.39689	1.00918
HORVU.MOREX.r3.1HG0067230	0.710724	0.597898
HORVU.MOREX.r3.1HG0067250	-0.888347	-1.19841
HORVU.MOREX.r3.1HG0067260	2.84453	2.87666
HORVU.MOREX.r3.1HG0067310	-0.874691	-0.850188
HORVU.MOREX.r3.1HG0067420	1.06065	0.618076
HORVU.MOREX.r3.1HG0067590	-1.311	-1.72081
HORVU.MOREX.r3.1HG0067700	-1.70369	-1.03364
HORVU.MOREX.r3.1HG0067890	-1.02862	-0.881357
HORVU.MOREX.r3.1HG0067900	-1.42937	-0.965904
HORVU.MOREX.r3.1HG0067930	-2.27275	-1.40867
HORVU.MOREX.r3.1HG0068040	2.79397	3.25843
HORVU.MOREX.r3.1HG0068050	2.18116	2.47923
HORVU.MOREX.r3.1HG0068180	7.28753	8.03888
HORVU.MOREX.r3.1HG0068240	2.43656	2.1014
HORVU.MOREX.r3.1HG0068370	-1.31994	-2.06819
HORVU.MOREX.r3.1HG0068410	-0.900752	-0.961779
HORVU.MOREX.r3.1HG0068480	2.35196	2.63329
HORVU.MOREX.r3.1HG0068710	0.616525	0.502607
HORVU.MOREX.r3.1HG0069030	2.29221	2.25786
HORVU.MOREX.r3.1HG0069380	-1.7747	-2.45756
HORVU.MOREX.r3.1HG0069460	2.05159	2.32395
HORVU.MOREX.r3.1HG0069480	-1.24791	-1.57914
HORVU.MOREX.r3.1HG0069570	-1.22275	-1.1024
HORVU.MOREX.r3.1HG0069690	-2.81728	-4.2368
HORVU.MOREX.r3.1HG0069750	-0.924349	-0.745084
HORVU.MOREX.r3.1HG0069770	-1.03833	-1.09756
HORVU.MOREX.r3.1HG0069780	-0.762457	-1.05208
HORVU.MOREX.r3.1HG0069940	-0.730689	-1.04042
HORVU.MOREX.r3.1HG0069950	0.792288	0.625509
HORVU.MOREX.r3.1HG0070000	-1.34585	-0.999045
HORVU.MOREX.r3.1HG0070060	-0.851453	-0.436034
HORVU.MOREX.r3.1HG0070160	1.07705	0.894567
HORVU.MOREX.r3.1HG0070290	0.695426	0.659197
HORVU.MOREX.r3.1HG0070320	-0.558093	-0.757978
HORVU.MOREX.r3.1HG0070430	1.18815	1.51329
HORVU.MOREX.r3.1HG0070560	5.52874	4.7743
HORVU.MOREX.r3.1HG0070630	-0.635647	-0.882911
HORVU.MOREX.r3.1HG0070790	-0.731847	-0.671472
HORVU.MOREX.r3.1HG0071020	2.11258	1.84715
HORVU.MOREX.r3.1HG0071050	0.676723	0.871135
HORVU.MOREX.r3.1HG0071210	2.87629	2.99079
HORVU.MOREX.r3.1HG0071400	2.64908	2.60433
HORVU.MOREX.r3.1HG0071420	1.25893	1.72414
HORVU.MOREX.r3.1HG0071500	6.40307	6.86714
HORVU.MOREX.r3.1HG0071540	3.71787	4.08891
HORVU.MOREX.r3.1HG0071620	0.869288	0.35209
HORVU.MOREX.r3.1HG0071710	-1.95889	-1.40315
HORVU.MOREX.r3.1HG0071740	-1.937	-0.949128
HORVU.MOREX.r3.1HG0071800	-0.977708	-0.417949
HORVU.MOREX.r3.1HG0071920	3.36075	3.65246
HORVU.MOREX.r3.1HG0072060	3.10138	2.67591
HORVU.MOREX.r3.1HG0072140	1.57617	1.36233
HORVU.MOREX.r3.1HG0072150	1.33422	0.941688
HORVU.MOREX.r3.1HG0072170	8.4279	5.83721
HORVU.MOREX.r3.1HG0072430	-2.18379	-1.68425
HORVU.MOREX.r3.1HG0072540	-1.39475	-1.83914
HORVU.MOREX.r3.1HG0072750	-2.39705	-1.96284
HORVU.MOREX.r3.1HG0072910	0.605156	0.498642
HORVU.MOREX.r3.1HG0073060	0.884737	0.970042
HORVU.MOREX.r3.1HG0073250	-0.55822	-0.594391
HORVU.MOREX.r3.1HG0073350	-0.802381	-1.22837
HORVU.MOREX.r3.1HG0073380	-0.751143	-1.29256
HORVU.MOREX.r3.1HG0073500	-6.94892	-2.33649
HORVU.MOREX.r3.1HG0073510	0.659426	0.759346
HORVU.MOREX.r3.1HG0073600	0.907878	0.984991
HORVU.MOREX.r3.1HG0073620	-3.68498	-4.88134
HORVU.MOREX.r3.1HG0073650	1.86138	2.0975
HORVU.MOREX.r3.1HG0073840	-1.04257	-1.33674
HORVU.MOREX.r3.1HG0073850	0.68207	0.825894
HORVU.MOREX.r3.1HG0073870	2.51623	2.46885
HORVU.MOREX.r3.1HG0074020	-1.05879	-0.390515
HORVU.MOREX.r3.1HG0074040	-1.16437	-1.48451
HORVU.MOREX.r3.1HG0074210	1.39819	1.58844
HORVU.MOREX.r3.1HG0074400	-0.975674	-0.751449
HORVU.MOREX.r3.1HG0074420	-1.16412	-1.56511
HORVU.MOREX.r3.1HG0074650	-1.9944	-1.97997
HORVU.MOREX.r3.1HG0074900	0.895661	1.23814
HORVU.MOREX.r3.1HG0075040	0.72121	1.06989
HORVU.MOREX.r3.1HG0075070	0.692161	0.72281
HORVU.MOREX.r3.1HG0075240	1.03551	1.05734
HORVU.MOREX.r3.1HG0075370	0.948787	0.418152
HORVU.MOREX.r3.1HG0075630	-0.952836	-1.00377
HORVU.MOREX.r3.1HG0075800	2.93911	2.42423
HORVU.MOREX.r3.1HG0075850	3.55801	2.92158
HORVU.MOREX.r3.1HG0076070	-1.61732	-1.4412
HORVU.MOREX.r3.1HG0076150	-3.96572	-2.98545
HORVU.MOREX.r3.1HG0076400	4.01862	4.13043
HORVU.MOREX.r3.1HG0076510	-0.66554	-1.0343
HORVU.MOREX.r3.1HG0076550	1.51855	1.16916
HORVU.MOREX.r3.1HG0076590	2.29091	2.3096
HORVU.MOREX.r3.1HG0076820	-1.38501	-1.26557
HORVU.MOREX.r3.1HG0076910	-1.31597	-1.28582
HORVU.MOREX.r3.1HG0077210	-0.727813	-0.0357028
HORVU.MOREX.r3.1HG0077220	0.713133	0.735346
HORVU.MOREX.r3.1HG0077280	0.983629	1.04906
HORVU.MOREX.r3.1HG0077330	3.85859	4.30692
HORVU.MOREX.r3.1HG0077410	4.95286	5.63059
HORVU.MOREX.r3.1HG0077510	-1.94774	-2.578
HORVU.MOREX.r3.1HG0077680	-0.554467	-0.79046
HORVU.MOREX.r3.1HG0077840	-0.65118	-0.450439
HORVU.MOREX.r3.1HG0078000	1.61049	1.3496
HORVU.MOREX.r3.1HG0078450	0.798952	0.660887
HORVU.MOREX.r3.1HG0078590	1.52531	1.41741
HORVU.MOREX.r3.1HG0078900	0.810213	1.01582
HORVU.MOREX.r3.1HG0078910	1.5476	1.87924
HORVU.MOREX.r3.1HG0079070	-1.23208	-0.983211
HORVU.MOREX.r3.1HG0079230	-0.742963	-0.626422
HORVU.MOREX.r3.1HG0079280	-1.05286	-1.68399
HORVU.MOREX.r3.1HG0079430	5.28357	5.81069
HORVU.MOREX.r3.1HG0079460	5.43711	5.79466
HORVU.MOREX.r3.1HG0079470	5.81751	4.93385
HORVU.MOREX.r3.1HG0079500	4.1576	2.73117
HORVU.MOREX.r3.1HG0079700	-1.43677	-1.07673
HORVU.MOREX.r3.1HG0079830	-3.23286	-2.07647
HORVU.MOREX.r3.1HG0079870	-1.15798	-1.26862
HORVU.MOREX.r3.1HG0079970	0.705069	0.744063
HORVU.MOREX.r3.1HG0079980	6.35634	5.7658
HORVU.MOREX.r3.1HG0079990	-0.637699	-0.604427
HORVU.MOREX.r3.1HG0080010	4.51545	4.34725
HORVU.MOREX.r3.1HG0080020	3.02621	3.00106
HORVU.MOREX.r3.1HG0080140	2.14206	1.66008
HORVU.MOREX.r3.1HG0080160	-0.67829	-0.908821
HORVU.MOREX.r3.1HG0080230	-1.00605	-1.32588
HORVU.MOREX.r3.1HG0080620	0.792351	0.734067
HORVU.MOREX.r3.1HG0080630	2.60436	1.7858
HORVU.MOREX.r3.1HG0080720	-0.75235	-0.88391
HORVU.MOREX.r3.1HG0080890	1.56915	1.35035
HORVU.MOREX.r3.1HG0080920	1.58491	1.88553
HORVU.MOREX.r3.1HG0081000	1.30603	1.46351
HORVU.MOREX.r3.1HG0081060	-1.06472	-1.36591
HORVU.MOREX.r3.1HG0081110	2.28045	3.03453
HORVU.MOREX.r3.1HG0081220	-0.70616	-0.97254
HORVU.MOREX.r3.1HG0081340	-1.42057	-1.44241
HORVU.MOREX.r3.1HG0081380	3.13085	2.5588
HORVU.MOREX.r3.1HG0081460	0.793661	0.187916
HORVU.MOREX.r3.1HG0081600	-0.848742	-1.23341
HORVU.MOREX.r3.1HG0081680	5.05859	4.93813
HORVU.MOREX.r3.1HG0081730	-0.574307	-0.568423
HORVU.MOREX.r3.1HG0081980	1.57562	1.62817
HORVU.MOREX.r3.1HG0082040	6.77391	6.2527
HORVU.MOREX.r3.1HG0082050	-0.594966	-0.365274
HORVU.MOREX.r3.1HG0082120	3.75873	2.69759
HORVU.MOREX.r3.1HG0082250	0.829334	1.29691
HORVU.MOREX.r3.1HG0082500	-1.4394	-1.36413
HORVU.MOREX.r3.1HG0082740	4.13268	4.57549
HORVU.MOREX.r3.1HG0082770	-1.00298	-1.01653
HORVU.MOREX.r3.1HG0082790	-1.90337	-1.52965
HORVU.MOREX.r3.1HG0082810	1.70212	0.761984
HORVU.MOREX.r3.1HG0082860	6.75006	4.20624
HORVU.MOREX.r3.1HG0083130	8.09359	6.34941
HORVU.MOREX.r3.1HG0083250	-1.29907	-0.437
HORVU.MOREX.r3.1HG0083440	1.80282	1.85121
HORVU.MOREX.r3.1HG0083520	3.77385	3.36488
HORVU.MOREX.r3.1HG0083730	-1.49285	-1.11128
HORVU.MOREX.r3.1HG0083780	3.53675	1.23085
HORVU.MOREX.r3.1HG0084120	4.21553	3.42858
HORVU.MOREX.r3.1HG0084130	2.94623	1.92918
HORVU.MOREX.r3.1HG0084330	4.18395	5.17598
HORVU.MOREX.r3.1HG0084390	2.62285	2.56024
HORVU.MOREX.r3.1HG0084770	-0.611411	-0.452077
HORVU.MOREX.r3.1HG0084950	1.1814	1.4093
HORVU.MOREX.r3.1HG0084970	1.46402	1.53815
HORVU.MOREX.r3.1HG0085100	-1.71841	-1.9254
HORVU.MOREX.r3.1HG0085120	-1.00082	-1.14111
HORVU.MOREX.r3.1HG0085140	-0.977965	-0.550791
HORVU.MOREX.r3.1HG0085380	1.58873	1.51508
HORVU.MOREX.r3.1HG0085420	-0.939726	-0.582433
HORVU.MOREX.r3.1HG0085550	-2.62513	-1.673
HORVU.MOREX.r3.1HG0085600	-1.18544	-1.48792
HORVU.MOREX.r3.1HG0085640	1.36954	0.986117
HORVU.MOREX.r3.1HG0085690	-1.11046	-1.02926
HORVU.MOREX.r3.1HG0085710	7.94098	8.4665
HORVU.MOREX.r3.1HG0085780	5.61373	3.74292
HORVU.MOREX.r3.1HG0085810	3.00689	2.89275
HORVU.MOREX.r3.1HG0085830	-0.835002	-0.672224
HORVU.MOREX.r3.1HG0085920	2.57991	1.82097
HORVU.MOREX.r3.1HG0086260	5.27482	5.69722
HORVU.MOREX.r3.1HG0086350	0.796878	0.227594
HORVU.MOREX.r3.1HG0086360	-0.862494	-0.621565
HORVU.MOREX.r3.1HG0086540	-1.08537	-0.293896
HORVU.MOREX.r3.1HG0086940	-0.8918	-0.645287
HORVU.MOREX.r3.1HG0087170	-0.682344	-0.772215
HORVU.MOREX.r3.1HG0087190	1.19155	1.38309
HORVU.MOREX.r3.1HG0087270	-2.61465	-1.9751
HORVU.MOREX.r3.1HG0087330	6.85398	7.86319
HORVU.MOREX.r3.1HG0087340	2.76474	2.20867
HORVU.MOREX.r3.1HG0087450	1.33335	1.54359
HORVU.MOREX.r3.1HG0087590	2.69937	2.9403
HORVU.MOREX.r3.1HG0087620	-1.35711	-0.330591
HORVU.MOREX.r3.1HG0087810	-1.83322	-2.37494
HORVU.MOREX.r3.1HG0087820	-1.35063	-1.14356
HORVU.MOREX.r3.1HG0087850	1.17988	0.880626
HORVU.MOREX.r3.1HG0087910	6.23041	6.69046
HORVU.MOREX.r3.1HG0088310	0.825594	0.716895
HORVU.MOREX.r3.1HG0088500	0.779192	0.655069
HORVU.MOREX.r3.1HG0088870	0.982588	0.967332
HORVU.MOREX.r3.1HG0088960	-1.08456	-0.550627
HORVU.MOREX.r3.1HG0089050	-2.51984	-2.65979
HORVU.MOREX.r3.1HG0089170	-0.417445	-0.690505
HORVU.MOREX.r3.1HG0089240	-1.26164	-1.28814
HORVU.MOREX.r3.1HG0089480	-6.07163	-4.04813
HORVU.MOREX.r3.1HG0089690	-2.21622	-1.80727
HORVU.MOREX.r3.1HG0089980	-1.09905	-0.677792
HORVU.MOREX.r3.1HG0090010	4.16962	3.90991
HORVU.MOREX.r3.1HG0090030	-1.20692	-1.701
HORVU.MOREX.r3.1HG0090130	-4.06577	-3.02078
HORVU.MOREX.r3.1HG0090140	1.77844	1.91519
HORVU.MOREX.r3.1HG0090320	1.74224	1.57571
HORVU.MOREX.r3.1HG0090410	-1.05258	-0.687002
HORVU.MOREX.r3.1HG0090510	-1.14362	-0.92125
HORVU.MOREX.r3.1HG0090670	4.09425	2.31091
HORVU.MOREX.r3.1HG0090740	1.54033	2.00277
HORVU.MOREX.r3.1HG0090760	-0.923368	-1.39576
HORVU.MOREX.r3.1HG0090930	-0.499651	-0.417837
HORVU.MOREX.r3.1HG0090940	-1.32026	-1.44423
HORVU.MOREX.r3.1HG0090990	0.997985	1.07445
HORVU.MOREX.r3.1HG0091000	1.05387	1.21278
HORVU.MOREX.r3.1HG0091020	3.9179	3.86291
HORVU.MOREX.r3.1HG0091080	3.27545	3.85019
HORVU.MOREX.r3.1HG0091150	1.77822	1.87756
HORVU.MOREX.r3.1HG0091340	-1.42802	-1.18975
HORVU.MOREX.r3.1HG0091860	-1.339	-1.08418
HORVU.MOREX.r3.1HG0091990	-4.18818	-3.69154
HORVU.MOREX.r3.1HG0092020	-1.8828	-1.59014
HORVU.MOREX.r3.1HG0092060	1.36856	1.43272
HORVU.MOREX.r3.1HG0092130	-1.1813	-1.05422
HORVU.MOREX.r3.1HG0092140	0.961646	0.80867
HORVU.MOREX.r3.1HG0092170	-3.79349	-1.23131
HORVU.MOREX.r3.1HG0092430	-0.741885	-0.668785
HORVU.MOREX.r3.1HG0092520	1.08013	1.15181
HORVU.MOREX.r3.1HG0092830	5.28562	4.83746
HORVU.MOREX.r3.1HG0092880	0.983606	0.69559
HORVU.MOREX.r3.1HG0092910	6.37236	6.05311
HORVU.MOREX.r3.1HG0093270	-2.00862	-2.87159
HORVU.MOREX.r3.1HG0093280	1.90421	2.0394
HORVU.MOREX.r3.1HG0093550	2.03716	2.28044
HORVU.MOREX.r3.1HG0093740	1.86341	1.2493
HORVU.MOREX.r3.1HG0093760	2.74412	2.54974
HORVU.MOREX.r3.1HG0093870	2.73656	0.763372
HORVU.MOREX.r3.1HG0094000	-0.86638	-1.09084
HORVU.MOREX.r3.1HG0094030	0.975311	0.678876
HORVU.MOREX.r3.1HG0094050	-1.14083	-0.763442
HORVU.MOREX.r3.1HG0094160	-2.00883	-1.66494
HORVU.MOREX.r3.1HG0094480	-1.23635	-1.07829
HORVU.MOREX.r3.1HG0094710	0.80148	0.732907
HORVU.MOREX.r3.1HG0094760	0.590701	0.488412
HORVU.MOREX.r3.1HG0094850	1.37179	2.18004
HORVU.MOREX.r3.1HG0094930	0.996936	1.0762
HORVU.MOREX.r3.1HG0095100	-1.02319	-0.492494
HORVU.MOREX.r3.1HG0095170	2.35035	1.79748
HORVU.MOREX.r3.1HG0095360	3.0423	3.62024
HORVU.MOREX.r3.1HG0095400	-0.546452	-0.851679
HORVU.MOREX.r3.2HG0095500	4.92636	3.91972
HORVU.MOREX.r3.2HG0095620	-0.592151	-0.607527
HORVU.MOREX.r3.2HG0096180	0.952458	0.975571
HORVU.MOREX.r3.2HG0096310	1.86474	2.1351
HORVU.MOREX.r3.2HG0096400	-0.655507	-0.610005
HORVU.MOREX.r3.2HG0096440	-0.773045	-0.788524
HORVU.MOREX.r3.2HG0096470	-1.83204	-1.91405
HORVU.MOREX.r3.2HG0096490	-1.16541	-1.07431
HORVU.MOREX.r3.2HG0096750	3.86538	3.82982
HORVU.MOREX.r3.2HG0096770	1.11409	1.55844
HORVU.MOREX.r3.2HG0097030	-0.876096	-1.18595
HORVU.MOREX.r3.2HG0097280	1.16559	1.32982
HORVU.MOREX.r3.2HG0097350	2.50575	3.0126
HORVU.MOREX.r3.2HG0097360	2.28695	2.19827
HORVU.MOREX.r3.2HG0097390	-0.859068	-0.586645
HORVU.MOREX.r3.2HG0097600	1.18257	1.65296
HORVU.MOREX.r3.2HG0098040	2.28753	1.27133
HORVU.MOREX.r3.2HG0098410	0.537989	0.452741
HORVU.MOREX.r3.2HG0099260	-0.781682	-0.804877
HORVU.MOREX.r3.2HG0099360	2.94164	1.594
HORVU.MOREX.r3.2HG0099420	3.14051	2.3452
HORVU.MOREX.r3.2HG0099640	6.32657	6.93167
HORVU.MOREX.r3.2HG0099800	-3.38289	-0.934757
HORVU.MOREX.r3.2HG0100180	1.04064	1.30984
HORVU.MOREX.r3.2HG0100230	-1.6855	-1.38251
HORVU.MOREX.r3.2HG0100260	-1.64312	-1.26554
HORVU.MOREX.r3.2HG0100660	-0.862185	-0.520177
HORVU.MOREX.r3.2HG0100760	0.640353	0.290396
HORVU.MOREX.r3.2HG0101720	-5.52799	-3.01038
HORVU.MOREX.r3.2HG0101890	3.69188	4.48023
HORVU.MOREX.r3.2HG0102150	4.01036	4.6594
HORVU.MOREX.r3.2HG0102600	-0.594095	-0.385429
HORVU.MOREX.r3.2HG0103630	3.11997	3.0135
HORVU.MOREX.r3.2HG0103720	-1.49428	-0.594352
HORVU.MOREX.r3.2HG0103820	0.708572	0.591437
HORVU.MOREX.r3.2HG0103870	0.628192	0.700331
HORVU.MOREX.r3.2HG0104110	1.17188	0.976169
HORVU.MOREX.r3.2HG0104120	0.45791	0.350828
HORVU.MOREX.r3.2HG0104510	0.445939	0.375536
HORVU.MOREX.r3.2HG0104650	-0.943424	-0.651952
HORVU.MOREX.r3.2HG0104700	-6.12708	-10.2752
HORVU.MOREX.r3.2HG0104760	-2.93594	-2.31139
HORVU.MOREX.r3.2HG0104780	-3.80007	-3.264
HORVU.MOREX.r3.2HG0104810	-4.31862	-3.67505
HORVU.MOREX.r3.2HG0104910	-0.924713	-1.29702
HORVU.MOREX.r3.2HG0105100	0.700908	0.704736
HORVU.MOREX.r3.2HG0105170	0.939084	0.917131
HORVU.MOREX.r3.2HG0105790	4.97344	4.5704
HORVU.MOREX.r3.2HG0106230	-0.872838	-0.725257
HORVU.MOREX.r3.2HG0106290	3.32866	3.80431
HORVU.MOREX.r3.2HG0106350	3.09027	3.55657
HORVU.MOREX.r3.2HG0106380	0.817641	0.932234
HORVU.MOREX.r3.2HG0106390	7.10387	6.9117
HORVU.MOREX.r3.2HG0106450	7.55487	7.58447
HORVU.MOREX.r3.2HG0106640	2.01788	1.96098
HORVU.MOREX.r3.2HG0106830	3.08371	3.37162
HORVU.MOREX.r3.2HG0107100	-0.557406	-0.579135
HORVU.MOREX.r3.2HG0107270	5.64622	6.15338
HORVU.MOREX.r3.2HG0107740	-1.35383	-1.50413
HORVU.MOREX.r3.2HG0107940	4.93358	4.37369
HORVU.MOREX.r3.2HG0107960	1.05109	0.614777
HORVU.MOREX.r3.2HG0108020	-1.45314	-1.40548
HORVU.MOREX.r3.2HG0108200	1.94969	1.72144
HORVU.MOREX.r3.2HG0108240	1.05627	1.18989
HORVU.MOREX.r3.2HG0108450	-0.571882	-0.427839
HORVU.MOREX.r3.2HG0108460	0.823998	0.973413
HORVU.MOREX.r3.2HG0109140	1.27379	1.25592
HORVU.MOREX.r3.2HG0109150	2.25236	1.95389
HORVU.MOREX.r3.2HG0109280	-0.790177	-0.678856
HORVU.MOREX.r3.2HG0109400	-1.1854	-1.04062
HORVU.MOREX.r3.2HG0109530	-0.909024	-0.798659
HORVU.MOREX.r3.2HG0109660	1.32789	1.32557
HORVU.MOREX.r3.2HG0109800	-1.21805	-1.11783
HORVU.MOREX.r3.2HG0109860	4.4556	2.44799
HORVU.MOREX.r3.2HG0110000	0.578296	0.29239
HORVU.MOREX.r3.2HG0110140	1.49933	1.17129
HORVU.MOREX.r3.2HG0110850	3.33566	3.49205
HORVU.MOREX.r3.2HG0111290	2.03676	2.09019
HORVU.MOREX.r3.2HG0111350	1.70165	1.86453
HORVU.MOREX.r3.2HG0111370	4.11231	4.18667
HORVU.MOREX.r3.2HG0111410	2.60529	2.50783
HORVU.MOREX.r3.2HG0111440	1.08463	1.15656
HORVU.MOREX.r3.2HG0111450	-1.66244	-1.83463
HORVU.MOREX.r3.2HG0111610	-0.671898	-0.424646
HORVU.MOREX.r3.2HG0111820	4.0501	3.02963
HORVU.MOREX.r3.2HG0112110	1.37832	1.30553
HORVU.MOREX.r3.2HG0112150	1.04485	1.23117
HORVU.MOREX.r3.2HG0112170	-1.03441	-1.03992
HORVU.MOREX.r3.2HG0112230	-0.860832	-1.13172
HORVU.MOREX.r3.2HG0112530	-1.24	-0.842656
HORVU.MOREX.r3.2HG0112560	7.16829	6.5023
HORVU.MOREX.r3.2HG0112830	4.18174	2.88321
HORVU.MOREX.r3.2HG0112850	4.59236	3.84768
HORVU.MOREX.r3.2HG0112920	1.05861	1.01187
HORVU.MOREX.r3.2HG0113160	-0.589141	-0.846903
HORVU.MOREX.r3.2HG0113180	-0.791502	-0.527396
HORVU.MOREX.r3.2HG0113190	-1.34118	-1.36581
HORVU.MOREX.r3.2HG0113270	-1.07946	-1.47553
HORVU.MOREX.r3.2HG0113330	-0.772416	-1.12231
HORVU.MOREX.r3.2HG0113410	-0.535935	-0.480572
HORVU.MOREX.r3.2HG0113580	-0.922985	-0.911461
HORVU.MOREX.r3.2HG0113700	-1.1021	-0.886371
HORVU.MOREX.r3.2HG0113740	-1.11437	-1.14725
HORVU.MOREX.r3.2HG0113750	-2.03947	-1.55437
HORVU.MOREX.r3.2HG0114050	7.78075	8.09209
HORVU.MOREX.r3.2HG0114130	-1.1261	-0.495372
HORVU.MOREX.r3.2HG0114280	1.51112	1.32715
HORVU.MOREX.r3.2HG0114290	1.13852	1.21308
HORVU.MOREX.r3.2HG0114320	1.11197	1.36889
HORVU.MOREX.r3.2HG0114330	0.710138	0.315707
HORVU.MOREX.r3.2HG0114390	3.10055	2.91205
HORVU.MOREX.r3.2HG0114450	1.89053	2.50366
HORVU.MOREX.r3.2HG0115000	-1.39512	-1.96817
HORVU.MOREX.r3.2HG0115090	-0.710617	-0.411518
HORVU.MOREX.r3.2HG0115250	2.45166	2.17181
HORVU.MOREX.r3.2HG0115410	-3.12063	-2.71524
HORVU.MOREX.r3.2HG0115460	1.00726	1.24977
HORVU.MOREX.r3.2HG0115850	2.0338	2.53735
HORVU.MOREX.r3.2HG0116060	-0.698864	-0.679575
HORVU.MOREX.r3.2HG0116130	-6.03138	0.393495
HORVU.MOREX.r3.2HG0116210	-0.926878	-1.12778
HORVU.MOREX.r3.2HG0116320	-1.0063	-0.633629
HORVU.MOREX.r3.2HG0116360	-0.724958	-1.17088
HORVU.MOREX.r3.2HG0116380	1.23181	0.57064
HORVU.MOREX.r3.2HG0116700	1.22585	1.26782
HORVU.MOREX.r3.2HG0116740	-1.82354	-1.7083
HORVU.MOREX.r3.2HG0116760	0.897263	1.42361
HORVU.MOREX.r3.2HG0116900	0.840707	0.764694
HORVU.MOREX.r3.2HG0117410	4.1444	3.38881
HORVU.MOREX.r3.2HG0117610	-2.00923	-1.12851
HORVU.MOREX.r3.2HG0117660	5.17493	4.93433
HORVU.MOREX.r3.2HG0117790	1.08248	0.801488
HORVU.MOREX.r3.2HG0117970	1.01433	1.00963
HORVU.MOREX.r3.2HG0117980	-0.846384	-1.06255
HORVU.MOREX.r3.2HG0118000	0.74972	0.788265
HORVU.MOREX.r3.2HG0118560	-0.714735	-0.869436
HORVU.MOREX.r3.2HG0119080	1.76296	2.45175
HORVU.MOREX.r3.2HG0119120	-1.06893	-0.900758
HORVU.MOREX.r3.2HG0119160	0.706567	0.668273
HORVU.MOREX.r3.2HG0119180	-0.930551	-0.850925
HORVU.MOREX.r3.2HG0119270	-3.38912	-2.84222
HORVU.MOREX.r3.2HG0119520	1.11655	1.15719
HORVU.MOREX.r3.2HG0119600	0.731973	0.863617
HORVU.MOREX.r3.2HG0119730	-0.564399	-0.660709
HORVU.MOREX.r3.2HG0119860	-1.02069	-1.71073
HORVU.MOREX.r3.2HG0119920	-0.781588	-0.665318
HORVU.MOREX.r3.2HG0120030	1.33478	1.50906
HORVU.MOREX.r3.2HG0120050	-0.485551	-0.462619
HORVU.MOREX.r3.2HG0120760	1.10328	0.810958
HORVU.MOREX.r3.2HG0120870	2.30975	2.46009
HORVU.MOREX.r3.2HG0120910	-0.699689	-0.633021
HORVU.MOREX.r3.2HG0121000	-0.821563	-0.598844
HORVU.MOREX.r3.2HG0121170	2.33604	2.02896
HORVU.MOREX.r3.2HG0121380	4.04646	3.94511
HORVU.MOREX.r3.2HG0121410	5.21553	4.85798
HORVU.MOREX.r3.2HG0121630	1.55493	1.57864
HORVU.MOREX.r3.2HG0121700	-0.728763	-1.04663
HORVU.MOREX.r3.2HG0121820	-0.530183	-0.727786
HORVU.MOREX.r3.2HG0122100	-3.88227	-2.42355
HORVU.MOREX.r3.2HG0122110	-1.36957	-1.42904
HORVU.MOREX.r3.2HG0122140	1.09631	2.03116
HORVU.MOREX.r3.2HG0122360	1.03196	0.798696
HORVU.MOREX.r3.2HG0122470	0.997714	1.12488
HORVU.MOREX.r3.2HG0122480	6.74852	7.0568
HORVU.MOREX.r3.2HG0122530	5.45889	5.27204
HORVU.MOREX.r3.2HG0122600	3.26475	3.18113
HORVU.MOREX.r3.2HG0122620	3.39872	3.22747
HORVU.MOREX.r3.2HG0123170	1.15628	1.16108
HORVU.MOREX.r3.2HG0123180	0.955954	1.08904
HORVU.MOREX.r3.2HG0123230	-0.779748	-0.454047
HORVU.MOREX.r3.2HG0123630	-0.505302	-0.49054
HORVU.MOREX.r3.2HG0123800	-0.958028	-0.603592
HORVU.MOREX.r3.2HG0123880	0.73143	0.860777
HORVU.MOREX.r3.2HG0124110	1.61146	0.988162
HORVU.MOREX.r3.2HG0124150	-1.26084	-1.35284
HORVU.MOREX.r3.2HG0124450	1.79581	2.24547
HORVU.MOREX.r3.2HG0124560	-0.62208	-0.265225
HORVU.MOREX.r3.2HG0124810	0.596533	0.50108
HORVU.MOREX.r3.2HG0124870	0.741028	0.740923
HORVU.MOREX.r3.2HG0124890	-2.02502	-3.27856
HORVU.MOREX.r3.2HG0125270	2.12367	2.11439
HORVU.MOREX.r3.2HG0125430	0.798819	0.819023
HORVU.MOREX.r3.2HG0125520	-1.13424	-0.679259
HORVU.MOREX.r3.2HG0125550	-1.21082	-1.42317
HORVU.MOREX.r3.2HG0125630	0.914555	1.00156
HORVU.MOREX.r3.2HG0125650	1.68871	2.03705
HORVU.MOREX.r3.2HG0125660	1.82908	1.80895
HORVU.MOREX.r3.2HG0125840	0.992641	1.61681
HORVU.MOREX.r3.2HG0125880	2.0995	1.2395
HORVU.MOREX.r3.2HG0126020	-0.559172	-0.519268
HORVU.MOREX.r3.2HG0126090	-0.66327	-0.42891
HORVU.MOREX.r3.2HG0126270	-1.0963	-0.860952
HORVU.MOREX.r3.2HG0126380	-0.653971	-0.410877
HORVU.MOREX.r3.2HG0126450	4.51414	4.76389
HORVU.MOREX.r3.2HG0126520	-1.26424	-0.409981
HORVU.MOREX.r3.2HG0126660	6.04041	8.32104
HORVU.MOREX.r3.2HG0126780	0.657196	0.272008
HORVU.MOREX.r3.2HG0126880	1.13265	0.879046
HORVU.MOREX.r3.2HG0127020	2.04384	1.65299
HORVU.MOREX.r3.2HG0127050	-0.48379	-0.404221
HORVU.MOREX.r3.2HG0127090	-2.22403	-2.01536
HORVU.MOREX.r3.2HG0127250	0.713688	0.533875
HORVU.MOREX.r3.2HG0127360	1.20876	1.99625
HORVU.MOREX.r3.2HG0127410	-1.09002	-0.713643
HORVU.MOREX.r3.2HG0127420	4.031	3.43657
HORVU.MOREX.r3.2HG0127530	-1.39789	-1.68578
HORVU.MOREX.r3.2HG0127970	1.44644	1.77154
HORVU.MOREX.r3.2HG0128040	1.75678	1.73255
HORVU.MOREX.r3.2HG0128240	0.871948	0.647507
HORVU.MOREX.r3.2HG0128490	-0.630173	-0.70737
HORVU.MOREX.r3.2HG0128600	1.94739	2.85957
HORVU.MOREX.r3.2HG0128980	2.24763	2.17629
HORVU.MOREX.r3.2HG0129000	0.7574	1.20198
HORVU.MOREX.r3.2HG0129240	-1.12343	-1.44792
HORVU.MOREX.r3.2HG0129400	1.74023	1.60369
HORVU.MOREX.r3.2HG0129590	1.1853	0.866551
HORVU.MOREX.r3.2HG0130210	5.24954	3.65714
HORVU.MOREX.r3.2HG0130600	-0.539732	-0.220703
HORVU.MOREX.r3.2HG0130620	-1.33815	-0.641958
HORVU.MOREX.r3.2HG0130740	2.20445	2.00737
HORVU.MOREX.r3.2HG0130760	0.833425	0.545274
HORVU.MOREX.r3.2HG0130770	-0.785301	-0.734566
HORVU.MOREX.r3.2HG0131150	1.85421	1.76189
HORVU.MOREX.r3.2HG0131170	2.713	2.95713
HORVU.MOREX.r3.2HG0131300	1.00199	0.763234
HORVU.MOREX.r3.2HG0131320	-0.656224	-0.673308
HORVU.MOREX.r3.2HG0131350	1.02651	0.849227
HORVU.MOREX.r3.2HG0131380	-1.24717	-1.28035
HORVU.MOREX.r3.2HG0131580	-1.68617	-1.87994
HORVU.MOREX.r3.2HG0131630	4.24745	4.42433
HORVU.MOREX.r3.2HG0132170	-0.883919	-0.380299
HORVU.MOREX.r3.2HG0132220	-1.8822	-2.23944
HORVU.MOREX.r3.2HG0132250	-1.05577	-0.713648
HORVU.MOREX.r3.2HG0132400	0.577847	0.423191
HORVU.MOREX.r3.2HG0132510	0.781832	0.56797
HORVU.MOREX.r3.2HG0132590	-0.864353	-0.329433
HORVU.MOREX.r3.2HG0133180	-1.1675	-1.1733
HORVU.MOREX.r3.2HG0133340	-0.638661	-0.43899
HORVU.MOREX.r3.2HG0133420	1.36819	1.83598
HORVU.MOREX.r3.2HG0133430	-1.11368	-1.09765
HORVU.MOREX.r3.2HG0133570	-1.44803	-1.75575
HORVU.MOREX.r3.2HG0134090	1.71967	2.46298
HORVU.MOREX.r3.2HG0134190	10.468	10.0447
HORVU.MOREX.r3.2HG0134640	3.36334	2.8798
HORVU.MOREX.r3.2HG0134720	-1.53264	-1.6589
HORVU.MOREX.r3.2HG0134790	0.614704	0.654079
HORVU.MOREX.r3.2HG0134860	0.993733	0.613904
HORVU.MOREX.r3.2HG0135400	-2.0455	-1.86537
HORVU.MOREX.r3.2HG0135590	-0.653171	-0.628842
HORVU.MOREX.r3.2HG0135860	-0.668231	-0.563561
HORVU.MOREX.r3.2HG0135900	-0.787748	-0.640251
HORVU.MOREX.r3.2HG0136030	-2.39694	-1.57284
HORVU.MOREX.r3.2HG0136090	1.01214	0.733879
HORVU.MOREX.r3.2HG0136150	1.27311	1.90115
HORVU.MOREX.r3.2HG0136890	-0.753176	-0.648456
HORVU.MOREX.r3.2HG0136960	0.815499	0.495833
HORVU.MOREX.r3.2HG0137080	3.55679	4.13049
HORVU.MOREX.r3.2HG0137420	-0.955171	-0.38115
HORVU.MOREX.r3.2HG0137660	-1.35594	-1.05418
HORVU.MOREX.r3.2HG0138210	-0.940839	-1.35025
HORVU.MOREX.r3.2HG0138250	0.80972	0.494238
HORVU.MOREX.r3.2HG0138320	2.15852	2.14644
HORVU.MOREX.r3.2HG0138390	-1.50517	-1.38612
HORVU.MOREX.r3.2HG0138400	-1.00341	-1.15964
HORVU.MOREX.r3.2HG0138810	1.55787	2.34937
HORVU.MOREX.r3.2HG0139040	2.37779	3.53147
HORVU.MOREX.r3.2HG0139080	6.14291	4.63339
HORVU.MOREX.r3.2HG0139270	-0.544964	-0.516258
HORVU.MOREX.r3.2HG0139290	-0.887423	-0.888416
HORVU.MOREX.r3.2HG0139300	0.574478	0.538011
HORVU.MOREX.r3.2HG0139350	4.25365	4.0786
HORVU.MOREX.r3.2HG0139380	4.67399	3.57375
HORVU.MOREX.r3.2HG0139590	-0.655	-0.746485
HORVU.MOREX.r3.2HG0140050	-1.41567	-0.935087
HORVU.MOREX.r3.2HG0140170	4.37226	4.30815
HORVU.MOREX.r3.2HG0140210	1.81243	1.89052
HORVU.MOREX.r3.2HG0140740	-1.19067	-0.637489
HORVU.MOREX.r3.2HG0140970	-2.55339	-1.51166
HORVU.MOREX.r3.2HG0141190	2.84954	2.86745
HORVU.MOREX.r3.2HG0141200	-0.567825	-0.347559
HORVU.MOREX.r3.2HG0141230	4.44627	3.9732
HORVU.MOREX.r3.2HG0141250	1.19147	1.28445
HORVU.MOREX.r3.2HG0141400	0.534271	0.633863
HORVU.MOREX.r3.2HG0141490	-0.802847	-0.719902
HORVU.MOREX.r3.2HG0141710	0.789196	0.496092
HORVU.MOREX.r3.2HG0142030	1.24354	1.29895
HORVU.MOREX.r3.2HG0143180	0.900208	1.17657
HORVU.MOREX.r3.2HG0143600	-1.12561	-1.02082
HORVU.MOREX.r3.2HG0143700	0.929797	0.82753
HORVU.MOREX.r3.2HG0143770	-0.905712	-0.795961
HORVU.MOREX.r3.2HG0144000	0.713505	0.735325
HORVU.MOREX.r3.2HG0144520	1.28908	1.77989
HORVU.MOREX.r3.2HG0144560	-0.819082	-0.803855
HORVU.MOREX.r3.2HG0144990	1.93546	2.07603
HORVU.MOREX.r3.2HG0145140	-0.790138	-1.15535
HORVU.MOREX.r3.2HG0145370	0.743872	1.07908
HORVU.MOREX.r3.2HG0145500	0.885484	0.746734
HORVU.MOREX.r3.2HG0145570	0.978755	1.52227
HORVU.MOREX.r3.2HG0145600	0.430087	0.407103
HORVU.MOREX.r3.2HG0145980	2.85162	3.2556
HORVU.MOREX.r3.2HG0146220	0.77758	0.654408
HORVU.MOREX.r3.2HG0146330	-0.704802	-0.994238
HORVU.MOREX.r3.2HG0147280	0.676758	0.397146
HORVU.MOREX.r3.2HG0147980	-0.478149	-0.855533
HORVU.MOREX.r3.2HG0148100	1.11625	0.76323
HORVU.MOREX.r3.2HG0148470	0.75692	0.943213
HORVU.MOREX.r3.2HG0148850	0.524365	0.333311
HORVU.MOREX.r3.2HG0149060	0.775547	0.945129
HORVU.MOREX.r3.2HG0149120	0.727073	0.860963
HORVU.MOREX.r3.2HG0149410	-0.696847	-1.00683
HORVU.MOREX.r3.2HG0149940	-0.709685	-0.697147
HORVU.MOREX.r3.2HG0150240	-0.63988	-0.135319
HORVU.MOREX.r3.2HG0150570	-0.907061	-0.835959
HORVU.MOREX.r3.2HG0150820	1.60724	0.966721
HORVU.MOREX.r3.2HG0151540	0.545587	0.607221
HORVU.MOREX.r3.2HG0152130	1.73498	1.9042
HORVU.MOREX.r3.2HG0152610	1.73009	1.35372
HORVU.MOREX.r3.2HG0152860	-1.11064	-0.496389
HORVU.MOREX.r3.2HG0152970	-0.744571	-0.663716
HORVU.MOREX.r3.2HG0153230	1.31205	1.41464
HORVU.MOREX.r3.2HG0153260	1.21055	1.15979
HORVU.MOREX.r3.2HG0153410	-1.0517	-1.24834
HORVU.MOREX.r3.2HG0153490	-1.53557	-1.10395
HORVU.MOREX.r3.2HG0153640	4.5761	4.54876
HORVU.MOREX.r3.2HG0153650	-1.27766	-1.26983
HORVU.MOREX.r3.2HG0153830	-2.03899	-0.892899
HORVU.MOREX.r3.2HG0154040	1.00612	0.856069
HORVU.MOREX.r3.2HG0154110	0.845792	0.728369
HORVU.MOREX.r3.2HG0154550	3.05233	3.6462
HORVU.MOREX.r3.2HG0154600	-1.0562	-1.41449
HORVU.MOREX.r3.2HG0154880	-1.74481	-1.50014
HORVU.MOREX.r3.2HG0155700	-0.645147	-0.759086
HORVU.MOREX.r3.2HG0155750	2.24113	1.96172
HORVU.MOREX.r3.2HG0156100	-0.546732	-0.361836
HORVU.MOREX.r3.2HG0156160	5.02203	4.13334
HORVU.MOREX.r3.2HG0156310	-0.673713	-0.572445
HORVU.MOREX.r3.2HG0156430	-2.14924	-1.52497
HORVU.MOREX.r3.2HG0156540	-0.919277	-0.459491
HORVU.MOREX.r3.2HG0156620	0.85387	0.88714
HORVU.MOREX.r3.2HG0156960	-0.512619	-0.298938
HORVU.MOREX.r3.2HG0157090	1.03144	1.1018
HORVU.MOREX.r3.2HG0157170	-1.51345	-0.71827
HORVU.MOREX.r3.2HG0157200	-0.658827	-0.624788
HORVU.MOREX.r3.2HG0157210	2.75886	2.33546
HORVU.MOREX.r3.2HG0157290	1.92059	2.77037
HORVU.MOREX.r3.2HG0157610	-1.09562	-1.36615
HORVU.MOREX.r3.2HG0157650	-0.405242	-0.407905
HORVU.MOREX.r3.2HG0157790	-1.90605	-1.56504
HORVU.MOREX.r3.2HG0158120	3.81857	3.51196
HORVU.MOREX.r3.2HG0158180	0.668019	0.736499
HORVU.MOREX.r3.2HG0158270	0.78867	1.08914
HORVU.MOREX.r3.2HG0158680	0.923469	1.10954
HORVU.MOREX.r3.2HG0158850	1.11706	1.24438
HORVU.MOREX.r3.2HG0159100	2.42272	2.51283
HORVU.MOREX.r3.2HG0159150	-0.823569	-0.832152
HORVU.MOREX.r3.2HG0159210	-0.993908	-1.09656
HORVU.MOREX.r3.2HG0159540	2.07419	2.90882
HORVU.MOREX.r3.2HG0160170	0.813606	0.766555
HORVU.MOREX.r3.2HG0160240	4.98612	5.02696
HORVU.MOREX.r3.2HG0160270	-0.732608	-1.26456
HORVU.MOREX.r3.2HG0160920	3.13418	3.07313
HORVU.MOREX.r3.2HG0160930	-0.619044	-1.06089
HORVU.MOREX.r3.2HG0161310	-0.563524	-0.36008
HORVU.MOREX.r3.2HG0161410	-0.543778	-0.463654
HORVU.MOREX.r3.2HG0161860	-1.03249	-0.566381
HORVU.MOREX.r3.2HG0162320	1.16344	1.65159
HORVU.MOREX.r3.2HG0162790	-0.750798	-0.797663
HORVU.MOREX.r3.2HG0162950	-0.924446	-0.841986
HORVU.MOREX.r3.2HG0163050	0.556609	-0.0275145
HORVU.MOREX.r3.2HG0163200	1.26178	0.92326
HORVU.MOREX.r3.2HG0163230	1.57701	1.68591
HORVU.MOREX.r3.2HG0163380	1.29336	1.51482
HORVU.MOREX.r3.2HG0163690	-0.508545	-0.291593
HORVU.MOREX.r3.2HG0163740	3.83937	2.54473
HORVU.MOREX.r3.2HG0163880	5.69412	6.3534
HORVU.MOREX.r3.2HG0164120	0.698947	0.851487
HORVU.MOREX.r3.2HG0164200	-1.01987	-0.834878
HORVU.MOREX.r3.2HG0164340	2.9829	2.98799
HORVU.MOREX.r3.2HG0165020	1.64962	1.44223
HORVU.MOREX.r3.2HG0165060	2.53476	2.84508
HORVU.MOREX.r3.2HG0165110	0.698968	0.536208
HORVU.MOREX.r3.2HG0165180	1.18133	1.31428
HORVU.MOREX.r3.2HG0165190	-0.971417	-1.01691
HORVU.MOREX.r3.2HG0165370	1.48415	0.41421
HORVU.MOREX.r3.2HG0165490	0.903086	1.06401
HORVU.MOREX.r3.2HG0165670	-1.74249	-2.05584
HORVU.MOREX.r3.2HG0165770	0.72903	0.84998
HORVU.MOREX.r3.2HG0165860	-0.774422	-1.06195
HORVU.MOREX.r3.2HG0165870	-1.07399	-1.63618
HORVU.MOREX.r3.2HG0165920	4.54167	4.96864
HORVU.MOREX.r3.2HG0166260	-1.42882	-1.82959
HORVU.MOREX.r3.2HG0166270	-1.26025	-0.749191
HORVU.MOREX.r3.2HG0166310	-2.18024	-1.92759
HORVU.MOREX.r3.2HG0166450	-1.27793	-0.755
HORVU.MOREX.r3.2HG0166630	0.545317	0.619298
HORVU.MOREX.r3.2HG0166640	-1.09795	-1.72334
HORVU.MOREX.r3.2HG0167040	2.80828	3.44869
HORVU.MOREX.r3.2HG0167320	3.73003	1.59979
HORVU.MOREX.r3.2HG0167460	1.78693	2.10124
HORVU.MOREX.r3.2HG0167960	-2.27644	-2.24909
HORVU.MOREX.r3.2HG0168090	-0.74903	-0.576421
HORVU.MOREX.r3.2HG0168110	-3.41752	-3.26711
HORVU.MOREX.r3.2HG0168310	2.1438	2.18603
HORVU.MOREX.r3.2HG0168330	2.66125	2.7761
HORVU.MOREX.r3.2HG0168480	2.70323	2.47382
HORVU.MOREX.r3.2HG0168580	1.3999	1.37166
HORVU.MOREX.r3.2HG0168590	1.15697	0.789902
HORVU.MOREX.r3.2HG0168640	0.637401	0.60158
HORVU.MOREX.r3.2HG0168690	2.33952	1.95927
HORVU.MOREX.r3.2HG0168770	3.59662	2.8294
HORVU.MOREX.r3.2HG0168950	-0.675783	-0.977617
HORVU.MOREX.r3.2HG0168960	-0.787408	-0.445994
HORVU.MOREX.r3.2HG0169130	2.34814	2.34474
HORVU.MOREX.r3.2HG0169290	2.26137	1.52157
HORVU.MOREX.r3.2HG0169650	0.747381	0.793082
HORVU.MOREX.r3.2HG0169880	1.94146	1.66801
HORVU.MOREX.r3.2HG0169930	2.87657	2.43607
HORVU.MOREX.r3.2HG0169970	0.592018	0.549136
HORVU.MOREX.r3.2HG0170290	1.99634	2.2019
HORVU.MOREX.r3.2HG0170580	1.06839	1.01622
HORVU.MOREX.r3.2HG0170880	-1.43645	-2.08051
HORVU.MOREX.r3.2HG0170990	-0.723454	-0.717714
HORVU.MOREX.r3.2HG0171020	-2.53947	-2.64386
HORVU.MOREX.r3.2HG0171480	1.10466	1.1371
HORVU.MOREX.r3.2HG0171580	1.46128	1.81923
HORVU.MOREX.r3.2HG0171680	1.9492	1.88605
HORVU.MOREX.r3.2HG0171730	1.57369	1.33573
HORVU.MOREX.r3.2HG0171740	8.61482	8.55296
HORVU.MOREX.r3.2HG0172010	2.17001	2.43623
HORVU.MOREX.r3.2HG0172050	-0.61451	-0.445613
HORVU.MOREX.r3.2HG0172110	0.694482	0.517236
HORVU.MOREX.r3.2HG0172200	-5.00021	-4.33483
HORVU.MOREX.r3.2HG0172300	3.8742	4.03681
HORVU.MOREX.r3.2HG0172320	-0.534621	-0.795942
HORVU.MOREX.r3.2HG0172490	0.910257	1.23979
HORVU.MOREX.r3.2HG0172550	1.53468	1.731
HORVU.MOREX.r3.2HG0172730	-0.59249	-0.665921
HORVU.MOREX.r3.2HG0172760	0.610988	0.271211
HORVU.MOREX.r3.2HG0172770	-0.639241	-0.504688
HORVU.MOREX.r3.2HG0172900	-0.932567	-0.821426
HORVU.MOREX.r3.2HG0173430	-1.32699	-2.00009
HORVU.MOREX.r3.2HG0173520	-1.20575	-1.89055
HORVU.MOREX.r3.2HG0173530	-1.08887	-1.25749
HORVU.MOREX.r3.2HG0173550	-1.014	-1.62956
HORVU.MOREX.r3.2HG0173680	1.07131	1.66766
HORVU.MOREX.r3.2HG0173900	-0.918722	-0.932719
HORVU.MOREX.r3.2HG0173960	-1.18576	-1.16091
HORVU.MOREX.r3.2HG0173970	-3.6669	-4.6918
HORVU.MOREX.r3.2HG0174510	1.18452	0.932434
HORVU.MOREX.r3.2HG0174560	0.713673	0.429802
HORVU.MOREX.r3.2HG0174620	1.16314	1.0992
HORVU.MOREX.r3.2HG0174650	1.66144	1.42643
HORVU.MOREX.r3.2HG0174890	-2.2131	-2.32376
HORVU.MOREX.r3.2HG0175080	-0.754826	-0.876179
HORVU.MOREX.r3.2HG0175110	-1.27843	-0.420041
HORVU.MOREX.r3.2HG0175350	1.68248	2.41645
HORVU.MOREX.r3.2HG0175440	0.873237	0.95808
HORVU.MOREX.r3.2HG0175580	0.908183	-0.157816
HORVU.MOREX.r3.2HG0175700	-0.691352	-0.901517
HORVU.MOREX.r3.2HG0175970	0.890933	0.732937
HORVU.MOREX.r3.2HG0176000	1.38104	1.2935
HORVU.MOREX.r3.2HG0176030	1.30326	1.09732
HORVU.MOREX.r3.2HG0176040	1.87961	3.05801
HORVU.MOREX.r3.2HG0176090	0.627568	0.897199
HORVU.MOREX.r3.2HG0176200	-1.20918	-0.978932
HORVU.MOREX.r3.2HG0176250	3.74122	3.29367
HORVU.MOREX.r3.2HG0176290	-0.925375	-1.13557
HORVU.MOREX.r3.2HG0176390	0.832148	0.746569
HORVU.MOREX.r3.2HG0176500	0.777484	0.834277
HORVU.MOREX.r3.2HG0176730	0.459632	0.561534
HORVU.MOREX.r3.2HG0176800	1.5179	1.6472
HORVU.MOREX.r3.2HG0176810	1.72988	1.70205
HORVU.MOREX.r3.2HG0176930	-0.724917	-0.6648
HORVU.MOREX.r3.2HG0176940	5.05318	1.98316
HORVU.MOREX.r3.2HG0177030	-1.46925	-1.21222
HORVU.MOREX.r3.2HG0177320	1.20402	1.49282
HORVU.MOREX.r3.2HG0177410	1.42947	1.71798
HORVU.MOREX.r3.2HG0177600	-0.563515	-0.890405
HORVU.MOREX.r3.2HG0177660	1.60734	0.776862
HORVU.MOREX.r3.2HG0177740	0.927926	1.23696
HORVU.MOREX.r3.2HG0177830	0.745499	0.76667
HORVU.MOREX.r3.2HG0178010	1.85816	1.09266
HORVU.MOREX.r3.2HG0178020	2.80534	2.54293
HORVU.MOREX.r3.2HG0178140	-6.97322	-5.40823
HORVU.MOREX.r3.2HG0178230	-2.11416	-2.15006
HORVU.MOREX.r3.2HG0178420	-1.59946	-1.88524
HORVU.MOREX.r3.2HG0178430	0.875588	0.45545
HORVU.MOREX.r3.2HG0178460	1.60011	2.66963
HORVU.MOREX.r3.2HG0178610	-0.672262	-0.748561
HORVU.MOREX.r3.2HG0178690	0.509385	0.325056
HORVU.MOREX.r3.2HG0178720	1.14358	1.58787
HORVU.MOREX.r3.2HG0178930	1.4131	1.56015
HORVU.MOREX.r3.2HG0178950	-0.463842	-0.687405
HORVU.MOREX.r3.2HG0178990	-1.1703	-0.260009
HORVU.MOREX.r3.2HG0179640	1.81834	1.60404
HORVU.MOREX.r3.2HG0179670	-0.56107	-0.812012
HORVU.MOREX.r3.2HG0180090	0.648896	0.684323
HORVU.MOREX.r3.2HG0180110	0.545023	0.422793
HORVU.MOREX.r3.2HG0180440	-0.683443	-0.870544
HORVU.MOREX.r3.2HG0180500	-1.01265	-2.12967
HORVU.MOREX.r3.2HG0180680	1.77988	1.3758
HORVU.MOREX.r3.2HG0181040	1.15811	1.25709
HORVU.MOREX.r3.2HG0181160	2.44218	2.45274
HORVU.MOREX.r3.2HG0181330	-2.31723	-2.69593
HORVU.MOREX.r3.2HG0181410	0.853195	0.978519
HORVU.MOREX.r3.2HG0181540	2.54312	2.09574
HORVU.MOREX.r3.2HG0181660	-1.08632	-1.0877
HORVU.MOREX.r3.2HG0181700	1.02447	1.54767
HORVU.MOREX.r3.2HG0181770	3.14376	2.56479
HORVU.MOREX.r3.2HG0181800	-0.91114	-1.07674
HORVU.MOREX.r3.2HG0181840	0.76226	0.767459
HORVU.MOREX.r3.2HG0181900	-2.50572	-1.76728
HORVU.MOREX.r3.2HG0182010	1.54521	0.519323
HORVU.MOREX.r3.2HG0182210	-2.8525	-0.87806
HORVU.MOREX.r3.2HG0182320	1.55219	1.66861
HORVU.MOREX.r3.2HG0182400	-1.85868	-1.0035
HORVU.MOREX.r3.2HG0182410	-1.27341	-0.841911
HORVU.MOREX.r3.2HG0182430	0.884421	0.975709
HORVU.MOREX.r3.2HG0182730	4.40548	3.7437
HORVU.MOREX.r3.2HG0182860	-1.88145	-1.05635
HORVU.MOREX.r3.2HG0183340	-2.41749	0.285976
HORVU.MOREX.r3.2HG0183370	3.97729	4.20998
HORVU.MOREX.r3.2HG0183420	1.31071	1.30757
HORVU.MOREX.r3.2HG0183550	2.39548	2.69627
HORVU.MOREX.r3.2HG0183710	-0.77824	-0.134513
HORVU.MOREX.r3.2HG0183800	-2.28648	-2.09577
HORVU.MOREX.r3.2HG0183810	0.66543	0.482116
HORVU.MOREX.r3.2HG0183850	0.499052	0.536213
HORVU.MOREX.r3.2HG0183960	-0.636909	-0.49256
HORVU.MOREX.r3.2HG0184130	1.33123	1.63756
HORVU.MOREX.r3.2HG0184140	0.716504	0.616986
HORVU.MOREX.r3.2HG0184180	-0.847348	-0.639481
HORVU.MOREX.r3.2HG0184260	-2.16621	-0.994068
HORVU.MOREX.r3.2HG0184360	-1.17379	-1.39094
HORVU.MOREX.r3.2HG0184450	1.40808	1.44171
HORVU.MOREX.r3.2HG0184590	0.614789	0.964403
HORVU.MOREX.r3.2HG0184630	-1.3995	-0.997762
HORVU.MOREX.r3.2HG0184640	-2.10253	-3.06207
HORVU.MOREX.r3.2HG0184650	0.631395	0.875239
HORVU.MOREX.r3.2HG0184740	-2.65252	-1.96993
HORVU.MOREX.r3.2HG0185030	-0.472602	-0.43579
HORVU.MOREX.r3.2HG0185070	0.784282	0.224058
HORVU.MOREX.r3.2HG0185100	3.52959	3.43454
HORVU.MOREX.r3.2HG0185140	-1.51255	-1.09717
HORVU.MOREX.r3.2HG0185490	-1.22362	-1.60814
HORVU.MOREX.r3.2HG0185500	-1.94909	-0.808534
HORVU.MOREX.r3.2HG0185580	-1.15795	-0.700825
HORVU.MOREX.r3.2HG0185590	-0.93173	-0.376178
HORVU.MOREX.r3.2HG0185660	-0.727896	-0.313606
HORVU.MOREX.r3.2HG0185880	2.97485	3.07506
HORVU.MOREX.r3.2HG0185890	2.73731	2.27086
HORVU.MOREX.r3.2HG0185980	5.43505	6.85817
HORVU.MOREX.r3.2HG0186020	-1.5276	-1.72649
HORVU.MOREX.r3.2HG0186150	2.98761	1.75793
HORVU.MOREX.r3.2HG0186410	3.29088	3.26581
HORVU.MOREX.r3.2HG0186440	-2.58797	-0.849064
HORVU.MOREX.r3.2HG0186470	-1.14473	-0.546798
HORVU.MOREX.r3.2HG0186480	4.55724	4.0041
HORVU.MOREX.r3.2HG0186540	2.42403	2.43289
HORVU.MOREX.r3.2HG0186560	-1.01191	-0.437873
HORVU.MOREX.r3.2HG0186710	-0.765954	-0.745042
HORVU.MOREX.r3.2HG0186870	4.35374	4.27525
HORVU.MOREX.r3.2HG0186970	-0.908167	-0.895392
HORVU.MOREX.r3.2HG0187120	0.88948	0.936958
HORVU.MOREX.r3.2HG0187360	-1.04406	-0.418577
HORVU.MOREX.r3.2HG0187430	-1.08003	-1.19162
HORVU.MOREX.r3.2HG0187450	-1.40577	-1.643
HORVU.MOREX.r3.2HG0187560	-0.584564	-0.389884
HORVU.MOREX.r3.2HG0187670	8.83636	9.07914
HORVU.MOREX.r3.2HG0187800	0.783252	0.33547
HORVU.MOREX.r3.2HG0187890	-0.796439	-0.977468
HORVU.MOREX.r3.2HG0187920	-1.41876	-1.06722
HORVU.MOREX.r3.2HG0188040	1.78263	2.14667
HORVU.MOREX.r3.2HG0188640	-1.40396	-1.64435
HORVU.MOREX.r3.2HG0188860	1.31651	1.54284
HORVU.MOREX.r3.2HG0189010	0.837008	0.938259
HORVU.MOREX.r3.2HG0189190	1.18569	1.10087
HORVU.MOREX.r3.2HG0189340	-1.40427	-1.24166
HORVU.MOREX.r3.2HG0189640	-1.42447	-0.787204
HORVU.MOREX.r3.2HG0189930	1.83405	2.2496
HORVU.MOREX.r3.2HG0189980	-0.838965	-0.920692
HORVU.MOREX.r3.2HG0190070	4.28315	4.70844
HORVU.MOREX.r3.2HG0190160	0.967925	0.779997
HORVU.MOREX.r3.2HG0190500	2.4319	1.95945
HORVU.MOREX.r3.2HG0190580	5.22115	5.06057
HORVU.MOREX.r3.2HG0190680	2.35757	1.98329
HORVU.MOREX.r3.2HG0190990	-1.0291	-0.956516
HORVU.MOREX.r3.2HG0191120	1.06543	0.836712
HORVU.MOREX.r3.2HG0191220	-0.806953	-0.773123
HORVU.MOREX.r3.2HG0191250	-0.712176	-1.09044
HORVU.MOREX.r3.2HG0191260	-4.88687	-3.93334
HORVU.MOREX.r3.2HG0191440	1.63927	1.11223
HORVU.MOREX.r3.2HG0191450	-0.731494	-0.841449
HORVU.MOREX.r3.2HG0191470	-0.779573	-0.721824
HORVU.MOREX.r3.2HG0191620	2.27593	2.24696
HORVU.MOREX.r3.2HG0191960	1.29033	1.26458
HORVU.MOREX.r3.2HG0192160	0.955	0.764273
HORVU.MOREX.r3.2HG0192220	1.84832	2.72823
HORVU.MOREX.r3.2HG0192300	4.80818	5.24558
HORVU.MOREX.r3.2HG0192360	4.09836	3.90404
HORVU.MOREX.r3.2HG0192390	-0.874018	-0.4175
HORVU.MOREX.r3.2HG0192400	2.35392	1.99122
HORVU.MOREX.r3.2HG0192610	1.02007	1.09604
HORVU.MOREX.r3.2HG0192640	1.21437	1.59148
HORVU.MOREX.r3.2HG0192770	0.795766	0.734835
HORVU.MOREX.r3.2HG0192890	4.78368	4.78575
HORVU.MOREX.r3.2HG0193090	1.05471	1.20405
HORVU.MOREX.r3.2HG0193400	-1.89381	-2.59586
HORVU.MOREX.r3.2HG0193640	1.19745	1.4454
HORVU.MOREX.r3.2HG0193660	6.78179	7.28107
HORVU.MOREX.r3.2HG0193690	3.52997	3.36704
HORVU.MOREX.r3.2HG0193950	-1.17527	-0.997608
HORVU.MOREX.r3.2HG0194200	0.979224	0.563201
HORVU.MOREX.r3.2HG0194350	6.89208	6.55202
HORVU.MOREX.r3.2HG0194450	-0.66706	-0.645287
HORVU.MOREX.r3.2HG0194490	-0.457984	-0.53689
HORVU.MOREX.r3.2HG0194510	1.44873	1.70299
HORVU.MOREX.r3.2HG0194630	0.887652	0.765572
HORVU.MOREX.r3.2HG0194650	0.925923	0.618521
HORVU.MOREX.r3.2HG0194700	-1.35232	-0.911633
HORVU.MOREX.r3.2HG0194750	1.38268	1.90021
HORVU.MOREX.r3.2HG0194790	1.23916	1.31102
HORVU.MOREX.r3.2HG0194810	-3.6394	-3.44922
HORVU.MOREX.r3.2HG0194820	-2.85591	-2.64267
HORVU.MOREX.r3.2HG0195130	0.753803	0.320348
HORVU.MOREX.r3.2HG0195140	-1.01801	-1.11618
HORVU.MOREX.r3.2HG0195470	-0.626583	-0.750117
HORVU.MOREX.r3.2HG0195850	1.66056	1.13252
HORVU.MOREX.r3.2HG0195930	1.19179	0.873704
HORVU.MOREX.r3.2HG0196050	1.78572	1.51833
HORVU.MOREX.r3.2HG0196250	1.32002	1.73343
HORVU.MOREX.r3.2HG0196330	-1.22515	-0.774242
HORVU.MOREX.r3.2HG0196370	-1.17074	-0.91077
HORVU.MOREX.r3.2HG0196460	-0.937454	-0.521739
HORVU.MOREX.r3.2HG0196720	-1.16752	-1.5794
HORVU.MOREX.r3.2HG0196830	-0.978562	-0.826616
HORVU.MOREX.r3.2HG0196990	3.07072	2.94397
HORVU.MOREX.r3.2HG0197000	3.53013	2.6158
HORVU.MOREX.r3.2HG0197010	3.20519	2.96773
HORVU.MOREX.r3.2HG0197230	-1.22268	-0.840641
HORVU.MOREX.r3.2HG0197270	-1.31752	-1.41833
HORVU.MOREX.r3.2HG0197380	0.8801	1.0876
HORVU.MOREX.r3.2HG0197560	-0.937149	-0.57857
HORVU.MOREX.r3.2HG0198000	-0.473785	-0.692011
HORVU.MOREX.r3.2HG0198140	-0.798309	-0.0591567
HORVU.MOREX.r3.2HG0198320	3.29571	3.14318
HORVU.MOREX.r3.2HG0198720	1.64111	1.37595
HORVU.MOREX.r3.2HG0199050	1.58389	0.7763
HORVU.MOREX.r3.2HG0199130	-0.713087	-0.368838
HORVU.MOREX.r3.2HG0199140	-1.09171	-1.20915
HORVU.MOREX.r3.2HG0199330	-2.53202	-2.1759
HORVU.MOREX.r3.2HG0199420	-1.31661	-1.27583
HORVU.MOREX.r3.2HG0199530	-1.51612	-1.87236
HORVU.MOREX.r3.2HG0199560	3.68961	3.90003
HORVU.MOREX.r3.2HG0200290	-0.565018	-0.649399
HORVU.MOREX.r3.2HG0200390	2.22694	2.30927
HORVU.MOREX.r3.2HG0200630	-0.649665	-0.350465
HORVU.MOREX.r3.2HG0200880	4.58677	5.19309
HORVU.MOREX.r3.2HG0200920	4.38025	4.469
HORVU.MOREX.r3.2HG0200980	-0.98048	-0.768834
HORVU.MOREX.r3.2HG0200990	1.48418	1.6101
HORVU.MOREX.r3.2HG0201390	-0.779001	-0.199018
HORVU.MOREX.r3.2HG0201420	2.885	2.82078
HORVU.MOREX.r3.2HG0202060	0.586326	0.846964
HORVU.MOREX.r3.2HG0202230	-0.929615	-1.07382
HORVU.MOREX.r3.2HG0202330	4.607	4.72948
HORVU.MOREX.r3.2HG0202440	2.15254	2.17589
HORVU.MOREX.r3.2HG0202460	-0.976411	-1.09474
HORVU.MOREX.r3.2HG0202520	-0.745844	-0.721764
HORVU.MOREX.r3.2HG0202550	-1.00329	-0.947781
HORVU.MOREX.r3.2HG0202640	0.484192	0.275987
HORVU.MOREX.r3.2HG0202910	-1.21289	-0.968711
HORVU.MOREX.r3.2HG0203080	3.39112	3.57175
HORVU.MOREX.r3.2HG0203120	6.02874	6.569
HORVU.MOREX.r3.2HG0203200	5.61512	4.94721
HORVU.MOREX.r3.2HG0203250	4.74039	4.32919
HORVU.MOREX.r3.2HG0203350	-1.00039	-1.09801
HORVU.MOREX.r3.2HG0203360	0.690764	0.713041
HORVU.MOREX.r3.2HG0203500	-0.865205	-0.95093
HORVU.MOREX.r3.2HG0203510	-0.53717	-0.604226
HORVU.MOREX.r3.2HG0203580	-1.62567	-1.16388
HORVU.MOREX.r3.2HG0203620	3.00221	2.50242
HORVU.MOREX.r3.2HG0204170	1.0969	1.28491
HORVU.MOREX.r3.2HG0204250	-1.13724	-0.583382
HORVU.MOREX.r3.2HG0204520	1.72061	1.59023
HORVU.MOREX.r3.2HG0204720	1.52176	1.27956
HORVU.MOREX.r3.2HG0204820	1.23045	1.48185
HORVU.MOREX.r3.2HG0205260	7.74507	6.91997
HORVU.MOREX.r3.2HG0205290	8.11592	8.17114
HORVU.MOREX.r3.2HG0205310	8.99565	8.32916
HORVU.MOREX.r3.2HG0205320	-1.3464	-1.78212
HORVU.MOREX.r3.2HG0205530	-2.47983	-3.61005
HORVU.MOREX.r3.2HG0205830	0.685576	0.802696
HORVU.MOREX.r3.2HG0206030	-3.01518	-3.6625
HORVU.MOREX.r3.2HG0206470	2.20218	1.55974
HORVU.MOREX.r3.2HG0206860	-2.40225	-1.91735
HORVU.MOREX.r3.2HG0206960	0.967955	0.916763
HORVU.MOREX.r3.2HG0207010	-0.495043	-0.294519
HORVU.MOREX.r3.2HG0207040	0.560075	0.399996
HORVU.MOREX.r3.2HG0207200	-0.880921	-0.959304
HORVU.MOREX.r3.2HG0207390	-0.880405	-0.855786
HORVU.MOREX.r3.2HG0207420	-1.45049	-1.07808
HORVU.MOREX.r3.2HG0207530	2.26386	1.94365
HORVU.MOREX.r3.2HG0208680	-2.55572	-0.508641
HORVU.MOREX.r3.2HG0208810	-0.710354	-0.367111
HORVU.MOREX.r3.2HG0208880	0.703855	0.540522
HORVU.MOREX.r3.2HG0208890	0.883276	0.689725
HORVU.MOREX.r3.2HG0208900	2.01579	1.12606
HORVU.MOREX.r3.2HG0209020	2.26086	2.20584
HORVU.MOREX.r3.2HG0209100	0.831365	0.463779
HORVU.MOREX.r3.2HG0209180	-1.3292	-1.64458
HORVU.MOREX.r3.2HG0209260	1.91999	2.95247
HORVU.MOREX.r3.2HG0209290	-1.55068	-1.54354
HORVU.MOREX.r3.2HG0209340	0.566906	0.510414
HORVU.MOREX.r3.2HG0209690	-1.23228	-0.760878
HORVU.MOREX.r3.2HG0209720	9.18868	8.8604
HORVU.MOREX.r3.2HG0209730	5.93765	5.98875
HORVU.MOREX.r3.2HG0209950	8.00283	8.27659
HORVU.MOREX.r3.2HG0210050	-1.29429	-1.14136
HORVU.MOREX.r3.2HG0210490	1.20097	1.06885
HORVU.MOREX.r3.2HG0210610	1.39834	1.70913
HORVU.MOREX.r3.2HG0210930	0.599358	0.821832
HORVU.MOREX.r3.2HG0210970	1.70884	2.36757
HORVU.MOREX.r3.2HG0211090	-1.37071	-0.495401
HORVU.MOREX.r3.2HG0211180	-0.846792	-0.562757
HORVU.MOREX.r3.2HG0211780	2.31933	1.95492
HORVU.MOREX.r3.2HG0211900	-1.1196	-0.758197
HORVU.MOREX.r3.2HG0211930	4.27109	4.90991
HORVU.MOREX.r3.2HG0212170	1.05747	0.986868
HORVU.MOREX.r3.2HG0212630	5.94713	6.4835
HORVU.MOREX.r3.2HG0212830	-1.28213	-0.945348
HORVU.MOREX.r3.2HG0212850	5.95273	7.88554
HORVU.MOREX.r3.2HG0213020	1.09782	0.445716
HORVU.MOREX.r3.2HG0213040	1.34937	1.71936
HORVU.MOREX.r3.2HG0213050	2.42737	2.36823
HORVU.MOREX.r3.2HG0213070	7.85064	7.59896
HORVU.MOREX.r3.2HG0213080	7.94921	8.2422
HORVU.MOREX.r3.2HG0213110	4.0813	2.46673
HORVU.MOREX.r3.2HG0213120	3.70688	2.4137
HORVU.MOREX.r3.2HG0213140	6.18968	5.26397
HORVU.MOREX.r3.2HG0213220	-5.78786	-12.399
HORVU.MOREX.r3.2HG0213380	1.24286	1.33221
HORVU.MOREX.r3.2HG0213540	-0.802968	-0.953572
HORVU.MOREX.r3.2HG0213560	1.02319	1.12654
HORVU.MOREX.r3.2HG0213580	-0.973505	-1.12926
HORVU.MOREX.r3.2HG0213730	0.774577	1.21436
HORVU.MOREX.r3.2HG0213760	0.628101	0.572305
HORVU.MOREX.r3.2HG0213820	0.941558	0.528703
HORVU.MOREX.r3.2HG0213850	0.900183	0.882571
HORVU.MOREX.r3.2HG0214110	-2.55491	-2.2168
HORVU.MOREX.r3.2HG0214120	-2.55644	-3.01159
HORVU.MOREX.r3.2HG0214130	1.30632	1.80189
HORVU.MOREX.r3.2HG0214140	-1.40579	-1.28518
HORVU.MOREX.r3.2HG0214380	-0.595287	-0.573426
HORVU.MOREX.r3.2HG0214640	7.16249	7.99066
HORVU.MOREX.r3.2HG0214670	4.61682	2.69566
HORVU.MOREX.r3.2HG0214680	5.95236	4.88453
HORVU.MOREX.r3.2HG0214690	4.95222	4.64589
HORVU.MOREX.r3.2HG0214750	1.57362	0.915382
HORVU.MOREX.r3.2HG0214770	-0.856786	-0.961922
HORVU.MOREX.r3.2HG0214820	-0.873876	-0.577444
HORVU.MOREX.r3.2HG0215110	-0.820622	-0.679385
HORVU.MOREX.r3.2HG0215730	-1.0957	-0.885455
HORVU.MOREX.r3.2HG0216430	-3.3476	-4.10621
HORVU.MOREX.r3.2HG0216500	1.28098	1.40969
HORVU.MOREX.r3.2HG0216580	-8.35059	-5.875
HORVU.MOREX.r3.2HG0217450	-1.00203	-0.955798
HORVU.MOREX.r3.2HG0217490	3.096	2.42764
HORVU.MOREX.r3.3HG0218260	0.582568	0.672768
HORVU.MOREX.r3.3HG0218320	-0.881262	-0.971654
HORVU.MOREX.r3.3HG0218390	-0.608743	-0.652798
HORVU.MOREX.r3.3HG0218420	-0.964198	-1.17494
HORVU.MOREX.r3.3HG0218520	-0.542415	-0.413566
HORVU.MOREX.r3.3HG0218640	0.720202	0.636067
HORVU.MOREX.r3.3HG0218800	-1.72957	-0.661118
HORVU.MOREX.r3.3HG0219290	-1.76972	-1.09966
HORVU.MOREX.r3.3HG0219790	-1.85628	-1.54987
HORVU.MOREX.r3.3HG0220070	-1.50086	-0.890263
HORVU.MOREX.r3.3HG0220140	-1.05229	-1.04749
HORVU.MOREX.r3.3HG0220150	5.55409	5.93272
HORVU.MOREX.r3.3HG0220160	10.9036	10.1465
HORVU.MOREX.r3.3HG0220240	-7.60923	-7.29302
HORVU.MOREX.r3.3HG0221300	0.64793	0.657574
HORVU.MOREX.r3.3HG0221430	-1.52669	-1.26732
HORVU.MOREX.r3.3HG0221440	2.5418	3.02344
HORVU.MOREX.r3.3HG0221490	0.787971	0.543145
HORVU.MOREX.r3.3HG0221690	1.0691	1.20844
HORVU.MOREX.r3.3HG0221800	-1.75012	-0.0568801
HORVU.MOREX.r3.3HG0221980	1.43164	1.25723
HORVU.MOREX.r3.3HG0222130	0.989414	0.717058
HORVU.MOREX.r3.3HG0222150	1.2924	0.70074
HORVU.MOREX.r3.3HG0222300	3.17359	3.68857
HORVU.MOREX.r3.3HG0222380	2.186	2.40531
HORVU.MOREX.r3.3HG0222420	1.10895	1.07664
HORVU.MOREX.r3.3HG0222590	9.41708	8.50177
HORVU.MOREX.r3.3HG0222770	0.690171	0.658875
HORVU.MOREX.r3.3HG0223820	8.0434	5.72733
HORVU.MOREX.r3.3HG0223980	-0.990476	-0.551818
HORVU.MOREX.r3.3HG0224000	-1.11662	-0.854289
HORVU.MOREX.r3.3HG0224450	0.954484	0.961441
HORVU.MOREX.r3.3HG0224530	1.6393	1.71201
HORVU.MOREX.r3.3HG0224540	4.76394	4.98698
HORVU.MOREX.r3.3HG0224640	5.12109	4.85609
HORVU.MOREX.r3.3HG0224820	3.0419	3.03759
HORVU.MOREX.r3.3HG0224850	2.19896	1.90099
HORVU.MOREX.r3.3HG0225020	-1.02616	-1.26617
HORVU.MOREX.r3.3HG0225240	2.04755	2.47096
HORVU.MOREX.r3.3HG0225320	-2.58167	-2.79548
HORVU.MOREX.r3.3HG0225330	-2.28847	-1.65163
HORVU.MOREX.r3.3HG0225490	3.87144	2.52491
HORVU.MOREX.r3.3HG0225500	-1.63094	-0.937305
HORVU.MOREX.r3.3HG0225510	-1.74506	-0.987411
HORVU.MOREX.r3.3HG0225610	-0.676104	-0.126294
HORVU.MOREX.r3.3HG0225690	-1.34739	-1.48824
HORVU.MOREX.r3.3HG0225770	0.532053	0.588918
HORVU.MOREX.r3.3HG0225930	-0.892454	-0.626693
HORVU.MOREX.r3.3HG0226100	-2.07092	-3.6325
HORVU.MOREX.r3.3HG0226120	-2.22594	-3.46163
HORVU.MOREX.r3.3HG0226130	-1.14595	-1.92299
HORVU.MOREX.r3.3HG0226220	-4.26968	-2.58636
HORVU.MOREX.r3.3HG0226510	6.52867	5.85795
HORVU.MOREX.r3.3HG0226600	1.09903	1.18946
HORVU.MOREX.r3.3HG0227210	-0.763871	-0.77575
HORVU.MOREX.r3.3HG0227860	-0.364222	-0.127133
HORVU.MOREX.r3.3HG0227940	8.20389	7.69097
HORVU.MOREX.r3.3HG0228010	-1.38151	-0.782115
HORVU.MOREX.r3.3HG0228030	-1.46243	-2.50431
HORVU.MOREX.r3.3HG0228870	-1.14814	-1.42559
HORVU.MOREX.r3.3HG0229120	-2.60778	-4.77946
HORVU.MOREX.r3.3HG0229170	2.10236	1.27427
HORVU.MOREX.r3.3HG0229180	3.02371	3.12866
HORVU.MOREX.r3.3HG0229720	-0.90395	-1.14705
HORVU.MOREX.r3.3HG0229800	-0.656823	-1.17411
HORVU.MOREX.r3.3HG0230270	-0.861062	-0.580371
HORVU.MOREX.r3.3HG0230560	1.3438	1.42045
HORVU.MOREX.r3.3HG0230640	-1.46942	-1.39691
HORVU.MOREX.r3.3HG0230930	-4.04661	-4.03336
HORVU.MOREX.r3.3HG0230950	0.993512	1.07881
HORVU.MOREX.r3.3HG0231080	0.817076	0.973873
HORVU.MOREX.r3.3HG0231090	1.54544	1.27682
HORVU.MOREX.r3.3HG0231180	1.70292	1.88001
HORVU.MOREX.r3.3HG0231360	1.288	1.97468
HORVU.MOREX.r3.3HG0231380	4.9864	5.24068
HORVU.MOREX.r3.3HG0231410	1.24148	1.03782
HORVU.MOREX.r3.3HG0231420	4.85299	4.51311
HORVU.MOREX.r3.3HG0231510	1.14532	1.38364
HORVU.MOREX.r3.3HG0231520	1.68311	2.02302
HORVU.MOREX.r3.3HG0231550	-0.805725	-0.386841
HORVU.MOREX.r3.3HG0231790	-1.67273	-0.713625
HORVU.MOREX.r3.3HG0231970	-0.994987	-1.36639
HORVU.MOREX.r3.3HG0232050	-2.06343	-2.15174
HORVU.MOREX.r3.3HG0232070	-1.23785	-1.40927
HORVU.MOREX.r3.3HG0232180	0.680483	0.897592
HORVU.MOREX.r3.3HG0232400	1.36106	1.23242
HORVU.MOREX.r3.3HG0232810	0.554482	0.392409
HORVU.MOREX.r3.3HG0232910	-0.716971	-0.989884
HORVU.MOREX.r3.3HG0233030	1.95738	0.948088
HORVU.MOREX.r3.3HG0233410	1.93285	2.08195
HORVU.MOREX.r3.3HG0233610	-1.26567	-0.96151
HORVU.MOREX.r3.3HG0233650	1.03169	1.00293
HORVU.MOREX.r3.3HG0233820	1.92873	1.76178
HORVU.MOREX.r3.3HG0233830	0.897369	0.964401
HORVU.MOREX.r3.3HG0234040	3.30127	3.25707
HORVU.MOREX.r3.3HG0234060	5.30976	5.05698
HORVU.MOREX.r3.3HG0234070	6.82926	5.10663
HORVU.MOREX.r3.3HG0234190	-1.41094	-1.24275
HORVU.MOREX.r3.3HG0234340	0.988471	1.16466
HORVU.MOREX.r3.3HG0234500	1.82811	2.91609
HORVU.MOREX.r3.3HG0234660	0.826561	0.927874
HORVU.MOREX.r3.3HG0234750	2.05816	1.73984
HORVU.MOREX.r3.3HG0234800	-0.657831	-0.846567
HORVU.MOREX.r3.3HG0235010	3.50366	3.28074
HORVU.MOREX.r3.3HG0235190	-0.993832	0.0416574
HORVU.MOREX.r3.3HG0235280	0.565909	0.745483
HORVU.MOREX.r3.3HG0235760	2.23498	3.21054
HORVU.MOREX.r3.3HG0235770	2.65207	3.60103
HORVU.MOREX.r3.3HG0235810	1.51687	1.27172
HORVU.MOREX.r3.3HG0235900	0.864943	0.499
HORVU.MOREX.r3.3HG0235910	-3.94431	-1.58824
HORVU.MOREX.r3.3HG0236100	-1.29224	-0.479642
HORVU.MOREX.r3.3HG0236110	-0.856096	-0.912549
HORVU.MOREX.r3.3HG0236310	2.06087	2.17344
HORVU.MOREX.r3.3HG0236540	1.42922	0.780912
HORVU.MOREX.r3.3HG0236660	2.19567	2.69765
HORVU.MOREX.r3.3HG0236670	-0.660776	-0.543233
HORVU.MOREX.r3.3HG0236690	-1.94031	-2.08332
HORVU.MOREX.r3.3HG0236750	-2.5841	-2.28522
HORVU.MOREX.r3.3HG0236820	1.51907	1.6162
HORVU.MOREX.r3.3HG0236880	1.13257	1.67091
HORVU.MOREX.r3.3HG0236900	2.3295	2.36097
HORVU.MOREX.r3.3HG0237000	0.856778	0.95499
HORVU.MOREX.r3.3HG0237200	2.86611	4.37422
HORVU.MOREX.r3.3HG0237360	6.83607	6.31209
HORVU.MOREX.r3.3HG0237390	-0.931002	-0.900532
HORVU.MOREX.r3.3HG0237450	0.552884	0.225002
HORVU.MOREX.r3.3HG0237520	-0.655135	-0.386342
HORVU.MOREX.r3.3HG0237580	10.5919	9.06157
HORVU.MOREX.r3.3HG0237840	-0.724093	-1.21579
HORVU.MOREX.r3.3HG0237880	2.8923	2.42658
HORVU.MOREX.r3.3HG0237920	1.31833	1.9192
HORVU.MOREX.r3.3HG0237990	2.03194	2.34238
HORVU.MOREX.r3.3HG0238190	1.11488	1.16466
HORVU.MOREX.r3.3HG0238250	1.1533	0.962674
HORVU.MOREX.r3.3HG0238260	-0.901071	-0.873405
HORVU.MOREX.r3.3HG0238350	0.979603	0.952428
HORVU.MOREX.r3.3HG0238960	-0.999594	-0.680447
HORVU.MOREX.r3.3HG0239110	1.72598	-0.217225
HORVU.MOREX.r3.3HG0239290	1.09318	0.791714
HORVU.MOREX.r3.3HG0239670	0.686808	0.713972
HORVU.MOREX.r3.3HG0239970	-0.968243	-1.14424
HORVU.MOREX.r3.3HG0240050	0.738134	0.509645
HORVU.MOREX.r3.3HG0240560	-0.701073	-0.679474
HORVU.MOREX.r3.3HG0240580	6.65739	6.32753
HORVU.MOREX.r3.3HG0240840	-2.07266	-2.60387
HORVU.MOREX.r3.3HG0241000	6.35844	5.65476
HORVU.MOREX.r3.3HG0241220	-0.681441	-0.747201
HORVU.MOREX.r3.3HG0241380	3.37301	2.59963
HORVU.MOREX.r3.3HG0241670	2.38923	2.24158
HORVU.MOREX.r3.3HG0241720	1.51541	1.49983
HORVU.MOREX.r3.3HG0241780	2.27844	2.12972
HORVU.MOREX.r3.3HG0241870	3.31555	4.27284
HORVU.MOREX.r3.3HG0242050	2.82159	3.24624
HORVU.MOREX.r3.3HG0242090	-1.50905	-1.0476
HORVU.MOREX.r3.3HG0242150	0.842552	0.302591
HORVU.MOREX.r3.3HG0242160	-0.574167	-0.374559
HORVU.MOREX.r3.3HG0242320	3.52563	3.13852
HORVU.MOREX.r3.3HG0242350	-1.20234	-1.76095
HORVU.MOREX.r3.3HG0242800	-0.695302	-0.570698
HORVU.MOREX.r3.3HG0242870	-0.962328	-0.684158
HORVU.MOREX.r3.3HG0243110	8.29897	8.32921
HORVU.MOREX.r3.3HG0243460	5.77405	4.99101
HORVU.MOREX.r3.3HG0243770	-1.25782	-1.21562
HORVU.MOREX.r3.3HG0243920	-1.06283	-0.86379
HORVU.MOREX.r3.3HG0244010	-0.765999	-0.398353
HORVU.MOREX.r3.3HG0244240	0.847276	0.98543
HORVU.MOREX.r3.3HG0244320	-2.47623	-2.70526
HORVU.MOREX.r3.3HG0244930	-0.61653	-0.023927
HORVU.MOREX.r3.3HG0245040	3.45939	3.30088
HORVU.MOREX.r3.3HG0245380	6.39592	7.02813
HORVU.MOREX.r3.3HG0245420	4.51712	4.41046
HORVU.MOREX.r3.3HG0245610	1.56467	1.59664
HORVU.MOREX.r3.3HG0246000	3.07558	3.40674
HORVU.MOREX.r3.3HG0246190	-1.53357	-0.735196
HORVU.MOREX.r3.3HG0246210	5.07793	3.76151
HORVU.MOREX.r3.3HG0246500	0.857015	1.12364
HORVU.MOREX.r3.3HG0246560	-0.641766	-0.572945
HORVU.MOREX.r3.3HG0246810	-0.746211	-0.953524
HORVU.MOREX.r3.3HG0247050	-0.868984	-1.01218
HORVU.MOREX.r3.3HG0247480	-1.19833	-0.93961
HORVU.MOREX.r3.3HG0247610	2.47808	0.669701
HORVU.MOREX.r3.3HG0247650	2.14211	1.15939
HORVU.MOREX.r3.3HG0247870	1.21195	-0.108693
HORVU.MOREX.r3.3HG0248100	0.679417	0.614399
HORVU.MOREX.r3.3HG0248140	7.0362	7.15679
HORVU.MOREX.r3.3HG0248280	-1.23806	-1.16506
HORVU.MOREX.r3.3HG0248290	3.72902	3.25935
HORVU.MOREX.r3.3HG0248420	2.50995	2.08247
HORVU.MOREX.r3.3HG0248440	-0.950261	-0.427079
HORVU.MOREX.r3.3HG0248450	1.71753	1.72105
HORVU.MOREX.r3.3HG0248540	-0.495792	-0.622033
HORVU.MOREX.r3.3HG0248640	-1.23055	-1.92266
HORVU.MOREX.r3.3HG0248990	3.66181	4.89295
HORVU.MOREX.r3.3HG0249060	-1.02101	-0.952957
HORVU.MOREX.r3.3HG0249150	0.76388	0.853351
HORVU.MOREX.r3.3HG0249190	1.49731	1.55274
HORVU.MOREX.r3.3HG0249400	1.225	1.17988
HORVU.MOREX.r3.3HG0249580	-1.07896	-0.726163
HORVU.MOREX.r3.3HG0249870	-0.916238	-0.337287
HORVU.MOREX.r3.3HG0250010	2.78695	2.71286
HORVU.MOREX.r3.3HG0250180	-0.705274	-0.570482
HORVU.MOREX.r3.3HG0250400	-0.871392	-0.789786
HORVU.MOREX.r3.3HG0250610	0.801993	1.08238
HORVU.MOREX.r3.3HG0250640	1.58415	1.18711
HORVU.MOREX.r3.3HG0251310	0.645947	0.180209
HORVU.MOREX.r3.3HG0251550	1.18124	1.23463
HORVU.MOREX.r3.3HG0251620	-0.819469	-0.748831
HORVU.MOREX.r3.3HG0251700	-1.62983	-1.86986
HORVU.MOREX.r3.3HG0251900	3.4631	3.18014
HORVU.MOREX.r3.3HG0252210	1.30813	1.05743
HORVU.MOREX.r3.3HG0252270	-2.2405	-0.709811
HORVU.MOREX.r3.3HG0252510	-1.13141	-0.79795
HORVU.MOREX.r3.3HG0252660	1.03808	1.5435
HORVU.MOREX.r3.3HG0252670	-3.0177	-4.76302
HORVU.MOREX.r3.3HG0252680	-3.48731	-5.54061
HORVU.MOREX.r3.3HG0252690	-3.67986	-4.58209
HORVU.MOREX.r3.3HG0252730	-3.38714	-4.98716
HORVU.MOREX.r3.3HG0252880	0.70712	0.721229
HORVU.MOREX.r3.3HG0253170	2.72455	2.26418
HORVU.MOREX.r3.3HG0253190	-1.17549	-1.0924
HORVU.MOREX.r3.3HG0253400	0.779959	1.04723
HORVU.MOREX.r3.3HG0253490	1.44537	1.89216
HORVU.MOREX.r3.3HG0253640	1.64654	2.51422
HORVU.MOREX.r3.3HG0253800	-0.672	-0.426689
HORVU.MOREX.r3.3HG0253860	-1.75492	-1.37336
HORVU.MOREX.r3.3HG0253950	4.10823	3.60812
HORVU.MOREX.r3.3HG0254420	-0.87323	-0.86933
HORVU.MOREX.r3.3HG0254600	0.973494	1.01117
HORVU.MOREX.r3.3HG0255080	-1.28265	-1.41944
HORVU.MOREX.r3.3HG0255700	1.02542	0.338158
HORVU.MOREX.r3.3HG0255820	2.26702	1.71359
HORVU.MOREX.r3.3HG0255970	-0.617095	-0.606662
HORVU.MOREX.r3.3HG0256120	1.20484	1.32588
HORVU.MOREX.r3.3HG0256160	1.05206	0.843721
HORVU.MOREX.r3.3HG0256360	0.705289	0.808796
HORVU.MOREX.r3.3HG0256380	-1.25869	-1.62046
HORVU.MOREX.r3.3HG0256960	-1.09897	-1.27032
HORVU.MOREX.r3.3HG0257070	2.68858	2.77657
HORVU.MOREX.r3.3HG0257770	-0.985084	-0.940254
HORVU.MOREX.r3.3HG0257920	-0.428131	-0.465395
HORVU.MOREX.r3.3HG0258530	0.792752	0.328894
HORVU.MOREX.r3.3HG0259100	0.878306	0.777725
HORVU.MOREX.r3.3HG0259460	-0.882779	-0.76559
HORVU.MOREX.r3.3HG0261880	0.534961	0.980347
HORVU.MOREX.r3.3HG0262130	0.664365	0.165745
HORVU.MOREX.r3.3HG0262290	0.697071	0.615777
HORVU.MOREX.r3.3HG0262630	-0.912828	-0.922793
HORVU.MOREX.r3.3HG0263560	1.3051	0.718313
HORVU.MOREX.r3.3HG0263860	0.659318	0.371287
HORVU.MOREX.r3.3HG0264780	1.50029	1.19673
HORVU.MOREX.r3.3HG0264930	-0.712877	-0.415853
HORVU.MOREX.r3.3HG0265210	0.974341	1.09156
HORVU.MOREX.r3.3HG0265990	-1.38688	-1.17057
HORVU.MOREX.r3.3HG0266050	-0.661808	-0.67286
HORVU.MOREX.r3.3HG0266190	-0.72369	-0.908986
HORVU.MOREX.r3.3HG0266310	0.622467	0.104547
HORVU.MOREX.r3.3HG0266740	-0.760194	-0.136983
HORVU.MOREX.r3.3HG0266950	2.39824	3.23944
HORVU.MOREX.r3.3HG0267040	1.24709	0.832929
HORVU.MOREX.r3.3HG0267220	0.762329	1.13185
HORVU.MOREX.r3.3HG0267440	0.792667	0.699882
HORVU.MOREX.r3.3HG0267510	-0.631589	-0.584141
HORVU.MOREX.r3.3HG0267550	-0.728292	-0.382296
HORVU.MOREX.r3.3HG0267610	0.672984	0.586791
HORVU.MOREX.r3.3HG0267730	1.435	1.29302
HORVU.MOREX.r3.3HG0267770	2.79191	2.74555
HORVU.MOREX.r3.3HG0268100	0.868989	1.26245
HORVU.MOREX.r3.3HG0269850	-0.871297	-1.08087
HORVU.MOREX.r3.3HG0269910	1.93684	2.39078
HORVU.MOREX.r3.3HG0269960	-1.37868	-0.271324
HORVU.MOREX.r3.3HG0270190	-1.0077	-1.42876
HORVU.MOREX.r3.3HG0270240	2.49294	2.29731
HORVU.MOREX.r3.3HG0270250	1.85215	1.71529
HORVU.MOREX.r3.3HG0270430	1.79975	1.19595
HORVU.MOREX.r3.3HG0270450	0.966201	0.33994
HORVU.MOREX.r3.3HG0270500	1.11768	1.16931
HORVU.MOREX.r3.3HG0270620	1.56261	1.4442
HORVU.MOREX.r3.3HG0270750	-0.800055	-0.708924
HORVU.MOREX.r3.3HG0270800	3.20196	3.1167
HORVU.MOREX.r3.3HG0270810	1.42064	0.796838
HORVU.MOREX.r3.3HG0270820	-0.615206	-0.601168
HORVU.MOREX.r3.3HG0270990	-0.820296	-0.901084
HORVU.MOREX.r3.3HG0271130	-0.65717	-0.617379
HORVU.MOREX.r3.3HG0271450	-1.11513	-1.59682
HORVU.MOREX.r3.3HG0271550	1.95714	1.64195
HORVU.MOREX.r3.3HG0271740	-1.19648	-1.5084
HORVU.MOREX.r3.3HG0272270	-1.16302	-1.88576
HORVU.MOREX.r3.3HG0273250	0.525931	0.698567
HORVU.MOREX.r3.3HG0273450	0.801524	0.74071
HORVU.MOREX.r3.3HG0273490	-0.371367	-0.0239856
HORVU.MOREX.r3.3HG0273630	-0.60252	-0.762456
HORVU.MOREX.r3.3HG0273730	3.6242	1.79962
HORVU.MOREX.r3.3HG0273750	3.67969	4.73715
HORVU.MOREX.r3.3HG0273800	0.753018	1.14515
HORVU.MOREX.r3.3HG0274040	-1.18652	-1.42568
HORVU.MOREX.r3.3HG0274050	10.5633	9.99156
HORVU.MOREX.r3.3HG0274100	-0.805351	-0.542578
HORVU.MOREX.r3.3HG0274110	2.95781	3.16705
HORVU.MOREX.r3.3HG0274650	5.40257	5.09573
HORVU.MOREX.r3.3HG0274780	-1.36283	-1.51688
HORVU.MOREX.r3.3HG0275090	-1.92878	-0.837089
HORVU.MOREX.r3.3HG0275100	-1.57226	-1.48671
HORVU.MOREX.r3.3HG0275440	-1.10996	-0.807157
HORVU.MOREX.r3.3HG0275460	1.89925	2.33255
HORVU.MOREX.r3.3HG0275530	-0.830994	-0.55617
HORVU.MOREX.r3.3HG0276340	-1.25155	-1.60819
HORVU.MOREX.r3.3HG0276500	1.579	2.51163
HORVU.MOREX.r3.3HG0276530	2.75859	2.85588
HORVU.MOREX.r3.3HG0276710	1.85767	2.01654
HORVU.MOREX.r3.3HG0276730	1.13786	1.35028
HORVU.MOREX.r3.3HG0276900	-1.26741	-1.0141
HORVU.MOREX.r3.3HG0277190	2.68266	2.62407
HORVU.MOREX.r3.3HG0277390	-1.05072	-0.967524
HORVU.MOREX.r3.3HG0277810	1.60553	1.26481
HORVU.MOREX.r3.3HG0278440	-0.754145	-0.689008
HORVU.MOREX.r3.3HG0278640	0.839808	1.35484
HORVU.MOREX.r3.3HG0278670	2.50463	1.70862
HORVU.MOREX.r3.3HG0278710	-1.23506	-2.32392
HORVU.MOREX.r3.3HG0279110	1.82236	1.52814
HORVU.MOREX.r3.3HG0279430	-0.715234	-0.358642
HORVU.MOREX.r3.3HG0279460	3.11802	2.28282
HORVU.MOREX.r3.3HG0279950	2.22549	2.93549
HORVU.MOREX.r3.3HG0280040	-0.96447	-1.44795
HORVU.MOREX.r3.3HG0280080	-0.582105	-0.597057
HORVU.MOREX.r3.3HG0280140	-1.04895	-1.35644
HORVU.MOREX.r3.3HG0280380	-1.06874	-0.850112
HORVU.MOREX.r3.3HG0280400	3.24589	3.46164
HORVU.MOREX.r3.3HG0280440	0.714666	0.421299
HORVU.MOREX.r3.3HG0280700	-0.613364	-0.661683
HORVU.MOREX.r3.3HG0280730	0.813423	0.321452
HORVU.MOREX.r3.3HG0280790	1.58801	1.28679
HORVU.MOREX.r3.3HG0281110	1.2549	0.151539
HORVU.MOREX.r3.3HG0281180	1.35612	1.35404
HORVU.MOREX.r3.3HG0281250	1.73292	1.50286
HORVU.MOREX.r3.3HG0281340	2.63643	2.93232
HORVU.MOREX.r3.3HG0281500	3.13323	1.63764
HORVU.MOREX.r3.3HG0281530	2.33479	2.08337
HORVU.MOREX.r3.3HG0281610	3.87105	4.45364
HORVU.MOREX.r3.3HG0281620	1.43298	2.20534
HORVU.MOREX.r3.3HG0281700	1.58815	1.50984
HORVU.MOREX.r3.3HG0281730	0.908999	0.878475
HORVU.MOREX.r3.3HG0281780	1.5253	1.67863
HORVU.MOREX.r3.3HG0282170	0.898121	1.15015
HORVU.MOREX.r3.3HG0282510	1.64154	2.69781
HORVU.MOREX.r3.3HG0282640	5.21895	4.7214
HORVU.MOREX.r3.3HG0282720	4.15358	4.02786
HORVU.MOREX.r3.3HG0282740	7.34386	5.55748
HORVU.MOREX.r3.3HG0282790	1.01296	1.30894
HORVU.MOREX.r3.3HG0282860	3.53903	3.70735
HORVU.MOREX.r3.3HG0282880	5.03101	5.1682
HORVU.MOREX.r3.3HG0282910	6.89263	7.58203
HORVU.MOREX.r3.3HG0282920	5.07418	4.79546
HORVU.MOREX.r3.3HG0282930	-2.56702	-2.83652
HORVU.MOREX.r3.3HG0283120	1.87938	1.55539
HORVU.MOREX.r3.3HG0283230	1.92706	1.9984
HORVU.MOREX.r3.3HG0283480	-0.964685	-0.738093
HORVU.MOREX.r3.3HG0283640	3.354	2.4078
HORVU.MOREX.r3.3HG0283670	-0.96443	-1.26872
HORVU.MOREX.r3.3HG0283720	1.3656	1.11632
HORVU.MOREX.r3.3HG0283740	-1.59536	-1.87235
HORVU.MOREX.r3.3HG0284120	-0.660489	-0.826301
HORVU.MOREX.r3.3HG0284270	1.75728	1.83668
HORVU.MOREX.r3.3HG0284690	0.869951	0.824592
HORVU.MOREX.r3.3HG0284740	2.19146	2.11694
HORVU.MOREX.r3.3HG0284760	0.943706	1.06052
HORVU.MOREX.r3.3HG0284870	2.63214	2.93453
HORVU.MOREX.r3.3HG0284890	1.95128	1.82205
HORVU.MOREX.r3.3HG0285150	-2.81989	-1.09613
HORVU.MOREX.r3.3HG0285310	1.71865	1.80638
HORVU.MOREX.r3.3HG0285320	3.16905	1.98556
HORVU.MOREX.r3.3HG0285700	-0.622695	-0.689797
HORVU.MOREX.r3.3HG0285860	1.42484	1.09421
HORVU.MOREX.r3.3HG0285900	2.74867	2.84099
HORVU.MOREX.r3.3HG0286080	-1.64884	-1.07678
HORVU.MOREX.r3.3HG0286110	0.743343	0.396562
HORVU.MOREX.r3.3HG0286300	2.96968	3.66299
HORVU.MOREX.r3.3HG0286390	3.62618	3.88784
HORVU.MOREX.r3.3HG0286440	-0.875947	-1.15065
HORVU.MOREX.r3.3HG0286500	-1.33542	-0.927488
HORVU.MOREX.r3.3HG0286520	-0.906496	-0.56561
HORVU.MOREX.r3.3HG0286540	0.823094	0.919118
HORVU.MOREX.r3.3HG0286740	-0.853783	-0.594718
HORVU.MOREX.r3.3HG0286770	-1.58282	-1.10901
HORVU.MOREX.r3.3HG0286820	-1.23825	-0.879752
HORVU.MOREX.r3.3HG0286830	-0.61148	-0.348993
HORVU.MOREX.r3.3HG0286890	1.97432	1.58402
HORVU.MOREX.r3.3HG0287050	2.09705	-0.428976
HORVU.MOREX.r3.3HG0287060	2.11417	1.57499
HORVU.MOREX.r3.3HG0287070	1.52768	0.56055
HORVU.MOREX.r3.3HG0287280	-0.52564	-0.818442
HORVU.MOREX.r3.3HG0287290	-1.46604	-1.51724
HORVU.MOREX.r3.3HG0287310	-0.914256	-0.553795
HORVU.MOREX.r3.3HG0287360	-1.23837	-0.732595
HORVU.MOREX.r3.3HG0287650	1.49454	1.46431
HORVU.MOREX.r3.3HG0287660	1.44533	1.40614
HORVU.MOREX.r3.3HG0287740	0.615011	0.560754
HORVU.MOREX.r3.3HG0287840	-0.629325	-0.591047
HORVU.MOREX.r3.3HG0287850	3.90506	3.63203
HORVU.MOREX.r3.3HG0288010	1.55796	1.43769
HORVU.MOREX.r3.3HG0288030	2.92006	2.48928
HORVU.MOREX.r3.3HG0288040	1.89347	1.97428
HORVU.MOREX.r3.3HG0288480	1.804	0.945285
HORVU.MOREX.r3.3HG0288540	0.985962	0.995551
HORVU.MOREX.r3.3HG0288690	9.86654	8.76041
HORVU.MOREX.r3.3HG0288700	-1.48782	-0.953337
HORVU.MOREX.r3.3HG0288800	7.01066	7.22558
HORVU.MOREX.r3.3HG0288830	1.03259	0.982294
HORVU.MOREX.r3.3HG0288850	-1.66574	-1.70508
HORVU.MOREX.r3.3HG0288880	0.625032	0.75244
HORVU.MOREX.r3.3HG0288930	-1.12879	-1.25143
HORVU.MOREX.r3.3HG0289010	0.44007	0.498968
HORVU.MOREX.r3.3HG0289030	-1.15513	-1.52571
HORVU.MOREX.r3.3HG0289210	2.92459	2.59194
HORVU.MOREX.r3.3HG0289260	-0.734437	-0.820298
HORVU.MOREX.r3.3HG0289360	-0.777585	-0.615965
HORVU.MOREX.r3.3HG0289370	-1.13093	-1.42131
HORVU.MOREX.r3.3HG0289380	-2.33986	-2.70341
HORVU.MOREX.r3.3HG0289500	0.979713	0.949077
HORVU.MOREX.r3.3HG0289810	1.01307	0.33077
HORVU.MOREX.r3.3HG0289920	-0.610173	-0.831739
HORVU.MOREX.r3.3HG0290310	5.64774	5.57967
HORVU.MOREX.r3.3HG0290630	-2.35052	-1.36794
HORVU.MOREX.r3.3HG0290790	-2.53111	-2.07304
HORVU.MOREX.r3.3HG0290860	-1.10568	-0.705443
HORVU.MOREX.r3.3HG0290880	-0.765186	-0.624373
HORVU.MOREX.r3.3HG0290890	-1.00076	-0.97128
HORVU.MOREX.r3.3HG0290960	2.01616	1.89335
HORVU.MOREX.r3.3HG0291030	-1.07282	-0.672867
HORVU.MOREX.r3.3HG0291150	-0.97503	-1.09755
HORVU.MOREX.r3.3HG0291280	0.612278	0.839411
HORVU.MOREX.r3.3HG0291310	-1.94493	-1.4828
HORVU.MOREX.r3.3HG0291360	0.690423	0.997283
HORVU.MOREX.r3.3HG0291400	1.364	2.04685
HORVU.MOREX.r3.3HG0291420	3.66219	3.06589
HORVU.MOREX.r3.3HG0291440	1.92508	2.03087
HORVU.MOREX.r3.3HG0291600	0.989521	1.28038
HORVU.MOREX.r3.3HG0291710	1.31219	1.53029
HORVU.MOREX.r3.3HG0291910	4.99035	4.0612
HORVU.MOREX.r3.3HG0292020	2.38217	2.8071
HORVU.MOREX.r3.3HG0292240	-1.09201	-0.821532
HORVU.MOREX.r3.3HG0292280	0.543194	0.816902
HORVU.MOREX.r3.3HG0292470	0.85061	1.10841
HORVU.MOREX.r3.3HG0292600	2.92394	3.02585
HORVU.MOREX.r3.3HG0292700	0.938036	1.15632
HORVU.MOREX.r3.3HG0292820	-1.07396	-0.907519
HORVU.MOREX.r3.3HG0292900	-1.09005	-0.933602
HORVU.MOREX.r3.3HG0292960	1.42777	2.07103
HORVU.MOREX.r3.3HG0292990	-1.12947	-1.28086
HORVU.MOREX.r3.3HG0293070	1.12532	1.09064
HORVU.MOREX.r3.3HG0293290	2.10188	3.40936
HORVU.MOREX.r3.3HG0293350	-2.11697	-2.37989
HORVU.MOREX.r3.3HG0293390	0.808214	0.524489
HORVU.MOREX.r3.3HG0293510	0.650448	0.544807
HORVU.MOREX.r3.3HG0293560	0.983084	1.16508
HORVU.MOREX.r3.3HG0293660	1.05051	0.838989
HORVU.MOREX.r3.3HG0293700	-1.3411	-0.992132
HORVU.MOREX.r3.3HG0293850	1.43656	2.05616
HORVU.MOREX.r3.3HG0294100	-1.13769	-0.985672
HORVU.MOREX.r3.3HG0294300	-2.42568	-2.24478
HORVU.MOREX.r3.3HG0294310	2.8174	2.32283
HORVU.MOREX.r3.3HG0294340	2.89939	3.58747
HORVU.MOREX.r3.3HG0294380	-0.948561	-0.513246
HORVU.MOREX.r3.3HG0294500	-0.649098	-0.61502
HORVU.MOREX.r3.3HG0294590	4.10653	4.76718
HORVU.MOREX.r3.3HG0294620	2.08103	2.00591
HORVU.MOREX.r3.3HG0294630	5.63975	6.28625
HORVU.MOREX.r3.3HG0294690	4.85361	4.28001
HORVU.MOREX.r3.3HG0294720	3.71621	2.80442
HORVU.MOREX.r3.3HG0294830	0.962421	1.20719
HORVU.MOREX.r3.3HG0294880	0.736043	0.765496
HORVU.MOREX.r3.3HG0295020	0.581207	0.21049
HORVU.MOREX.r3.3HG0295100	-2.07818	-1.90865
HORVU.MOREX.r3.3HG0295250	0.787267	0.701567
HORVU.MOREX.r3.3HG0295280	2.70224	2.24411
HORVU.MOREX.r3.3HG0295370	-0.972792	-0.847998
HORVU.MOREX.r3.3HG0295470	-0.894826	-0.834201
HORVU.MOREX.r3.3HG0295580	-0.761119	-0.640696
HORVU.MOREX.r3.3HG0295680	0.932805	1.12211
HORVU.MOREX.r3.3HG0295710	-2.16352	-2.78015
HORVU.MOREX.r3.3HG0295830	-0.677866	-0.518166
HORVU.MOREX.r3.3HG0295880	0.591868	0.57631
HORVU.MOREX.r3.3HG0296110	-1.48836	-1.43432
HORVU.MOREX.r3.3HG0296260	-0.654644	-0.447505
HORVU.MOREX.r3.3HG0296320	0.563707	0.748159
HORVU.MOREX.r3.3HG0296420	0.837834	0.642825
HORVU.MOREX.r3.3HG0296500	1.15766	1.57131
HORVU.MOREX.r3.3HG0296600	-0.607498	-1.02433
HORVU.MOREX.r3.3HG0296630	1.4996	0.572274
HORVU.MOREX.r3.3HG0296940	1.25242	1.42253
HORVU.MOREX.r3.3HG0296990	3.12108	3.02053
HORVU.MOREX.r3.3HG0297080	-1.95339	-0.96929
HORVU.MOREX.r3.3HG0297140	1.17472	1.00437
HORVU.MOREX.r3.3HG0297290	1.78872	1.89458
HORVU.MOREX.r3.3HG0297320	1.44774	1.11211
HORVU.MOREX.r3.3HG0297620	2.13133	2.41389
HORVU.MOREX.r3.3HG0297800	1.77918	1.88329
HORVU.MOREX.r3.3HG0297880	2.79203	2.88909
HORVU.MOREX.r3.3HG0298020	-0.824318	-0.0443822
HORVU.MOREX.r3.3HG0298030	1.16927	1.24157
HORVU.MOREX.r3.3HG0298190	-0.808232	-0.774501
HORVU.MOREX.r3.3HG0298200	-0.660719	-0.838593
HORVU.MOREX.r3.3HG0298260	-0.695085	-0.740845
HORVU.MOREX.r3.3HG0298280	2.45805	2.60549
HORVU.MOREX.r3.3HG0298330	-1.03187	-0.868274
HORVU.MOREX.r3.3HG0298480	1.37646	0.784774
HORVU.MOREX.r3.3HG0298680	1.81768	2.26842
HORVU.MOREX.r3.3HG0298740	1.35836	1.29883
HORVU.MOREX.r3.3HG0298790	1.13913	1.77975
HORVU.MOREX.r3.3HG0298800	0.935671	1.57988
HORVU.MOREX.r3.3HG0298850	0.674719	0.675005
HORVU.MOREX.r3.3HG0298980	-2.06138	-2.28552
HORVU.MOREX.r3.3HG0299050	1.48155	1.80749
HORVU.MOREX.r3.3HG0299090	-0.753424	-0.56044
HORVU.MOREX.r3.3HG0299230	-0.817746	-0.691182
HORVU.MOREX.r3.3HG0299250	-1.16602	-0.84447
HORVU.MOREX.r3.3HG0299440	3.07929	2.60676
HORVU.MOREX.r3.3HG0299540	-0.589431	-0.862207
HORVU.MOREX.r3.3HG0299690	6.04938	6.59444
HORVU.MOREX.r3.3HG0299750	-0.791972	-0.799056
HORVU.MOREX.r3.3HG0299800	-0.730233	-0.351848
HORVU.MOREX.r3.3HG0299830	-0.707664	-0.601084
HORVU.MOREX.r3.3HG0300120	1.17224	-0.257863
HORVU.MOREX.r3.3HG0300210	1.39111	1.49145
HORVU.MOREX.r3.3HG0300330	-2.50969	-1.5383
HORVU.MOREX.r3.3HG0300590	1.7869	2.26199
HORVU.MOREX.r3.3HG0300620	1.77242	1.41954
HORVU.MOREX.r3.3HG0300850	1.77065	2.57477
HORVU.MOREX.r3.3HG0300920	-1.79326	-1.24114
HORVU.MOREX.r3.3HG0301010	-0.774454	-0.396776
HORVU.MOREX.r3.3HG0301040	-1.07735	-0.805604
HORVU.MOREX.r3.3HG0301110	2.04337	2.04149
HORVU.MOREX.r3.3HG0301550	-0.989428	-0.868469
HORVU.MOREX.r3.3HG0301820	0.994185	1.38186
HORVU.MOREX.r3.3HG0301850	2.08621	1.228
HORVU.MOREX.r3.3HG0301920	0.915876	1.01779
HORVU.MOREX.r3.3HG0301930	-1.29847	-1.05842
HORVU.MOREX.r3.3HG0302000	1.50197	1.54384
HORVU.MOREX.r3.3HG0302020	-1.31773	-1.27763
HORVU.MOREX.r3.3HG0302060	3.00258	2.37094
HORVU.MOREX.r3.3HG0302090	-0.598606	-0.548496
HORVU.MOREX.r3.3HG0302100	-0.875576	-0.845821
HORVU.MOREX.r3.3HG0302160	2.30247	2.39256
HORVU.MOREX.r3.3HG0302170	0.962825	0.993162
HORVU.MOREX.r3.3HG0302190	1.61136	1.52722
HORVU.MOREX.r3.3HG0302230	2.47817	3.29044
HORVU.MOREX.r3.3HG0302520	-2.52568	-0.945469
HORVU.MOREX.r3.3HG0302590	1.15776	1.11686
HORVU.MOREX.r3.3HG0302610	5.95003	6.60115
HORVU.MOREX.r3.3HG0302760	-0.872347	-1.15687
HORVU.MOREX.r3.3HG0302770	1.50462	1.35817
HORVU.MOREX.r3.3HG0302880	-0.415236	-0.387929
HORVU.MOREX.r3.3HG0303000	3.4507	3.69612
HORVU.MOREX.r3.3HG0303020	-1.06892	-1.63029
HORVU.MOREX.r3.3HG0303110	-1.38148	-1.60863
HORVU.MOREX.r3.3HG0303130	1.17681	1.08437
HORVU.MOREX.r3.3HG0303170	-3.79898	-3.39686
HORVU.MOREX.r3.3HG0303210	4.83529	3.75417
HORVU.MOREX.r3.3HG0303270	-0.685374	-0.746947
HORVU.MOREX.r3.3HG0303330	-0.760368	-0.972817
HORVU.MOREX.r3.3HG0303520	-0.896785	-1.13319
HORVU.MOREX.r3.3HG0303550	-3.81153	-1.31732
HORVU.MOREX.r3.3HG0303560	-1.02927	-1.05683
HORVU.MOREX.r3.3HG0303600	1.31086	1.28167
HORVU.MOREX.r3.3HG0303610	9.10498	8.00411
HORVU.MOREX.r3.3HG0303730	2.82543	2.17955
HORVU.MOREX.r3.3HG0303980	0.706972	0.521185
HORVU.MOREX.r3.3HG0304220	1.93727	1.25943
HORVU.MOREX.r3.3HG0304230	9.9494	8.93546
HORVU.MOREX.r3.3HG0304380	3.90147	3.66495
HORVU.MOREX.r3.3HG0304420	-0.94671	-1.15761
HORVU.MOREX.r3.3HG0304510	1.55318	0.493748
HORVU.MOREX.r3.3HG0304560	1.12261	0.783355
HORVU.MOREX.r3.3HG0304650	0.660646	0.965638
HORVU.MOREX.r3.3HG0304660	1.1264	0.946888
HORVU.MOREX.r3.3HG0304720	1.40387	1.50008
[truncated: 2,705 more rows]

## Sheet: M3_Ba_4dpi_act vs pred values
Gene ID	Actual (log2 fold change)	Predicted (log2 fold change)
HORVU.MOREX.r3.1HG0000010	-0.869446	-0.356694
HORVU.MOREX.r3.1HG0000110	2.02773	1.59674
HORVU.MOREX.r3.1HG0000670	1.3346	0.860246
HORVU.MOREX.r3.1HG0001070	1.9011	1.44353
HORVU.MOREX.r3.1HG0002330	0.601102	0.678841
HORVU.MOREX.r3.1HG0003140	-0.427793	-0.459285
HORVU.MOREX.r3.1HG0004280	2.52379	3.1998
HORVU.MOREX.r3.1HG0004290	1.90967	2.95768
HORVU.MOREX.r3.1HG0004320	4.43295	6.73103
HORVU.MOREX.r3.1HG0004730	2.0059	1.95578
HORVU.MOREX.r3.1HG0005500	3.53937	4.1294
HORVU.MOREX.r3.1HG0005510	3.79646	4.51691
HORVU.MOREX.r3.1HG0005520	4.00282	4.79031
HORVU.MOREX.r3.1HG0005750	-0.979662	-0.614384
HORVU.MOREX.r3.1HG0008790	5.62726	5.90883
HORVU.MOREX.r3.1HG0008980	2.08415	2.24462
HORVU.MOREX.r3.1HG0009450	4.51858	4.18286
HORVU.MOREX.r3.1HG0009460	2.23976	2.02965
HORVU.MOREX.r3.1HG0009950	7.09231	6.81938
HORVU.MOREX.r3.1HG0010600	10.845	10.9641
HORVU.MOREX.r3.1HG0010640	3.10041	2.21581
HORVU.MOREX.r3.1HG0012640	2.81464	4.47276
HORVU.MOREX.r3.1HG0013270	1.73342	2.0128
HORVU.MOREX.r3.1HG0013540	9.23809	9.62468
HORVU.MOREX.r3.1HG0014190	1.93133	1.93175
HORVU.MOREX.r3.1HG0014400	2.22466	3.89861
HORVU.MOREX.r3.1HG0014530	1.19691	1.31552
HORVU.MOREX.r3.1HG0015720	2.73156	2.5244
HORVU.MOREX.r3.1HG0016110	0.860473	0.720937
HORVU.MOREX.r3.1HG0016200	1.83695	1.74344
HORVU.MOREX.r3.1HG0016310	0.642837	0.800894
HORVU.MOREX.r3.1HG0016450	1.33188	1.38714
HORVU.MOREX.r3.1HG0016740	0.934695	0.887022
HORVU.MOREX.r3.1HG0017420	7.00687	7.14261
HORVU.MOREX.r3.1HG0017720	1.2624	1.33643
HORVU.MOREX.r3.1HG0017980	1.54184	1.41253
HORVU.MOREX.r3.1HG0018190	0.886303	0.853409
HORVU.MOREX.r3.1HG0018210	1.43374	0.905275
HORVU.MOREX.r3.1HG0018260	1.60487	1.70335
HORVU.MOREX.r3.1HG0019100	1.48884	1.06024
HORVU.MOREX.r3.1HG0019280	7.61148	7.77782
HORVU.MOREX.r3.1HG0019650	1.27434	1.1585
HORVU.MOREX.r3.1HG0020440	6.07813	6.08343
HORVU.MOREX.r3.1HG0020450	10.2077	10.6476
HORVU.MOREX.r3.1HG0020820	-1.15666	-0.695774
HORVU.MOREX.r3.1HG0021350	2.83972	2.86464
HORVU.MOREX.r3.1HG0021360	1.76608	1.23407
HORVU.MOREX.r3.1HG0021390	4.04215	4.0792
HORVU.MOREX.r3.1HG0021770	1.05973	0.61715
HORVU.MOREX.r3.1HG0021960	1.30249	1.07808
HORVU.MOREX.r3.1HG0021970	3.50448	3.32064
HORVU.MOREX.r3.1HG0022680	1.0072	0.99285
HORVU.MOREX.r3.1HG0022750	2.70539	2.69589
HORVU.MOREX.r3.1HG0024440	-0.958828	-0.832762
HORVU.MOREX.r3.1HG0026430	-0.699178	-0.394582
HORVU.MOREX.r3.1HG0027640	2.96458	2.70177
HORVU.MOREX.r3.1HG0027650	3.99293	3.63153
HORVU.MOREX.r3.1HG0027850	-0.630613	-0.456479
HORVU.MOREX.r3.1HG0028150	-0.928937	-0.67237
HORVU.MOREX.r3.1HG0029360	3.08336	2.84108
HORVU.MOREX.r3.1HG0029730	1.15995	1.01992
HORVU.MOREX.r3.1HG0029910	0.953209	0.775083
HORVU.MOREX.r3.1HG0030500	-1.06984	-0.951861
HORVU.MOREX.r3.1HG0030590	-0.623163	-0.496052
HORVU.MOREX.r3.1HG0030630	-0.804276	-0.404383
HORVU.MOREX.r3.1HG0030730	2.44577	1.95989
HORVU.MOREX.r3.1HG0031260	-0.670813	-0.655272
HORVU.MOREX.r3.1HG0038590	1.19587	1.20115
HORVU.MOREX.r3.1HG0038800	0.892966	0.670145
HORVU.MOREX.r3.1HG0039390	2.8139	3.02712
HORVU.MOREX.r3.1HG0039860	1.56758	1.47345
HORVU.MOREX.r3.1HG0040640	4.40259	4.48889
HORVU.MOREX.r3.1HG0040790	0.819876	1.00441
HORVU.MOREX.r3.1HG0043380	-0.917329	-0.610392
HORVU.MOREX.r3.1HG0043530	-1.0286	-0.948561
HORVU.MOREX.r3.1HG0043800	-0.910779	-0.295412
HORVU.MOREX.r3.1HG0044070	1.05371	1.25207
HORVU.MOREX.r3.1HG0044290	3.12179	2.61357
HORVU.MOREX.r3.1HG0046180	0.856324	0.729942
HORVU.MOREX.r3.1HG0046190	1.70458	1.8709
HORVU.MOREX.r3.1HG0046230	-1.26912	-0.999955
HORVU.MOREX.r3.1HG0046320	1.50997	1.4708
HORVU.MOREX.r3.1HG0046330	4.34864	4.29546
HORVU.MOREX.r3.1HG0046360	3.7515	3.87597
HORVU.MOREX.r3.1HG0046400	3.49415	3.36022
HORVU.MOREX.r3.1HG0046460	1.28384	1.28414
HORVU.MOREX.r3.1HG0046660	7.354	6.7759
HORVU.MOREX.r3.1HG0046900	-0.992919	-0.754585
HORVU.MOREX.r3.1HG0047100	1.37884	1.63252
HORVU.MOREX.r3.1HG0047320	0.880138	0.97398
HORVU.MOREX.r3.1HG0048410	-0.854996	-0.688263
HORVU.MOREX.r3.1HG0048730	-0.795844	-0.74464
HORVU.MOREX.r3.1HG0049040	2.38796	2.34762
HORVU.MOREX.r3.1HG0049110	3.66657	3.65269
HORVU.MOREX.r3.1HG0049500	5.30335	5.53812
HORVU.MOREX.r3.1HG0049910	1.85024	1.75873
HORVU.MOREX.r3.1HG0050150	-0.791396	-0.430063
HORVU.MOREX.r3.1HG0050970	-0.941241	-0.814084
HORVU.MOREX.r3.1HG0051220	0.945554	0.866501
HORVU.MOREX.r3.1HG0051580	0.736798	0.457729
HORVU.MOREX.r3.1HG0051740	2.63937	2.66433
HORVU.MOREX.r3.1HG0051750	4.27933	4.09445
HORVU.MOREX.r3.1HG0051800	7.13755	7.26296
HORVU.MOREX.r3.1HG0051860	2.85229	3.1162
HORVU.MOREX.r3.1HG0051870	3.93342	4.01982
HORVU.MOREX.r3.1HG0051880	8.27081	8.44011
HORVU.MOREX.r3.1HG0051890	4.87413	4.52698
HORVU.MOREX.r3.1HG0051910	3.58286	3.23227
HORVU.MOREX.r3.1HG0052790	-0.772619	-0.578334
HORVU.MOREX.r3.1HG0052930	0.813507	0.732736
HORVU.MOREX.r3.1HG0053570	0.788999	0.76486
HORVU.MOREX.r3.1HG0054010	1.4137	1.25819
HORVU.MOREX.r3.1HG0054160	4.47234	4.25774
HORVU.MOREX.r3.1HG0054510	2.24179	1.9207
HORVU.MOREX.r3.1HG0054710	3.78163	4.0101
HORVU.MOREX.r3.1HG0054940	0.861885	0.577209
HORVU.MOREX.r3.1HG0054950	4.1293	3.97266
HORVU.MOREX.r3.1HG0055230	-1.49457	-0.921386
HORVU.MOREX.r3.1HG0055560	2.17303	1.66539
HORVU.MOREX.r3.1HG0056240	3.42279	2.32096
HORVU.MOREX.r3.1HG0056490	1.09449	1.08004
HORVU.MOREX.r3.1HG0056570	-2.22709	-1.00498
HORVU.MOREX.r3.1HG0056780	0.787651	0.603203
HORVU.MOREX.r3.1HG0057350	1.62487	1.6319
HORVU.MOREX.r3.1HG0057520	-0.96825	-0.385872
HORVU.MOREX.r3.1HG0057900	-0.457044	-0.321476
HORVU.MOREX.r3.1HG0058310	1.17196	0.59777
HORVU.MOREX.r3.1HG0058690	6.25683	6.43097
HORVU.MOREX.r3.1HG0058930	3.38807	3.0373
HORVU.MOREX.r3.1HG0059180	2.82338	2.60105
HORVU.MOREX.r3.1HG0059290	1.92274	1.6413
HORVU.MOREX.r3.1HG0059300	1.85493	1.69728
HORVU.MOREX.r3.1HG0059680	3.0188	3.33274
HORVU.MOREX.r3.1HG0060200	6.13418	5.23862
HORVU.MOREX.r3.1HG0060360	2.70697	2.70814
HORVU.MOREX.r3.1HG0061770	4.16437	4.90588
HORVU.MOREX.r3.1HG0061780	4.4515	4.89129
HORVU.MOREX.r3.1HG0061790	5.59167	6.33804
HORVU.MOREX.r3.1HG0061800	5.33072	5.9261
HORVU.MOREX.r3.1HG0061820	4.1463	4.36993
HORVU.MOREX.r3.1HG0062390	1.28162	0.993842
HORVU.MOREX.r3.1HG0062840	0.63553	0.716854
HORVU.MOREX.r3.1HG0062900	8.53678	8.63254
HORVU.MOREX.r3.1HG0063330	4.11554	3.95484
HORVU.MOREX.r3.1HG0063430	1.22841	0.885092
HORVU.MOREX.r3.1HG0063450	-1.17087	-0.843078
HORVU.MOREX.r3.1HG0063630	3.20855	2.94969
HORVU.MOREX.r3.1HG0063880	1.30803	1.07678
HORVU.MOREX.r3.1HG0063980	6.76945	6.85648
HORVU.MOREX.r3.1HG0064020	-0.761675	-0.986907
HORVU.MOREX.r3.1HG0064030	-0.758326	-0.959899
HORVU.MOREX.r3.1HG0064060	7.93139	7.8802
HORVU.MOREX.r3.1HG0064390	2.15557	1.77989
HORVU.MOREX.r3.1HG0064570	3.10978	2.57352
HORVU.MOREX.r3.1HG0064890	1.65827	1.54141
HORVU.MOREX.r3.1HG0064900	1.19559	0.935364
HORVU.MOREX.r3.1HG0065130	2.0993	1.7586
HORVU.MOREX.r3.1HG0065360	0.692992	0.611859
HORVU.MOREX.r3.1HG0065400	7.84562	7.53703
HORVU.MOREX.r3.1HG0066190	0.817625	0.643974
HORVU.MOREX.r3.1HG0066240	0.779511	0.647838
HORVU.MOREX.r3.1HG0066260	-0.898657	-0.717366
HORVU.MOREX.r3.1HG0066620	2.39847	2.11047
HORVU.MOREX.r3.1HG0066680	2.47664	2.72978
HORVU.MOREX.r3.1HG0067010	1.2649	1.13412
HORVU.MOREX.r3.1HG0067140	3.24995	3.16325
HORVU.MOREX.r3.1HG0067180	3.43426	3.59884
HORVU.MOREX.r3.1HG0067190	2.30772	2.79541
HORVU.MOREX.r3.1HG0067250	-0.621469	-0.367405
HORVU.MOREX.r3.1HG0067260	2.6984	3.03967
HORVU.MOREX.r3.1HG0067900	-1.13918	-0.987838
HORVU.MOREX.r3.1HG0068180	5.68832	5.48487
HORVU.MOREX.r3.1HG0068240	1.26914	1.33721
HORVU.MOREX.r3.1HG0068710	1.00826	1.04605
HORVU.MOREX.r3.1HG0069030	1.79989	1.99696
HORVU.MOREX.r3.1HG0069570	-0.815616	-0.631234
HORVU.MOREX.r3.1HG0069950	0.805071	0.72526
HORVU.MOREX.r3.1HG0070730	-1.40934	-1.02663
HORVU.MOREX.r3.1HG0071020	3.65586	3.6167
HORVU.MOREX.r3.1HG0071210	2.33223	2.20974
HORVU.MOREX.r3.1HG0071400	1.63229	1.84979
HORVU.MOREX.r3.1HG0071420	1.38807	1.19593
HORVU.MOREX.r3.1HG0071500	5.23286	5.12295
HORVU.MOREX.r3.1HG0071540	2.76755	3.36421
HORVU.MOREX.r3.1HG0071650	0.742623	0.542064
HORVU.MOREX.r3.1HG0071920	2.76361	2.97539
HORVU.MOREX.r3.1HG0072060	2.82221	3.10779
HORVU.MOREX.r3.1HG0072140	2.41497	2.21154
HORVU.MOREX.r3.1HG0072150	3.8408	3.82235
HORVU.MOREX.r3.1HG0073160	-0.586194	-0.339633
HORVU.MOREX.r3.1HG0073330	-0.617736	-0.379056
HORVU.MOREX.r3.1HG0073650	1.38056	1.48042
HORVU.MOREX.r3.1HG0073840	-0.905733	-0.364267
HORVU.MOREX.r3.1HG0073870	0.914763	0.99516
HORVU.MOREX.r3.1HG0074020	-0.862227	-0.606104
HORVU.MOREX.r3.1HG0074210	1.79108	1.47146
HORVU.MOREX.r3.1HG0074250	-0.523611	-0.461138
HORVU.MOREX.r3.1HG0074400	-0.770642	-0.178434
HORVU.MOREX.r3.1HG0074900	1.2251	1.12948
HORVU.MOREX.r3.1HG0075800	3.35222	3.30987
HORVU.MOREX.r3.1HG0076400	3.00602	3.11756
HORVU.MOREX.r3.1HG0076590	2.60747	2.27824
HORVU.MOREX.r3.1HG0076600	1.58925	1.22246
HORVU.MOREX.r3.1HG0076630	5.02195	5.47942
HORVU.MOREX.r3.1HG0076820	-1.10858	-0.747633
HORVU.MOREX.r3.1HG0077330	3.20723	2.99403
HORVU.MOREX.r3.1HG0077410	6.2118	6.5501
HORVU.MOREX.r3.1HG0077940	2.02172	1.69711
HORVU.MOREX.r3.1HG0078910	1.89391	1.59664
HORVU.MOREX.r3.1HG0079430	6.71726	6.3052
HORVU.MOREX.r3.1HG0079460	6.45152	6.00012
HORVU.MOREX.r3.1HG0079470	7.38135	7.23528
HORVU.MOREX.r3.1HG0079500	8.1354	8.15217
HORVU.MOREX.r3.1HG0080010	3.80268	3.73791
HORVU.MOREX.r3.1HG0080020	2.61358	2.67171
HORVU.MOREX.r3.1HG0080140	1.97002	1.99489
HORVU.MOREX.r3.1HG0080620	1.28005	1.17581
HORVU.MOREX.r3.1HG0080630	1.6097	1.51915
HORVU.MOREX.r3.1HG0080800	0.996643	0.669623
HORVU.MOREX.r3.1HG0080890	1.41313	1.28581
HORVU.MOREX.r3.1HG0080920	2.34093	2.30535
HORVU.MOREX.r3.1HG0080940	3.15247	1.91124
HORVU.MOREX.r3.1HG0081380	4.62457	4.81632
HORVU.MOREX.r3.1HG0081460	0.800011	0.588533
HORVU.MOREX.r3.1HG0081680	4.78904	4.77622
HORVU.MOREX.r3.1HG0081980	2.1644	1.64743
HORVU.MOREX.r3.1HG0082040	5.68966	5.23393
HORVU.MOREX.r3.1HG0082120	2.459	3.60416
HORVU.MOREX.r3.1HG0082740	4.81799	4.54628
HORVU.MOREX.r3.1HG0083130	8.5909	7.87873
HORVU.MOREX.r3.1HG0083520	2.26599	2.32266
HORVU.MOREX.r3.1HG0083600	1.26981	1.3164
HORVU.MOREX.r3.1HG0083630	1.15494	1.19963
HORVU.MOREX.r3.1HG0083780	5.67331	5.45226
HORVU.MOREX.r3.1HG0084120	3.68742	5.97323
HORVU.MOREX.r3.1HG0084330	3.03635	3.24064
HORVU.MOREX.r3.1HG0084390	3.12662	3.01967
HORVU.MOREX.r3.1HG0084950	2.32836	2.23307
HORVU.MOREX.r3.1HG0085250	1.17312	1.47542
HORVU.MOREX.r3.1HG0085590	1.60966	1.03417
HORVU.MOREX.r3.1HG0085640	1.65937	1.19883
HORVU.MOREX.r3.1HG0085710	9.50487	9.91104
HORVU.MOREX.r3.1HG0085780	6.80648	7.40947
HORVU.MOREX.r3.1HG0085810	1.85406	2.14693
HORVU.MOREX.r3.1HG0085920	1.63836	2.02375
HORVU.MOREX.r3.1HG0086260	5.67685	5.65129
HORVU.MOREX.r3.1HG0086940	-0.54101	-0.281372
HORVU.MOREX.r3.1HG0087330	6.38343	5.59087
HORVU.MOREX.r3.1HG0087360	-0.523593	-0.540391
HORVU.MOREX.r3.1HG0087590	2.25964	2.20793
HORVU.MOREX.r3.1HG0087850	2.17356	2.03231
HORVU.MOREX.r3.1HG0087910	6.73413	6.45181
HORVU.MOREX.r3.1HG0088500	0.642492	0.497676
HORVU.MOREX.r3.1HG0088760	2.3616	1.78131
HORVU.MOREX.r3.1HG0088870	0.89727	0.721369
HORVU.MOREX.r3.1HG0089240	-1.05482	-0.359907
HORVU.MOREX.r3.1HG0089280	-1.30597	-0.858064
HORVU.MOREX.r3.1HG0089440	1.94271	1.63591
HORVU.MOREX.r3.1HG0089770	7.55232	7.8585
HORVU.MOREX.r3.1HG0089780	5.25306	5.36908
HORVU.MOREX.r3.1HG0089900	7.29538	7.70599
HORVU.MOREX.r3.1HG0089920	5.76802	5.97424
HORVU.MOREX.r3.1HG0090010	3.20881	3.47016
HORVU.MOREX.r3.1HG0090140	2.01721	2.0043
HORVU.MOREX.r3.1HG0090320	1.29342	1.46371
HORVU.MOREX.r3.1HG0090740	1.78604	1.53523
HORVU.MOREX.r3.1HG0091000	0.991591	1.20902
HORVU.MOREX.r3.1HG0091020	2.06342	2.74731
HORVU.MOREX.r3.1HG0091080	4.63725	4.44954
HORVU.MOREX.r3.1HG0091390	3.20563	3.43049
HORVU.MOREX.r3.1HG0092140	0.825555	1.1127
HORVU.MOREX.r3.1HG0092830	5.47331	6.02617
HORVU.MOREX.r3.1HG0092910	4.28824	4.90801
HORVU.MOREX.r3.1HG0093550	3.16718	2.88379
HORVU.MOREX.r3.1HG0093740	3.89162	3.81978
HORVU.MOREX.r3.1HG0093870	4.13505	4.17577
HORVU.MOREX.r3.1HG0095170	1.82632	2.29293
HORVU.MOREX.r3.1HG0095210	-0.75967	-0.0922799
HORVU.MOREX.r3.1HG0095360	3.94533	3.9799
HORVU.MOREX.r3.2HG0095500	7.30744	7.11489
HORVU.MOREX.r3.2HG0095620	-0.523897	-0.4994
HORVU.MOREX.r3.2HG0096440	-0.680196	-0.371489
HORVU.MOREX.r3.2HG0096750	6.56756	6.8789
HORVU.MOREX.r3.2HG0096970	2.28818	2.53852
HORVU.MOREX.r3.2HG0098040	3.83041	3.40275
HORVU.MOREX.r3.2HG0099170	2.24144	1.97523
HORVU.MOREX.r3.2HG0099280	3.52306	3.27494
HORVU.MOREX.r3.2HG0099350	3.71396	3.43842
HORVU.MOREX.r3.2HG0099360	5.26918	5.46331
HORVU.MOREX.r3.2HG0099420	5.25537	5.0642
HORVU.MOREX.r3.2HG0099480	4.5771	5.00276
HORVU.MOREX.r3.2HG0099570	4.40376	4.43703
HORVU.MOREX.r3.2HG0099640	8.0329	8.16431
HORVU.MOREX.r3.2HG0100660	-0.491878	-0.508393
HORVU.MOREX.r3.2HG0101890	4.99085	4.98219
HORVU.MOREX.r3.2HG0102150	4.66295	4.62495
HORVU.MOREX.r3.2HG0103170	2.57019	2.22979
HORVU.MOREX.r3.2HG0103630	3.54437	3.6807
HORVU.MOREX.r3.2HG0104480	-0.874584	0.0669413
HORVU.MOREX.r3.2HG0104500	-0.668549	-0.117089
HORVU.MOREX.r3.2HG0105150	1.52801	1.3914
HORVU.MOREX.r3.2HG0105670	0.870769	0.681617
HORVU.MOREX.r3.2HG0105790	4.41082	4.26581
HORVU.MOREX.r3.2HG0106290	4.41259	3.97493
HORVU.MOREX.r3.2HG0106380	0.745964	0.383291
HORVU.MOREX.r3.2HG0106390	8.68469	8.69565
HORVU.MOREX.r3.2HG0106450	8.40957	8.624
HORVU.MOREX.r3.2HG0106640	0.966335	1.51105
HORVU.MOREX.r3.2HG0107270	10.4859	9.98256
HORVU.MOREX.r3.2HG0107940	5.20168	5.0084
HORVU.MOREX.r3.2HG0109150	3.11407	2.67638
HORVU.MOREX.r3.2HG0109180	2.39114	1.80466
HORVU.MOREX.r3.2HG0109860	5.4415	5.8536
HORVU.MOREX.r3.2HG0110720	0.677155	0.842179
HORVU.MOREX.r3.2HG0110850	3.26957	3.14329
HORVU.MOREX.r3.2HG0111290	1.69409	1.42092
HORVU.MOREX.r3.2HG0111370	3.93914	4.2286
HORVU.MOREX.r3.2HG0111410	2.02207	1.90608
HORVU.MOREX.r3.2HG0111610	-0.494476	-0.614208
HORVU.MOREX.r3.2HG0111820	4.22578	3.67307
HORVU.MOREX.r3.2HG0112030	-0.838047	-0.436729
HORVU.MOREX.r3.2HG0112530	-0.996824	-1.26954
HORVU.MOREX.r3.2HG0112560	7.1948	6.90068
HORVU.MOREX.r3.2HG0112830	7.25319	7.19588
HORVU.MOREX.r3.2HG0112850	4.90105	4.58308
HORVU.MOREX.r3.2HG0113330	-0.855239	-0.663386
HORVU.MOREX.r3.2HG0113740	-0.784818	-0.619846
HORVU.MOREX.r3.2HG0114050	8.18228	7.93104
HORVU.MOREX.r3.2HG0114930	1.0408	1.26517
HORVU.MOREX.r3.2HG0115650	-1.71111	-1.42882
HORVU.MOREX.r3.2HG0115850	2.21	2.14585
HORVU.MOREX.r3.2HG0116360	-0.648904	-0.201674
HORVU.MOREX.r3.2HG0116380	1.8131	1.63556
HORVU.MOREX.r3.2HG0116760	1.32332	1.14004
HORVU.MOREX.r3.2HG0117340	0.922925	0.360633
HORVU.MOREX.r3.2HG0117530	0.905796	0.839671
HORVU.MOREX.r3.2HG0117660	3.26864	4.57548
HORVU.MOREX.r3.2HG0117980	-0.646617	-0.232228
HORVU.MOREX.r3.2HG0119150	-0.782683	-0.104812
HORVU.MOREX.r3.2HG0119270	-1.71669	-1.08184
HORVU.MOREX.r3.2HG0119520	1.16771	1.05686
HORVU.MOREX.r3.2HG0119600	0.737809	0.891129
HORVU.MOREX.r3.2HG0120200	1.09757	1.09946
HORVU.MOREX.r3.2HG0120760	1.22841	1.14874
HORVU.MOREX.r3.2HG0120870	1.99102	1.52334
HORVU.MOREX.r3.2HG0121170	2.43301	1.65585
HORVU.MOREX.r3.2HG0121300	0.91713	1.0846
HORVU.MOREX.r3.2HG0121320	0.919436	1.01692
HORVU.MOREX.r3.2HG0121380	4.46907	4.43557
HORVU.MOREX.r3.2HG0121410	6.36357	6.561
HORVU.MOREX.r3.2HG0121630	2.22874	1.98609
HORVU.MOREX.r3.2HG0122140	1.59565	1.51114
HORVU.MOREX.r3.2HG0122360	1.08075	0.831638
HORVU.MOREX.r3.2HG0122480	3.22673	2.59878
HORVU.MOREX.r3.2HG0122530	5.23842	5.60641
HORVU.MOREX.r3.2HG0122600	3.06122	3.83325
HORVU.MOREX.r3.2HG0122620	3.59785	3.18697
HORVU.MOREX.r3.2HG0123770	-0.615387	-0.374015
HORVU.MOREX.r3.2HG0123810	1.55483	1.48628
HORVU.MOREX.r3.2HG0123880	1.03775	0.891294
HORVU.MOREX.r3.2HG0124110	0.862765	1.18516
HORVU.MOREX.r3.2HG0124150	-0.649394	-0.526927
HORVU.MOREX.r3.2HG0124450	3.01835	3.16525
HORVU.MOREX.r3.2HG0124750	1.59425	1.58232
HORVU.MOREX.r3.2HG0125270	3.13761	2.54448
HORVU.MOREX.r3.2HG0125430	1.04034	0.961705
HORVU.MOREX.r3.2HG0125660	1.69453	1.18768
HORVU.MOREX.r3.2HG0125840	1.55268	1.40599
HORVU.MOREX.r3.2HG0126450	4.43437	4.34938
HORVU.MOREX.r3.2HG0126460	3.42962	3.46408
HORVU.MOREX.r3.2HG0126540	5.55754	5.77258
HORVU.MOREX.r3.2HG0126880	0.617776	0.706886
HORVU.MOREX.r3.2HG0127020	3.90388	3.57845
HORVU.MOREX.r3.2HG0127420	3.27498	3.13148
HORVU.MOREX.r3.2HG0127540	2.73829	3.01086
HORVU.MOREX.r3.2HG0127640	3.2145	2.86951
HORVU.MOREX.r3.2HG0128980	2.02792	1.7852
HORVU.MOREX.r3.2HG0130210	6.71618	6.69552
HORVU.MOREX.r3.2HG0130740	2.6064	2.18076
HORVU.MOREX.r3.2HG0130900	1.08581	1.05985
HORVU.MOREX.r3.2HG0131170	3.26813	3.53702
HORVU.MOREX.r3.2HG0131350	0.95234	0.973806
HORVU.MOREX.r3.2HG0131550	-0.769665	-0.574665
HORVU.MOREX.r3.2HG0131630	6.57806	6.51804
HORVU.MOREX.r3.2HG0132140	0.818473	0.911566
HORVU.MOREX.r3.2HG0132170	-0.783633	-0.719324
HORVU.MOREX.r3.2HG0133180	-1.12917	-0.533676
HORVU.MOREX.r3.2HG0133340	-0.430006	-0.220022
HORVU.MOREX.r3.2HG0133360	0.957695	0.828734
HORVU.MOREX.r3.2HG0133550	0.980156	0.949785
HORVU.MOREX.r3.2HG0133570	-0.887304	-0.47883
HORVU.MOREX.r3.2HG0134190	8.37253	9.04061
HORVU.MOREX.r3.2HG0134400	1.80549	1.22927
HORVU.MOREX.r3.2HG0134640	6.68475	6.84055
HORVU.MOREX.r3.2HG0134720	-0.843751	-0.498344
HORVU.MOREX.r3.2HG0135040	-1.2853	-0.844823
HORVU.MOREX.r3.2HG0135120	1.59023	1.47436
HORVU.MOREX.r3.2HG0135590	-0.613276	-0.461933
HORVU.MOREX.r3.2HG0136030	-1.68652	-0.733424
HORVU.MOREX.r3.2HG0136480	3.45866	2.57627
HORVU.MOREX.r3.2HG0137080	4.07015	4.32528
HORVU.MOREX.r3.2HG0138250	1.0101	0.83946
HORVU.MOREX.r3.2HG0138340	4.92804	3.81447
HORVU.MOREX.r3.2HG0138400	-1.18789	-0.677699
HORVU.MOREX.r3.2HG0138810	1.49933	1.49006
HORVU.MOREX.r3.2HG0138880	1.85235	1.48773
HORVU.MOREX.r3.2HG0139040	2.52317	2.26401
HORVU.MOREX.r3.2HG0139080	9.65823	9.7204
HORVU.MOREX.r3.2HG0139380	3.71753	5.34114
HORVU.MOREX.r3.2HG0140290	1.00299	1.00516
HORVU.MOREX.r3.2HG0141190	3.59289	3.26019
HORVU.MOREX.r3.2HG0141530	-0.653622	-0.499469
HORVU.MOREX.r3.2HG0142030	1.02432	1.08497
HORVU.MOREX.r3.2HG0142550	-1.09926	-0.886824
HORVU.MOREX.r3.2HG0142760	0.740945	0.519951
HORVU.MOREX.r3.2HG0146580	-0.692468	-0.257253
HORVU.MOREX.r3.2HG0146980	2.24536	2.1283
HORVU.MOREX.r3.2HG0150570	-0.885471	-0.706618
HORVU.MOREX.r3.2HG0150820	1.17417	1.15567
HORVU.MOREX.r3.2HG0152610	1.17267	1.25261
HORVU.MOREX.r3.2HG0152860	-0.676891	-0.716498
HORVU.MOREX.r3.2HG0152890	-1.13194	-0.987133
HORVU.MOREX.r3.2HG0153230	0.835794	0.834164
HORVU.MOREX.r3.2HG0153410	-1.19945	-0.731973
HORVU.MOREX.r3.2HG0153640	4.13305	3.72983
HORVU.MOREX.r3.2HG0153650	-1.57865	-1.18415
HORVU.MOREX.r3.2HG0154550	3.7791	3.73216
HORVU.MOREX.r3.2HG0155700	-0.579564	-0.526705
HORVU.MOREX.r3.2HG0157210	3.30554	3.60781
HORVU.MOREX.r3.2HG0157790	-0.744477	-0.723107
HORVU.MOREX.r3.2HG0158120	3.13256	3.27396
HORVU.MOREX.r3.2HG0158690	1.35512	1.10825
HORVU.MOREX.r3.2HG0160240	5.84212	5.58916
HORVU.MOREX.r3.2HG0160790	0.605599	0.452076
HORVU.MOREX.r3.2HG0160870	2.14724	2.09824
HORVU.MOREX.r3.2HG0160920	3.22205	2.91182
HORVU.MOREX.r3.2HG0163230	1.5075	1.31807
HORVU.MOREX.r3.2HG0163740	4.25009	4.37445
HORVU.MOREX.r3.2HG0163880	7.9509	8.07125
HORVU.MOREX.r3.2HG0164160	-1.05809	-0.293762
HORVU.MOREX.r3.2HG0164340	1.97178	1.98077
HORVU.MOREX.r3.2HG0164700	1.10974	1.14011
HORVU.MOREX.r3.2HG0165060	2.87839	2.68947
HORVU.MOREX.r3.2HG0165450	2.06574	1.23703
HORVU.MOREX.r3.2HG0165490	1.47333	1.33739
HORVU.MOREX.r3.2HG0165920	3.16797	1.7553
HORVU.MOREX.r3.2HG0166730	-1.38811	-0.911101
HORVU.MOREX.r3.2HG0167040	2.41058	1.69648
HORVU.MOREX.r3.2HG0167460	1.54871	1.14815
HORVU.MOREX.r3.2HG0168120	2.55474	1.9818
HORVU.MOREX.r3.2HG0168330	2.45177	2.51659
HORVU.MOREX.r3.2HG0168580	1.36329	0.813009
HORVU.MOREX.r3.2HG0168690	2.89217	2.93902
HORVU.MOREX.r3.2HG0168770	4.86545	4.67535
HORVU.MOREX.r3.2HG0168780	0.884472	0.916777
HORVU.MOREX.r3.2HG0169130	1.70051	1.75871
HORVU.MOREX.r3.2HG0169290	2.24677	1.37374
HORVU.MOREX.r3.2HG0169880	0.941723	1.05385
HORVU.MOREX.r3.2HG0169930	3.22306	3.42093
HORVU.MOREX.r3.2HG0170230	1.66554	1.22241
HORVU.MOREX.r3.2HG0170290	1.21223	1.34846
HORVU.MOREX.r3.2HG0170550	-1.01651	-0.407656
HORVU.MOREX.r3.2HG0170580	0.885817	0.905058
HORVU.MOREX.r3.2HG0171680	2.33323	1.69465
HORVU.MOREX.r3.2HG0172010	2.73305	2.42049
HORVU.MOREX.r3.2HG0172110	1.11346	0.85504
HORVU.MOREX.r3.2HG0172180	1.17506	1.37499
HORVU.MOREX.r3.2HG0172300	2.44469	2.90971
HORVU.MOREX.r3.2HG0172490	0.908893	0.500762
HORVU.MOREX.r3.2HG0172550	1.40716	2.1074
HORVU.MOREX.r3.2HG0172890	-0.818914	-0.644981
HORVU.MOREX.r3.2HG0172990	1.40775	1.26313
HORVU.MOREX.r3.2HG0173220	-0.786627	-0.36289
HORVU.MOREX.r3.2HG0173680	1.77251	1.65994
HORVU.MOREX.r3.2HG0174510	0.792946	0.604465
HORVU.MOREX.r3.2HG0174620	0.784499	0.870168
HORVU.MOREX.r3.2HG0174650	0.972715	0.949803
HORVU.MOREX.r3.2HG0175350	1.37024	1.57059
HORVU.MOREX.r3.2HG0176030	1.06926	0.99107
HORVU.MOREX.r3.2HG0176040	4.67892	4.65555
HORVU.MOREX.r3.2HG0176250	4.08449	5.15292
HORVU.MOREX.r3.2HG0176680	-0.468689	-0.295666
HORVU.MOREX.r3.2HG0176810	0.942975	0.929609
HORVU.MOREX.r3.2HG0177320	2.19362	2.10322
HORVU.MOREX.r3.2HG0177660	2.12227	1.95295
HORVU.MOREX.r3.2HG0177740	1.97045	1.53121
HORVU.MOREX.r3.2HG0178010	1.78541	1.709
HORVU.MOREX.r3.2HG0178020	3.7953	3.47748
HORVU.MOREX.r3.2HG0178930	1.1513	0.643089
HORVU.MOREX.r3.2HG0178990	-0.731624	-0.677617
HORVU.MOREX.r3.2HG0179410	-1.14259	-0.807515
HORVU.MOREX.r3.2HG0179640	0.733492	0.636221
HORVU.MOREX.r3.2HG0179650	1.84233	1.97067
HORVU.MOREX.r3.2HG0180680	1.06839	1.1756
HORVU.MOREX.r3.2HG0180820	1.43681	1.39577
HORVU.MOREX.r3.2HG0181160	1.84714	2.31163
HORVU.MOREX.r3.2HG0181540	2.96646	3.09158
HORVU.MOREX.r3.2HG0181700	1.44055	1.59526
HORVU.MOREX.r3.2HG0181770	2.29879	2.48534
HORVU.MOREX.r3.2HG0181840	1.49334	1.25178
HORVU.MOREX.r3.2HG0182010	2.61056	2.13459
HORVU.MOREX.r3.2HG0182020	2.41553	2.39123
HORVU.MOREX.r3.2HG0182080	3.43146	3.04045
HORVU.MOREX.r3.2HG0182380	-0.575891	-0.554758
HORVU.MOREX.r3.2HG0182410	-0.612086	-0.345998
HORVU.MOREX.r3.2HG0182460	2.99772	3.21242
HORVU.MOREX.r3.2HG0182730	6.50567	6.43204
HORVU.MOREX.r3.2HG0183710	-0.958685	-0.388212
HORVU.MOREX.r3.2HG0183960	-0.577958	-0.310225
HORVU.MOREX.r3.2HG0184200	0.779596	1.03279
HORVU.MOREX.r3.2HG0184450	1.41735	1.26022
HORVU.MOREX.r3.2HG0185100	1.96349	1.78733
HORVU.MOREX.r3.2HG0185490	-1.09945	-1.03461
HORVU.MOREX.r3.2HG0185500	-1.02653	-0.782506
HORVU.MOREX.r3.2HG0185880	2.84234	2.54803
HORVU.MOREX.r3.2HG0186150	3.83634	4.293
HORVU.MOREX.r3.2HG0186300	-0.929823	-0.617863
HORVU.MOREX.r3.2HG0186410	1.37393	1.78035
HORVU.MOREX.r3.2HG0186480	5.4026	5.49562
HORVU.MOREX.r3.2HG0186540	2.73194	3.54791
HORVU.MOREX.r3.2HG0186870	1.64794	1.59986
HORVU.MOREX.r3.2HG0187360	-0.805388	-0.479198
HORVU.MOREX.r3.2HG0187670	6.75122	7.28733
HORVU.MOREX.r3.2HG0188040	1.81401	1.33321
HORVU.MOREX.r3.2HG0188780	2.97618	2.79513
HORVU.MOREX.r3.2HG0188860	1.08526	1.19849
HORVU.MOREX.r3.2HG0190070	3.59945	2.94542
HORVU.MOREX.r3.2HG0190160	2.12485	1.75578
HORVU.MOREX.r3.2HG0190290	1.59941	1.10355
HORVU.MOREX.r3.2HG0190340	5.4025	5.70003
HORVU.MOREX.r3.2HG0190500	1.88262	1.75725
HORVU.MOREX.r3.2HG0190580	5.72472	6.00765
HORVU.MOREX.r3.2HG0190680	1.20146	1.31176
HORVU.MOREX.r3.2HG0191150	1.0745	0.984447
HORVU.MOREX.r3.2HG0191300	1.21866	0.842769
HORVU.MOREX.r3.2HG0191440	2.47486	1.99343
HORVU.MOREX.r3.2HG0191470	-0.987182	-0.703292
HORVU.MOREX.r3.2HG0191620	1.49617	1.51922
HORVU.MOREX.r3.2HG0191770	1.23061	0.733326
HORVU.MOREX.r3.2HG0191960	2.17376	1.39203
HORVU.MOREX.r3.2HG0192220	2.54839	2.32831
HORVU.MOREX.r3.2HG0192300	4.9242	4.64206
HORVU.MOREX.r3.2HG0192400	1.9013	1.87988
HORVU.MOREX.r3.2HG0192640	1.08326	1.05695
HORVU.MOREX.r3.2HG0192860	1.21805	1.16025
HORVU.MOREX.r3.2HG0192890	4.56342	5.23693
HORVU.MOREX.r3.2HG0193070	-0.676379	-0.459793
HORVU.MOREX.r3.2HG0193400	-1.24446	-0.63874
HORVU.MOREX.r3.2HG0193640	1.80299	1.6272
HORVU.MOREX.r3.2HG0193660	7.67353	7.66419
HORVU.MOREX.r3.2HG0193690	4.44353	4.29571
HORVU.MOREX.r3.2HG0194200	1.12001	1.34485
HORVU.MOREX.r3.2HG0194350	8.38949	8.60894
HORVU.MOREX.r3.2HG0194700	-0.806086	-0.640529
HORVU.MOREX.r3.2HG0194750	1.64343	1.39112
HORVU.MOREX.r3.2HG0194790	0.749156	0.709335
HORVU.MOREX.r3.2HG0194880	-0.838623	-0.580938
HORVU.MOREX.r3.2HG0195130	0.819929	0.779355
HORVU.MOREX.r3.2HG0195290	3.98329	3.59563
HORVU.MOREX.r3.2HG0195850	4.17706	4.09457
HORVU.MOREX.r3.2HG0195860	9.09292	9.31923
HORVU.MOREX.r3.2HG0195900	6.23743	6.06847
HORVU.MOREX.r3.2HG0195920	9.86584	10.027
HORVU.MOREX.r3.2HG0195980	0.957338	0.563589
HORVU.MOREX.r3.2HG0196050	1.41267	1.61204
HORVU.MOREX.r3.2HG0196250	1.02611	0.788705
HORVU.MOREX.r3.2HG0196370	-0.770828	-0.617402
HORVU.MOREX.r3.2HG0196990	3.2214	2.56239
HORVU.MOREX.r3.2HG0197000	3.95515	3.92544
HORVU.MOREX.r3.2HG0197200	0.845872	0.502486
HORVU.MOREX.r3.2HG0198320	5.70321	5.13508
HORVU.MOREX.r3.2HG0199050	1.85897	1.6121
HORVU.MOREX.r3.2HG0199560	2.27657	2.40712
HORVU.MOREX.r3.2HG0200290	-0.632287	-0.528478
HORVU.MOREX.r3.2HG0200390	2.12368	2.0814
HORVU.MOREX.r3.2HG0200880	3.8517	4.29713
HORVU.MOREX.r3.2HG0200920	5.70593	5.71867
HORVU.MOREX.r3.2HG0201190	2.52021	1.57832
HORVU.MOREX.r3.2HG0201420	1.89787	2.04897
HORVU.MOREX.r3.2HG0202070	0.833708	0.973915
HORVU.MOREX.r3.2HG0202330	6.50634	6.8535
HORVU.MOREX.r3.2HG0202440	4.4324	4.42515
HORVU.MOREX.r3.2HG0202480	1.68351	1.57848
HORVU.MOREX.r3.2HG0202880	2.66029	2.69216
HORVU.MOREX.r3.2HG0203080	3.53207	2.82848
HORVU.MOREX.r3.2HG0203120	9.70296	9.27172
HORVU.MOREX.r3.2HG0203200	7.80402	8.21618
HORVU.MOREX.r3.2HG0203250	4.16997	4.20489
HORVU.MOREX.r3.2HG0203620	1.86534	2.50548
HORVU.MOREX.r3.2HG0204170	2.07115	1.85381
HORVU.MOREX.r3.2HG0204290	1.47798	1.51492
HORVU.MOREX.r3.2HG0205260	9.75278	9.89755
HORVU.MOREX.r3.2HG0205310	8.62612	8.80338
HORVU.MOREX.r3.2HG0208110	3.13486	2.9238
HORVU.MOREX.r3.2HG0208520	4.43623	3.92052
HORVU.MOREX.r3.2HG0208650	3.04389	2.8116
HORVU.MOREX.r3.2HG0208660	2.828	2.62275
HORVU.MOREX.r3.2HG0208670	2.3786	1.95916
HORVU.MOREX.r3.2HG0208680	1.69793	1.2137
HORVU.MOREX.r3.2HG0208690	1.38352	0.867294
HORVU.MOREX.r3.2HG0208700	2.19333	1.92352
HORVU.MOREX.r3.2HG0209330	1.33254	1.0716
HORVU.MOREX.r3.2HG0209720	7.24327	6.76964
HORVU.MOREX.r3.2HG0209730	6.93711	7.10923
HORVU.MOREX.r3.2HG0209950	7.06864	6.98896
HORVU.MOREX.r3.2HG0210610	1.11856	1.33387
HORVU.MOREX.r3.2HG0210970	1.30421	1.23057
HORVU.MOREX.r3.2HG0212170	0.767236	0.824741
HORVU.MOREX.r3.2HG0212850	6.01184	6.34624
HORVU.MOREX.r3.2HG0212990	1.19238	0.925577
HORVU.MOREX.r3.2HG0213020	1.45213	1.05398
HORVU.MOREX.r3.2HG0213040	1.52045	1.52855
HORVU.MOREX.r3.2HG0213070	10.6226	10.2653
HORVU.MOREX.r3.2HG0213080	7.51829	7.83156
HORVU.MOREX.r3.2HG0213120	8.77331	9.02409
HORVU.MOREX.r3.2HG0213140	5.04702	4.66128
HORVU.MOREX.r3.2HG0213730	1.57883	1.21579
HORVU.MOREX.r3.2HG0213820	0.947527	1.12001
HORVU.MOREX.r3.2HG0213970	1.34612	1.08447
HORVU.MOREX.r3.2HG0214130	0.927428	0.928743
HORVU.MOREX.r3.2HG0214640	7.84834	7.56154
HORVU.MOREX.r3.2HG0214670	9.50664	9.72122
HORVU.MOREX.r3.2HG0214680	7.11154	7.05488
HORVU.MOREX.r3.2HG0214690	3.4151	3.29973
HORVU.MOREX.r3.2HG0214750	2.18258	1.98545
HORVU.MOREX.r3.2HG0215250	3.64106	3.93832
HORVU.MOREX.r3.2HG0215280	3.24295	4.50019
HORVU.MOREX.r3.2HG0215730	-0.90652	-0.7809
HORVU.MOREX.r3.2HG0217920	-0.400998	-0.474319
HORVU.MOREX.r3.3HG0219380	-0.503412	-0.372033
HORVU.MOREX.r3.3HG0220150	5.3156	4.96057
HORVU.MOREX.r3.3HG0220160	9.04047	9.14452
HORVU.MOREX.r3.3HG0221240	0.717413	0.716929
HORVU.MOREX.r3.3HG0221440	2.62733	1.67798
HORVU.MOREX.r3.3HG0221690	1.12467	1.14562
HORVU.MOREX.r3.3HG0221980	0.982186	0.963054
HORVU.MOREX.r3.3HG0222300	1.92088	1.22074
HORVU.MOREX.r3.3HG0222590	9.13746	9.33406
HORVU.MOREX.r3.3HG0223820	6.08248	5.33282
HORVU.MOREX.r3.3HG0223930	-1.06197	-0.965574
HORVU.MOREX.r3.3HG0224000	-0.803694	-0.988796
HORVU.MOREX.r3.3HG0224430	-0.801488	-0.31115
HORVU.MOREX.r3.3HG0224520	1.69692	1.75676
HORVU.MOREX.r3.3HG0224530	2.35619	2.21507
HORVU.MOREX.r3.3HG0224540	3.47493	3.30415
HORVU.MOREX.r3.3HG0224640	8.25904	8.5694
HORVU.MOREX.r3.3HG0224760	1.02491	0.724733
HORVU.MOREX.r3.3HG0224820	3.85468	4.09804
HORVU.MOREX.r3.3HG0224850	1.59719	2.09129
HORVU.MOREX.r3.3HG0225240	2.90491	2.49823
HORVU.MOREX.r3.3HG0225490	6.87668	6.99867
HORVU.MOREX.r3.3HG0225930	-0.683084	-0.642399
HORVU.MOREX.r3.3HG0225960	1.73311	1.30831
HORVU.MOREX.r3.3HG0226070	1.20356	0.898108
HORVU.MOREX.r3.3HG0226150	2.34586	2.20387
HORVU.MOREX.r3.3HG0226510	8.59006	9.13634
HORVU.MOREX.r3.3HG0227210	-0.717133	-0.518045
HORVU.MOREX.r3.3HG0227940	5.67958	6.35755
HORVU.MOREX.r3.3HG0228670	1.13538	0.701834
HORVU.MOREX.r3.3HG0229170	1.62121	1.74396
HORVU.MOREX.r3.3HG0229180	3.92077	4.23032
HORVU.MOREX.r3.3HG0230590	-0.480632	-0.0750216
HORVU.MOREX.r3.3HG0230880	-0.702589	-0.521595
HORVU.MOREX.r3.3HG0231380	3.34475	2.92647
HORVU.MOREX.r3.3HG0231420	3.65017	3.95884
HORVU.MOREX.r3.3HG0231520	3.06813	2.35377
HORVU.MOREX.r3.3HG0232400	0.70976	0.989557
HORVU.MOREX.r3.3HG0233030	4.03037	3.41119
HORVU.MOREX.r3.3HG0233040	3.67312	3.87248
HORVU.MOREX.r3.3HG0233410	1.20517	1.20715
HORVU.MOREX.r3.3HG0233610	-1.34772	-0.909852
HORVU.MOREX.r3.3HG0233630	1.50248	1.63638
HORVU.MOREX.r3.3HG0234040	3.3219	3.72825
HORVU.MOREX.r3.3HG0234060	8.30344	8.30332
HORVU.MOREX.r3.3HG0234070	10.0489	9.98281
HORVU.MOREX.r3.3HG0234500	2.16077	1.85079
HORVU.MOREX.r3.3HG0234750	1.45724	1.36954
HORVU.MOREX.r3.3HG0235760	2.90554	2.62085
HORVU.MOREX.r3.3HG0235770	1.66783	2.18177
HORVU.MOREX.r3.3HG0235810	1.73475	1.36423
HORVU.MOREX.r3.3HG0236310	1.69744	1.47768
HORVU.MOREX.r3.3HG0236660	1.57887	1.52407
HORVU.MOREX.r3.3HG0236880	0.650622	0.967956
HORVU.MOREX.r3.3HG0237200	3.94894	3.81011
HORVU.MOREX.r3.3HG0237360	9.30796	9.63468
HORVU.MOREX.r3.3HG0237450	0.698152	0.76771
HORVU.MOREX.r3.3HG0237580	10.8295	8.87685
HORVU.MOREX.r3.3HG0237880	1.50866	1.4498
HORVU.MOREX.r3.3HG0237990	2.39194	2.06279
HORVU.MOREX.r3.3HG0240580	6.36001	5.98352
HORVU.MOREX.r3.3HG0241000	5.31875	4.62401
HORVU.MOREX.r3.3HG0241380	4.28551	3.93055
HORVU.MOREX.r3.3HG0241670	2.4421	2.31417
HORVU.MOREX.r3.3HG0241720	0.840842	0.658916
HORVU.MOREX.r3.3HG0241870	6.01063	6.13269
HORVU.MOREX.r3.3HG0242050	3.435	3.41329
HORVU.MOREX.r3.3HG0243040	1.17289	1.12456
HORVU.MOREX.r3.3HG0243110	9.49941	9.52652
HORVU.MOREX.r3.3HG0243460	8.91326	8.80225
HORVU.MOREX.r3.3HG0244010	-1.03115	-0.70161
HORVU.MOREX.r3.3HG0244240	0.778374	0.830572
HORVU.MOREX.r3.3HG0245040	6.18725	5.62277
HORVU.MOREX.r3.3HG0245380	6.38335	6.61959
HORVU.MOREX.r3.3HG0245420	3.78203	4.06595
HORVU.MOREX.r3.3HG0245440	0.881031	0.730847
HORVU.MOREX.r3.3HG0245590	1.9716	1.58194
HORVU.MOREX.r3.3HG0245610	2.37242	1.92876
HORVU.MOREX.r3.3HG0246000	4.42968	4.25086
HORVU.MOREX.r3.3HG0246210	3.3694	4.08869
HORVU.MOREX.r3.3HG0247610	2.95204	3.29607
HORVU.MOREX.r3.3HG0248140	3.65074	3.52654
HORVU.MOREX.r3.3HG0248280	-0.724667	-0.506649
HORVU.MOREX.r3.3HG0248420	0.923999	1.29524
HORVU.MOREX.r3.3HG0249000	-1.26872	-0.534776
HORVU.MOREX.r3.3HG0249060	-0.876955	-0.373624
HORVU.MOREX.r3.3HG0249150	0.741861	0.345175
HORVU.MOREX.r3.3HG0250610	0.811259	0.692222
HORVU.MOREX.r3.3HG0250640	2.44204	2.23778
HORVU.MOREX.r3.3HG0251280	1.10044	0.704622
HORVU.MOREX.r3.3HG0251550	1.04889	0.915299
HORVU.MOREX.r3.3HG0251900	3.66715	3.65243
HORVU.MOREX.r3.3HG0252210	0.915989	0.520482
HORVU.MOREX.r3.3HG0253170	1.62046	2.0158
HORVU.MOREX.r3.3HG0253640	2.1602	1.84628
HORVU.MOREX.r3.3HG0253950	5.17974	5.8878
HORVU.MOREX.r3.3HG0254030	0.960115	0.713635
HORVU.MOREX.r3.3HG0254600	1.52193	1.56631
HORVU.MOREX.r3.3HG0255040	-1.03739	-0.390814
HORVU.MOREX.r3.3HG0256160	0.699613	0.639988
HORVU.MOREX.r3.3HG0256380	-1.4284	-1.10034
HORVU.MOREX.r3.3HG0257070	2.37462	2.39821
HORVU.MOREX.r3.3HG0258500	0.977488	0.281403
HORVU.MOREX.r3.3HG0262630	-0.59776	-0.413789
HORVU.MOREX.r3.3HG0264780	2.13936	1.57842
HORVU.MOREX.r3.3HG0265800	-0.597304	-0.284958
HORVU.MOREX.r3.3HG0266950	3.09193	2.76795
HORVU.MOREX.r3.3HG0267730	1.00274	0.956405
HORVU.MOREX.r3.3HG0267770	2.53693	2.30784
HORVU.MOREX.r3.3HG0269910	1.99411	1.9914
HORVU.MOREX.r3.3HG0270240	3.37851	3.03702
HORVU.MOREX.r3.3HG0270250	2.95203	3.27294
HORVU.MOREX.r3.3HG0270430	1.73337	1.8771
HORVU.MOREX.r3.3HG0270620	0.653208	0.982832
HORVU.MOREX.r3.3HG0270750	-0.93312	-0.333628
HORVU.MOREX.r3.3HG0270800	3.76976	3.76392
HORVU.MOREX.r3.3HG0270810	2.55749	2.18265
HORVU.MOREX.r3.3HG0272270	-0.928414	-0.384317
HORVU.MOREX.r3.3HG0273730	3.6867	3.39716
HORVU.MOREX.r3.3HG0273750	4.26107	4.10803
HORVU.MOREX.r3.3HG0274050	8.55208	9.49642
HORVU.MOREX.r3.3HG0274650	6.83595	6.70386
HORVU.MOREX.r3.3HG0274780	-0.869813	-0.537356
HORVU.MOREX.r3.3HG0275330	0.882996	1.39465
HORVU.MOREX.r3.3HG0275710	1.92647	1.50607
HORVU.MOREX.r3.3HG0276530	2.93732	3.01304
HORVU.MOREX.r3.3HG0276730	0.719008	0.737777
HORVU.MOREX.r3.3HG0276900	-0.539964	-0.661121
HORVU.MOREX.r3.3HG0278140	1.0958	0.711639
HORVU.MOREX.r3.3HG0278170	2.34272	2.18717
HORVU.MOREX.r3.3HG0278640	0.659554	0.427216
HORVU.MOREX.r3.3HG0278670	3.70057	3.53634
HORVU.MOREX.r3.3HG0279110	1.82427	1.75577
HORVU.MOREX.r3.3HG0279460	4.76583	4.00147
HORVU.MOREX.r3.3HG0279950	1.89484	1.75514
HORVU.MOREX.r3.3HG0280400	2.87963	2.89595
HORVU.MOREX.r3.3HG0280790	2.12642	2.02783
HORVU.MOREX.r3.3HG0281110	1.93702	1.60651
HORVU.MOREX.r3.3HG0281340	2.88322	2.45459
HORVU.MOREX.r3.3HG0281500	3.34614	3.48652
HORVU.MOREX.r3.3HG0281610	4.75346	3.85239
HORVU.MOREX.r3.3HG0281620	2.85402	2.89077
HORVU.MOREX.r3.3HG0281730	0.889519	1.04986
HORVU.MOREX.r3.3HG0281860	-1.13557	-0.257454
HORVU.MOREX.r3.3HG0282600	0.648341	0.376148
HORVU.MOREX.r3.3HG0282640	6.75808	6.93005
HORVU.MOREX.r3.3HG0282720	5.77417	5.89021
HORVU.MOREX.r3.3HG0282740	4.6753	4.177
HORVU.MOREX.r3.3HG0282860	3.35994	3.40186
HORVU.MOREX.r3.3HG0282880	8.34533	8.20788
HORVU.MOREX.r3.3HG0282910	10.8884	9.92501
HORVU.MOREX.r3.3HG0282920	6.18567	6.07579
HORVU.MOREX.r3.3HG0283120	1.28937	1.07066
HORVU.MOREX.r3.3HG0283230	2.38829	1.80952
HORVU.MOREX.r3.3HG0283580	2.37989	2.03958
HORVU.MOREX.r3.3HG0283640	2.59747	3.05565
HORVU.MOREX.r3.3HG0283770	1.947	1.73852
HORVU.MOREX.r3.3HG0283880	3.72095	3.79667
HORVU.MOREX.r3.3HG0284270	1.01431	0.85702
HORVU.MOREX.r3.3HG0284740	1.5487	1.33209
HORVU.MOREX.r3.3HG0284870	2.49907	2.16024
HORVU.MOREX.r3.3HG0285110	1.28791	0.960753
HORVU.MOREX.r3.3HG0285900	3.28106	2.90203
HORVU.MOREX.r3.3HG0286300	3.40372	3.54194
HORVU.MOREX.r3.3HG0286390	3.97667	4.25918
HORVU.MOREX.r3.3HG0286540	0.470996	0.231536
HORVU.MOREX.r3.3HG0286890	1.64422	1.26312
HORVU.MOREX.r3.3HG0287050	3.02361	3.03537
HORVU.MOREX.r3.3HG0287660	1.38152	1.39328
HORVU.MOREX.r3.3HG0287740	1.26512	1.04931
HORVU.MOREX.r3.3HG0287850	4.91525	5.06103
HORVU.MOREX.r3.3HG0288030	1.75914	2.43481
HORVU.MOREX.r3.3HG0288800	7.00669	7.22353
HORVU.MOREX.r3.3HG0289210	4.2259	4.33169
HORVU.MOREX.r3.3HG0289370	-1.09346	-0.867518
HORVU.MOREX.r3.3HG0289810	1.21947	0.882774
HORVU.MOREX.r3.3HG0290310	6.70368	7.087
HORVU.MOREX.r3.3HG0290790	-1.58259	-0.76542
HORVU.MOREX.r3.3HG0290920	-0.478703	-0.0600297
HORVU.MOREX.r3.3HG0290960	2.31531	1.77271
HORVU.MOREX.r3.3HG0291400	2.04594	2.1341
HORVU.MOREX.r3.3HG0291420	3.56306	4.47153
HORVU.MOREX.r3.3HG0291440	2.47428	2.40662
HORVU.MOREX.r3.3HG0291710	0.724	0.623021
HORVU.MOREX.r3.3HG0291910	5.3477	5.173
HORVU.MOREX.r3.3HG0292020	2.17467	2.51212
HORVU.MOREX.r3.3HG0292260	1.08731	0.884717
HORVU.MOREX.r3.3HG0292470	0.883185	0.696337
HORVU.MOREX.r3.3HG0292820	-0.806015	-0.656398
HORVU.MOREX.r3.3HG0292960	2.92718	2.80149
HORVU.MOREX.r3.3HG0293510	0.594243	0.562176
HORVU.MOREX.r3.3HG0293560	1.56065	1.35723
HORVU.MOREX.r3.3HG0294100	-0.668691	-0.494795
HORVU.MOREX.r3.3HG0294300	-1.33484	-1.40585
HORVU.MOREX.r3.3HG0294340	4.1606	4.28538
HORVU.MOREX.r3.3HG0294590	6.78383	6.90072
HORVU.MOREX.r3.3HG0294620	1.09617	1.23843
HORVU.MOREX.r3.3HG0294630	7.93729	7.66661
HORVU.MOREX.r3.3HG0294690	2.52804	3.1089
HORVU.MOREX.r3.3HG0294720	4.67455	4.24844
HORVU.MOREX.r3.3HG0294880	0.88745	0.72956
HORVU.MOREX.r3.3HG0295270	-0.652092	-0.288156
HORVU.MOREX.r3.3HG0295280	2.75026	2.48842
HORVU.MOREX.r3.3HG0295500	1.37893	1.13153
HORVU.MOREX.r3.3HG0295580	-0.586428	-0.431763
HORVU.MOREX.r3.3HG0295610	1.05285	1.10258
HORVU.MOREX.r3.3HG0296630	3.79669	3.29871
HORVU.MOREX.r3.3HG0297140	0.774523	0.70566
HORVU.MOREX.r3.3HG0297290	1.93034	1.87675
HORVU.MOREX.r3.3HG0297620	2.4843	2.30373
HORVU.MOREX.r3.3HG0297700	-1.92762	-1.59533
HORVU.MOREX.r3.3HG0297800	1.78676	1.95
HORVU.MOREX.r3.3HG0297880	2.18629	2.2497
HORVU.MOREX.r3.3HG0298170	0.734192	0.886633
HORVU.MOREX.r3.3HG0298280	1.35057	1.38742
HORVU.MOREX.r3.3HG0298790	1.28339	1.62246
HORVU.MOREX.r3.3HG0299440	2.82904	2.36012
HORVU.MOREX.r3.3HG0299530	-0.850106	-0.575019
HORVU.MOREX.r3.3HG0299690	4.35306	4.5093
HORVU.MOREX.r3.3HG0299800	-0.681693	-0.742256
HORVU.MOREX.r3.3HG0300120	2.00081	1.77595
HORVU.MOREX.r3.3HG0300590	1.71022	1.45847
HORVU.MOREX.r3.3HG0300600	1.29035	1.13163
HORVU.MOREX.r3.3HG0300620	2.60554	2.47924
HORVU.MOREX.r3.3HG0300910	-0.668752	-0.010217
HORVU.MOREX.r3.3HG0301110	2.08997	2.02579
HORVU.MOREX.r3.3HG0301820	1.34103	1.04793
HORVU.MOREX.r3.3HG0301850	1.71637	1.06212
HORVU.MOREX.r3.3HG0302000	0.852035	1.14207
HORVU.MOREX.r3.3HG0302060	1.86204	2.02462
HORVU.MOREX.r3.3HG0302160	1.76458	1.97426
HORVU.MOREX.r3.3HG0302190	1.10138	1.26217
HORVU.MOREX.r3.3HG0302230	1.67793	1.86308
HORVU.MOREX.r3.3HG0302610	6.99621	7.13371
HORVU.MOREX.r3.3HG0302620	1.93852	1.49809
HORVU.MOREX.r3.3HG0303000	3.90403	3.86136
HORVU.MOREX.r3.3HG0303070	0.823941	0.621281
HORVU.MOREX.r3.3HG0303210	6.24671	5.70873
HORVU.MOREX.r3.3HG0303240	0.70944	0.622906
HORVU.MOREX.r3.3HG0303530	-0.494532	-0.505833
HORVU.MOREX.r3.3HG0303730	3.23722	3.2399
HORVU.MOREX.r3.3HG0304220	1.57326	2.0807
HORVU.MOREX.r3.3HG0304380	4.72289	4.58394
HORVU.MOREX.r3.3HG0304660	1.48118	1.1036
HORVU.MOREX.r3.3HG0304720	0.784341	0.820428
HORVU.MOREX.r3.3HG0305400	-1.51537	-1.45594
HORVU.MOREX.r3.3HG0305440	8.15158	7.87684
HORVU.MOREX.r3.3HG0305840	-0.94039	-0.338257
HORVU.MOREX.r3.3HG0306150	0.739596	0.417738
HORVU.MOREX.r3.3HG0306200	0.832652	0.641611
HORVU.MOREX.r3.3HG0306430	1.96191	2.31951
HORVU.MOREX.r3.3HG0306490	4.86686	3.99732
HORVU.MOREX.r3.3HG0306620	2.65579	2.57632
HORVU.MOREX.r3.3HG0306650	5.36571	5.20958
HORVU.MOREX.r3.3HG0307040	2.22646	2.08205
HORVU.MOREX.r3.3HG0307560	0.601946	0.627426
HORVU.MOREX.r3.3HG0307740	0.895367	0.38343
HORVU.MOREX.r3.3HG0307890	9.55036	10.0647
HORVU.MOREX.r3.3HG0307910	9.44296	9.10273
HORVU.MOREX.r3.3HG0308180	1.59761	1.38834
HORVU.MOREX.r3.3HG0308190	2.19668	1.49101
HORVU.MOREX.r3.3HG0308350	3.42637	3.33136
HORVU.MOREX.r3.3HG0308570	-0.80203	-0.762069
HORVU.MOREX.r3.3HG0309470	2.33246	2.10302
HORVU.MOREX.r3.3HG0309490	2.55854	3.46658
HORVU.MOREX.r3.3HG0310460	3.64853	3.63747
HORVU.MOREX.r3.3HG0310480	9.36928	10.1847
HORVU.MOREX.r3.3HG0310500	6.37163	6.69425
HORVU.MOREX.r3.3HG0311600	11.3083	11.8425
HORVU.MOREX.r3.3HG0311610	11.7291	11.613
HORVU.MOREX.r3.3HG0311650	5.95428	5.71965
HORVU.MOREX.r3.3HG0311730	-0.62909	-0.538124
HORVU.MOREX.r3.3HG0312010	0.525805	0.566239
HORVU.MOREX.r3.3HG0312200	2.47635	1.73334
HORVU.MOREX.r3.3HG0312240	3.8768	3.34728
HORVU.MOREX.r3.3HG0312640	1.27659	1.05839
HORVU.MOREX.r3.3HG0312690	5.23016	5.09393
HORVU.MOREX.r3.3HG0312760	-1.7296	-1.34958
HORVU.MOREX.r3.3HG0313560	-1.40079	-1.21891
HORVU.MOREX.r3.3HG0313580	8.54115	8.41428
HORVU.MOREX.r3.3HG0313780	2.5948	2.14135
HORVU.MOREX.r3.3HG0313990	6.85974	6.58111
HORVU.MOREX.r3.3HG0314380	6.66932	7.25942
HORVU.MOREX.r3.3HG0314810	-0.50071	-0.274008
HORVU.MOREX.r3.3HG0315160	-0.984106	-0.878669
HORVU.MOREX.r3.3HG0315260	4.85022	4.7932
HORVU.MOREX.r3.3HG0315280	2.65714	2.96814
HORVU.MOREX.r3.3HG0315330	1.88328	1.71007
HORVU.MOREX.r3.3HG0315430	-1.31723	-0.627034
HORVU.MOREX.r3.3HG0315590	3.74226	4.9431
HORVU.MOREX.r3.3HG0316030	7.37981	7.547
HORVU.MOREX.r3.3HG0316140	1.82338	1.99685
HORVU.MOREX.r3.3HG0316200	-2.65265	-2.69107
HORVU.MOREX.r3.3HG0318380	4.85644	4.70896
HORVU.MOREX.r3.3HG0318490	0.820274	0.973502
HORVU.MOREX.r3.3HG0318590	1.82013	1.81437
HORVU.MOREX.r3.3HG0318610	4.33405	4.1829
HORVU.MOREX.r3.3HG0318810	-0.804221	-0.374463
HORVU.MOREX.r3.3HG0318820	3.65545	3.45547
HORVU.MOREX.r3.3HG0318900	3.68735	3.34054
HORVU.MOREX.r3.3HG0319010	4.00394	4.25286
HORVU.MOREX.r3.3HG0319100	4.1367	4.16801
HORVU.MOREX.r3.3HG0319530	3.20613	3.73798
HORVU.MOREX.r3.3HG0319870	1.23366	1.09371
HORVU.MOREX.r3.3HG0320180	1.59778	1.87281
HORVU.MOREX.r3.3HG0320240	2.1824	2.0491
HORVU.MOREX.r3.3HG0321580	5.65031	5.50375
HORVU.MOREX.r3.3HG0322070	3.01893	2.88364
HORVU.MOREX.r3.3HG0322130	5.52839	5.36614
HORVU.MOREX.r3.3HG0322140	6.88436	7.37135
HORVU.MOREX.r3.3HG0322150	8.5712	8.26038
HORVU.MOREX.r3.3HG0322520	1.20551	0.756092
HORVU.MOREX.r3.3HG0322690	-0.904384	-0.777047
HORVU.MOREX.r3.3HG0322780	10.9771	10.7898
HORVU.MOREX.r3.3HG0323580	7.29408	7.61376
HORVU.MOREX.r3.3HG0323590	6.35095	6.24166
HORVU.MOREX.r3.3HG0324080	3.82399	2.48632
HORVU.MOREX.r3.3HG0324180	-1.37456	-0.240433
HORVU.MOREX.r3.3HG0324410	2.17456	2.81555
HORVU.MOREX.r3.3HG0324450	6.20218	5.93059
HORVU.MOREX.r3.3HG0324830	0.916228	1.01407
HORVU.MOREX.r3.3HG0325230	7.07883	7.71213
HORVU.MOREX.r3.3HG0325240	4.54821	4.66596
HORVU.MOREX.r3.3HG0325250	4.98998	6.436
HORVU.MOREX.r3.3HG0325540	2.29122	3.13824
HORVU.MOREX.r3.3HG0325900	-0.711978	-0.523996
HORVU.MOREX.r3.3HG0326050	7.29314	6.52544
HORVU.MOREX.r3.3HG0326170	2.38362	2.6922
HORVU.MOREX.r3.3HG0326310	4.07654	4.07333
HORVU.MOREX.r3.3HG0326890	3.71091	3.67484
HORVU.MOREX.r3.3HG0327790	-0.789884	-0.764056
HORVU.MOREX.r3.3HG0329680	-0.953391	-0.923538
HORVU.MOREX.r3.3HG0329740	4.15508	4.2286
HORVU.MOREX.r3.3HG0331020	1.76033	1.46793
HORVU.MOREX.r3.4HG0331410	-0.721995	-0.471363
HORVU.MOREX.r3.4HG0331890	1.01724	1.03221
HORVU.MOREX.r3.4HG0332840	-1.28804	-1.04
HORVU.MOREX.r3.4HG0333040	1.55884	1.94899
HORVU.MOREX.r3.4HG0333170	1.64722	2.08574
HORVU.MOREX.r3.4HG0333250	0.952741	0.958088
HORVU.MOREX.r3.4HG0333260	0.622464	0.594721
HORVU.MOREX.r3.4HG0333410	4.40894	4.30891
HORVU.MOREX.r3.4HG0333550	-0.864833	-0.874978
HORVU.MOREX.r3.4HG0333810	-0.64704	-0.206149
HORVU.MOREX.r3.4HG0334090	2.6435	1.67284
HORVU.MOREX.r3.4HG0334150	5.65747	5.60572
HORVU.MOREX.r3.4HG0335320	1.24785	1.8889
HORVU.MOREX.r3.4HG0335340	8.79181	9.33181
HORVU.MOREX.r3.4HG0335360	7.11637	7.41851
HORVU.MOREX.r3.4HG0335410	2.93828	2.58857
HORVU.MOREX.r3.4HG0336400	-0.503081	-0.360756
HORVU.MOREX.r3.4HG0336870	1.17607	0.981497
HORVU.MOREX.r3.4HG0336940	1.49743	1.4961
HORVU.MOREX.r3.4HG0337000	3.87987	3.62196
HORVU.MOREX.r3.4HG0337120	-0.622892	-0.127843
HORVU.MOREX.r3.4HG0337830	1.82968	2.01856
HORVU.MOREX.r3.4HG0338020	1.65141	1.78161
HORVU.MOREX.r3.4HG0338080	0.747496	0.731724
HORVU.MOREX.r3.4HG0338100	0.897851	0.830482
HORVU.MOREX.r3.4HG0338360	3.63666	3.79621
HORVU.MOREX.r3.4HG0338600	1.72111	1.43831
HORVU.MOREX.r3.4HG0338640	6.28636	6.51464
HORVU.MOREX.r3.4HG0338670	1.12851	0.969491
HORVU.MOREX.r3.4HG0339400	2.38322	1.43285
HORVU.MOREX.r3.4HG0339790	1.02613	0.777373
HORVU.MOREX.r3.4HG0339950	1.68524	1.81228
HORVU.MOREX.r3.4HG0339960	5.33452	5.69599
HORVU.MOREX.r3.4HG0339970	3.34707	2.83011
HORVU.MOREX.r3.4HG0339980	6.89805	7.22318
HORVU.MOREX.r3.4HG0340030	7.65898	8.20648
HORVU.MOREX.r3.4HG0340040	6.23283	6.50669
HORVU.MOREX.r3.4HG0340180	0.905472	1.12964
HORVU.MOREX.r3.4HG0340220	8.71852	8.92841
HORVU.MOREX.r3.4HG0340680	0.868301	0.760498
HORVU.MOREX.r3.4HG0341030	1.56134	1.30104
HORVU.MOREX.r3.4HG0341090	4.24492	4.14705
HORVU.MOREX.r3.4HG0341390	2.16245	2.40566
HORVU.MOREX.r3.4HG0341400	3.28491	3.28163
HORVU.MOREX.r3.4HG0342800	2.76679	2.05285
HORVU.MOREX.r3.4HG0343050	0.703864	0.548939
HORVU.MOREX.r3.4HG0343320	1.55717	1.61177
HORVU.MOREX.r3.4HG0343400	1.34428	1.24459
HORVU.MOREX.r3.4HG0343590	7.84646	8.24684
HORVU.MOREX.r3.4HG0343710	2.22087	2.07973
HORVU.MOREX.r3.4HG0344340	-0.876018	-0.584767
HORVU.MOREX.r3.4HG0344490	5.65114	5.16429
HORVU.MOREX.r3.4HG0345760	1.67747	1.38168
HORVU.MOREX.r3.4HG0345770	5.51211	5.05028
HORVU.MOREX.r3.4HG0345780	11.1949	11.5636
HORVU.MOREX.r3.4HG0345790	11.1272	11.515
HORVU.MOREX.r3.4HG0345810	4.61763	3.41931
HORVU.MOREX.r3.4HG0346230	4.23036	4.32478
HORVU.MOREX.r3.4HG0346270	6.96846	7.3349
HORVU.MOREX.r3.4HG0346610	2.23627	2.07188
HORVU.MOREX.r3.4HG0346770	-1.10693	-0.513677
HORVU.MOREX.r3.4HG0347000	1.13799	1.14378
HORVU.MOREX.r3.4HG0347360	1.785	1.50436
HORVU.MOREX.r3.4HG0347570	3.19229	3.3807
HORVU.MOREX.r3.4HG0347690	3.88193	3.84222
HORVU.MOREX.r3.4HG0347710	2.00363	1.9398
HORVU.MOREX.r3.4HG0348880	6.50204	6.74012
HORVU.MOREX.r3.4HG0349070	-0.654162	-0.509444
HORVU.MOREX.r3.4HG0350840	-0.723455	-0.753163
HORVU.MOREX.r3.4HG0351320	2.42811	2.69576
HORVU.MOREX.r3.4HG0351410	1.81965	1.7592
HORVU.MOREX.r3.4HG0351790	2.60216	2.41151
HORVU.MOREX.r3.4HG0356280	5.24759	5.08322
HORVU.MOREX.r3.4HG0356550	3.67684	3.61792
HORVU.MOREX.r3.4HG0361260	-0.49058	-0.0240724
HORVU.MOREX.r3.4HG0361660	2.32127	3.43641
HORVU.MOREX.r3.4HG0366000	0.78283	0.469468
HORVU.MOREX.r3.4HG0369200	-0.850943	-0.455072
HORVU.MOREX.r3.4HG0370500	2.0973	2.13195
HORVU.MOREX.r3.4HG0375600	1.64525	1.80161
HORVU.MOREX.r3.4HG0375760	-1.05376	-0.472068
HORVU.MOREX.r3.4HG0376110	-1.03655	-0.537934
HORVU.MOREX.r3.4HG0378030	1.28835	1.46726
HORVU.MOREX.r3.4HG0378140	-0.761268	-0.429035
HORVU.MOREX.r3.4HG0378600	2.48303	2.72308
HORVU.MOREX.r3.4HG0378610	-0.812978	-0.800581
HORVU.MOREX.r3.4HG0378650	0.483282	0.65991
HORVU.MOREX.r3.4HG0378900	1.03786	1.1154
HORVU.MOREX.r3.4HG0379260	4.76266	4.5288
HORVU.MOREX.r3.4HG0379700	2.26128	2.27512
HORVU.MOREX.r3.4HG0379720	1.51982	1.54196
HORVU.MOREX.r3.4HG0379790	5.92571	5.85456
HORVU.MOREX.r3.4HG0379920	1.48629	1.25302
HORVU.MOREX.r3.4HG0380120	1.38077	0.895673
HORVU.MOREX.r3.4HG0380250	4.23823	3.91813
HORVU.MOREX.r3.4HG0380790	5.2204	4.79485
HORVU.MOREX.r3.4HG0380970	2.78186	2.44665
HORVU.MOREX.r3.4HG0381750	3.41624	3.16138
HORVU.MOREX.r3.4HG0381790	6.18684	6.47831
HORVU.MOREX.r3.4HG0382100	-0.758133	-0.425945
HORVU.MOREX.r3.4HG0382450	0.672725	0.363437
HORVU.MOREX.r3.4HG0382640	1.67221	1.6596
HORVU.MOREX.r3.4HG0382760	0.596196	0.612196
HORVU.MOREX.r3.4HG0383400	1.52716	0.958246
HORVU.MOREX.r3.4HG0383540	1.44275	1.91602
HORVU.MOREX.r3.4HG0383650	9.61197	10.0815
HORVU.MOREX.r3.4HG0383890	1.78083	1.64873
HORVU.MOREX.r3.4HG0383910	1.04302	1.18953
HORVU.MOREX.r3.4HG0384230	-0.882186	-0.255393
HORVU.MOREX.r3.4HG0384310	-0.745609	-0.282754
HORVU.MOREX.r3.4HG0384700	3.02947	2.73736
HORVU.MOREX.r3.4HG0384980	2.01035	1.26701
HORVU.MOREX.r3.4HG0385030	5.07141	4.90132
HORVU.MOREX.r3.4HG0385640	1.052	0.858079
HORVU.MOREX.r3.4HG0386180	0.912659	0.570935
HORVU.MOREX.r3.4HG0387120	-10.2882	-11.3417
HORVU.MOREX.r3.4HG0387550	2.81219	2.46431
HORVU.MOREX.r3.4HG0387610	3.00747	3.16761
HORVU.MOREX.r3.4HG0387880	0.94036	0.840466
HORVU.MOREX.r3.4HG0388400	1.48009	1.38916
HORVU.MOREX.r3.4HG0388440	1.8575	1.9745
HORVU.MOREX.r3.4HG0388680	2.22276	1.6837
HORVU.MOREX.r3.4HG0388840	4.11241	4.04266
HORVU.MOREX.r3.4HG0388940	1.51104	1.79519
HORVU.MOREX.r3.4HG0389000	2.73428	3.00363
HORVU.MOREX.r3.4HG0389380	-1.06719	-0.911402
HORVU.MOREX.r3.4HG0389490	-0.755894	-0.723045
HORVU.MOREX.r3.4HG0389730	4.44543	4.14403
HORVU.MOREX.r3.4HG0391040	1.62721	1.31803
HORVU.MOREX.r3.4HG0391140	0.785673	0.92292
HORVU.MOREX.r3.4HG0391410	0.673789	0.177449
HORVU.MOREX.r3.4HG0391910	1.17662	0.540248
HORVU.MOREX.r3.4HG0392110	2.30784	2.22856
HORVU.MOREX.r3.4HG0392460	1.82673	1.33106
HORVU.MOREX.r3.4HG0392480	5.01799	5.14657
HORVU.MOREX.r3.4HG0392540	1.05939	0.734196
HORVU.MOREX.r3.4HG0393050	9.11648	9.24885
HORVU.MOREX.r3.4HG0393690	4.35864	4.31888
HORVU.MOREX.r3.4HG0393900	8.00582	7.54045
HORVU.MOREX.r3.4HG0394520	2.82208	2.72207
HORVU.MOREX.r3.4HG0394630	2.84788	3.03185
HORVU.MOREX.r3.4HG0394910	1.82242	1.46931
HORVU.MOREX.r3.4HG0394960	6.29472	6.77877
HORVU.MOREX.r3.4HG0395160	1.55579	1.28048
HORVU.MOREX.r3.4HG0395490	2.29418	2.52278
HORVU.MOREX.r3.4HG0395500	8.93445	7.8735
HORVU.MOREX.r3.4HG0396130	5.76014	5.5916
HORVU.MOREX.r3.4HG0396510	-1.33236	-0.98288
HORVU.MOREX.r3.4HG0396540	1.783	1.36806
HORVU.MOREX.r3.4HG0397570	1.59456	1.44485
HORVU.MOREX.r3.4HG0397660	-1.5304	-1.36936
HORVU.MOREX.r3.4HG0398320	-1.01487	-0.639904
HORVU.MOREX.r3.4HG0398960	1.31955	1.32903
HORVU.MOREX.r3.4HG0399110	1.07829	0.86582
HORVU.MOREX.r3.4HG0399620	2.84685	2.7346
HORVU.MOREX.r3.4HG0399660	-0.735988	-0.562275
HORVU.MOREX.r3.4HG0399700	4.03096	3.6672
HORVU.MOREX.r3.4HG0399970	3.47413	3.47976
HORVU.MOREX.r3.4HG0399990	8.94999	8.79271
HORVU.MOREX.r3.4HG0400000	9.82508	9.18491
HORVU.MOREX.r3.4HG0400780	2.91206	2.60767
HORVU.MOREX.r3.4HG0400860	1.0312	1.10348
HORVU.MOREX.r3.4HG0400940	1.70161	1.45381
HORVU.MOREX.r3.4HG0400960	3.10514	3.08465
HORVU.MOREX.r3.4HG0400980	5.41352	4.96383
HORVU.MOREX.r3.4HG0401160	5.57946	5.64914
HORVU.MOREX.r3.4HG0401210	5.19407	5.3805
HORVU.MOREX.r3.4HG0401500	1.68082	1.57885
HORVU.MOREX.r3.4HG0401690	1.76805	2.1316
HORVU.MOREX.r3.4HG0403070	-0.811603	-0.667652
HORVU.MOREX.r3.4HG0403100	2.01676	2.02597
HORVU.MOREX.r3.4HG0403110	2.27995	2.55545
HORVU.MOREX.r3.4HG0403120	2.66604	3.2232
HORVU.MOREX.r3.4HG0403130	3.11304	2.21945
HORVU.MOREX.r3.4HG0403430	6.89969	6.98098
HORVU.MOREX.r3.4HG0403480	1.72176	1.99369
HORVU.MOREX.r3.4HG0404040	-0.795916	-0.91716
HORVU.MOREX.r3.4HG0404680	7.15467	7.28992
HORVU.MOREX.r3.4HG0404740	-1.17222	-1.02567
HORVU.MOREX.r3.4HG0404940	1.35471	1.39918
HORVU.MOREX.r3.4HG0405230	3.78632	3.46539
HORVU.MOREX.r3.4HG0405240	2.46751	2.24307
HORVU.MOREX.r3.4HG0405250	3.84397	3.72864
HORVU.MOREX.r3.4HG0405650	-0.959946	-0.790064
HORVU.MOREX.r3.4HG0406080	9.41513	9.50845
HORVU.MOREX.r3.4HG0406450	3.64646	3.99484
HORVU.MOREX.r3.4HG0406580	2.70827	2.56512
HORVU.MOREX.r3.4HG0406610	8.53565	7.92002
HORVU.MOREX.r3.4HG0406620	3.70215	3.81365
HORVU.MOREX.r3.4HG0406730	4.00569	3.70248
HORVU.MOREX.r3.4HG0406900	-0.561197	-0.590107
HORVU.MOREX.r3.4HG0407100	0.83363	0.975828
HORVU.MOREX.r3.4HG0407620	0.983832	1.31016
HORVU.MOREX.r3.4HG0407860	8.32388	8.70307
HORVU.MOREX.r3.4HG0408730	-1.36627	-1.84672
HORVU.MOREX.r3.4HG0409440	0.675037	0.745744
HORVU.MOREX.r3.4HG0409470	4.06453	4.1801
HORVU.MOREX.r3.4HG0409670	1.92308	1.52841
HORVU.MOREX.r3.4HG0409850	1.62754	1.88122
HORVU.MOREX.r3.4HG0409870	1.08418	1.35555
HORVU.MOREX.r3.4HG0410040	-0.784937	-0.776583
HORVU.MOREX.r3.4HG0410620	1.5348	1.06899
HORVU.MOREX.r3.4HG0410930	0.578789	0.585363
HORVU.MOREX.r3.4HG0410950	-0.49325	-0.250138
HORVU.MOREX.r3.4HG0411100	1.47584	1.23596
HORVU.MOREX.r3.4HG0411110	1.19548	1.08934
HORVU.MOREX.r3.4HG0411310	0.926161	0.935557
HORVU.MOREX.r3.4HG0411700	-0.602674	-0.213537
HORVU.MOREX.r3.4HG0411770	-0.891468	-0.651846
HORVU.MOREX.r3.4HG0411960	-1.37418	-0.991227
HORVU.MOREX.r3.4HG0412120	2.57046	2.72735
HORVU.MOREX.r3.4HG0412340	3.65774	3.92434
HORVU.MOREX.r3.4HG0412490	2.65935	2.36192
HORVU.MOREX.r3.4HG0412610	-0.882313	-0.658221
HORVU.MOREX.r3.4HG0412650	1.96052	1.40755
HORVU.MOREX.r3.4HG0413000	-1.15704	-0.313844
HORVU.MOREX.r3.4HG0413910	5.49148	5.54265
HORVU.MOREX.r3.4HG0414340	2.76906	2.44709
HORVU.MOREX.r3.4HG0415100	2.01064	2.24508
HORVU.MOREX.r3.4HG0416080	1.12006	0.440457
HORVU.MOREX.r3.4HG0416460	1.05392	0.917479
HORVU.MOREX.r3.4HG0417190	1.68726	1.43763
HORVU.MOREX.r3.4HG0417310	1.62178	1.22763
HORVU.MOREX.r3.4HG0417590	-0.594687	-0.204575
HORVU.MOREX.r3.4HG0417910	2.1618	1.41056
HORVU.MOREX.r3.4HG0418230	-1.45658	-1.1196
HORVU.MOREX.r3.4HG0419460	-0.903165	-0.82513
HORVU.MOREX.r3.5HG0419580	-0.599504	-0.431354
HORVU.MOREX.r3.5HG0420320	4.40164	3.93189
HORVU.MOREX.r3.5HG0420700	5.00602	5.83307
HORVU.MOREX.r3.5HG0421310	0.942657	0.929228
HORVU.MOREX.r3.5HG0421580	4.35776	3.99404
HORVU.MOREX.r3.5HG0422130	0.509578	0.327549
HORVU.MOREX.r3.5HG0423030	1.55421	1.4353
HORVU.MOREX.r3.5HG0423100	3.92167	3.90407
HORVU.MOREX.r3.5HG0423130	3.78649	4.09903
HORVU.MOREX.r3.5HG0423800	0.928987	0.731394
HORVU.MOREX.r3.5HG0423810	2.25485	1.92984
HORVU.MOREX.r3.5HG0424060	3.91484	4.21235
HORVU.MOREX.r3.5HG0424560	5.67249	5.58694
HORVU.MOREX.r3.5HG0424890	3.80633	2.79174
HORVU.MOREX.r3.5HG0425660	-0.658169	-0.634385
HORVU.MOREX.r3.5HG0425920	0.958544	0.857079
HORVU.MOREX.r3.5HG0425990	0.781488	0.537143
HORVU.MOREX.r3.5HG0426410	3.98222	4.15373
HORVU.MOREX.r3.5HG0426480	-0.724158	-0.208185
HORVU.MOREX.r3.5HG0426750	4.22829	4.50142
HORVU.MOREX.r3.5HG0428510	2.64541	2.80139
HORVU.MOREX.r3.5HG0428650	2.35318	2.30698
HORVU.MOREX.r3.5HG0428660	2.52476	2.64074
HORVU.MOREX.r3.5HG0428820	1.90467	2.07044
HORVU.MOREX.r3.5HG0429040	2.44825	3.35629
HORVU.MOREX.r3.5HG0429390	4.09235	3.98597
HORVU.MOREX.r3.5HG0429970	4.20159	4.25293
HORVU.MOREX.r3.5HG0430240	1.49892	2.08996
HORVU.MOREX.r3.5HG0433130	5.1601	5.02873
HORVU.MOREX.r3.5HG0433160	2.28892	1.77609
HORVU.MOREX.r3.5HG0433170	1.79721	1.49512
HORVU.MOREX.r3.5HG0433510	-0.457839	-0.416527
HORVU.MOREX.r3.5HG0433670	-1.66424	-0.765983
HORVU.MOREX.r3.5HG0436680	0.862068	0.349209
HORVU.MOREX.r3.5HG0437090	1.52656	1.31004
HORVU.MOREX.r3.5HG0437470	2.64022	2.54138
HORVU.MOREX.r3.5HG0437580	1.95003	2.17472
HORVU.MOREX.r3.5HG0438650	0.902002	0.734805
HORVU.MOREX.r3.5HG0438880	5.34773	5.20318
HORVU.MOREX.r3.5HG0441360	1.7853	1.61074
HORVU.MOREX.r3.5HG0441420	1.61967	1.2403
HORVU.MOREX.r3.5HG0442140	-1.19174	-0.697914
HORVU.MOREX.r3.5HG0442660	-0.53881	-0.318841
HORVU.MOREX.r3.5HG0443150	-1.0476	-0.487889
HORVU.MOREX.r3.5HG0443610	-0.619536	-0.392216
HORVU.MOREX.r3.5HG0443940	3.13683	2.79222
HORVU.MOREX.r3.5HG0444080	4.66999	4.46983
HORVU.MOREX.r3.5HG0444110	4.24493	3.7575
HORVU.MOREX.r3.5HG0444150	4.6148	4.10405
HORVU.MOREX.r3.5HG0444170	4.89674	4.57299
HORVU.MOREX.r3.5HG0444200	4.05768	3.46877
HORVU.MOREX.r3.5HG0444610	1.61005	1.50131
HORVU.MOREX.r3.5HG0444870	1.98027	1.91499
HORVU.MOREX.r3.5HG0446490	0.640081	0.369998
HORVU.MOREX.r3.5HG0446790	-1.60762	-1.0475
HORVU.MOREX.r3.5HG0447120	4.34453	4.65153
HORVU.MOREX.r3.5HG0447780	-0.455668	-0.307926
HORVU.MOREX.r3.5HG0447830	-0.76272	-0.52514
HORVU.MOREX.r3.5HG0448280	2.49101	3.27713
HORVU.MOREX.r3.5HG0448660	2.91677	2.60777
HORVU.MOREX.r3.5HG0450470	-1.07975	-0.12752
HORVU.MOREX.r3.5HG0450570	1.46836	2.29657
HORVU.MOREX.r3.5HG0453000	0.963264	0.462237
HORVU.MOREX.r3.5HG0453670	1.44058	1.41468
HORVU.MOREX.r3.5HG0458220	1.97654	1.49608
HORVU.MOREX.r3.5HG0459910	1.43686	1.00615
HORVU.MOREX.r3.5HG0460160	-0.632151	-0.566777
HORVU.MOREX.r3.5HG0460300	-1.41003	-0.0865094
HORVU.MOREX.r3.5HG0460760	-1.29472	-1.25412
HORVU.MOREX.r3.5HG0460900	0.76101	0.812482
HORVU.MOREX.r3.5HG0461110	-0.990729	-0.709119
HORVU.MOREX.r3.5HG0463590	1.21639	0.899156
HORVU.MOREX.r3.5HG0463680	1.36688	1.1148
HORVU.MOREX.r3.5HG0464490	3.81927	3.69048
HORVU.MOREX.r3.5HG0464590	2.6354	2.20046
HORVU.MOREX.r3.5HG0464880	8.49901	8.7339
HORVU.MOREX.r3.5HG0465170	-1.39864	-0.884771
HORVU.MOREX.r3.5HG0465530	1.97697	1.99677
HORVU.MOREX.r3.5HG0465550	0.536702	0.678956
HORVU.MOREX.r3.5HG0465810	8.43828	8.64005
HORVU.MOREX.r3.5HG0468350	-0.906778	-0.810736
HORVU.MOREX.r3.5HG0468580	3.30884	3.47235
HORVU.MOREX.r3.5HG0468590	2.41086	2.27651
HORVU.MOREX.r3.5HG0468600	0.781409	0.681116
HORVU.MOREX.r3.5HG0468890	1.14561	1.11993
HORVU.MOREX.r3.5HG0468970	-0.914369	-0.88238
HORVU.MOREX.r3.5HG0469020	-0.894134	-0.907448
HORVU.MOREX.r3.5HG0469290	-0.623919	-0.116343
HORVU.MOREX.r3.5HG0469320	-0.757374	-0.866153
HORVU.MOREX.r3.5HG0470090	11.7136	11.6364
HORVU.MOREX.r3.5HG0470200	0.545089	0.29479
HORVU.MOREX.r3.5HG0470700	3.08533	3.22179
HORVU.MOREX.r3.5HG0471040	-0.967287	-0.994902
HORVU.MOREX.r3.5HG0472770	1.35623	1.13096
HORVU.MOREX.r3.5HG0473390	7.60933	7.94439
HORVU.MOREX.r3.5HG0473560	4.59624	4.26725
HORVU.MOREX.r3.5HG0473580	4.68009	4.55785
HORVU.MOREX.r3.5HG0473630	5.93476	6.15111
HORVU.MOREX.r3.5HG0473650	8.52951	8.00424
HORVU.MOREX.r3.5HG0473680	2.29235	2.06653
HORVU.MOREX.r3.5HG0474060	4.50106	4.53121
HORVU.MOREX.r3.5HG0474840	6.06293	6.00255
HORVU.MOREX.r3.5HG0475950	3.99562	3.72956
HORVU.MOREX.r3.5HG0476020	3.43935	3.77244
HORVU.MOREX.r3.5HG0476560	2.7275	3.55349
HORVU.MOREX.r3.5HG0477510	1.35516	1.35607
HORVU.MOREX.r3.5HG0477620	6.14904	6.26148
HORVU.MOREX.r3.5HG0477800	2.35973	2.28261
HORVU.MOREX.r3.5HG0478250	-0.938122	-0.677449
HORVU.MOREX.r3.5HG0478330	3.33042	3.27333
HORVU.MOREX.r3.5HG0478950	2.08386	2.01043
HORVU.MOREX.r3.5HG0479000	3.18958	3.17622
HORVU.MOREX.r3.5HG0479030	-1.64185	-1.90268
HORVU.MOREX.r3.5HG0479040	5.34347	5.41152
HORVU.MOREX.r3.5HG0479050	2.89044	3.13435
HORVU.MOREX.r3.5HG0479660	2.03699	2.08958
HORVU.MOREX.r3.5HG0480040	3.00045	3.15624
HORVU.MOREX.r3.5HG0480050	2.39837	2.32979
HORVU.MOREX.r3.5HG0480130	2.14934	2.0976
HORVU.MOREX.r3.5HG0480600	3.98521	3.75145
HORVU.MOREX.r3.5HG0481530	-1.58025	-1.68171
HORVU.MOREX.r3.5HG0481580	2.48754	2.19775
HORVU.MOREX.r3.5HG0481720	5.22383	5.57848
HORVU.MOREX.r3.5HG0482390	1.91072	1.6632
HORVU.MOREX.r3.5HG0482420	4.05904	3.86505
HORVU.MOREX.r3.5HG0482430	1.0555	1.26026
HORVU.MOREX.r3.5HG0484020	1.94314	1.27548
HORVU.MOREX.r3.5HG0484060	4.87831	4.89211
HORVU.MOREX.r3.5HG0484220	1.86434	1.78115
HORVU.MOREX.r3.5HG0484620	1.68937	0.320197
HORVU.MOREX.r3.5HG0484690	5.24176	5.2444
HORVU.MOREX.r3.5HG0484710	-0.791554	-0.674198
HORVU.MOREX.r3.5HG0484830	4.50335	5.51315
HORVU.MOREX.r3.5HG0485130	8.39715	7.94737
HORVU.MOREX.r3.5HG0485270	6.44557	6.41204
HORVU.MOREX.r3.5HG0485290	7.09692	7.43706
HORVU.MOREX.r3.5HG0485920	2.0923	2.05525
HORVU.MOREX.r3.5HG0485980	1.69337	1.39483
HORVU.MOREX.r3.5HG0486090	1.91561	1.65569
HORVU.MOREX.r3.5HG0486200	6.2228	6.55851
HORVU.MOREX.r3.5HG0486320	4.53327	3.72643
HORVU.MOREX.r3.5HG0486430	1.27864	1.43461
HORVU.MOREX.r3.5HG0486440	1.72913	1.68934
HORVU.MOREX.r3.5HG0486500	6.89946	5.41636
HORVU.MOREX.r3.5HG0486530	8.25862	8.48283
HORVU.MOREX.r3.5HG0487040	1.22928	1.44796
HORVU.MOREX.r3.5HG0487850	1.24755	1.51472
HORVU.MOREX.r3.5HG0487980	4.89708	4.55861
HORVU.MOREX.r3.5HG0488970	3.72331	3.76561
HORVU.MOREX.r3.5HG0490240	1.17264	1.42584
HORVU.MOREX.r3.5HG0490260	9.74387	9.82997
HORVU.MOREX.r3.5HG0490300	0.827052	0.595903
HORVU.MOREX.r3.5HG0490390	6.34816	7.68497
HORVU.MOREX.r3.5HG0490470	3.58007	3.39962
HORVU.MOREX.r3.5HG0490490	2.91249	2.57207
HORVU.MOREX.r3.5HG0490520	2.44978	1.79421
HORVU.MOREX.r3.5HG0490580	1.05496	0.816463
HORVU.MOREX.r3.5HG0490680	-0.678164	-0.31276
HORVU.MOREX.r3.5HG0490790	4.6069	4.90231
HORVU.MOREX.r3.5HG0491090	3.28916	3.20276
HORVU.MOREX.r3.5HG0491100	2.69533	3.10228
HORVU.MOREX.r3.5HG0491130	1.48436	1.68651
HORVU.MOREX.r3.5HG0491360	0.820136	0.905906
HORVU.MOREX.r3.5HG0491470	5.61369	5.53889
HORVU.MOREX.r3.5HG0491480	7.78756	7.8867
HORVU.MOREX.r3.5HG0491490	7.25426	7.33127
HORVU.MOREX.r3.5HG0491740	-0.553865	-0.488694
HORVU.MOREX.r3.5HG0492510	-0.798772	-0.272228
HORVU.MOREX.r3.5HG0492720	1.40694	1.67696
HORVU.MOREX.r3.5HG0492730	-0.478537	-0.464563
HORVU.MOREX.r3.5HG0493040	-0.899565	-0.566173
HORVU.MOREX.r3.5HG0493170	5.19482	5.08378
HORVU.MOREX.r3.5HG0493200	-0.749295	-0.510826
HORVU.MOREX.r3.5HG0493920	0.781166	0.624665
HORVU.MOREX.r3.5HG0494900	2.32109	3.70845
HORVU.MOREX.r3.5HG0494970	0.971743	1.3764
HORVU.MOREX.r3.5HG0495360	1.82851	1.80191
HORVU.MOREX.r3.5HG0495580	-0.564992	-0.299161
HORVU.MOREX.r3.5HG0495890	-0.571183	-0.186153
HORVU.MOREX.r3.5HG0495910	3.52405	4.4071
HORVU.MOREX.r3.5HG0496050	1.20447	1.1712
HORVU.MOREX.r3.5HG0496150	7.64679	7.18363
HORVU.MOREX.r3.5HG0496740	6.09915	6.46435
HORVU.MOREX.r3.5HG0496870	1.67852	1.46561
HORVU.MOREX.r3.5HG0496880	4.18503	3.50814
HORVU.MOREX.r3.5HG0496990	-8.67405	-1.69512
HORVU.MOREX.r3.5HG0497170	2.5252	2.36869
HORVU.MOREX.r3.5HG0497220	1.31317	1.31805
HORVU.MOREX.r3.5HG0497610	5.74154	6.38995
HORVU.MOREX.r3.5HG0497960	2.96638	2.87473
HORVU.MOREX.r3.5HG0497990	1.1425	1.30195
HORVU.MOREX.r3.5HG0498000	1.12089	1.3986
HORVU.MOREX.r3.5HG0498230	0.893698	0.560459
HORVU.MOREX.r3.5HG0498800	1.63688	1.66146
HORVU.MOREX.r3.5HG0498980	12.2542	12.6172
HORVU.MOREX.r3.5HG0499010	3.69259	3.90693
HORVU.MOREX.r3.5HG0499030	2.04206	2.30722
HORVU.MOREX.r3.5HG0499400	-0.874746	-0.43932
HORVU.MOREX.r3.5HG0499590	1.73186	1.13348
HORVU.MOREX.r3.5HG0499780	0.994059	0.855383
HORVU.MOREX.r3.5HG0499990	8.75047	9.46419
HORVU.MOREX.r3.5HG0500190	3.86959	4.16176
HORVU.MOREX.r3.5HG0500200	2.41952	2.29087
HORVU.MOREX.r3.5HG0500560	-1.11124	-0.441757
HORVU.MOREX.r3.5HG0500590	1.86435	1.7805
HORVU.MOREX.r3.5HG0500640	0.661336	0.326366
HORVU.MOREX.r3.5HG0501340	4.59533	4.39241
HORVU.MOREX.r3.5HG0501380	1.99539	1.99454
HORVU.MOREX.r3.5HG0501420	8.21521	9.31055
HORVU.MOREX.r3.5HG0501670	4.3899	4.55011
HORVU.MOREX.r3.5HG0501870	0.864497	0.668134
HORVU.MOREX.r3.5HG0502200	2.37562	2.37337
HORVU.MOREX.r3.5HG0502720	1.51782	1.42143
HORVU.MOREX.r3.5HG0504270	2.60519	2.26007
HORVU.MOREX.r3.5HG0504520	3.9388	3.05273
HORVU.MOREX.r3.5HG0504960	6.18063	3.13682
HORVU.MOREX.r3.5HG0505320	1.77457	1.50323
HORVU.MOREX.r3.5HG0506790	1.31283	1.37014
HORVU.MOREX.r3.5HG0507390	4.04951	3.95966
HORVU.MOREX.r3.5HG0507820	0.492077	0.692593
HORVU.MOREX.r3.5HG0507940	-0.505117	-0.35019
HORVU.MOREX.r3.5HG0508150	3.6918	3.3142
HORVU.MOREX.r3.5HG0508270	0.948796	0.758727
HORVU.MOREX.r3.5HG0508630	-1.02438	-0.463721
HORVU.MOREX.r3.5HG0508800	0.990641	0.844598
HORVU.MOREX.r3.5HG0508860	1.49741	1.37392
HORVU.MOREX.r3.5HG0509280	2.45366	2.21122
HORVU.MOREX.r3.5HG0509430	3.14865	3.02205
HORVU.MOREX.r3.5HG0509540	0.733333	0.676336
HORVU.MOREX.r3.5HG0510130	2.05193	2.20463
HORVU.MOREX.r3.5HG0510220	3.29458	3.77644
HORVU.MOREX.r3.5HG0510240	3.84386	4.03999
HORVU.MOREX.r3.5HG0510780	3.22983	3.55529
HORVU.MOREX.r3.5HG0511410	6.83251	7.22548
HORVU.MOREX.r3.5HG0512310	4.1581	3.84873
HORVU.MOREX.r3.5HG0512320	3.57791	3.4831
HORVU.MOREX.r3.5HG0512350	1.29259	1.02634
HORVU.MOREX.r3.5HG0512430	1.86115	1.39474
HORVU.MOREX.r3.5HG0512600	3.72566	3.46684
HORVU.MOREX.r3.5HG0512630	2.13802	1.65904
HORVU.MOREX.r3.5HG0512640	2.00284	2.58015
HORVU.MOREX.r3.5HG0512730	3.10806	2.95764
HORVU.MOREX.r3.5HG0512880	0.840538	0.628212
HORVU.MOREX.r3.5HG0513130	1.44163	1.11238
HORVU.MOREX.r3.5HG0513190	1.26443	1.37787
HORVU.MOREX.r3.5HG0513210	1.65107	1.86903
HORVU.MOREX.r3.5HG0513340	1.33307	1.05142
HORVU.MOREX.r3.5HG0513830	-0.803061	-0.600562
HORVU.MOREX.r3.5HG0514290	3.17994	2.89991
HORVU.MOREX.r3.5HG0514310	8.56884	8.29008
HORVU.MOREX.r3.5HG0514340	9.03291	9.24575
HORVU.MOREX.r3.5HG0514350	10.1858	10.2583
HORVU.MOREX.r3.5HG0514700	-0.789267	-0.625332
HORVU.MOREX.r3.5HG0514990	-0.773171	-0.482295
HORVU.MOREX.r3.5HG0515360	3.57835	3.87321
HORVU.MOREX.r3.5HG0515410	-0.617076	-0.308541
HORVU.MOREX.r3.5HG0516650	-0.594776	-0.538426
HORVU.MOREX.r3.5HG0516710	7.3409	7.07043
HORVU.MOREX.r3.5HG0516720	1.37661	1.15402
HORVU.MOREX.r3.5HG0516730	1.50333	1.12257
HORVU.MOREX.r3.5HG0516830	4.4513	4.61884
HORVU.MOREX.r3.5HG0517040	2.01128	1.4707
HORVU.MOREX.r3.5HG0517140	1.17129	1.18326
HORVU.MOREX.r3.5HG0517250	10.1473	10.5427
HORVU.MOREX.r3.5HG0517330	1.52445	1.95351
HORVU.MOREX.r3.5HG0517500	-0.527408	-0.374584
HORVU.MOREX.r3.5HG0517630	1.50932	1.10393
HORVU.MOREX.r3.5HG0518060	4.58843	4.5755
HORVU.MOREX.r3.5HG0518070	4.84939	2.46656
HORVU.MOREX.r3.5HG0518130	5.32139	5.16673
HORVU.MOREX.r3.5HG0518540	-0.839877	-0.747013
HORVU.MOREX.r3.5HG0518810	0.536026	0.356505
HORVU.MOREX.r3.5HG0519070	1.49985	1.69132
HORVU.MOREX.r3.5HG0519270	3.84724	3.56092
HORVU.MOREX.r3.5HG0519300	6.83399	7.83433
HORVU.MOREX.r3.5HG0520190	7.67749	7.64714
HORVU.MOREX.r3.5HG0520730	-0.454764	-0.345954
HORVU.MOREX.r3.5HG0520830	1.12613	0.861492
HORVU.MOREX.r3.5HG0520940	0.922022	0.556653
HORVU.MOREX.r3.5HG0521630	1.92458	1.83032
HORVU.MOREX.r3.5HG0522100	4.19757	4.05824
HORVU.MOREX.r3.5HG0522200	-0.995558	-0.821635
HORVU.MOREX.r3.5HG0522320	2.05935	1.68407
HORVU.MOREX.r3.5HG0522820	1.73225	1.65786
HORVU.MOREX.r3.5HG0522870	5.4593	3.12583
HORVU.MOREX.r3.5HG0523250	1.90162	1.57435
HORVU.MOREX.r3.5HG0523860	0.95272	1.22728
HORVU.MOREX.r3.5HG0524010	3.83022	2.74436
HORVU.MOREX.r3.5HG0524150	10.9458	10.9398
HORVU.MOREX.r3.5HG0524470	0.901923	0.734852
HORVU.MOREX.r3.5HG0524540	3.06101	3.02282
HORVU.MOREX.r3.5HG0524820	0.818581	0.652802
HORVU.MOREX.r3.5HG0524870	3.22452	4.36679
HORVU.MOREX.r3.5HG0525290	1.8403	2.40222
HORVU.MOREX.r3.5HG0525300	1.48844	1.35277
HORVU.MOREX.r3.5HG0525770	1.29202	0.866492
HORVU.MOREX.r3.5HG0525790	6.39645	6.5076
HORVU.MOREX.r3.5HG0525990	7.36177	7.77105
HORVU.MOREX.r3.5HG0526010	6.00645	6.22927
HORVU.MOREX.r3.5HG0526030	4.55649	4.36633
HORVU.MOREX.r3.5HG0526040	4.0361	3.76646
HORVU.MOREX.r3.5HG0526050	1.87025	1.60199
HORVU.MOREX.r3.5HG0526060	4.09529	3.68118
HORVU.MOREX.r3.5HG0526080	9.26525	8.93139
HORVU.MOREX.r3.5HG0526090	9.64688	9.61334
HORVU.MOREX.r3.5HG0526110	3.40973	3.32641
HORVU.MOREX.r3.5HG0526170	4.19596	4.24764
HORVU.MOREX.r3.5HG0526280	1.06571	0.807359
HORVU.MOREX.r3.5HG0527250	1.92192	1.67856
HORVU.MOREX.r3.5HG0527570	1.77804	0.692313
HORVU.MOREX.r3.5HG0527840	2.51527	2.28617
HORVU.MOREX.r3.5HG0528070	5.66372	6.4528
HORVU.MOREX.r3.5HG0528100	-0.885993	-0.913818
HORVU.MOREX.r3.5HG0528120	2.93204	3.31261
HORVU.MOREX.r3.5HG0528540	3.30616	3.11773
HORVU.MOREX.r3.5HG0528570	6.39137	6.34039
HORVU.MOREX.r3.5HG0528590	9.62274	9.52119
HORVU.MOREX.r3.5HG0528610	10.3968	10.5621
HORVU.MOREX.r3.5HG0529500	-0.523078	-0.163832
HORVU.MOREX.r3.5HG0530130	0.869748	0.870635
HORVU.MOREX.r3.5HG0530140	0.938347	1.15805
HORVU.MOREX.r3.5HG0530740	1.11757	1.0871
HORVU.MOREX.r3.5HG0531420	-0.785049	-0.541329
HORVU.MOREX.r3.5HG0531690	2.70265	2.49078
HORVU.MOREX.r3.5HG0532220	-1.04007	-0.921067
HORVU.MOREX.r3.5HG0533230	2.55052	1.97657
HORVU.MOREX.r3.5HG0533710	-0.863818	-0.512387
HORVU.MOREX.r3.5HG0533760	1.23995	0.954523
HORVU.MOREX.r3.5HG0534340	-0.807131	-0.504626
HORVU.MOREX.r3.5HG0537310	1.00853	0.63336
HORVU.MOREX.r3.5HG0537640	2.63722	2.98399
HORVU.MOREX.r3.5HG0537650	2.89325	3.24029
HORVU.MOREX.r3.5HG0537660	4.10734	4.08672
HORVU.MOREX.r3.5HG0538180	6.105	6.1872
HORVU.MOREX.r3.6HG0539430	6.72479	7.1836
HORVU.MOREX.r3.6HG0539990	0.57668	0.73726
HORVU.MOREX.r3.6HG0540280	-0.769299	-0.484029
HORVU.MOREX.r3.6HG0540540	1.47835	0.946528
HORVU.MOREX.r3.6HG0540590	-0.802724	-0.430027
HORVU.MOREX.r3.6HG0542030	4.36335	3.99609
HORVU.MOREX.r3.6HG0542040	4.60632	2.98981
HORVU.MOREX.r3.6HG0542050	4.97132	4.16844
HORVU.MOREX.r3.6HG0542290	2.3128	1.73542
HORVU.MOREX.r3.6HG0542640	2.67929	2.126
HORVU.MOREX.r3.6HG0543180	5.4606	5.70908
HORVU.MOREX.r3.6HG0543410	6.79757	8.28385
HORVU.MOREX.r3.6HG0543510	6.37571	6.39817
HORVU.MOREX.r3.6HG0543610	1.90367	1.87092
HORVU.MOREX.r3.6HG0544100	0.461771	0.58991
HORVU.MOREX.r3.6HG0544310	8.91995	9.08734
HORVU.MOREX.r3.6HG0546250	3.43094	3.06799
HORVU.MOREX.r3.6HG0547090	0.954374	0.836398
HORVU.MOREX.r3.6HG0547910	1.96668	1.76953
HORVU.MOREX.r3.6HG0548070	1.92127	1.74652
HORVU.MOREX.r3.6HG0548770	10.2248	10.237
HORVU.MOREX.r3.6HG0548800	8.03827	8.11502
HORVU.MOREX.r3.6HG0548840	-0.590844	-0.344131
HORVU.MOREX.r3.6HG0550730	2.17851	1.55633
HORVU.MOREX.r3.6HG0550840	4.08823	4.21404
HORVU.MOREX.r3.6HG0550930	1.64501	1.52605
HORVU.MOREX.r3.6HG0551620	0.661104	0.691016
HORVU.MOREX.r3.6HG0551740	-0.599292	-0.633911
HORVU.MOREX.r3.6HG0551770	5.44453	5.43916
HORVU.MOREX.r3.6HG0551960	0.820892	0.770527
HORVU.MOREX.r3.6HG0552590	-1.16709	-0.623872
HORVU.MOREX.r3.6HG0552830	-1.03008	-0.611347
HORVU.MOREX.r3.6HG0553110	-0.64728	-0.547447
HORVU.MOREX.r3.6HG0553460	4.35265	4.2605
HORVU.MOREX.r3.6HG0553760	-0.561414	-0.371699
HORVU.MOREX.r3.6HG0554010	-2.54398	-1.70372
HORVU.MOREX.r3.6HG0554560	-0.745042	0.0826152
HORVU.MOREX.r3.6HG0554760	9.41176	9.39347
HORVU.MOREX.r3.6HG0555010	4.12281	4.04503
HORVU.MOREX.r3.6HG0555230	1.6002	1.39802
HORVU.MOREX.r3.6HG0555890	-0.779296	-0.595541
HORVU.MOREX.r3.6HG0556190	-0.780458	-0.502726
HORVU.MOREX.r3.6HG0557290	9.57154	9.32498
HORVU.MOREX.r3.6HG0557570	1.98978	2.0066
HORVU.MOREX.r3.6HG0558330	0.986887	1.22848
HORVU.MOREX.r3.6HG0558700	1.47479	0.83672
HORVU.MOREX.r3.6HG0558710	2.47791	2.3377
HORVU.MOREX.r3.6HG0558970	2.26843	2.04647
HORVU.MOREX.r3.6HG0559530	9.66488	9.59051
HORVU.MOREX.r3.6HG0559620	8.3734	8.64735
HORVU.MOREX.r3.6HG0560520	2.21621	2.39019
HORVU.MOREX.r3.6HG0564660	2.60607	2.77295
HORVU.MOREX.r3.6HG0566420	7.04574	7.36462
HORVU.MOREX.r3.6HG0566570	1.20228	1.21916
HORVU.MOREX.r3.6HG0567270	1.25751	1.3665
HORVU.MOREX.r3.6HG0568570	3.65129	3.33198
HORVU.MOREX.r3.6HG0568690	-0.726239	-0.486173
HORVU.MOREX.r3.6HG0568780	-0.69246	-0.00319199
HORVU.MOREX.r3.6HG0569280	0.982646	0.961397
HORVU.MOREX.r3.6HG0569310	1.94557	1.89976
HORVU.MOREX.r3.6HG0569490	-0.628676	-0.397276
HORVU.MOREX.r3.6HG0569590	2.07646	1.4636
HORVU.MOREX.r3.6HG0570940	2.76033	2.12029
HORVU.MOREX.r3.6HG0571070	3.77726	3.77926
HORVU.MOREX.r3.6HG0571720	-1.11565	-0.763657
HORVU.MOREX.r3.6HG0572950	-0.697381	-0.526594
HORVU.MOREX.r3.6HG0573650	-0.666002	-0.152447
HORVU.MOREX.r3.6HG0573820	0.606142	0.31325
HORVU.MOREX.r3.6HG0574190	5.12217	4.55005
HORVU.MOREX.r3.6HG0574250	5.47317	5.22195
HORVU.MOREX.r3.6HG0574290	5.47494	5.13362
HORVU.MOREX.r3.6HG0574410	4.57809	4.09951
HORVU.MOREX.r3.6HG0574850	1.33471	1.55283
HORVU.MOREX.r3.6HG0575360	5.40103	5.34376
HORVU.MOREX.r3.6HG0575410	1.0724	0.735983
HORVU.MOREX.r3.6HG0575690	-1.40525	-0.869286
HORVU.MOREX.r3.6HG0578430	3.0685	3.22844
HORVU.MOREX.r3.6HG0578570	-0.934448	-0.786418
HORVU.MOREX.r3.6HG0578630	4.45406	3.92875
HORVU.MOREX.r3.6HG0579680	3.57476	3.64958
HORVU.MOREX.r3.6HG0580590	-0.552392	-0.521838
HORVU.MOREX.r3.6HG0581810	0.993246	1.13878
HORVU.MOREX.r3.6HG0586640	-1.12352	-0.991763
HORVU.MOREX.r3.6HG0589010	1.81335	1.61817
HORVU.MOREX.r3.6HG0589780	-0.730789	-0.465835
HORVU.MOREX.r3.6HG0590300	1.39857	1.15241
HORVU.MOREX.r3.6HG0591170	3.80962	3.82777
HORVU.MOREX.r3.6HG0592430	3.54744	3.8534
HORVU.MOREX.r3.6HG0592810	-1.17048	-0.93004
HORVU.MOREX.r3.6HG0592970	5.46981	5.19953
HORVU.MOREX.r3.6HG0593770	0.695329	0.444079
HORVU.MOREX.r3.6HG0593980	1.84479	1.59433
HORVU.MOREX.r3.6HG0594590	1.00885	0.694235
HORVU.MOREX.r3.6HG0595330	1.64332	1.37386
HORVU.MOREX.r3.6HG0595410	3.19375	2.53218
HORVU.MOREX.r3.6HG0595460	1.47017	1.071
HORVU.MOREX.r3.6HG0596420	2.7903	2.85988
HORVU.MOREX.r3.6HG0596480	0.833176	0.732177
HORVU.MOREX.r3.6HG0596750	1.28404	1.53139
HORVU.MOREX.r3.6HG0597040	1.33751	1.38216
HORVU.MOREX.r3.6HG0598830	1.59025	0.900873
HORVU.MOREX.r3.6HG0599280	-1.93625	-1.18986
HORVU.MOREX.r3.6HG0599390	3.56269	3.16956
HORVU.MOREX.r3.6HG0599470	2.10349	1.79532
HORVU.MOREX.r3.6HG0600020	1.30577	1.03172
HORVU.MOREX.r3.6HG0600160	4.10238	3.87649
HORVU.MOREX.r3.6HG0600200	2.7743	2.42874
HORVU.MOREX.r3.6HG0600220	0.892509	1.04841
HORVU.MOREX.r3.6HG0600870	2.16096	1.87093
HORVU.MOREX.r3.6HG0601510	8.70099	8.97916
HORVU.MOREX.r3.6HG0601560	2.42152	2.85264
HORVU.MOREX.r3.6HG0602250	2.46107	2.44701
HORVU.MOREX.r3.6HG0602640	-0.647636	-0.182964
HORVU.MOREX.r3.6HG0602680	-0.995065	-0.24392
HORVU.MOREX.r3.6HG0603010	0.905816	1.03346
HORVU.MOREX.r3.6HG0603510	0.70831	0.94132
HORVU.MOREX.r3.6HG0604320	2.13244	2.20287
HORVU.MOREX.r3.6HG0604390	3.51817	2.98908
HORVU.MOREX.r3.6HG0604610	-0.951315	-0.790679
HORVU.MOREX.r3.6HG0604640	10.2544	10.9834
HORVU.MOREX.r3.6HG0604660	7.90307	8.28406
HORVU.MOREX.r3.6HG0605480	1.29436	1.35433
HORVU.MOREX.r3.6HG0605860	1.37974	1.44574
HORVU.MOREX.r3.6HG0606210	-0.735196	-0.608976
HORVU.MOREX.r3.6HG0606340	7.21702	6.51537
HORVU.MOREX.r3.6HG0606430	5.13209	4.43225
HORVU.MOREX.r3.6HG0606950	4.48454	4.19392
HORVU.MOREX.r3.6HG0607330	1.99908	2.15526
HORVU.MOREX.r3.6HG0607370	-1.19602	-0.633732
HORVU.MOREX.r3.6HG0607430	1.14061	1.11493
HORVU.MOREX.r3.6HG0607530	1.57805	1.7363
HORVU.MOREX.r3.6HG0607560	1.47063	1.38334
HORVU.MOREX.r3.6HG0607890	0.88626	1.02778
HORVU.MOREX.r3.6HG0608380	0.636034	0.600299
HORVU.MOREX.r3.6HG0608490	1.71069	1.6492
HORVU.MOREX.r3.6HG0608960	1.96275	1.97602
HORVU.MOREX.r3.6HG0609530	2.09999	2.15513
HORVU.MOREX.r3.6HG0609610	5.00318	4.92859
HORVU.MOREX.r3.6HG0609630	8.6164	8.19513
HORVU.MOREX.r3.6HG0609670	0.805779	1.01713
HORVU.MOREX.r3.6HG0609830	4.22684	4.39515
HORVU.MOREX.r3.6HG0609840	1.42934	1.0561
HORVU.MOREX.r3.6HG0610770	0.659031	0.834517
HORVU.MOREX.r3.6HG0610960	-0.964738	-0.712662
HORVU.MOREX.r3.6HG0611740	0.792261	0.58642
HORVU.MOREX.r3.6HG0612250	1.10347	0.978504
HORVU.MOREX.r3.6HG0612610	3.3783	3.46697
HORVU.MOREX.r3.6HG0612760	4.44594	4.48822
HORVU.MOREX.r3.6HG0612920	2.28497	2.55497
HORVU.MOREX.r3.6HG0613220	0.840379	0.297305
HORVU.MOREX.r3.6HG0613330	6.58407	6.5083
HORVU.MOREX.r3.6HG0613410	-0.761609	-0.791013
HORVU.MOREX.r3.6HG0613640	7.72471	7.65483
HORVU.MOREX.r3.6HG0614070	7.43324	7.57519
HORVU.MOREX.r3.6HG0614280	-1.11284	-0.644172
HORVU.MOREX.r3.6HG0614650	1.9265	1.58771
HORVU.MOREX.r3.6HG0615200	1.14982	1.28544
HORVU.MOREX.r3.6HG0615470	-1.23521	-1.29045
HORVU.MOREX.r3.6HG0615840	4.92297	4.74785
HORVU.MOREX.r3.6HG0615850	6.02728	5.88329
HORVU.MOREX.r3.6HG0616140	2.64254	2.42284
HORVU.MOREX.r3.6HG0616150	1.65091	1.36335
HORVU.MOREX.r3.6HG0616240	2.51622	1.77491
HORVU.MOREX.r3.6HG0616340	5.13923	4.57343
HORVU.MOREX.r3.6HG0616430	1.1261	1.1736
HORVU.MOREX.r3.6HG0616600	-0.686395	-0.540547
HORVU.MOREX.r3.6HG0617100	2.3397	2.58639
HORVU.MOREX.r3.6HG0617130	4.14348	4.23523
HORVU.MOREX.r3.6HG0617730	2.16527	1.26583
HORVU.MOREX.r3.6HG0617740	3.7765	3.96288
HORVU.MOREX.r3.6HG0617760	3.77882	4.58057
HORVU.MOREX.r3.6HG0617840	2.38616	1.76898
HORVU.MOREX.r3.6HG0618080	1.90597	1.51755
HORVU.MOREX.r3.6HG0618710	-1.59842	-0.572612
HORVU.MOREX.r3.6HG0618720	3.37487	2.8914
HORVU.MOREX.r3.6HG0619600	6.52931	7.22371
HORVU.MOREX.r3.6HG0619900	0.676375	0.489999
HORVU.MOREX.r3.6HG0620130	-1.80561	-1.52346
HORVU.MOREX.r3.6HG0620200	8.40352	7.98959
HORVU.MOREX.r3.6HG0620350	4.43085	2.55988
HORVU.MOREX.r3.6HG0620940	3.93787	4.23278
HORVU.MOREX.r3.6HG0621490	0.871129	0.461335
HORVU.MOREX.r3.6HG0622710	3.64647	4.04954
HORVU.MOREX.r3.6HG0622760	4.83766	5.57545
HORVU.MOREX.r3.6HG0622770	3.95323	4.17306
HORVU.MOREX.r3.6HG0622790	4.9426	5.14024
HORVU.MOREX.r3.6HG0622920	1.67428	1.63062
HORVU.MOREX.r3.6HG0623620	-0.633799	-0.299773
HORVU.MOREX.r3.6HG0624640	0.845254	0.761023
HORVU.MOREX.r3.6HG0625320	1.17806	0.825409
HORVU.MOREX.r3.6HG0626160	-1.13943	-0.539515
HORVU.MOREX.r3.6HG0626330	2.13459	1.78391
HORVU.MOREX.r3.6HG0626800	-0.626082	-0.196403
HORVU.MOREX.r3.6HG0627220	-0.510014	-0.251928
HORVU.MOREX.r3.6HG0627340	6.11688	5.75153
HORVU.MOREX.r3.6HG0627890	5.55763	5.43874
HORVU.MOREX.r3.6HG0628250	7.43923	7.36981
HORVU.MOREX.r3.6HG0628340	8.94374	9.29347
HORVU.MOREX.r3.6HG0628400	8.64659	8.87369
HORVU.MOREX.r3.6HG0628590	0.720694	0.600713
HORVU.MOREX.r3.6HG0628660	2.23335	2.16562
HORVU.MOREX.r3.6HG0628680	1.2799	1.68336
HORVU.MOREX.r3.6HG0628930	-0.502827	-0.227186
HORVU.MOREX.r3.6HG0629810	-0.881293	-0.842452
HORVU.MOREX.r3.6HG0630010	0.700225	0.551322
HORVU.MOREX.r3.6HG0630040	2.49462	2.2308
HORVU.MOREX.r3.6HG0630370	-0.916868	-0.860116
HORVU.MOREX.r3.6HG0631420	2.49502	2.30657
HORVU.MOREX.r3.6HG0631480	1.68962	2.66464
HORVU.MOREX.r3.6HG0631820	0.600138	0.724596
HORVU.MOREX.r3.6HG0632090	-0.760694	-0.375924
HORVU.MOREX.r3.6HG0632370	0.988046	0.744117
HORVU.MOREX.r3.6HG0633720	5.45047	5.22272
HORVU.MOREX.r3.6HG0634040	-0.867772	-0.774933
HORVU.MOREX.r3.7HG0634590	7.47921	7.47476
HORVU.MOREX.r3.7HG0634740	6.09122	4.60538
HORVU.MOREX.r3.7HG0634790	1.48946	2.18617
HORVU.MOREX.r3.7HG0635380	2.52847	2.22432
HORVU.MOREX.r3.7HG0636450	-1.45872	0.187324
HORVU.MOREX.r3.7HG0636800	7.43291	7.64844
HORVU.MOREX.r3.7HG0637080	7.77749	8.12555
HORVU.MOREX.r3.7HG0637100	7.94727	8.18656
HORVU.MOREX.r3.7HG0637280	2.47016	2.41629
HORVU.MOREX.r3.7HG0637820	5.47535	5.31428
HORVU.MOREX.r3.7HG0639250	1.70049	1.50469
HORVU.MOREX.r3.7HG0639360	-0.906666	-0.769124
HORVU.MOREX.r3.7HG0640090	1.47092	1.41425
HORVU.MOREX.r3.7HG0641110	1.9209	1.70728
HORVU.MOREX.r3.7HG0641120	5.93689	6.03012
HORVU.MOREX.r3.7HG0641710	9.05923	9.3287
HORVU.MOREX.r3.7HG0642890	-3.30805	-2.28666
HORVU.MOREX.r3.7HG0642940	9.26087	9.07455
HORVU.MOREX.r3.7HG0643070	8.88381	8.11507
HORVU.MOREX.r3.7HG0643110	9.04159	9.69357
HORVU.MOREX.r3.7HG0643120	12.0472	12.4684
HORVU.MOREX.r3.7HG0643210	5.87346	5.60004
HORVU.MOREX.r3.7HG0643770	2.91087	3.4403
HORVU.MOREX.r3.7HG0644220	1.68668	1.50178
HORVU.MOREX.r3.7HG0644240	1.83928	1.58165
HORVU.MOREX.r3.7HG0644300	-1.90702	-0.556528
HORVU.MOREX.r3.7HG0644650	1.64981	1.67247
HORVU.MOREX.r3.7HG0645370	1.34421	1.14471
HORVU.MOREX.r3.7HG0645780	3.4779	3.34285
HORVU.MOREX.r3.7HG0645900	5.48712	5.32868
HORVU.MOREX.r3.7HG0646210	1.0509	1.50934
HORVU.MOREX.r3.7HG0646880	0.668112	0.520661
HORVU.MOREX.r3.7HG0647190	2.53329	2.29638
HORVU.MOREX.r3.7HG0647290	-0.653963	-0.221694
HORVU.MOREX.r3.7HG0648120	6.00454	5.85234
HORVU.MOREX.r3.7HG0648470	5.51924	5.70695
HORVU.MOREX.r3.7HG0648480	4.70937	4.47759
HORVU.MOREX.r3.7HG0649020	3.8572	3.91859
HORVU.MOREX.r3.7HG0649110	2.81072	2.89221
HORVU.MOREX.r3.7HG0650650	2.66646	1.49003
HORVU.MOREX.r3.7HG0653740	3.10465	2.99756
HORVU.MOREX.r3.7HG0654260	9.75903	9.74236
HORVU.MOREX.r3.7HG0654330	1.01635	0.558184
HORVU.MOREX.r3.7HG0654410	-2.55519	-0.810808
HORVU.MOREX.r3.7HG0654450	1.39195	0.822554
HORVU.MOREX.r3.7HG0654490	9.20089	8.99319
HORVU.MOREX.r3.7HG0654500	8.6276	8.81695
HORVU.MOREX.r3.7HG0654680	-0.847292	-0.437823
HORVU.MOREX.r3.7HG0655200	1.19366	1.15899
HORVU.MOREX.r3.7HG0655340	3.73082	3.36211
HORVU.MOREX.r3.7HG0656030	0.770171	0.744168
HORVU.MOREX.r3.7HG0656640	3.40401	3.95244
HORVU.MOREX.r3.7HG0656670	1.53056	1.90128
HORVU.MOREX.r3.7HG0657640	-1.22646	-0.424326
HORVU.MOREX.r3.7HG0658720	8.28346	8.62989
HORVU.MOREX.r3.7HG0659040	2.07934	1.43721
HORVU.MOREX.r3.7HG0659910	1.75079	1.61281
HORVU.MOREX.r3.7HG0660720	5.25327	5.10458
HORVU.MOREX.r3.7HG0661210	0.684375	0.634376
HORVU.MOREX.r3.7HG0661610	0.99365	0.315431
HORVU.MOREX.r3.7HG0661630	2.05407	1.87926
HORVU.MOREX.r3.7HG0661640	4.73459	4.66978
HORVU.MOREX.r3.7HG0661680	4.46842	4.51323
HORVU.MOREX.r3.7HG0661910	10.4072	10.5255
HORVU.MOREX.r3.7HG0662380	2.80721	3.56032
HORVU.MOREX.r3.7HG0662420	1.27221	0.889747
HORVU.MOREX.r3.7HG0662560	1.00526	1.57467
HORVU.MOREX.r3.7HG0662620	-0.700691	-0.504095
HORVU.MOREX.r3.7HG0663030	2.18844	2.41861
HORVU.MOREX.r3.7HG0663140	1.03045	0.422213
HORVU.MOREX.r3.7HG0663270	2.70153	2.54173
HORVU.MOREX.r3.7HG0663690	0.810773	0.804964
HORVU.MOREX.r3.7HG0663990	3.6509	3.54644
HORVU.MOREX.r3.7HG0664250	6.21012	6.92875
HORVU.MOREX.r3.7HG0664260	2.95156	3.77107
HORVU.MOREX.r3.7HG0664700	3.05341	2.81505
HORVU.MOREX.r3.7HG0664760	1.50559	1.22701
HORVU.MOREX.r3.7HG0664840	1.61	1.2421
HORVU.MOREX.r3.7HG0664950	-0.610634	-0.40802
HORVU.MOREX.r3.7HG0665220	2.47885	2.62756
HORVU.MOREX.r3.7HG0665850	3.10519	1.24889
HORVU.MOREX.r3.7HG0665990	5.33405	5.12895
HORVU.MOREX.r3.7HG0667750	1.82282	1.55631
HORVU.MOREX.r3.7HG0667780	1.61237	1.08073
HORVU.MOREX.r3.7HG0667910	5.2682	5.23751
HORVU.MOREX.r3.7HG0668040	3.50804	3.24165
HORVU.MOREX.r3.7HG0668210	2.77256	2.67461
HORVU.MOREX.r3.7HG0668680	1.26099	0.89962
HORVU.MOREX.r3.7HG0668880	2.53875	1.89357
HORVU.MOREX.r3.7HG0668900	6.53993	6.36158
HORVU.MOREX.r3.7HG0668940	5.39564	5.41533
HORVU.MOREX.r3.7HG0669300	5.66218	5.65076
HORVU.MOREX.r3.7HG0669580	1.23887	0.673893
HORVU.MOREX.r3.7HG0669750	0.930179	0.48857
HORVU.MOREX.r3.7HG0670350	2.07102	1.6823
HORVU.MOREX.r3.7HG0671350	1.20992	1.23068
HORVU.MOREX.r3.7HG0672230	-1.20544	-0.480024
HORVU.MOREX.r3.7HG0672590	1.10056	0.572243
HORVU.MOREX.r3.7HG0672850	3.4489	3.56875
HORVU.MOREX.r3.7HG0674460	-1.03576	-1.01367
HORVU.MOREX.r3.7HG0674570	-1.16759	-0.750506
HORVU.MOREX.r3.7HG0675260	2.3391	2.50497
HORVU.MOREX.r3.7HG0675650	-1.11664	-0.551244
HORVU.MOREX.r3.7HG0676130	0.880879	0.809828
HORVU.MOREX.r3.7HG0676630	-0.651298	-0.159685
HORVU.MOREX.r3.7HG0677470	2.29341	1.996
HORVU.MOREX.r3.7HG0677710	2.33233	2.44176
HORVU.MOREX.r3.7HG0678140	2.45476	2.0304
HORVU.MOREX.r3.7HG0678310	-0.681283	-0.125535
HORVU.MOREX.r3.7HG0679840	2.62403	2.89457
HORVU.MOREX.r3.7HG0680870	2.10952	2.07823
HORVU.MOREX.r3.7HG0681750	0.761177	0.499491
HORVU.MOREX.r3.7HG0682020	0.797207	0.592215
HORVU.MOREX.r3.7HG0683070	2.82136	2.40238
HORVU.MOREX.r3.7HG0684090	-0.542185	-0.291995
HORVU.MOREX.r3.7HG0685280	9.49126	8.66983
HORVU.MOREX.r3.7HG0685370	2.63395	2.6739
HORVU.MOREX.r3.7HG0686280	7.77156	7.88643
HORVU.MOREX.r3.7HG0687630	-0.568549	-0.451951
HORVU.MOREX.r3.7HG0687790	3.6251	3.19695
HORVU.MOREX.r3.7HG0688320	-1.09397	-0.583897
HORVU.MOREX.r3.7HG0688870	1.63239	1.76131
HORVU.MOREX.r3.7HG0689040	-0.889004	-0.615802
HORVU.MOREX.r3.7HG0689300	-0.921389	-0.432598
HORVU.MOREX.r3.7HG0691180	-0.535447	-0.41691
HORVU.MOREX.r3.7HG0691750	-0.711091	-0.413443
HORVU.MOREX.r3.7HG0691850	0.466488	0.619044
HORVU.MOREX.r3.7HG0693690	-1.00368	-0.986107
HORVU.MOREX.r3.7HG0698960	0.748246	0.66583
HORVU.MOREX.r3.7HG0699630	5.06724	5.13987
HORVU.MOREX.r3.7HG0701500	5.70449	5.66094
HORVU.MOREX.r3.7HG0701630	3.27646	3.04009
HORVU.MOREX.r3.7HG0702050	9.29958	9.97776
HORVU.MOREX.r3.7HG0702070	10.075	9.92448
HORVU.MOREX.r3.7HG0702290	2.74425	2.3299
HORVU.MOREX.r3.7HG0702510	3.77169	4.15251
HORVU.MOREX.r3.7HG0703460	3.16846	2.89918
HORVU.MOREX.r3.7HG0703490	2.69964	2.47069
HORVU.MOREX.r3.7HG0703780	-0.597602	-0.39816
HORVU.MOREX.r3.7HG0704320	-0.532053	-0.481907
HORVU.MOREX.r3.7HG0706010	1.05111	0.558908
HORVU.MOREX.r3.7HG0706770	1.0184	1.04608
HORVU.MOREX.r3.7HG0706910	1.26202	1.68514
HORVU.MOREX.r3.7HG0707220	2.07979	2.05694
HORVU.MOREX.r3.7HG0707250	1.17515	1.15819
HORVU.MOREX.r3.7HG0708040	2.51509	1.73444
HORVU.MOREX.r3.7HG0708450	5.06978	5.0741
HORVU.MOREX.r3.7HG0708730	0.867512	0.698922
HORVU.MOREX.r3.7HG0708840	2.00271	1.79124
HORVU.MOREX.r3.7HG0708960	3.81859	3.19737
HORVU.MOREX.r3.7HG0709040	3.82016	3.84972
HORVU.MOREX.r3.7HG0710560	1.44568	1.43433
HORVU.MOREX.r3.7HG0710820	1.72731	1.9036
HORVU.MOREX.r3.7HG0711430	0.971061	0.99997
HORVU.MOREX.r3.7HG0711550	4.09974	4.06457
HORVU.MOREX.r3.7HG0712410	3.75442	4.92298
HORVU.MOREX.r3.7HG0712740	-1.14677	-0.624527
HORVU.MOREX.r3.7HG0712850	-0.95701	-0.847945
HORVU.MOREX.r3.7HG0713280	4.85377	4.98804
HORVU.MOREX.r3.7HG0714140	2.23664	2.03009
HORVU.MOREX.r3.7HG0714350	2.67637	2.43476
HORVU.MOREX.r3.7HG0714390	4.1023	4.25204
HORVU.MOREX.r3.7HG0714870	1.23639	1.05809
HORVU.MOREX.r3.7HG0714970	2.61695	2.48627
HORVU.MOREX.r3.7HG0714980	-1.18156	-1.28686
HORVU.MOREX.r3.7HG0715490	3.46525	3.77064
HORVU.MOREX.r3.7HG0715820	1.18409	1.30786
HORVU.MOREX.r3.7HG0715950	3.20119	3.51893
HORVU.MOREX.r3.7HG0715970	2.53345	2.52609
HORVU.MOREX.r3.7HG0716110	1.36088	1.26059
HORVU.MOREX.r3.7HG0716520	-1.6159	-0.838257
HORVU.MOREX.r3.7HG0717820	-0.706357	-0.324802
HORVU.MOREX.r3.7HG0717840	1.13628	1.35965
HORVU.MOREX.r3.7HG0717870	1.51908	2.01636
HORVU.MOREX.r3.7HG0717950	1.91368	2.02308
HORVU.MOREX.r3.7HG0718130	1.55316	1.43984
HORVU.MOREX.r3.7HG0718540	1.06515	1.1267
HORVU.MOREX.r3.7HG0718720	3.30961	3.07303
HORVU.MOREX.r3.7HG0718770	5.43437	5.49231
HORVU.MOREX.r3.7HG0719250	6.34044	7.077
HORVU.MOREX.r3.7HG0719300	1.62254	1.5643
HORVU.MOREX.r3.7HG0719590	3.35066	3.20399
HORVU.MOREX.r3.7HG0720130	-0.883118	-0.558145
HORVU.MOREX.r3.7HG0721890	10.1909	10.5399
HORVU.MOREX.r3.7HG0721920	7.1053	7.11315
HORVU.MOREX.r3.7HG0722560	6.26299	6.6796
HORVU.MOREX.r3.7HG0722940	1.9715	1.74793
HORVU.MOREX.r3.7HG0723240	4.26702	3.69008
HORVU.MOREX.r3.7HG0723730	0.890339	0.524629
HORVU.MOREX.r3.7HG0724370	2.32755	1.5789
HORVU.MOREX.r3.7HG0725070	0.946484	1.14869
HORVU.MOREX.r3.7HG0725220	0.936788	0.7851
HORVU.MOREX.r3.7HG0725440	1.50016	1.17443
HORVU.MOREX.r3.7HG0725830	-0.728182	-0.199578
HORVU.MOREX.r3.7HG0726530	-0.751619	-0.511188
HORVU.MOREX.r3.7HG0726770	-0.865057	-0.936402
HORVU.MOREX.r3.7HG0727090	8.00367	7.94225
HORVU.MOREX.r3.7HG0728200	-1.09268	-0.628403
HORVU.MOREX.r3.7HG0728380	0.896926	0.877166
HORVU.MOREX.r3.7HG0728810	1.20345	1.27988
HORVU.MOREX.r3.7HG0729310	4.75317	4.23301
HORVU.MOREX.r3.7HG0730040	-0.570179	-0.21507
HORVU.MOREX.r3.7HG0730320	2.01008	1.61478
HORVU.MOREX.r3.7HG0730410	3.82572	3.98549
HORVU.MOREX.r3.7HG0731630	-0.852513	-0.499679
HORVU.MOREX.r3.7HG0731730	0.889753	0.856045
HORVU.MOREX.r3.7HG0731750	-0.624331	-0.3026
HORVU.MOREX.r3.7HG0732020	3.69011	3.53367
HORVU.MOREX.r3.7HG0732170	1.12005	1.17062
HORVU.MOREX.r3.7HG0732570	-1.36544	-0.914291
HORVU.MOREX.r3.7HG0733070	0.407027	0.257027
HORVU.MOREX.r3.7HG0733480	2.4417	2.72938
HORVU.MOREX.r3.7HG0733550	4.91087	4.86345
HORVU.MOREX.r3.7HG0736300	4.62594	4.35771
HORVU.MOREX.r3.7HG0736310	2.48927	1.81883
HORVU.MOREX.r3.7HG0736410	3.54474	3.78064
HORVU.MOREX.r3.7HG0736510	7.65803	7.80708
HORVU.MOREX.r3.7HG0736780	2.74279	2.62384
HORVU.MOREX.r3.7HG0736790	4.69227	4.4754
HORVU.MOREX.r3.7HG0736800	2.12092	2.27887
HORVU.MOREX.r3.7HG0736960	-0.72459	-0.476504
HORVU.MOREX.r3.7HG0737520	5.0093	5.21339
HORVU.MOREX.r3.7HG0737830	2.13332	1.44357
HORVU.MOREX.r3.7HG0737850	3.08194	3.21746
HORVU.MOREX.r3.7HG0738010	3.45761	3.08252
HORVU.MOREX.r3.7HG0738120	2.00978	2.08178
HORVU.MOREX.r3.7HG0738190	1.94845	1.82398
HORVU.MOREX.r3.7HG0738240	-0.942238	-0.656612
HORVU.MOREX.r3.7HG0739070	10.532	10.1513
HORVU.MOREX.r3.7HG0739180	0.984387	0.824976
HORVU.MOREX.r3.7HG0739200	-0.968346	-0.669602
HORVU.MOREX.r3.7HG0739820	9.54567	9.56259
HORVU.MOREX.r3.7HG0740620	9.40198	9.93286
HORVU.MOREX.r3.7HG0742110	1.93299	2.33289
HORVU.MOREX.r3.7HG0742480	2.22004	2.19023
HORVU.MOREX.r3.7HG0742500	1.89807	2.00624
HORVU.MOREX.r3.7HG0742520	2.26187	2.33056
HORVU.MOREX.r3.7HG0742700	2.27374	2.32936
HORVU.MOREX.r3.7HG0742800	4.8087	3.8483
HORVU.MOREX.r3.7HG0743270	4.93137	4.40717
HORVU.MOREX.r3.7HG0743280	8.14463	8.61479
HORVU.MOREX.r3.7HG0743430	3.32625	2.39433
HORVU.MOREX.r3.7HG0744250	1.44188	1.50289
HORVU.MOREX.r3.7HG0744270	1.48367	1.79689
HORVU.MOREX.r3.7HG0744540	-1.79491	-1.34109
HORVU.MOREX.r3.7HG0744940	7.94281	8.65366
HORVU.MOREX.r3.7HG0745210	4.4159	4.18469
HORVU.MOREX.r3.7HG0745680	1.65542	1.85551
HORVU.MOREX.r3.7HG0745790	5.47508	5.23294
HORVU.MOREX.r3.7HG0746060	2.69167	2.98318
HORVU.MOREX.r3.7HG0746410	3.29477	2.73222
HORVU.MOREX.r3.7HG0746630	4.87122	4.42658
HORVU.MOREX.r3.7HG0746660	5.81504	5.56055
HORVU.MOREX.r3.7HG0746670	3.34647	3.12878
HORVU.MOREX.r3.7HG0747610	2.18234	1.88511
HORVU.MOREX.r3.7HG0747750	-0.532703	-0.35495
HORVU.MOREX.r3.7HG0748260	4.41537	3.31893
HORVU.MOREX.r3.7HG0748270	5.03568	4.98197
HORVU.MOREX.r3.7HG0748530	3.5133	3.12093
HORVU.MOREX.r3.7HG0749850	9.32393	9.4425
HORVU.MOREX.r3.7HG0751160	10.6164	10.5161
[truncated: 5 more rows]

## Sheet: M4_Ba_7dpi_act vs pred values
Gene ID	Actual (log2 fold change)	Predicted (log2 fold change)
HORVU.MOREX.r3.1HG0000010	-0.782244	-0.934807
HORVU.MOREX.r3.1HG0000110	1.97708	1.97712
HORVU.MOREX.r3.1HG0000130	0.754103	0.571274
HORVU.MOREX.r3.1HG0000340	-2.5949	-3.77308
HORVU.MOREX.r3.1HG0000620	0.75752	0.654745
HORVU.MOREX.r3.1HG0000630	1.27821	1.83412
HORVU.MOREX.r3.1HG0000670	1.09952	1.22116
HORVU.MOREX.r3.1HG0000780	1.6732	0.977584
HORVU.MOREX.r3.1HG0000800	1.36579	0.36443
HORVU.MOREX.r3.1HG0000810	1.64902	0.858357
HORVU.MOREX.r3.1HG0000880	-1.11897	-1.65397
HORVU.MOREX.r3.1HG0001070	1.75866	1.12999
HORVU.MOREX.r3.1HG0001230	1.53729	0.426286
HORVU.MOREX.r3.1HG0002010	-3.41726	-3.58814
HORVU.MOREX.r3.1HG0002020	-2.88608	-3.82807
HORVU.MOREX.r3.1HG0002160	1.07812	1.17956
HORVU.MOREX.r3.1HG0002320	-1.45673	-1.46487
HORVU.MOREX.r3.1HG0002330	0.460291	0.178469
HORVU.MOREX.r3.1HG0002340	-0.874835	-1.03797
HORVU.MOREX.r3.1HG0002350	-8.27338	-7.29877
HORVU.MOREX.r3.1HG0002510	-1.48901	-1.8557
HORVU.MOREX.r3.1HG0003090	3.83006	4.61706
HORVU.MOREX.r3.1HG0003140	-1.00091	-0.674013
HORVU.MOREX.r3.1HG0003610	1.89519	1.54947
HORVU.MOREX.r3.1HG0004320	2.87303	2.24408
HORVU.MOREX.r3.1HG0004660	-1.13444	-1.02802
HORVU.MOREX.r3.1HG0004690	-1.7864	-1.46203
HORVU.MOREX.r3.1HG0004880	-0.57196	-0.747258
HORVU.MOREX.r3.1HG0004900	1.12417	0.700242
HORVU.MOREX.r3.1HG0005040	-0.762032	-0.98211
HORVU.MOREX.r3.1HG0005400	-0.625184	-0.592167
HORVU.MOREX.r3.1HG0005500	2.80981	1.17568
HORVU.MOREX.r3.1HG0005510	3.7389	2.86411
HORVU.MOREX.r3.1HG0005530	3.97291	2.84263
HORVU.MOREX.r3.1HG0005540	3.52479	2.95825
HORVU.MOREX.r3.1HG0005550	4.07241	3.11764
HORVU.MOREX.r3.1HG0005560	4.67276	3.45176
HORVU.MOREX.r3.1HG0005580	-1.73332	-1.12716
HORVU.MOREX.r3.1HG0005600	-0.617647	-0.637019
HORVU.MOREX.r3.1HG0005750	-0.654206	-0.551803
HORVU.MOREX.r3.1HG0006570	-0.664498	-0.845685
HORVU.MOREX.r3.1HG0007140	-1.85754	-1.56693
HORVU.MOREX.r3.1HG0007900	-3.44538	-3.49446
HORVU.MOREX.r3.1HG0008490	-1.23704	-0.948627
HORVU.MOREX.r3.1HG0008510	0.700581	0.777029
HORVU.MOREX.r3.1HG0008790	8.35117	7.6466
HORVU.MOREX.r3.1HG0008980	2.15168	2.13905
HORVU.MOREX.r3.1HG0009950	5.7106	5.85337
HORVU.MOREX.r3.1HG0010600	7.99687	8.2373
HORVU.MOREX.r3.1HG0010640	2.99979	2.44798
HORVU.MOREX.r3.1HG0010770	-0.773103	-0.77784
HORVU.MOREX.r3.1HG0011360	-0.731778	-0.523905
HORVU.MOREX.r3.1HG0011870	-1.67662	-1.88156
HORVU.MOREX.r3.1HG0012330	1.36239	1.86597
HORVU.MOREX.r3.1HG0012570	1.7713	0.830876
HORVU.MOREX.r3.1HG0012640	2.84776	1.82812
HORVU.MOREX.r3.1HG0013050	-0.710145	0.0181355
HORVU.MOREX.r3.1HG0014190	2.46678	2.60919
HORVU.MOREX.r3.1HG0014400	3.21017	2.75526
HORVU.MOREX.r3.1HG0014440	-2.00821	-1.95463
HORVU.MOREX.r3.1HG0014530	1.71548	1.38342
HORVU.MOREX.r3.1HG0014580	1.57467	1.39873
HORVU.MOREX.r3.1HG0015390	-1.74523	-3.03068
HORVU.MOREX.r3.1HG0015720	2.45214	2.65426
HORVU.MOREX.r3.1HG0016180	0.7092	0.630774
HORVU.MOREX.r3.1HG0016200	1.55478	1.72959
HORVU.MOREX.r3.1HG0016310	1.22104	1.42267
HORVU.MOREX.r3.1HG0016740	1.22757	0.877457
HORVU.MOREX.r3.1HG0017240	0.485497	0.514005
HORVU.MOREX.r3.1HG0017250	0.90993	0.709198
HORVU.MOREX.r3.1HG0017420	8.49057	8.08848
HORVU.MOREX.r3.1HG0017720	1.33189	1.00406
HORVU.MOREX.r3.1HG0017980	1.78403	1.28996
HORVU.MOREX.r3.1HG0018190	0.72281	0.698484
HORVU.MOREX.r3.1HG0018260	1.27018	0.959386
HORVU.MOREX.r3.1HG0019100	1.23823	1.41313
HORVU.MOREX.r3.1HG0019260	0.875462	0.00624288
HORVU.MOREX.r3.1HG0019280	8.0334	7.32308
HORVU.MOREX.r3.1HG0019340	-1.09628	-1.54955
HORVU.MOREX.r3.1HG0019360	-0.594491	0.160668
HORVU.MOREX.r3.1HG0019650	1.39218	2.3905
HORVU.MOREX.r3.1HG0019730	0.702129	0.692622
HORVU.MOREX.r3.1HG0019920	0.623771	0.423838
HORVU.MOREX.r3.1HG0019980	-0.664898	-1.11379
HORVU.MOREX.r3.1HG0020440	6.09226	5.99973
HORVU.MOREX.r3.1HG0020450	9.28264	9.24516
HORVU.MOREX.r3.1HG0021240	-0.888096	-0.379006
HORVU.MOREX.r3.1HG0021360	1.52634	1.2735
HORVU.MOREX.r3.1HG0021390	3.84889	1.28981
HORVU.MOREX.r3.1HG0021870	0.824062	0.32584
HORVU.MOREX.r3.1HG0021970	2.45213	1.95635
HORVU.MOREX.r3.1HG0022440	0.761315	0.586053
HORVU.MOREX.r3.1HG0022780	-0.713714	-1.14689
HORVU.MOREX.r3.1HG0023660	-0.902565	-0.943474
HORVU.MOREX.r3.1HG0023870	-0.804405	-0.260942
HORVU.MOREX.r3.1HG0024040	-0.456013	-0.224237
HORVU.MOREX.r3.1HG0024090	-1.44217	-1.08191
HORVU.MOREX.r3.1HG0024140	-4.33336	-2.7397
HORVU.MOREX.r3.1HG0024350	-1.31115	-1.46755
HORVU.MOREX.r3.1HG0024440	-1.99541	-2.21061
HORVU.MOREX.r3.1HG0024710	-0.586399	-0.841854
HORVU.MOREX.r3.1HG0024860	-0.827283	-1.02633
HORVU.MOREX.r3.1HG0024880	0.48527	0.498168
HORVU.MOREX.r3.1HG0024900	-0.757415	-0.460157
HORVU.MOREX.r3.1HG0025050	-4.21982	-2.5986
HORVU.MOREX.r3.1HG0025900	-1.39286	-1.57865
HORVU.MOREX.r3.1HG0025990	0.832516	0.914569
HORVU.MOREX.r3.1HG0026010	-1.43593	-1.25021
HORVU.MOREX.r3.1HG0026030	-0.443893	-0.367895
HORVU.MOREX.r3.1HG0026430	-0.810108	-1.34549
HORVU.MOREX.r3.1HG0027090	0.985196	0.611633
HORVU.MOREX.r3.1HG0027640	2.98086	2.84915
HORVU.MOREX.r3.1HG0027650	3.47406	3.36875
HORVU.MOREX.r3.1HG0027940	-1.32096	-0.917181
HORVU.MOREX.r3.1HG0028110	1.15594	1.34795
HORVU.MOREX.r3.1HG0028250	1.38672	1.48439
HORVU.MOREX.r3.1HG0028280	-0.687091	-0.770621
HORVU.MOREX.r3.1HG0029280	0.499343	0.368797
HORVU.MOREX.r3.1HG0029490	-0.794052	-0.675649
HORVU.MOREX.r3.1HG0029730	0.769764	0.490848
HORVU.MOREX.r3.1HG0029910	1.46051	1.82247
HORVU.MOREX.r3.1HG0030720	0.959329	0.548956
HORVU.MOREX.r3.1HG0031260	-0.755361	-1.06944
HORVU.MOREX.r3.1HG0031730	1.48167	1.51928
HORVU.MOREX.r3.1HG0031980	-0.740398	-0.525722
HORVU.MOREX.r3.1HG0032140	-0.773676	-0.145054
HORVU.MOREX.r3.1HG0032470	-1.11532	-1.30993
HORVU.MOREX.r3.1HG0033350	0.756404	0.286222
HORVU.MOREX.r3.1HG0033540	-0.655017	-0.546371
HORVU.MOREX.r3.1HG0034100	1.49505	1.79872
HORVU.MOREX.r3.1HG0034230	0.656942	0.524951
HORVU.MOREX.r3.1HG0035350	-0.973319	-1.05342
HORVU.MOREX.r3.1HG0036390	1.28436	1.09494
HORVU.MOREX.r3.1HG0037670	-1.03194	-0.766773
HORVU.MOREX.r3.1HG0038190	0.877651	0.54276
HORVU.MOREX.r3.1HG0038590	0.673717	0.576253
HORVU.MOREX.r3.1HG0039230	-1.08468	-0.44173
HORVU.MOREX.r3.1HG0039390	3.03596	3.40058
HORVU.MOREX.r3.1HG0039860	1.9536	1.5929
HORVU.MOREX.r3.1HG0040000	-0.934727	-0.280721
HORVU.MOREX.r3.1HG0040640	3.51052	2.93483
HORVU.MOREX.r3.1HG0040790	1.04279	1.25691
HORVU.MOREX.r3.1HG0041230	2.40511	2.73486
HORVU.MOREX.r3.1HG0041280	-3.24203	-2.83271
HORVU.MOREX.r3.1HG0041380	4.60049	5.35329
HORVU.MOREX.r3.1HG0041580	-1.06733	-1.08492
HORVU.MOREX.r3.1HG0041590	-0.981321	-1.10438
HORVU.MOREX.r3.1HG0043670	-0.746636	-0.845444
HORVU.MOREX.r3.1HG0044070	2.29045	2.19609
HORVU.MOREX.r3.1HG0044290	2.62377	2.51024
HORVU.MOREX.r3.1HG0045830	-0.997506	-1.16381
HORVU.MOREX.r3.1HG0046020	1.90035	1.56819
HORVU.MOREX.r3.1HG0046180	1.16592	0.98432
HORVU.MOREX.r3.1HG0046190	1.33589	1.5478
HORVU.MOREX.r3.1HG0046230	-1.85919	-1.89815
HORVU.MOREX.r3.1HG0046300	-0.909544	-0.820844
HORVU.MOREX.r3.1HG0046330	2.46691	3.65943
HORVU.MOREX.r3.1HG0046400	3.221	3.12355
HORVU.MOREX.r3.1HG0046660	7.50683	7.70734
HORVU.MOREX.r3.1HG0046920	0.877648	1.25844
HORVU.MOREX.r3.1HG0047060	-0.836581	-1.17207
HORVU.MOREX.r3.1HG0047080	-0.7238	-1.29002
HORVU.MOREX.r3.1HG0047100	1.45115	1.7438
HORVU.MOREX.r3.1HG0047120	-1.93878	-1.13209
HORVU.MOREX.r3.1HG0047320	1.14461	1.12892
HORVU.MOREX.r3.1HG0047500	1.10211	1.71442
HORVU.MOREX.r3.1HG0047580	1.50281	1.10808
HORVU.MOREX.r3.1HG0047660	0.8492	0.730275
HORVU.MOREX.r3.1HG0048030	-0.648348	-0.312744
HORVU.MOREX.r3.1HG0048040	0.904215	1.08354
HORVU.MOREX.r3.1HG0048100	-0.786576	-0.395159
HORVU.MOREX.r3.1HG0048420	4.44451	5.34603
HORVU.MOREX.r3.1HG0048730	-1.23057	-1.06372
HORVU.MOREX.r3.1HG0048880	-1.93236	-1.46894
HORVU.MOREX.r3.1HG0049040	2.66602	2.52866
HORVU.MOREX.r3.1HG0049110	4.13485	4.16442
HORVU.MOREX.r3.1HG0049460	0.85811	1.09037
HORVU.MOREX.r3.1HG0049480	-1.094	-1.71782
HORVU.MOREX.r3.1HG0049500	4.56703	4.36221
HORVU.MOREX.r3.1HG0049580	-1.88684	-1.15709
HORVU.MOREX.r3.1HG0049910	2.12471	2.14803
HORVU.MOREX.r3.1HG0049980	-1.42462	-0.95909
HORVU.MOREX.r3.1HG0050310	-1.60904	-0.508833
HORVU.MOREX.r3.1HG0050330	0.899748	1.58263
HORVU.MOREX.r3.1HG0050570	-0.526057	-0.387361
HORVU.MOREX.r3.1HG0050670	-2.20337	-1.93697
HORVU.MOREX.r3.1HG0050850	0.589028	0.494109
HORVU.MOREX.r3.1HG0051100	-1.64838	-1.54984
HORVU.MOREX.r3.1HG0051180	-1.60384	-1.72151
HORVU.MOREX.r3.1HG0051310	0.610789	0.290018
HORVU.MOREX.r3.1HG0051450	-0.891004	-1.68967
HORVU.MOREX.r3.1HG0051670	0.726784	0.768489
HORVU.MOREX.r3.1HG0051740	2.33299	1.1832
HORVU.MOREX.r3.1HG0051750	3.76555	4.88632
HORVU.MOREX.r3.1HG0051800	7.94679	7.28811
HORVU.MOREX.r3.1HG0051860	3.04017	1.99778
HORVU.MOREX.r3.1HG0051870	3.03629	1.94872
HORVU.MOREX.r3.1HG0051880	6.87459	6.66392
HORVU.MOREX.r3.1HG0051890	4.00121	3.88559
HORVU.MOREX.r3.1HG0051910	2.82755	2.34773
HORVU.MOREX.r3.1HG0052110	0.864996	0.527385
HORVU.MOREX.r3.1HG0052290	0.855319	0.6883
HORVU.MOREX.r3.1HG0052510	0.831684	0.592166
HORVU.MOREX.r3.1HG0052640	0.612988	0.542891
HORVU.MOREX.r3.1HG0052690	1.11353	1.2785
HORVU.MOREX.r3.1HG0052790	-0.844333	-0.147044
HORVU.MOREX.r3.1HG0052810	-0.985184	-0.761429
HORVU.MOREX.r3.1HG0052930	0.864772	0.197817
HORVU.MOREX.r3.1HG0053120	0.719041	0.845077
HORVU.MOREX.r3.1HG0053570	0.926657	0.732001
HORVU.MOREX.r3.1HG0053670	-1.85421	-1.73706
HORVU.MOREX.r3.1HG0053890	-1.05353	-1.57989
HORVU.MOREX.r3.1HG0053900	-0.61891	-0.418898
HORVU.MOREX.r3.1HG0054000	-1.03603	-1.02075
HORVU.MOREX.r3.1HG0054010	0.981825	0.928802
HORVU.MOREX.r3.1HG0054070	1.57491	1.92792
HORVU.MOREX.r3.1HG0054160	2.83987	3.14518
HORVU.MOREX.r3.1HG0054270	-1.7995	-1.08507
HORVU.MOREX.r3.1HG0054510	2.23063	2.09699
HORVU.MOREX.r3.1HG0054530	-1.13314	-0.662286
HORVU.MOREX.r3.1HG0054790	1.01781	0.513417
HORVU.MOREX.r3.1HG0054870	1.10478	0.652133
HORVU.MOREX.r3.1HG0054940	0.899019	0.77186
HORVU.MOREX.r3.1HG0054950	2.97	3.97694
HORVU.MOREX.r3.1HG0055430	4.92725	4.38153
HORVU.MOREX.r3.1HG0055550	1.426	1.58706
HORVU.MOREX.r3.1HG0056240	2.97812	2.93179
HORVU.MOREX.r3.1HG0056570	-1.56446	-0.283245
HORVU.MOREX.r3.1HG0056670	1.07598	1.16448
HORVU.MOREX.r3.1HG0057040	-0.774423	-0.818644
HORVU.MOREX.r3.1HG0057310	1.11615	1.28153
HORVU.MOREX.r3.1HG0057350	2.31221	2.23767
HORVU.MOREX.r3.1HG0057410	0.801737	0.578643
HORVU.MOREX.r3.1HG0057570	-2.40609	-2.59506
HORVU.MOREX.r3.1HG0057610	0.748102	0.896736
HORVU.MOREX.r3.1HG0057680	1.12934	1.19255
HORVU.MOREX.r3.1HG0057740	-0.771266	-0.462124
HORVU.MOREX.r3.1HG0057820	-1.41179	-0.080465
HORVU.MOREX.r3.1HG0057910	0.434746	0.507248
HORVU.MOREX.r3.1HG0058270	-1.6465	-1.49536
HORVU.MOREX.r3.1HG0058280	-1.32231	-1.77211
HORVU.MOREX.r3.1HG0058310	1.02625	0.860915
HORVU.MOREX.r3.1HG0058320	1.08796	1.06071
HORVU.MOREX.r3.1HG0058690	4.38547	5.06259
HORVU.MOREX.r3.1HG0058730	1.36896	1.36017
HORVU.MOREX.r3.1HG0058930	2.65025	2.09981
HORVU.MOREX.r3.1HG0059230	0.787788	0.439492
HORVU.MOREX.r3.1HG0059290	2.61293	2.17537
HORVU.MOREX.r3.1HG0059300	2.14637	2.58489
HORVU.MOREX.r3.1HG0059600	0.60982	0.958001
HORVU.MOREX.r3.1HG0059680	4.76341	4.70633
HORVU.MOREX.r3.1HG0059740	1.37224	1.29759
HORVU.MOREX.r3.1HG0059760	-0.663772	-0.853627
HORVU.MOREX.r3.1HG0060200	3.98699	3.65972
HORVU.MOREX.r3.1HG0061070	-0.948787	-1.67349
HORVU.MOREX.r3.1HG0061100	1.14435	1.11013
HORVU.MOREX.r3.1HG0061710	-0.696808	-0.411123
HORVU.MOREX.r3.1HG0061730	1.39946	1.74602
HORVU.MOREX.r3.1HG0061880	-0.883239	-0.766773
HORVU.MOREX.r3.1HG0062050	1.17599	1.24782
HORVU.MOREX.r3.1HG0062070	-0.766681	-0.628136
HORVU.MOREX.r3.1HG0062390	1.12841	0.631369
HORVU.MOREX.r3.1HG0062420	2.24016	2.38638
HORVU.MOREX.r3.1HG0062640	0.519892	0.311722
HORVU.MOREX.r3.1HG0062810	-1.06486	-0.785103
HORVU.MOREX.r3.1HG0062840	0.883169	0.584531
HORVU.MOREX.r3.1HG0062870	-1.26744	-0.813207
HORVU.MOREX.r3.1HG0062900	4.31499	2.40192
HORVU.MOREX.r3.1HG0063020	-1.28621	-1.27838
HORVU.MOREX.r3.1HG0063330	3.59554	3.0139
HORVU.MOREX.r3.1HG0063430	1.69241	2.17635
HORVU.MOREX.r3.1HG0063450	-0.99998	-0.739642
HORVU.MOREX.r3.1HG0063630	3.44783	3.61846
HORVU.MOREX.r3.1HG0063720	0.815447	0.279043
HORVU.MOREX.r3.1HG0063980	6.14186	6.51696
HORVU.MOREX.r3.1HG0064020	-0.874306	-0.72764
HORVU.MOREX.r3.1HG0064030	-0.888311	-1.17913
HORVU.MOREX.r3.1HG0064060	5.9086	6.00801
HORVU.MOREX.r3.1HG0064240	-0.461289	-0.269211
HORVU.MOREX.r3.1HG0064390	1.41698	1.82554
HORVU.MOREX.r3.1HG0064570	1.80663	2.04092
HORVU.MOREX.r3.1HG0064600	-0.677298	-0.97713
HORVU.MOREX.r3.1HG0064890	1.2834	0.467197
HORVU.MOREX.r3.1HG0064900	0.936357	1.08201
HORVU.MOREX.r3.1HG0064910	4.38256	4.82845
HORVU.MOREX.r3.1HG0065060	-1.2781	-2.43379
HORVU.MOREX.r3.1HG0065130	3.16251	2.76281
HORVU.MOREX.r3.1HG0065360	0.590872	0.64749
HORVU.MOREX.r3.1HG0065400	9.18674	9.01856
HORVU.MOREX.r3.1HG0065410	-1.02288	-1.34206
HORVU.MOREX.r3.1HG0065490	-0.614441	-0.49097
HORVU.MOREX.r3.1HG0065500	-1.46086	-1.72693
HORVU.MOREX.r3.1HG0065530	-0.615822	-0.284614
HORVU.MOREX.r3.1HG0065990	-1.43705	-1.51213
HORVU.MOREX.r3.1HG0066240	0.75497	0.645505
HORVU.MOREX.r3.1HG0066260	-1.45742	-1.4388
HORVU.MOREX.r3.1HG0066390	-1.01432	-0.215576
HORVU.MOREX.r3.1HG0066620	1.63246	1.77708
HORVU.MOREX.r3.1HG0066680	2.72935	2.23029
HORVU.MOREX.r3.1HG0066990	0.86895	0.297482
HORVU.MOREX.r3.1HG0067010	1.11534	1.20137
HORVU.MOREX.r3.1HG0067140	1.42758	1.31916
HORVU.MOREX.r3.1HG0067160	-1.10057	-2.60513
HORVU.MOREX.r3.1HG0067180	2.53675	3.10629
HORVU.MOREX.r3.1HG0067190	2.66034	2.96391
HORVU.MOREX.r3.1HG0067230	0.785287	0.579412
HORVU.MOREX.r3.1HG0067250	-0.471649	-0.470833
HORVU.MOREX.r3.1HG0067260	2.78736	2.19413
HORVU.MOREX.r3.1HG0067310	-0.93556	-0.777389
HORVU.MOREX.r3.1HG0067700	-1.63656	-1.64093
HORVU.MOREX.r3.1HG0067890	-0.71624	-0.626891
HORVU.MOREX.r3.1HG0067900	-2.03216	-2.30782
HORVU.MOREX.r3.1HG0067930	-3.43293	-0.606493
HORVU.MOREX.r3.1HG0068040	1.49101	1.10889
HORVU.MOREX.r3.1HG0068180	6.40024	6.6815
HORVU.MOREX.r3.1HG0068240	2.2592	1.78438
HORVU.MOREX.r3.1HG0068410	-1.0083	-1.79924
HORVU.MOREX.r3.1HG0068480	2.01976	2.91672
HORVU.MOREX.r3.1HG0068710	0.889343	1.29303
HORVU.MOREX.r3.1HG0068810	-0.799491	-0.308396
HORVU.MOREX.r3.1HG0068880	-0.779493	-0.612105
HORVU.MOREX.r3.1HG0069010	1.81864	-0.133862
HORVU.MOREX.r3.1HG0069130	-1.9861	-1.12948
HORVU.MOREX.r3.1HG0069380	-1.23894	-1.99303
HORVU.MOREX.r3.1HG0069460	1.12041	0.81877
HORVU.MOREX.r3.1HG0069570	-1.15752	-0.878603
HORVU.MOREX.r3.1HG0069750	-0.637713	-0.501741
HORVU.MOREX.r3.1HG0069770	-1.40101	-1.23494
HORVU.MOREX.r3.1HG0069950	0.824623	0.45196
HORVU.MOREX.r3.1HG0070000	-0.929503	-0.206512
HORVU.MOREX.r3.1HG0070060	-1.11257	-0.698718
HORVU.MOREX.r3.1HG0070290	1.12427	1.23024
HORVU.MOREX.r3.1HG0070430	1.18582	1.46103
HORVU.MOREX.r3.1HG0070560	5.81738	7.68076
HORVU.MOREX.r3.1HG0071020	2.37482	1.66518
HORVU.MOREX.r3.1HG0071210	2.90312	2.47047
HORVU.MOREX.r3.1HG0071400	1.95785	2.46884
HORVU.MOREX.r3.1HG0071420	0.950496	0.658228
HORVU.MOREX.r3.1HG0071460	-0.969765	-0.866018
HORVU.MOREX.r3.1HG0071500	6.45564	6.58241
HORVU.MOREX.r3.1HG0071620	1.02443	0.739416
HORVU.MOREX.r3.1HG0071740	-1.54489	-1.45693
HORVU.MOREX.r3.1HG0071800	-1.01405	-1.409
HORVU.MOREX.r3.1HG0072060	2.60613	2.57299
HORVU.MOREX.r3.1HG0072150	1.73209	0.900377
HORVU.MOREX.r3.1HG0072170	8.13664	6.75597
HORVU.MOREX.r3.1HG0072430	-1.5189	-0.946079
HORVU.MOREX.r3.1HG0072730	3.06201	4.1923
HORVU.MOREX.r3.1HG0072750	-2.41902	-2.05699
HORVU.MOREX.r3.1HG0073070	-0.946696	-0.237296
HORVU.MOREX.r3.1HG0073330	-0.810693	-0.256573
HORVU.MOREX.r3.1HG0073500	-7.34897	-2.25898
HORVU.MOREX.r3.1HG0073510	0.622435	0.591612
HORVU.MOREX.r3.1HG0073560	-0.798984	-0.641025
HORVU.MOREX.r3.1HG0073650	1.74836	1.58067
HORVU.MOREX.r3.1HG0073770	-1.31444	-2.00638
HORVU.MOREX.r3.1HG0073840	-1.52319	-1.428
HORVU.MOREX.r3.1HG0073850	1.03373	1.06067
HORVU.MOREX.r3.1HG0073870	1.79769	1.90741
HORVU.MOREX.r3.1HG0074020	-1.36139	-0.734378
HORVU.MOREX.r3.1HG0074210	2.34075	2.29048
HORVU.MOREX.r3.1HG0074250	-1.0952	-0.617338
HORVU.MOREX.r3.1HG0074280	-1.72354	-1.2701
HORVU.MOREX.r3.1HG0074390	-1.18806	-1.13393
HORVU.MOREX.r3.1HG0074420	-1.07427	-0.975198
HORVU.MOREX.r3.1HG0074900	0.869902	-0.0229871
HORVU.MOREX.r3.1HG0075380	-1.11812	-1.98878
HORVU.MOREX.r3.1HG0075630	-1.29276	-1.65164
HORVU.MOREX.r3.1HG0075800	3.44385	3.16809
HORVU.MOREX.r3.1HG0075850	2.1541	1.50442
HORVU.MOREX.r3.1HG0076070	-1.52756	-1.12432
HORVU.MOREX.r3.1HG0076150	-4.34857	-3.3883
HORVU.MOREX.r3.1HG0076400	3.77834	4.31265
HORVU.MOREX.r3.1HG0076590	1.28333	0.0557734
HORVU.MOREX.r3.1HG0076600	1.29685	1.00054
HORVU.MOREX.r3.1HG0076630	3.39338	1.80666
HORVU.MOREX.r3.1HG0076820	-1.66836	-1.55632
HORVU.MOREX.r3.1HG0077210	-0.818601	-1.05514
HORVU.MOREX.r3.1HG0077280	0.932345	1.19462
HORVU.MOREX.r3.1HG0077330	6.90251	7.41992
HORVU.MOREX.r3.1HG0077410	4.35759	4.31435
HORVU.MOREX.r3.1HG0077940	1.69991	0.89184
HORVU.MOREX.r3.1HG0078000	1.60067	1.60799
HORVU.MOREX.r3.1HG0078590	0.997091	1.28146
HORVU.MOREX.r3.1HG0078910	1.74201	1.61736
HORVU.MOREX.r3.1HG0079070	-0.905608	-0.700765
HORVU.MOREX.r3.1HG0079120	-1.33102	-0.963838
HORVU.MOREX.r3.1HG0079430	6.18317	6.07601
HORVU.MOREX.r3.1HG0079460	4.5053	4.11099
HORVU.MOREX.r3.1HG0079470	8.40215	7.78574
HORVU.MOREX.r3.1HG0079500	6.22616	4.45883
HORVU.MOREX.r3.1HG0079660	0.655265	0.301091
HORVU.MOREX.r3.1HG0079700	-1.23327	-1.63791
HORVU.MOREX.r3.1HG0079830	-3.44584	-2.81722
HORVU.MOREX.r3.1HG0079870	-1.12708	-0.762005
HORVU.MOREX.r3.1HG0079980	4.0265	3.25277
HORVU.MOREX.r3.1HG0080010	3.81967	2.645
HORVU.MOREX.r3.1HG0080020	1.95526	2.10562
HORVU.MOREX.r3.1HG0080140	1.93632	1.75235
HORVU.MOREX.r3.1HG0080620	1.20688	1.62981
HORVU.MOREX.r3.1HG0080630	2.23727	2.25585
HORVU.MOREX.r3.1HG0080890	1.40805	1.74893
HORVU.MOREX.r3.1HG0080940	2.59213	4.14238
HORVU.MOREX.r3.1HG0081000	0.70639	0.999466
HORVU.MOREX.r3.1HG0081060	-0.603891	-0.183219
HORVU.MOREX.r3.1HG0081110	1.4838	2.00422
HORVU.MOREX.r3.1HG0081380	4.6912	5.11589
HORVU.MOREX.r3.1HG0081540	-1.22861	-0.883503
HORVU.MOREX.r3.1HG0081680	4.11859	3.17051
HORVU.MOREX.r3.1HG0081740	-1.50115	-0.288004
HORVU.MOREX.r3.1HG0081980	1.69835	1.02015
HORVU.MOREX.r3.1HG0082040	9.93323	9.02656
HORVU.MOREX.r3.1HG0082050	-0.705562	-0.361337
HORVU.MOREX.r3.1HG0082120	4.1479	4.1777
HORVU.MOREX.r3.1HG0082510	-0.912736	-0.605236
HORVU.MOREX.r3.1HG0082570	0.905293	0.666141
HORVU.MOREX.r3.1HG0082740	3.56137	3.48157
HORVU.MOREX.r3.1HG0082770	-0.856492	-0.228541
HORVU.MOREX.r3.1HG0082790	-2.02509	-1.38751
HORVU.MOREX.r3.1HG0082810	1.32953	0.934987
HORVU.MOREX.r3.1HG0083130	8.78647	7.87576
HORVU.MOREX.r3.1HG0083250	-1.44504	-1.20169
HORVU.MOREX.r3.1HG0083440	1.23145	1.57132
HORVU.MOREX.r3.1HG0083520	2.76442	2.62547
HORVU.MOREX.r3.1HG0083720	1.57732	0.685535
HORVU.MOREX.r3.1HG0083730	-1.30683	-1.10638
HORVU.MOREX.r3.1HG0083780	4.30111	3.53674
HORVU.MOREX.r3.1HG0084120	3.44991	3.07535
HORVU.MOREX.r3.1HG0084160	1.08682	1.39262
HORVU.MOREX.r3.1HG0084330	3.40553	4.5816
HORVU.MOREX.r3.1HG0084360	0.640099	0.985141
HORVU.MOREX.r3.1HG0084390	2.03574	1.31445
HORVU.MOREX.r3.1HG0084770	-0.615915	-0.491324
HORVU.MOREX.r3.1HG0084950	1.40239	0.167434
HORVU.MOREX.r3.1HG0084970	1.1755	1.3067
HORVU.MOREX.r3.1HG0084990	-0.686298	-0.816623
HORVU.MOREX.r3.1HG0085100	-2.49883	-2.53175
HORVU.MOREX.r3.1HG0085160	-1.73236	-1.2276
HORVU.MOREX.r3.1HG0085250	1.24955	0.613465
HORVU.MOREX.r3.1HG0085380	1.60129	1.63195
HORVU.MOREX.r3.1HG0085420	-0.722912	-0.506666
HORVU.MOREX.r3.1HG0085640	1.77541	1.96256
HORVU.MOREX.r3.1HG0085690	-0.626636	-0.218576
HORVU.MOREX.r3.1HG0085710	8.6475	8.43489
HORVU.MOREX.r3.1HG0085780	8.49561	8.3163
HORVU.MOREX.r3.1HG0085810	1.89977	1.48254
HORVU.MOREX.r3.1HG0085920	2.19514	2.1191
HORVU.MOREX.r3.1HG0086260	5.4375	5.56866
HORVU.MOREX.r3.1HG0086350	1.08108	1.09928
HORVU.MOREX.r3.1HG0086530	-1.43025	-1.73969
HORVU.MOREX.r3.1HG0086540	-1.06997	-0.573769
HORVU.MOREX.r3.1HG0086810	-0.720479	-0.514195
HORVU.MOREX.r3.1HG0086920	0.747118	0.779281
HORVU.MOREX.r3.1HG0086940	-0.729889	-0.577621
HORVU.MOREX.r3.1HG0087050	-2.30621	-2.41407
HORVU.MOREX.r3.1HG0087270	-1.62579	-2.23903
HORVU.MOREX.r3.1HG0087330	7.09504	7.31644
HORVU.MOREX.r3.1HG0087340	4.3459	4.00098
HORVU.MOREX.r3.1HG0087360	-0.811326	-0.453512
HORVU.MOREX.r3.1HG0087450	0.897247	0.912515
HORVU.MOREX.r3.1HG0087590	1.72283	2.12798
HORVU.MOREX.r3.1HG0087670	-1.26072	-1.0645
HORVU.MOREX.r3.1HG0087820	-1.10211	-1.5816
HORVU.MOREX.r3.1HG0087850	1.8885	1.13265
HORVU.MOREX.r3.1HG0087910	5.99365	6.1949
HORVU.MOREX.r3.1HG0087960	-0.615481	-0.306937
HORVU.MOREX.r3.1HG0088310	0.949698	0.513917
HORVU.MOREX.r3.1HG0088330	-1.41777	-0.553665
HORVU.MOREX.r3.1HG0088500	0.55985	0.428218
HORVU.MOREX.r3.1HG0088870	0.701497	0.707251
HORVU.MOREX.r3.1HG0089440	1.88499	0.932734
HORVU.MOREX.r3.1HG0089590	0.689847	0.568963
HORVU.MOREX.r3.1HG0089690	-6.21631	-3.75369
HORVU.MOREX.r3.1HG0089770	6.3566	9.31132
HORVU.MOREX.r3.1HG0089980	-0.952474	-0.816771
HORVU.MOREX.r3.1HG0090010	3.64018	3.67323
HORVU.MOREX.r3.1HG0090030	-1.87024	-1.84943
HORVU.MOREX.r3.1HG0090130	-4.7643	-4.47244
HORVU.MOREX.r3.1HG0090140	2.09835	2.43846
HORVU.MOREX.r3.1HG0090320	1.34551	-0.22994
HORVU.MOREX.r3.1HG0090410	-1.22218	-1.51963
HORVU.MOREX.r3.1HG0090510	-1.19512	-1.01331
HORVU.MOREX.r3.1HG0090670	4.93936	4.53817
HORVU.MOREX.r3.1HG0090930	-0.521152	0.138258
HORVU.MOREX.r3.1HG0090940	-0.842011	-0.827097
HORVU.MOREX.r3.1HG0091000	1.65553	2.19728
HORVU.MOREX.r3.1HG0091020	3.43598	3.00736
HORVU.MOREX.r3.1HG0091080	3.01264	3.16745
HORVU.MOREX.r3.1HG0091160	-1.24777	-1.33693
HORVU.MOREX.r3.1HG0091390	2.33992	1.92886
HORVU.MOREX.r3.1HG0091430	2.44382	3.30516
HORVU.MOREX.r3.1HG0091610	-0.376385	-0.334891
HORVU.MOREX.r3.1HG0091670	-0.909345	-0.586621
HORVU.MOREX.r3.1HG0091990	-7.1188	-5.38836
HORVU.MOREX.r3.1HG0092020	-1.36325	-1.69111
HORVU.MOREX.r3.1HG0092140	0.862696	0.436905
HORVU.MOREX.r3.1HG0092170	-2.74376	-1.97522
HORVU.MOREX.r3.1HG0092730	-1.11228	-0.897329
HORVU.MOREX.r3.1HG0092830	5.40464	5.49807
HORVU.MOREX.r3.1HG0092880	0.724744	0.641091
HORVU.MOREX.r3.1HG0092910	5.67749	4.79797
HORVU.MOREX.r3.1HG0093280	1.87756	2.21073
HORVU.MOREX.r3.1HG0093340	-6.28247	-9.28295
HORVU.MOREX.r3.1HG0093550	2.45679	2.48508
HORVU.MOREX.r3.1HG0093740	2.83394	1.43754
HORVU.MOREX.r3.1HG0093870	3.15351	2.30175
HORVU.MOREX.r3.1HG0094030	1.26603	1.53923
HORVU.MOREX.r3.1HG0094050	-0.83509	-1.10878
HORVU.MOREX.r3.1HG0094120	-1.33349	-1.33553
HORVU.MOREX.r3.1HG0094160	-1.61529	-2.04176
HORVU.MOREX.r3.1HG0094480	-1.50932	-0.549397
HORVU.MOREX.r3.1HG0094710	0.637194	0.464498
HORVU.MOREX.r3.1HG0094920	-1.73301	-0.664079
HORVU.MOREX.r3.1HG0094930	1.02103	0.747366
HORVU.MOREX.r3.1HG0095170	1.80761	2.74011
HORVU.MOREX.r3.1HG0095360	2.96609	3.74375
HORVU.MOREX.r3.2HG0095500	5.11946	5.83674
HORVU.MOREX.r3.2HG0095620	-0.603816	-0.505691
HORVU.MOREX.r3.2HG0095990	0.871245	1.04174
HORVU.MOREX.r3.2HG0096180	0.757728	0.928569
HORVU.MOREX.r3.2HG0096310	2.07578	1.40563
HORVU.MOREX.r3.2HG0096490	-0.79472	-1.02026
HORVU.MOREX.r3.2HG0096750	3.93781	3.98054
HORVU.MOREX.r3.2HG0097040	0.857333	1.4133
HORVU.MOREX.r3.2HG0097390	-1.04134	-1.15786
HORVU.MOREX.r3.2HG0097480	-3.47077	0.0894764
HORVU.MOREX.r3.2HG0097600	1.35073	1.00191
HORVU.MOREX.r3.2HG0098040	4.42784	3.71682
HORVU.MOREX.r3.2HG0099040	-1.50905	-1.34514
HORVU.MOREX.r3.2HG0099060	-2.84893	-2.62929
HORVU.MOREX.r3.2HG0099170	1.31858	0.741959
HORVU.MOREX.r3.2HG0099260	-0.699169	-0.039467
HORVU.MOREX.r3.2HG0099280	2.25786	0.816882
HORVU.MOREX.r3.2HG0099350	2.40546	1.62353
HORVU.MOREX.r3.2HG0099360	3.49527	4.37051
HORVU.MOREX.r3.2HG0099420	4.1925	4.48006
HORVU.MOREX.r3.2HG0099480	3.98298	4.80995
HORVU.MOREX.r3.2HG0099570	3.47241	4.58359
HORVU.MOREX.r3.2HG0099640	5.158	5.83216
HORVU.MOREX.r3.2HG0099920	-1.12943	-1.55391
HORVU.MOREX.r3.2HG0100180	-0.895182	-1.09015
HORVU.MOREX.r3.2HG0100190	-1.02119	-1.30024
HORVU.MOREX.r3.2HG0100260	-1.40548	-1.83315
HORVU.MOREX.r3.2HG0100570	1.04978	0.365068
HORVU.MOREX.r3.2HG0100640	1.73693	2.96755
HORVU.MOREX.r3.2HG0100660	-0.690413	-0.328869
HORVU.MOREX.r3.2HG0100760	0.650232	0.524879
HORVU.MOREX.r3.2HG0101720	-2.68617	-2.55731
HORVU.MOREX.r3.2HG0101810	-2.48211	-5.49029
HORVU.MOREX.r3.2HG0101890	4.94685	5.97921
HORVU.MOREX.r3.2HG0102150	3.04452	2.80486
HORVU.MOREX.r3.2HG0102500	-1.1678	-1.62156
HORVU.MOREX.r3.2HG0102600	-0.771231	-0.551367
HORVU.MOREX.r3.2HG0103170	2.00249	1.88579
HORVU.MOREX.r3.2HG0103630	2.6767	2.76534
HORVU.MOREX.r3.2HG0103720	-0.983718	-0.857347
HORVU.MOREX.r3.2HG0104650	-1.29168	-1.53678
HORVU.MOREX.r3.2HG0104760	-3.69721	-4.41342
HORVU.MOREX.r3.2HG0104780	-3.96873	-4.09951
HORVU.MOREX.r3.2HG0104810	-3.61073	-3.91395
HORVU.MOREX.r3.2HG0105790	4.86222	4.07433
HORVU.MOREX.r3.2HG0106290	3.06887	3.16483
HORVU.MOREX.r3.2HG0106350	2.21026	1.91816
HORVU.MOREX.r3.2HG0106380	0.92994	1.01399
HORVU.MOREX.r3.2HG0106390	6.80011	6.51153
HORVU.MOREX.r3.2HG0106450	8.4027	8.10494
HORVU.MOREX.r3.2HG0106640	1.78971	1.86741
HORVU.MOREX.r3.2HG0107100	-0.530128	-0.288906
HORVU.MOREX.r3.2HG0107270	6.28283	6.45059
HORVU.MOREX.r3.2HG0107420	0.837094	0.496783
HORVU.MOREX.r3.2HG0107740	-0.870444	-0.610354
HORVU.MOREX.r3.2HG0107940	2.96816	3.19695
HORVU.MOREX.r3.2HG0108020	-1.29704	-1.81324
HORVU.MOREX.r3.2HG0108120	0.506908	0.668874
HORVU.MOREX.r3.2HG0108200	1.86825	1.84024
HORVU.MOREX.r3.2HG0108360	-1.15552	-1.34499
HORVU.MOREX.r3.2HG0108460	0.799062	0.554541
HORVU.MOREX.r3.2HG0108630	-0.68845	-1.15178
HORVU.MOREX.r3.2HG0109150	2.41919	0.726122
HORVU.MOREX.r3.2HG0109180	1.94924	1.4525
HORVU.MOREX.r3.2HG0109280	-0.972618	-0.307388
HORVU.MOREX.r3.2HG0109400	-1.23456	-1.75019
HORVU.MOREX.r3.2HG0109530	-1.34474	-1.13044
HORVU.MOREX.r3.2HG0109660	1.16076	1.22342
HORVU.MOREX.r3.2HG0109860	5.60617	5.77781
HORVU.MOREX.r3.2HG0110140	1.10336	0.818124
HORVU.MOREX.r3.2HG0110850	3.15536	3.38779
HORVU.MOREX.r3.2HG0111290	1.82336	1.60148
HORVU.MOREX.r3.2HG0111350	1.30002	1.41757
HORVU.MOREX.r3.2HG0111370	3.44767	3.43081
HORVU.MOREX.r3.2HG0111410	2.15881	2.06322
HORVU.MOREX.r3.2HG0111450	-1.04083	-1.27226
HORVU.MOREX.r3.2HG0111610	-0.903478	-0.648618
HORVU.MOREX.r3.2HG0111820	4.9997	3.37571
HORVU.MOREX.r3.2HG0112110	1.98244	1.34957
HORVU.MOREX.r3.2HG0112170	-1.01484	-1.03657
HORVU.MOREX.r3.2HG0112530	-1.50781	-1.26009
HORVU.MOREX.r3.2HG0112560	10.2521	8.933
HORVU.MOREX.r3.2HG0112830	3.28916	2.85991
HORVU.MOREX.r3.2HG0112850	3.11982	2.89466
HORVU.MOREX.r3.2HG0112920	0.720304	0.565832
HORVU.MOREX.r3.2HG0113180	-0.750206	-0.616056
HORVU.MOREX.r3.2HG0113190	-1.31987	-0.758295
HORVU.MOREX.r3.2HG0113270	-0.626733	-2.23361
HORVU.MOREX.r3.2HG0113330	-0.866532	-0.962314
HORVU.MOREX.r3.2HG0113580	-0.672819	-0.0951119
HORVU.MOREX.r3.2HG0113610	5.19652	5.1396
HORVU.MOREX.r3.2HG0113700	-0.948982	-0.899475
HORVU.MOREX.r3.2HG0113740	-1.16161	-1.05956
HORVU.MOREX.r3.2HG0113750	-2.12934	-2.19945
HORVU.MOREX.r3.2HG0113810	-1.87959	-1.65639
HORVU.MOREX.r3.2HG0114050	7.95139	7.30131
HORVU.MOREX.r3.2HG0114130	-1.10381	-0.564078
HORVU.MOREX.r3.2HG0114290	0.589994	0.939895
HORVU.MOREX.r3.2HG0114390	2.21918	1.1091
HORVU.MOREX.r3.2HG0114930	0.81151	1.10045
HORVU.MOREX.r3.2HG0115090	-0.62078	-0.505416
HORVU.MOREX.r3.2HG0115220	-1.33161	-2.21405
HORVU.MOREX.r3.2HG0115250	1.0227	1.23755
HORVU.MOREX.r3.2HG0115400	-0.589674	-0.778323
HORVU.MOREX.r3.2HG0115410	-2.19628	-3.80584
HORVU.MOREX.r3.2HG0115850	1.67911	1.81341
HORVU.MOREX.r3.2HG0116210	-0.568446	-0.243276
HORVU.MOREX.r3.2HG0116320	-0.858948	-0.621052
HORVU.MOREX.r3.2HG0116380	1.68819	0.894763
HORVU.MOREX.r3.2HG0116700	1.16083	1.32107
HORVU.MOREX.r3.2HG0116740	-2.7469	-2.45982
HORVU.MOREX.r3.2HG0117200	1.12978	0.648149
HORVU.MOREX.r3.2HG0117610	-2.4245	-1.7488
HORVU.MOREX.r3.2HG0117660	3.60123	3.53976
HORVU.MOREX.r3.2HG0117980	-0.683255	-0.535764
HORVU.MOREX.r3.2HG0118000	0.441316	0.314558
HORVU.MOREX.r3.2HG0119090	3.18837	2.5668
HORVU.MOREX.r3.2HG0119120	-0.827039	-1.13203
HORVU.MOREX.r3.2HG0119150	-0.919128	-0.731926
HORVU.MOREX.r3.2HG0119180	-0.755598	-0.233905
HORVU.MOREX.r3.2HG0119200	-0.673541	-0.612809
HORVU.MOREX.r3.2HG0119270	-2.83015	-2.47839
HORVU.MOREX.r3.2HG0119520	1.19873	1.57854
HORVU.MOREX.r3.2HG0120030	1.28784	1.38476
HORVU.MOREX.r3.2HG0120210	-1.16501	-0.854154
HORVU.MOREX.r3.2HG0120760	1.45193	0.697208
HORVU.MOREX.r3.2HG0120870	2.42059	2.48543
HORVU.MOREX.r3.2HG0121000	-1.23075	-0.820674
HORVU.MOREX.r3.2HG0121170	1.82435	2.06145
HORVU.MOREX.r3.2HG0121300	1.11123	0.678494
HORVU.MOREX.r3.2HG0121320	0.893093	0.879659
HORVU.MOREX.r3.2HG0121380	4.57068	4.57819
HORVU.MOREX.r3.2HG0121410	6.32	6.19673
HORVU.MOREX.r3.2HG0121570	1.17086	1.42434
HORVU.MOREX.r3.2HG0121630	1.29546	0.619827
HORVU.MOREX.r3.2HG0122100	-3.51266	-2.86627
HORVU.MOREX.r3.2HG0122110	-1.09153	-0.730378
HORVU.MOREX.r3.2HG0122360	0.80622	0.61756
HORVU.MOREX.r3.2HG0122400	-1.08267	-0.334714
HORVU.MOREX.r3.2HG0122470	1.13015	0.936863
HORVU.MOREX.r3.2HG0122480	5.52961	5.02292
HORVU.MOREX.r3.2HG0122530	5.53362	5.49361
HORVU.MOREX.r3.2HG0122600	5.18312	5.6372
HORVU.MOREX.r3.2HG0122620	4.03048	3.81972
HORVU.MOREX.r3.2HG0122660	0.89168	1.328
HORVU.MOREX.r3.2HG0123040	-5.36532	0.316839
HORVU.MOREX.r3.2HG0123800	-0.546156	-0.131586
HORVU.MOREX.r3.2HG0123910	-0.553983	-0.597115
HORVU.MOREX.r3.2HG0124110	1.54412	1.07956
HORVU.MOREX.r3.2HG0124150	-0.790398	-0.820402
HORVU.MOREX.r3.2HG0124450	1.66703	1.74187
HORVU.MOREX.r3.2HG0124560	-0.74301	-0.471068
HORVU.MOREX.r3.2HG0124870	0.723327	0.808645
HORVU.MOREX.r3.2HG0125270	2.88763	2.42322
HORVU.MOREX.r3.2HG0125430	0.735362	0.719589
HORVU.MOREX.r3.2HG0125550	-0.860485	-0.62736
HORVU.MOREX.r3.2HG0125630	0.928587	1.28718
HORVU.MOREX.r3.2HG0125660	1.73584	1.62169
HORVU.MOREX.r3.2HG0125840	0.955189	0.966586
HORVU.MOREX.r3.2HG0125880	1.7317	2.25638
HORVU.MOREX.r3.2HG0126090	-0.773928	-1.13444
HORVU.MOREX.r3.2HG0126160	-0.587831	-0.406026
HORVU.MOREX.r3.2HG0126220	-0.668429	-0.590224
HORVU.MOREX.r3.2HG0126270	-1.34187	-0.884611
HORVU.MOREX.r3.2HG0126280	0.860254	1.30565
HORVU.MOREX.r3.2HG0126380	-0.803847	-0.450022
HORVU.MOREX.r3.2HG0126450	3.74502	3.75383
HORVU.MOREX.r3.2HG0126520	-1.58765	-1.19612
HORVU.MOREX.r3.2HG0126780	0.541153	0.611749
HORVU.MOREX.r3.2HG0126880	1.03236	1.0811
HORVU.MOREX.r3.2HG0127020	2.34396	2.47947
HORVU.MOREX.r3.2HG0127090	-2.45841	-2.35466
HORVU.MOREX.r3.2HG0127410	-1.33155	-1.07839
HORVU.MOREX.r3.2HG0127420	4.46214	3.80024
HORVU.MOREX.r3.2HG0127530	-1.18914	-0.188609
HORVU.MOREX.r3.2HG0127980	-0.950893	-0.971742
HORVU.MOREX.r3.2HG0128490	-0.581549	-0.504815
HORVU.MOREX.r3.2HG0128600	1.72545	0.89231
HORVU.MOREX.r3.2HG0128680	-0.877592	-0.953833
HORVU.MOREX.r3.2HG0128980	1.89567	1.4038
HORVU.MOREX.r3.2HG0129400	1.40284	0.698496
HORVU.MOREX.r3.2HG0129590	0.930255	1.09569
HORVU.MOREX.r3.2HG0129780	1.32669	1.50907
HORVU.MOREX.r3.2HG0130210	9.24835	8.4198
HORVU.MOREX.r3.2HG0130600	-0.546773	-0.403281
HORVU.MOREX.r3.2HG0130620	-1.38641	-1.59048
HORVU.MOREX.r3.2HG0130740	2.75379	2.40371
HORVU.MOREX.r3.2HG0130770	-0.810271	-0.809953
HORVU.MOREX.r3.2HG0131170	3.15896	3.54343
HORVU.MOREX.r3.2HG0131280	-2.82774	-1.04887
HORVU.MOREX.r3.2HG0131350	1.04053	1.39943
HORVU.MOREX.r3.2HG0131380	-1.04259	-0.335976
HORVU.MOREX.r3.2HG0131550	-0.813144	-0.666121
HORVU.MOREX.r3.2HG0131580	-1.55925	-1.39507
HORVU.MOREX.r3.2HG0131630	4.11844	3.93541
HORVU.MOREX.r3.2HG0132170	-1.14181	-0.812534
HORVU.MOREX.r3.2HG0132220	-1.07689	-0.857846
HORVU.MOREX.r3.2HG0132430	11.027	8.19977
HORVU.MOREX.r3.2HG0132590	-0.747394	-0.943839
HORVU.MOREX.r3.2HG0132730	-0.867295	-0.706558
HORVU.MOREX.r3.2HG0132930	-0.996007	-0.224919
HORVU.MOREX.r3.2HG0133060	1.14856	1.6094
HORVU.MOREX.r3.2HG0133370	-1.2265	-0.272997
HORVU.MOREX.r3.2HG0133430	-1.47082	-1.26361
HORVU.MOREX.r3.2HG0133450	-1.31381	-0.296748
HORVU.MOREX.r3.2HG0133690	-0.936383	-1.08206
HORVU.MOREX.r3.2HG0133910	-1.05626	-1.2562
HORVU.MOREX.r3.2HG0134090	1.486	0.945174
HORVU.MOREX.r3.2HG0134190	10.4971	9.8844
HORVU.MOREX.r3.2HG0134640	3.94092	1.23895
HORVU.MOREX.r3.2HG0134720	-1.32521	-0.646808
HORVU.MOREX.r3.2HG0134870	0.876152	0.933347
HORVU.MOREX.r3.2HG0135400	-2.16841	-1.82461
HORVU.MOREX.r3.2HG0135510	-0.459664	-0.213739
HORVU.MOREX.r3.2HG0135590	-0.856625	-0.76532
HORVU.MOREX.r3.2HG0135900	-0.963379	-0.664744
HORVU.MOREX.r3.2HG0135960	-0.851872	-0.687086
HORVU.MOREX.r3.2HG0136090	0.929538	1.14081
HORVU.MOREX.r3.2HG0136480	2.09739	0.610409
HORVU.MOREX.r3.2HG0136960	0.970814	1.07964
HORVU.MOREX.r3.2HG0137420	-1.00957	-1.62025
HORVU.MOREX.r3.2HG0137660	-1.24421	-0.338838
HORVU.MOREX.r3.2HG0138250	0.845089	0.460593
HORVU.MOREX.r3.2HG0138400	-1.1878	-1.03549
HORVU.MOREX.r3.2HG0139080	7.51461	7.08741
HORVU.MOREX.r3.2HG0139310	1.7846	0.609248
HORVU.MOREX.r3.2HG0139350	6.13077	5.55711
HORVU.MOREX.r3.2HG0139380	5.35617	5.27793
HORVU.MOREX.r3.2HG0140050	-1.12625	-0.839741
HORVU.MOREX.r3.2HG0140170	4.07239	3.9509
HORVU.MOREX.r3.2HG0140290	0.998938	0.851529
HORVU.MOREX.r3.2HG0140970	-2.56298	-2.18305
HORVU.MOREX.r3.2HG0141190	2.84538	2.76731
HORVU.MOREX.r3.2HG0141230	3.6177	4.02063
HORVU.MOREX.r3.2HG0141250	1.116	1.48896
HORVU.MOREX.r3.2HG0141490	-1.43328	-1.58563
HORVU.MOREX.r3.2HG0142030	1.1817	0.71666
HORVU.MOREX.r3.2HG0143180	0.850399	0.766745
HORVU.MOREX.r3.2HG0143220	-0.556428	-0.46635
HORVU.MOREX.r3.2HG0143300	2.78894	2.86684
HORVU.MOREX.r3.2HG0143600	-0.931668	-0.282215
HORVU.MOREX.r3.2HG0143700	0.722291	0.784169
HORVU.MOREX.r3.2HG0144560	-0.713085	-0.309534
HORVU.MOREX.r3.2HG0145500	0.75647	0.502066
HORVU.MOREX.r3.2HG0146050	1.27281	1.15067
HORVU.MOREX.r3.2HG0146220	0.76094	0.305822
HORVU.MOREX.r3.2HG0146980	2.47261	1.8016
HORVU.MOREX.r3.2HG0148470	1.01822	0.777732
HORVU.MOREX.r3.2HG0149060	0.806574	1.02298
HORVU.MOREX.r3.2HG0150240	-0.903993	-0.418855
HORVU.MOREX.r3.2HG0150570	-1.10326	-0.935179
HORVU.MOREX.r3.2HG0150820	0.893223	0.913823
HORVU.MOREX.r3.2HG0152610	1.97778	1.67976
HORVU.MOREX.r3.2HG0152860	-1.41375	-1.31939
HORVU.MOREX.r3.2HG0152970	-1.48764	-1.09809
HORVU.MOREX.r3.2HG0153230	1.28944	1.19282
HORVU.MOREX.r3.2HG0153260	0.868769	1.14382
HORVU.MOREX.r3.2HG0153380	0.821049	1.00127
HORVU.MOREX.r3.2HG0153410	-1.06618	-1.24402
HORVU.MOREX.r3.2HG0153490	-1.11326	-1.68203
HORVU.MOREX.r3.2HG0153640	4.66792	4.53834
HORVU.MOREX.r3.2HG0153650	-2.52425	-2.47391
HORVU.MOREX.r3.2HG0153830	-2.88897	-1.14777
HORVU.MOREX.r3.2HG0153960	-0.981755	-0.942772
HORVU.MOREX.r3.2HG0154040	0.873709	0.0702166
HORVU.MOREX.r3.2HG0154160	-1.00878	-0.387154
HORVU.MOREX.r3.2HG0154170	-0.959452	-0.570772
HORVU.MOREX.r3.2HG0154550	3.45205	4.50594
HORVU.MOREX.r3.2HG0154600	-0.73141	0.331263
HORVU.MOREX.r3.2HG0154900	-9.65224	-3.86533
HORVU.MOREX.r3.2HG0155750	2.35709	1.61056
HORVU.MOREX.r3.2HG0156160	4.53067	3.60214
HORVU.MOREX.r3.2HG0156310	-0.637085	-0.544705
HORVU.MOREX.r3.2HG0156430	-3.297	-3.32083
HORVU.MOREX.r3.2HG0156540	-0.747674	-0.86401
HORVU.MOREX.r3.2HG0156620	0.769281	0.965364
HORVU.MOREX.r3.2HG0156760	-1.10066	-0.944876
HORVU.MOREX.r3.2HG0157170	-1.35991	-1.15215
HORVU.MOREX.r3.2HG0157210	2.53307	2.73527
HORVU.MOREX.r3.2HG0157620	-0.467893	-0.265855
HORVU.MOREX.r3.2HG0157790	-1.03478	-1.28337
HORVU.MOREX.r3.2HG0158120	2.93157	3.32501
HORVU.MOREX.r3.2HG0158270	0.829711	0.246502
HORVU.MOREX.r3.2HG0158690	1.01913	1.29963
HORVU.MOREX.r3.2HG0158850	0.88066	1.19039
HORVU.MOREX.r3.2HG0158890	1.15307	0.868977
HORVU.MOREX.r3.2HG0159100	1.42686	1.35991
HORVU.MOREX.r3.2HG0159250	-1.1722	-1.20111
HORVU.MOREX.r3.2HG0159740	-0.562501	-0.42196
HORVU.MOREX.r3.2HG0160170	0.58845	0.467136
HORVU.MOREX.r3.2HG0160240	6.2374	6.14741
HORVU.MOREX.r3.2HG0160350	1.22982	0.479346
HORVU.MOREX.r3.2HG0160920	3.0907	3.75379
HORVU.MOREX.r3.2HG0161860	-1.68974	-0.775574
HORVU.MOREX.r3.2HG0162790	-0.81234	-0.235771
HORVU.MOREX.r3.2HG0163200	1.16104	1.02807
HORVU.MOREX.r3.2HG0163740	3.67937	3.81568
HORVU.MOREX.r3.2HG0163880	7.35497	7.59288
HORVU.MOREX.r3.2HG0164340	2.47884	2.29948
HORVU.MOREX.r3.2HG0164410	-0.929802	-0.65847
HORVU.MOREX.r3.2HG0164440	0.878519	0.873553
HORVU.MOREX.r3.2HG0164970	-0.543856	-0.4894
HORVU.MOREX.r3.2HG0165020	1.33388	1.06708
HORVU.MOREX.r3.2HG0165190	-1.25382	-1.24493
HORVU.MOREX.r3.2HG0165450	2.77593	1.48353
HORVU.MOREX.r3.2HG0165770	0.781977	0.966969
HORVU.MOREX.r3.2HG0165920	3.53872	1.82429
HORVU.MOREX.r3.2HG0166270	-1.65789	-1.24928
HORVU.MOREX.r3.2HG0166310	-1.77191	-2.03841
HORVU.MOREX.r3.2HG0166450	-0.98598	-0.896482
HORVU.MOREX.r3.2HG0166630	0.648951	0.468448
HORVU.MOREX.r3.2HG0167320	4.84536	4.20977
HORVU.MOREX.r3.2HG0167460	1.63547	1.85709
HORVU.MOREX.r3.2HG0167540	-0.598074	-0.235083
HORVU.MOREX.r3.2HG0167650	0.585999	0.413684
HORVU.MOREX.r3.2HG0167960	-2.0649	-1.05881
HORVU.MOREX.r3.2HG0168110	-3.88491	-4.36992
HORVU.MOREX.r3.2HG0168120	-1.70654	-1.5799
HORVU.MOREX.r3.2HG0168310	1.79254	1.82309
HORVU.MOREX.r3.2HG0168330	2.11595	2.3307
HORVU.MOREX.r3.2HG0168580	1.27948	1.0369
HORVU.MOREX.r3.2HG0168690	2.02771	1.44652
HORVU.MOREX.r3.2HG0168720	1.32989	1.48343
HORVU.MOREX.r3.2HG0168770	4.52342	4.54606
HORVU.MOREX.r3.2HG0168960	-0.414894	-0.125803
HORVU.MOREX.r3.2HG0169290	1.97913	1.62407
HORVU.MOREX.r3.2HG0169880	1.29569	1.30282
HORVU.MOREX.r3.2HG0169970	0.775411	0.811919
HORVU.MOREX.r3.2HG0170290	1.32005	1.37818
HORVU.MOREX.r3.2HG0170390	-0.540082	-0.836994
HORVU.MOREX.r3.2HG0170550	-1.51726	-1.13103
HORVU.MOREX.r3.2HG0170580	1.09612	0.563637
HORVU.MOREX.r3.2HG0170900	-1.30391	-1.2678
HORVU.MOREX.r3.2HG0170990	-0.780382	-0.390917
HORVU.MOREX.r3.2HG0171020	-2.3552	-1.35993
HORVU.MOREX.r3.2HG0171580	0.89401	1.03053
HORVU.MOREX.r3.2HG0171680	1.75436	1.52752
HORVU.MOREX.r3.2HG0171730	1.3618	1.11796
HORVU.MOREX.r3.2HG0171960	-0.88225	-0.711923
HORVU.MOREX.r3.2HG0172010	2.35939	2.03698
HORVU.MOREX.r3.2HG0172110	0.82313	0.655374
HORVU.MOREX.r3.2HG0172200	-2.26873	-1.74132
HORVU.MOREX.r3.2HG0172300	3.12404	3.42576
HORVU.MOREX.r3.2HG0172490	0.862736	0.695173
HORVU.MOREX.r3.2HG0172550	1.70613	1.39886
HORVU.MOREX.r3.2HG0172890	-0.647822	-0.738975
HORVU.MOREX.r3.2HG0173170	0.868599	1.07725
HORVU.MOREX.r3.2HG0173200	-1.85384	-1.32915
HORVU.MOREX.r3.2HG0173380	1.40836	1.02448
HORVU.MOREX.r3.2HG0173430	-0.940145	-1.4404
HORVU.MOREX.r3.2HG0173530	-0.785018	-0.383531
HORVU.MOREX.r3.2HG0173680	1.06029	1.60718
HORVU.MOREX.r3.2HG0173750	0.470339	0.400263
HORVU.MOREX.r3.2HG0173900	-0.834784	-1.37534
HORVU.MOREX.r3.2HG0173970	-1.98894	-2.73598
HORVU.MOREX.r3.2HG0174510	1.41035	1.89834
HORVU.MOREX.r3.2HG0174590	1.73941	2.54861
HORVU.MOREX.r3.2HG0174620	1.08474	1.37811
HORVU.MOREX.r3.2HG0174650	2.12911	1.82157
HORVU.MOREX.r3.2HG0175070	-1.03277	-0.398854
HORVU.MOREX.r3.2HG0175350	1.05746	0.451823
HORVU.MOREX.r3.2HG0175440	0.582456	0.802888
HORVU.MOREX.r3.2HG0175580	1.02613	-0.701109
HORVU.MOREX.r3.2HG0175640	-0.904047	-0.362109
HORVU.MOREX.r3.2HG0176000	1.56073	1.66069
HORVU.MOREX.r3.2HG0176030	0.852036	1.21259
HORVU.MOREX.r3.2HG0176040	1.76678	1.89021
HORVU.MOREX.r3.2HG0176090	0.832839	0.750345
HORVU.MOREX.r3.2HG0176250	4.32697	4.13474
HORVU.MOREX.r3.2HG0176390	0.460474	0.725536
HORVU.MOREX.r3.2HG0176680	-0.552119	-0.0307217
HORVU.MOREX.r3.2HG0176800	1.74931	1.73854
HORVU.MOREX.r3.2HG0176810	1.46669	1.40301
HORVU.MOREX.r3.2HG0176930	-0.68389	-0.897747
HORVU.MOREX.r3.2HG0176940	4.56591	4.7723
HORVU.MOREX.r3.2HG0177110	0.712441	0.412723
HORVU.MOREX.r3.2HG0177320	1.73699	1.76637
HORVU.MOREX.r3.2HG0177550	-1.08286	-1.01186
HORVU.MOREX.r3.2HG0177560	0.759496	0.884233
HORVU.MOREX.r3.2HG0177660	1.49672	1.24339
HORVU.MOREX.r3.2HG0177740	1.14521	0.738273
HORVU.MOREX.r3.2HG0178010	1.86778	2.11871
HORVU.MOREX.r3.2HG0178020	2.73681	2.45654
HORVU.MOREX.r3.2HG0178140	-4.35248	-5.88684
HORVU.MOREX.r3.2HG0178230	-1.68955	-2.02231
HORVU.MOREX.r3.2HG0178290	0.919782	0.976673
HORVU.MOREX.r3.2HG0178580	-0.771285	-1.21981
HORVU.MOREX.r3.2HG0178720	1.24456	0.986889
HORVU.MOREX.r3.2HG0178930	0.905359	1.16982
HORVU.MOREX.r3.2HG0178990	-0.968296	-1.42409
HORVU.MOREX.r3.2HG0179640	1.35548	1.07768
HORVU.MOREX.r3.2HG0179670	-0.653304	-0.352777
HORVU.MOREX.r3.2HG0180680	1.84579	1.75265
HORVU.MOREX.r3.2HG0181160	1.66716	1.03402
HORVU.MOREX.r3.2HG0181330	-4.39592	-5.18734
HORVU.MOREX.r3.2HG0181510	-0.863657	-0.713456
HORVU.MOREX.r3.2HG0181540	2.71695	1.83056
HORVU.MOREX.r3.2HG0181700	1.36287	1.94209
HORVU.MOREX.r3.2HG0181900	-2.2381	-1.79814
HORVU.MOREX.r3.2HG0182080	2.39866	3.78049
HORVU.MOREX.r3.2HG0182090	7.35216	0.00755784
HORVU.MOREX.r3.2HG0182210	-2.47849	-2.07702
HORVU.MOREX.r3.2HG0182400	-1.15606	-0.441313
HORVU.MOREX.r3.2HG0182410	-1.05276	-1.29207
HORVU.MOREX.r3.2HG0182520	1.77236	-0.124687
HORVU.MOREX.r3.2HG0182730	8.42206	8.14816
HORVU.MOREX.r3.2HG0183620	-1.23162	-1.20578
HORVU.MOREX.r3.2HG0183800	-1.26167	-1.68998
HORVU.MOREX.r3.2HG0183920	0.966896	0.567702
HORVU.MOREX.r3.2HG0184130	1.26653	1.16391
HORVU.MOREX.r3.2HG0184180	-1.34612	-1.12467
HORVU.MOREX.r3.2HG0184200	0.988276	1.43212
HORVU.MOREX.r3.2HG0184260	-3.04932	-0.171686
HORVU.MOREX.r3.2HG0184360	-1.08862	-1.09787
HORVU.MOREX.r3.2HG0184410	-1.93552	-1.67752
HORVU.MOREX.r3.2HG0184460	-1.2032	-1.43468
HORVU.MOREX.r3.2HG0184630	-1.14863	-1.59904
HORVU.MOREX.r3.2HG0184710	-1.39529	-1.0202
HORVU.MOREX.r3.2HG0184740	-3.37374	-3.71883
HORVU.MOREX.r3.2HG0184980	-0.919092	-1.23089
HORVU.MOREX.r3.2HG0185030	-0.492072	-0.278782
HORVU.MOREX.r3.2HG0185070	0.917321	0.838669
HORVU.MOREX.r3.2HG0185100	2.58193	2.81706
HORVU.MOREX.r3.2HG0185140	-0.975965	-0.0537784
HORVU.MOREX.r3.2HG0185310	0.508597	0.564496
HORVU.MOREX.r3.2HG0185490	-1.05467	-1.57872
HORVU.MOREX.r3.2HG0185500	-2.05377	-2.54964
HORVU.MOREX.r3.2HG0185580	-0.979183	-1.16863
HORVU.MOREX.r3.2HG0185660	-0.877188	-0.494037
HORVU.MOREX.r3.2HG0185880	2.64213	2.15793
HORVU.MOREX.r3.2HG0185890	1.90696	1.65704
HORVU.MOREX.r3.2HG0185980	3.85697	4.06867
HORVU.MOREX.r3.2HG0186150	2.41745	2.54831
HORVU.MOREX.r3.2HG0186410	2.74389	2.68441
HORVU.MOREX.r3.2HG0186440	-3.61783	-1.33362
HORVU.MOREX.r3.2HG0186480	4.48469	3.96944
HORVU.MOREX.r3.2HG0186540	2.68565	2.65331
HORVU.MOREX.r3.2HG0186870	3.32146	3.52579
HORVU.MOREX.r3.2HG0187170	-0.583456	-0.920932
HORVU.MOREX.r3.2HG0187360	-0.721577	-0.903117
HORVU.MOREX.r3.2HG0187450	-1.28396	-1.23751
HORVU.MOREX.r3.2HG0187670	8.26565	8.23693
HORVU.MOREX.r3.2HG0187890	-0.611297	-0.183316
HORVU.MOREX.r3.2HG0187920	-1.15988	-1.53726
HORVU.MOREX.r3.2HG0188040	1.8707	2.24963
HORVU.MOREX.r3.2HG0188190	0.819631	1.03847
HORVU.MOREX.r3.2HG0188780	2.26223	2.12961
HORVU.MOREX.r3.2HG0188850	0.532906	0.285161
HORVU.MOREX.r3.2HG0189640	-1.29918	-0.567293
HORVU.MOREX.r3.2HG0189960	1.05039	0.990443
HORVU.MOREX.r3.2HG0190070	3.70002	5.21785
HORVU.MOREX.r3.2HG0190160	0.950271	0.467136
HORVU.MOREX.r3.2HG0190500	2.13862	2.10272
HORVU.MOREX.r3.2HG0190580	5.21432	5.57794
HORVU.MOREX.r3.2HG0190680	1.7737	1.51556
HORVU.MOREX.r3.2HG0190730	0.731356	0.90395
HORVU.MOREX.r3.2HG0191150	0.919553	1.4266
HORVU.MOREX.r3.2HG0191220	-0.752926	-0.681827
HORVU.MOREX.r3.2HG0191260	-5.78374	-2.16578
HORVU.MOREX.r3.2HG0191440	2.28565	1.8998
HORVU.MOREX.r3.2HG0191450	-0.557223	-0.166011
HORVU.MOREX.r3.2HG0191470	-1.11113	-0.880869
HORVU.MOREX.r3.2HG0191620	1.50237	1.44537
HORVU.MOREX.r3.2HG0191960	1.66802	1.85935
HORVU.MOREX.r3.2HG0192160	0.867578	0.808598
HORVU.MOREX.r3.2HG0192300	4.70606	6.26015
HORVU.MOREX.r3.2HG0192390	-1.2097	-1.02174
HORVU.MOREX.r3.2HG0192400	1.72551	1.54004
HORVU.MOREX.r3.2HG0192720	0.779827	0.421196
HORVU.MOREX.r3.2HG0192890	5.03151	5.586
HORVU.MOREX.r3.2HG0193090	1.07838	1.05841
HORVU.MOREX.r3.2HG0193400	-1.4569	-2.00082
HORVU.MOREX.r3.2HG0193450	-0.639794	-0.725765
HORVU.MOREX.r3.2HG0193640	1.01113	0.683105
HORVU.MOREX.r3.2HG0193660	7.5883	7.50446
HORVU.MOREX.r3.2HG0193690	3.96062	3.68543
HORVU.MOREX.r3.2HG0193930	-0.744768	-1.20776
HORVU.MOREX.r3.2HG0194200	0.975855	0.313089
HORVU.MOREX.r3.2HG0194350	5.35414	5.42838
HORVU.MOREX.r3.2HG0194450	-0.626612	-0.549457
HORVU.MOREX.r3.2HG0194630	1.1036	0.930397
HORVU.MOREX.r3.2HG0194650	1.04101	0.518029
HORVU.MOREX.r3.2HG0194700	-1.85399	-1.79033
HORVU.MOREX.r3.2HG0194750	1.65182	2.00793
HORVU.MOREX.r3.2HG0194790	1.18693	1.4864
HORVU.MOREX.r3.2HG0194810	-4.00502	-4.70729
HORVU.MOREX.r3.2HG0194820	-1.66116	-1.83492
HORVU.MOREX.r3.2HG0195130	1.01525	1.05047
HORVU.MOREX.r3.2HG0195140	-0.706503	-1.2519
HORVU.MOREX.r3.2HG0195510	-1.05207	-0.899615
HORVU.MOREX.r3.2HG0195850	3.76993	3.50807
HORVU.MOREX.r3.2HG0195860	6.19794	4.27745
HORVU.MOREX.r3.2HG0195900	5.63588	4.49921
HORVU.MOREX.r3.2HG0195920	8.07916	7.50488
HORVU.MOREX.r3.2HG0195930	1.15622	0.737159
HORVU.MOREX.r3.2HG0196050	1.47312	0.847483
HORVU.MOREX.r3.2HG0196250	1.29757	1.11574
HORVU.MOREX.r3.2HG0196330	-1.3037	-0.741955
HORVU.MOREX.r3.2HG0196370	-1.0649	-0.566463
HORVU.MOREX.r3.2HG0196410	-0.933731	-2.72249
HORVU.MOREX.r3.2HG0196730	-1.55553	-1.56693
HORVU.MOREX.r3.2HG0196830	-0.925956	-0.907739
HORVU.MOREX.r3.2HG0196990	3.60148	3.93754
HORVU.MOREX.r3.2HG0197000	2.77348	2.82476
HORVU.MOREX.r3.2HG0197130	-1.63245	-1.49035
HORVU.MOREX.r3.2HG0198300	3.26531	2.86056
HORVU.MOREX.r3.2HG0198320	4.00164	3.28407
HORVU.MOREX.r3.2HG0198330	-0.784809	-0.227759
HORVU.MOREX.r3.2HG0198710	-1.63338	-1.64793
HORVU.MOREX.r3.2HG0198720	1.25606	0.953976
HORVU.MOREX.r3.2HG0198940	-2.63537	-1.73625
HORVU.MOREX.r3.2HG0199050	1.63221	0.443884
HORVU.MOREX.r3.2HG0199130	-0.646654	-0.474183
HORVU.MOREX.r3.2HG0199140	-1.20248	-1.55909
HORVU.MOREX.r3.2HG0199300	0.807385	0.342112
HORVU.MOREX.r3.2HG0199370	-1.01549	-1.65504
HORVU.MOREX.r3.2HG0199420	-1.32293	-1.52401
HORVU.MOREX.r3.2HG0199560	3.45506	3.92555
HORVU.MOREX.r3.2HG0199620	-0.963242	-0.88207
HORVU.MOREX.r3.2HG0200390	2.1729	2.55231
HORVU.MOREX.r3.2HG0200920	3.60999	3.7799
HORVU.MOREX.r3.2HG0200990	1.32846	1.57887
HORVU.MOREX.r3.2HG0201150	-0.810127	-0.756157
HORVU.MOREX.r3.2HG0201390	-0.661516	-0.452905
HORVU.MOREX.r3.2HG0201420	2.10488	1.74985
HORVU.MOREX.r3.2HG0202330	3.8845	2.54356
HORVU.MOREX.r3.2HG0202350	-1.5887	-0.890493
HORVU.MOREX.r3.2HG0202440	2.13575	1.09834
HORVU.MOREX.r3.2HG0202480	1.3478	1.90284
HORVU.MOREX.r3.2HG0202550	-2.30607	-4.29119
HORVU.MOREX.r3.2HG0202590	-2.20797	-1.36934
HORVU.MOREX.r3.2HG0202640	0.547111	-0.245946
HORVU.MOREX.r3.2HG0202880	1.73224	1.43563
HORVU.MOREX.r3.2HG0202910	-0.874506	-0.812618
HORVU.MOREX.r3.2HG0203080	3.25896	2.19901
HORVU.MOREX.r3.2HG0203120	7.43295	7.11888
HORVU.MOREX.r3.2HG0203200	9.33159	8.56918
HORVU.MOREX.r3.2HG0203250	5.9908	5.66062
HORVU.MOREX.r3.2HG0203510	-0.530956	-0.378942
HORVU.MOREX.r3.2HG0203580	-2.43367	-2.15025
HORVU.MOREX.r3.2HG0203620	2.62526	2.14749
HORVU.MOREX.r3.2HG0204170	1.51338	1.47134
HORVU.MOREX.r3.2HG0204290	1.48278	1.07088
HORVU.MOREX.r3.2HG0204520	1.17668	1.05738
HORVU.MOREX.r3.2HG0205130	-0.91385	-0.675132
HORVU.MOREX.r3.2HG0205210	-2.79368	0.931329
HORVU.MOREX.r3.2HG0205260	8.50835	8.34492
HORVU.MOREX.r3.2HG0205310	7.82381	7.47925
HORVU.MOREX.r3.2HG0205830	0.451175	0.521427
HORVU.MOREX.r3.2HG0205970	-1.70934	-2.43229
HORVU.MOREX.r3.2HG0206030	-1.6815	-1.32285
HORVU.MOREX.r3.2HG0206470	2.26387	2.96121
HORVU.MOREX.r3.2HG0206550	-0.883725	-0.795378
HORVU.MOREX.r3.2HG0206570	-1.89076	-0.66317
HORVU.MOREX.r3.2HG0206740	2.83905	3.17879
HORVU.MOREX.r3.2HG0206860	-3.8497	-1.14372
HORVU.MOREX.r3.2HG0207010	-0.501842	-0.0501574
HORVU.MOREX.r3.2HG0207420	-1.533	-1.85255
HORVU.MOREX.r3.2HG0208110	2.35817	2.54991
HORVU.MOREX.r3.2HG0208520	2.25176	1.86017
HORVU.MOREX.r3.2HG0208660	1.5827	1.68994
HORVU.MOREX.r3.2HG0208810	-0.867242	-0.586604
HORVU.MOREX.r3.2HG0208900	1.797	1.34828
HORVU.MOREX.r3.2HG0209020	1.52216	1.32948
HORVU.MOREX.r3.2HG0209090	-0.917788	-1.00465
HORVU.MOREX.r3.2HG0209180	-1.35254	-1.46327
HORVU.MOREX.r3.2HG0209290	-1.22586	-0.555408
HORVU.MOREX.r3.2HG0209330	0.85257	0.449031
HORVU.MOREX.r3.2HG0209690	-1.17469	-0.58611
HORVU.MOREX.r3.2HG0209720	3.8542	4.05119
HORVU.MOREX.r3.2HG0209730	7.07013	6.60172
HORVU.MOREX.r3.2HG0209910	0.553732	0.198882
HORVU.MOREX.r3.2HG0209950	7.81968	7.73813
HORVU.MOREX.r3.2HG0210610	1.12906	1.18103
HORVU.MOREX.r3.2HG0211930	3.88899	1.84522
HORVU.MOREX.r3.2HG0212120	1.79694	0.597668
HORVU.MOREX.r3.2HG0212170	0.705834	0.650001
HORVU.MOREX.r3.2HG0212810	-0.725692	-1.24092
HORVU.MOREX.r3.2HG0212820	8.02676	8.60902
HORVU.MOREX.r3.2HG0212850	7.21554	8.96359
HORVU.MOREX.r3.2HG0213020	1.2356	0.973713
HORVU.MOREX.r3.2HG0213040	1.61763	1.43125
HORVU.MOREX.r3.2HG0213050	1.97193	0.771428
HORVU.MOREX.r3.2HG0213070	9.99448	9.36461
HORVU.MOREX.r3.2HG0213080	7.26846	7.0991
HORVU.MOREX.r3.2HG0213110	3.89867	2.81448
HORVU.MOREX.r3.2HG0213140	6.76299	6.81089
HORVU.MOREX.r3.2HG0213220	-5.0655	-9.7995
HORVU.MOREX.r3.2HG0213380	0.985967	0.925168
HORVU.MOREX.r3.2HG0213520	0.851812	1.39487
HORVU.MOREX.r3.2HG0213540	-0.940141	-0.839721
HORVU.MOREX.r3.2HG0213730	0.800057	0.471497
HORVU.MOREX.r3.2HG0213820	1.19491	0.653142
HORVU.MOREX.r3.2HG0213970	1.05396	1.10938
HORVU.MOREX.r3.2HG0214110	-1.66122	-1.4135
HORVU.MOREX.r3.2HG0214120	-1.72906	-1.29828
HORVU.MOREX.r3.2HG0214130	1.00539	0.53945
HORVU.MOREX.r3.2HG0214380	-0.500479	-0.774349
HORVU.MOREX.r3.2HG0214640	5.28752	4.24201
HORVU.MOREX.r3.2HG0214670	9.53804	9.19298
HORVU.MOREX.r3.2HG0214680	7.46575	6.76131
HORVU.MOREX.r3.2HG0214690	4.17165	3.57992
HORVU.MOREX.r3.2HG0214750	2.68641	2.74377
HORVU.MOREX.r3.2HG0214820	-1.14054	-1.08969
HORVU.MOREX.r3.2HG0214950	-0.535161	-0.494746
HORVU.MOREX.r3.2HG0215110	-1.37356	-1.34393
HORVU.MOREX.r3.2HG0215730	-0.997542	-1.30805
HORVU.MOREX.r3.2HG0216430	-2.95256	-1.97472
HORVU.MOREX.r3.2HG0216500	1.31646	1.21349
HORVU.MOREX.r3.2HG0216580	-8.92647	-6.03102
HORVU.MOREX.r3.2HG0217120	-1.78339	-1.59062
HORVU.MOREX.r3.2HG0217580	-0.706444	-0.387174
HORVU.MOREX.r3.2HG0217920	-0.555516	-0.394438
HORVU.MOREX.r3.3HG0218100	0.691777	0.752454
HORVU.MOREX.r3.3HG0218320	-0.991769	-0.689028
HORVU.MOREX.r3.3HG0218390	-0.491687	-0.46486
HORVU.MOREX.r3.3HG0218520	-0.427029	-0.42898
HORVU.MOREX.r3.3HG0218640	0.466652	0.338295
HORVU.MOREX.r3.3HG0218800	-1.53013	-1.88497
HORVU.MOREX.r3.3HG0219050	-1.26224	0.164979
HORVU.MOREX.r3.3HG0219250	-1.0854	-0.394991
HORVU.MOREX.r3.3HG0219280	-3.54641	-1.33614
HORVU.MOREX.r3.3HG0219300	-2.0798	-0.864504
HORVU.MOREX.r3.3HG0219350	-2.3523	-2.82893
HORVU.MOREX.r3.3HG0219650	0.828947	1.03225
HORVU.MOREX.r3.3HG0219790	-2.14665	-1.7705
HORVU.MOREX.r3.3HG0220120	-2.14432	-1.0499
HORVU.MOREX.r3.3HG0220140	-0.867594	-1.28892
HORVU.MOREX.r3.3HG0220150	4.31589	4.91122
HORVU.MOREX.r3.3HG0220160	9.71824	9.10745
HORVU.MOREX.r3.3HG0221440	2.90508	3.50855
HORVU.MOREX.r3.3HG0221800	-1.86644	-1.61839
HORVU.MOREX.r3.3HG0221980	0.844193	0.86041
HORVU.MOREX.r3.3HG0222130	0.815916	0.569557
HORVU.MOREX.r3.3HG0222150	1.48497	1.15632
HORVU.MOREX.r3.3HG0222160	-1.70417	-1.89989
HORVU.MOREX.r3.3HG0222300	1.76696	2.04633
HORVU.MOREX.r3.3HG0222590	8.37491	7.7892
HORVU.MOREX.r3.3HG0223820	8.79048	7.99257
HORVU.MOREX.r3.3HG0223830	-1.74016	-1.37967
HORVU.MOREX.r3.3HG0223930	-1.24837	-1.59669
HORVU.MOREX.r3.3HG0223980	-0.687453	-0.574126
HORVU.MOREX.r3.3HG0224000	-1.51005	-1.94349
HORVU.MOREX.r3.3HG0224210	-0.718653	-0.661166
HORVU.MOREX.r3.3HG0224450	0.818951	0.690143
HORVU.MOREX.r3.3HG0224520	1.772	1.71783
HORVU.MOREX.r3.3HG0224530	2.43493	2.33078
HORVU.MOREX.r3.3HG0224540	2.85592	2.68485
HORVU.MOREX.r3.3HG0224640	6.05501	6.24018
HORVU.MOREX.r3.3HG0224680	1.04104	0.942177
HORVU.MOREX.r3.3HG0224730	-1.9428	-2.16217
HORVU.MOREX.r3.3HG0224780	4.76985	3.26513
HORVU.MOREX.r3.3HG0224820	4.06735	4.8987
HORVU.MOREX.r3.3HG0224850	2.44476	2.4159
HORVU.MOREX.r3.3HG0225050	-3.03658	-2.94855
HORVU.MOREX.r3.3HG0225320	-2.41841	-3.59443
HORVU.MOREX.r3.3HG0225490	4.8021	2.55346
HORVU.MOREX.r3.3HG0225500	-1.38943	-0.579914
HORVU.MOREX.r3.3HG0225510	-1.5623	-1.06139
HORVU.MOREX.r3.3HG0225550	-1.43639	-0.692109
HORVU.MOREX.r3.3HG0225930	-0.863049	-0.363783
HORVU.MOREX.r3.3HG0226100	-2.26486	-3.97725
HORVU.MOREX.r3.3HG0226120	-1.66308	-2.91188
HORVU.MOREX.r3.3HG0226130	-1.69194	-3.02666
HORVU.MOREX.r3.3HG0226220	-4.56959	-4.11923
HORVU.MOREX.r3.3HG0226510	6.06855	6.0078
HORVU.MOREX.r3.3HG0226600	0.607674	0.586355
HORVU.MOREX.r3.3HG0227210	-1.29499	-0.949409
HORVU.MOREX.r3.3HG0227360	-0.77259	-0.814467
HORVU.MOREX.r3.3HG0227720	-0.839741	-1.19221
HORVU.MOREX.r3.3HG0227860	-0.583014	-0.685153
HORVU.MOREX.r3.3HG0227940	7.19836	7.63187
HORVU.MOREX.r3.3HG0228030	-1.16581	-0.791089
HORVU.MOREX.r3.3HG0228660	-0.850587	-0.439258
HORVU.MOREX.r3.3HG0228670	0.82497	-0.249173
HORVU.MOREX.r3.3HG0229170	1.96088	1.28233
HORVU.MOREX.r3.3HG0229180	3.28863	3.57821
HORVU.MOREX.r3.3HG0229590	-1.36649	-0.795485
HORVU.MOREX.r3.3HG0229720	-0.697234	-0.498713
HORVU.MOREX.r3.3HG0230270	-0.785872	-1.64269
HORVU.MOREX.r3.3HG0230560	0.930023	1.16906
HORVU.MOREX.r3.3HG0230640	-1.14519	-0.773511
HORVU.MOREX.r3.3HG0230880	-0.661171	-0.697362
HORVU.MOREX.r3.3HG0230890	-1.05244	-1.09577
HORVU.MOREX.r3.3HG0230930	-6.28045	-3.44086
HORVU.MOREX.r3.3HG0230950	0.697093	0.658161
HORVU.MOREX.r3.3HG0231090	1.18857	1.17487
HORVU.MOREX.r3.3HG0231380	3.72704	2.8225
HORVU.MOREX.r3.3HG0231410	0.734418	1.09194
HORVU.MOREX.r3.3HG0231420	4.56992	3.95115
HORVU.MOREX.r3.3HG0231790	-1.38588	-1.02591
HORVU.MOREX.r3.3HG0231800	-2.25371	-1.73567
HORVU.MOREX.r3.3HG0231890	1.5151	1.75486
HORVU.MOREX.r3.3HG0232050	-1.77579	-2.21935
HORVU.MOREX.r3.3HG0232070	-1.31873	-2.18442
HORVU.MOREX.r3.3HG0232180	0.669289	0.396157
HORVU.MOREX.r3.3HG0232400	1.19827	1.76457
HORVU.MOREX.r3.3HG0232850	0.913174	1.25809
HORVU.MOREX.r3.3HG0233030	2.71172	3.88802
HORVU.MOREX.r3.3HG0233410	1.29024	0.540573
HORVU.MOREX.r3.3HG0233610	-1.11879	-0.851437
HORVU.MOREX.r3.3HG0234040	3.38461	3.11267
HORVU.MOREX.r3.3HG0234060	7.17349	6.53573
HORVU.MOREX.r3.3HG0234070	8.80443	8.69493
HORVU.MOREX.r3.3HG0234190	-1.71451	-1.13356
HORVU.MOREX.r3.3HG0234470	-0.570559	-0.174286
HORVU.MOREX.r3.3HG0234750	1.78235	2.02453
HORVU.MOREX.r3.3HG0234800	-0.80455	-0.394274
HORVU.MOREX.r3.3HG0235010	3.79652	3.6887
HORVU.MOREX.r3.3HG0235280	0.816897	0.973962
HORVU.MOREX.r3.3HG0235720	4.69615	4.04776
HORVU.MOREX.r3.3HG0235760	1.58218	2.20909
HORVU.MOREX.r3.3HG0235770	2.22219	3.08905
HORVU.MOREX.r3.3HG0235810	1.53376	1.59743
HORVU.MOREX.r3.3HG0235900	1.35976	1.2023
HORVU.MOREX.r3.3HG0235910	-4.29316	-2.52706
HORVU.MOREX.r3.3HG0235950	-0.962816	-0.62498
HORVU.MOREX.r3.3HG0236020	-1.49529	-1.92504
HORVU.MOREX.r3.3HG0236100	-0.967778	-0.60079
HORVU.MOREX.r3.3HG0236310	2.36531	2.904
HORVU.MOREX.r3.3HG0236660	1.55209	2.01742
HORVU.MOREX.r3.3HG0236690	-1.05916	-1.83105
HORVU.MOREX.r3.3HG0236750	-1.56003	-1.79316
HORVU.MOREX.r3.3HG0236820	1.52304	1.14006
HORVU.MOREX.r3.3HG0236880	1.00643	0.883996
HORVU.MOREX.r3.3HG0236900	1.72339	1.73755
HORVU.MOREX.r3.3HG0237000	0.827907	1.30816
HORVU.MOREX.r3.3HG0237200	3.56175	3.55904
HORVU.MOREX.r3.3HG0237360	6.87947	6.61822
HORVU.MOREX.r3.3HG0237390	-0.901838	-0.547903
HORVU.MOREX.r3.3HG0237450	0.923582	0.0353891
HORVU.MOREX.r3.3HG0237520	-0.975258	-0.785367
HORVU.MOREX.r3.3HG0237580	10.9176	0.00755784
HORVU.MOREX.r3.3HG0237880	2.73156	2.90476
HORVU.MOREX.r3.3HG0237990	3.00966	3.57818
HORVU.MOREX.r3.3HG0238190	0.965011	0.6388
HORVU.MOREX.r3.3HG0238250	0.752414	0.9559
HORVU.MOREX.r3.3HG0238350	1.38421	1.40388
HORVU.MOREX.r3.3HG0239110	2.71676	1.94967
HORVU.MOREX.r3.3HG0239300	0.54451	0.618734
HORVU.MOREX.r3.3HG0240050	0.983156	0.876282
HORVU.MOREX.r3.3HG0240580	6.69198	6.80666
HORVU.MOREX.r3.3HG0240890	-7.55052	-3.37704
HORVU.MOREX.r3.3HG0241000	4.09482	2.95616
HORVU.MOREX.r3.3HG0241220	-0.731902	-0.437386
HORVU.MOREX.r3.3HG0241380	3.20302	2.86886
HORVU.MOREX.r3.3HG0241670	2.16006	2.47979
HORVU.MOREX.r3.3HG0241760	-0.749826	-0.911961
HORVU.MOREX.r3.3HG0241780	1.74387	2.07483
HORVU.MOREX.r3.3HG0241870	4.73352	5.63762
HORVU.MOREX.r3.3HG0242050	2.70635	2.94206
HORVU.MOREX.r3.3HG0242160	-0.469041	0.0945096
HORVU.MOREX.r3.3HG0242320	2.76449	2.62914
HORVU.MOREX.r3.3HG0242350	-1.33639	-0.838954
HORVU.MOREX.r3.3HG0242520	0.895875	0.859522
HORVU.MOREX.r3.3HG0242800	-0.844639	-1.21989
HORVU.MOREX.r3.3HG0242830	-0.767969	-0.606769
HORVU.MOREX.r3.3HG0242880	1.16512	0.0749632
HORVU.MOREX.r3.3HG0242970	-1.0702	-0.0497397
HORVU.MOREX.r3.3HG0243040	0.943047	1.02722
HORVU.MOREX.r3.3HG0243110	8.88073	8.73877
HORVU.MOREX.r3.3HG0243460	5.63199	5.61969
HORVU.MOREX.r3.3HG0243770	-1.15191	-1.10417
HORVU.MOREX.r3.3HG0244010	-0.836798	-0.748502
HORVU.MOREX.r3.3HG0244240	0.515065	0.712406
HORVU.MOREX.r3.3HG0244320	-3.25609	-2.68167
HORVU.MOREX.r3.3HG0244330	1.37906	0.181648
HORVU.MOREX.r3.3HG0244600	-1.13725	-0.824398
HORVU.MOREX.r3.3HG0244630	0.805339	0.757846
HORVU.MOREX.r3.3HG0244930	-0.705219	-0.713519
HORVU.MOREX.r3.3HG0245040	3.36514	2.4971
HORVU.MOREX.r3.3HG0245380	4.2342	4.42791
HORVU.MOREX.r3.3HG0245420	2.80221	2.56465
HORVU.MOREX.r3.3HG0245610	1.35891	0.226039
HORVU.MOREX.r3.3HG0246000	3.75858	3.86439
HORVU.MOREX.r3.3HG0246190	-1.63908	-0.815401
HORVU.MOREX.r3.3HG0246210	4.63518	4.84103
HORVU.MOREX.r3.3HG0246500	0.812735	0.782877
HORVU.MOREX.r3.3HG0246560	-0.57768	-0.525334
HORVU.MOREX.r3.3HG0247050	-0.768457	-0.827113
HORVU.MOREX.r3.3HG0247480	-1.77826	-1.93827
HORVU.MOREX.r3.3HG0247610	3.61952	3.30057
HORVU.MOREX.r3.3HG0247870	1.35926	0.961433
HORVU.MOREX.r3.3HG0248140	6.25096	6.6598
HORVU.MOREX.r3.3HG0248260	-1.08223	-0.979932
HORVU.MOREX.r3.3HG0248280	-0.868374	-0.0829512
HORVU.MOREX.r3.3HG0248290	1.76331	1.40452
HORVU.MOREX.r3.3HG0248420	1.70085	1.48343
HORVU.MOREX.r3.3HG0248990	4.34207	5.05173
HORVU.MOREX.r3.3HG0249060	-0.840552	-0.716551
HORVU.MOREX.r3.3HG0249400	1.08841	0.886773
HORVU.MOREX.r3.3HG0249870	-1.08335	-0.732913
HORVU.MOREX.r3.3HG0250330	-0.601025	-0.503
HORVU.MOREX.r3.3HG0250400	-1.37041	-1.1017
HORVU.MOREX.r3.3HG0250610	0.804426	0.744801
HORVU.MOREX.r3.3HG0250640	1.88828	1.08241
HORVU.MOREX.r3.3HG0251700	-1.28144	-0.551227
HORVU.MOREX.r3.3HG0251900	3.32021	3.1399
HORVU.MOREX.r3.3HG0252210	0.819711	0.531164
HORVU.MOREX.r3.3HG0252510	-0.954049	-0.772111
HORVU.MOREX.r3.3HG0252670	-2.35322	-1.23897
HORVU.MOREX.r3.3HG0252690	-2.88343	-1.53572
HORVU.MOREX.r3.3HG0252730	-2.64843	-1.13407
HORVU.MOREX.r3.3HG0252770	-1.38121	-0.153637
HORVU.MOREX.r3.3HG0253170	3.03766	2.83594
HORVU.MOREX.r3.3HG0253190	-0.824688	-0.545226
HORVU.MOREX.r3.3HG0253400	0.572302	0.339726
HORVU.MOREX.r3.3HG0253450	-0.703082	0.14895
HORVU.MOREX.r3.3HG0253640	1.66238	2.14246
HORVU.MOREX.r3.3HG0253860	-2.17272	-1.85972
HORVU.MOREX.r3.3HG0253950	5.48028	5.66111
HORVU.MOREX.r3.3HG0254550	0.822993	0.922118
HORVU.MOREX.r3.3HG0254600	1.13036	0.701504
HORVU.MOREX.r3.3HG0254810	-1.44174	-1.03812
HORVU.MOREX.r3.3HG0255040	-1.00712	-0.687391
HORVU.MOREX.r3.3HG0255080	-0.961839	-1.21935
HORVU.MOREX.r3.3HG0255700	1.02587	0.560205
HORVU.MOREX.r3.3HG0255820	1.95204	2.90994
HORVU.MOREX.r3.3HG0255970	-0.58432	-0.269195
HORVU.MOREX.r3.3HG0256120	1.23292	1.48068
HORVU.MOREX.r3.3HG0256160	0.849771	0.795135
HORVU.MOREX.r3.3HG0256600	-0.920302	-0.481052
HORVU.MOREX.r3.3HG0257770	-1.55225	-1.23641
HORVU.MOREX.r3.3HG0258370	-0.750679	-0.599743
HORVU.MOREX.r3.3HG0258500	0.972814	0.102368
HORVU.MOREX.r3.3HG0258530	0.759824	0.488508
HORVU.MOREX.r3.3HG0258890	-1.0444	-1.39807
HORVU.MOREX.r3.3HG0260990	0.693678	0.738246
HORVU.MOREX.r3.3HG0262290	0.858166	0.615122
HORVU.MOREX.r3.3HG0262630	-0.782253	-0.501233
HORVU.MOREX.r3.3HG0263400	0.785438	1.0273
HORVU.MOREX.r3.3HG0263560	1.34066	1.19401
HORVU.MOREX.r3.3HG0263660	0.916695	1.55606
HORVU.MOREX.r3.3HG0263860	0.751554	0.29478
HORVU.MOREX.r3.3HG0264780	1.3117	1.30881
HORVU.MOREX.r3.3HG0265990	-1.57884	-1.5777
HORVU.MOREX.r3.3HG0266050	-0.59689	-0.69916
HORVU.MOREX.r3.3HG0266950	2.06271	1.96704
HORVU.MOREX.r3.3HG0267230	-0.686222	-0.780361
HORVU.MOREX.r3.3HG0267730	1.19527	1.65961
HORVU.MOREX.r3.3HG0267770	2.93161	2.48853
HORVU.MOREX.r3.3HG0268400	-1.11869	-0.576946
HORVU.MOREX.r3.3HG0268800	-1.29437	-0.492594
HORVU.MOREX.r3.3HG0269030	-0.558997	-0.774304
HORVU.MOREX.r3.3HG0269910	2.80986	3.84293
HORVU.MOREX.r3.3HG0270240	2.98697	2.21784
HORVU.MOREX.r3.3HG0270430	2.48588	1.45249
HORVU.MOREX.r3.3HG0270500	1.005	0.998992
HORVU.MOREX.r3.3HG0270620	1.35957	1.48074
HORVU.MOREX.r3.3HG0270800	3.94946	3.89192
HORVU.MOREX.r3.3HG0270820	-0.441195	-0.429632
HORVU.MOREX.r3.3HG0271130	-0.456129	-0.507884
HORVU.MOREX.r3.3HG0271450	-0.772455	-0.484229
HORVU.MOREX.r3.3HG0271550	1.68567	1.63493
HORVU.MOREX.r3.3HG0271570	-0.891642	-0.0598855
HORVU.MOREX.r3.3HG0272020	0.58311	0.433356
HORVU.MOREX.r3.3HG0272270	-1.306	-0.0348758
HORVU.MOREX.r3.3HG0273340	-0.877884	-0.506917
HORVU.MOREX.r3.3HG0273490	-0.582516	-0.0472826
HORVU.MOREX.r3.3HG0273730	2.59039	2.62824
HORVU.MOREX.r3.3HG0273750	2.56575	2.0327
HORVU.MOREX.r3.3HG0273810	1.39472	0.637711
HORVU.MOREX.r3.3HG0274050	7.7755	7.77205
HORVU.MOREX.r3.3HG0274100	-0.983246	-0.830602
HORVU.MOREX.r3.3HG0274110	1.64121	1.01273
HORVU.MOREX.r3.3HG0274170	-3.32215	-0.317414
HORVU.MOREX.r3.3HG0274610	0.770048	0.132465
HORVU.MOREX.r3.3HG0274650	6.3315	6.50489
HORVU.MOREX.r3.3HG0274780	-1.21845	-1.21257
HORVU.MOREX.r3.3HG0275090	-1.74053	-1.26418
HORVU.MOREX.r3.3HG0275100	-1.63161	-0.723905
HORVU.MOREX.r3.3HG0275460	2.11868	0.647448
HORVU.MOREX.r3.3HG0275710	0.879189	0.547877
HORVU.MOREX.r3.3HG0276610	1.34853	1.66985
HORVU.MOREX.r3.3HG0276730	0.695813	0.86809
HORVU.MOREX.r3.3HG0276900	-1.29151	-1.12079
HORVU.MOREX.r3.3HG0276950	0.456355	0.554895
HORVU.MOREX.r3.3HG0277190	4.91069	6.06746
HORVU.MOREX.r3.3HG0277810	1.22711	1.26219
HORVU.MOREX.r3.3HG0278320	-0.854746	-0.650571
HORVU.MOREX.r3.3HG0278440	-0.557196	-0.471126
HORVU.MOREX.r3.3HG0278530	0.516487	0.539764
HORVU.MOREX.r3.3HG0278670	3.2017	2.42061
HORVU.MOREX.r3.3HG0279110	1.81133	1.12213
HORVU.MOREX.r3.3HG0279360	-0.981801	-0.790277
HORVU.MOREX.r3.3HG0279390	1.24428	1.1975
HORVU.MOREX.r3.3HG0279460	2.52245	2.27696
HORVU.MOREX.r3.3HG0280040	-0.646552	-0.623164
HORVU.MOREX.r3.3HG0280160	0.94783	0.521044
HORVU.MOREX.r3.3HG0280290	-1.16493	-1.29855
HORVU.MOREX.r3.3HG0280380	-1.0548	-0.880822
HORVU.MOREX.r3.3HG0280400	4.04197	4.27527
HORVU.MOREX.r3.3HG0280670	-0.857568	-1.05064
HORVU.MOREX.r3.3HG0280730	0.971368	1.10685
HORVU.MOREX.r3.3HG0280790	1.18129	0.74106
HORVU.MOREX.r3.3HG0281180	1.47573	1.59551
HORVU.MOREX.r3.3HG0281250	1.08215	0.824977
HORVU.MOREX.r3.3HG0281340	2.47894	1.40664
HORVU.MOREX.r3.3HG0281500	3.92646	4.22796
HORVU.MOREX.r3.3HG0281530	2.22163	2.33355
HORVU.MOREX.r3.3HG0281610	2.05341	-0.0614609
HORVU.MOREX.r3.3HG0281700	1.33248	1.0093
HORVU.MOREX.r3.3HG0281730	0.964403	0.469092
HORVU.MOREX.r3.3HG0281780	1.28929	1.37618
HORVU.MOREX.r3.3HG0282640	5.93784	5.84198
HORVU.MOREX.r3.3HG0282720	5.09094	5.53776
HORVU.MOREX.r3.3HG0282740	5.14357	3.26159
HORVU.MOREX.r3.3HG0282790	0.926502	0.0798607
HORVU.MOREX.r3.3HG0282860	3.99078	3.70185
HORVU.MOREX.r3.3HG0282880	6.30193	6.59899
HORVU.MOREX.r3.3HG0282910	7.00768	7.18417
HORVU.MOREX.r3.3HG0282920	4.1729	4.01943
HORVU.MOREX.r3.3HG0282930	-1.62934	-2.48041
HORVU.MOREX.r3.3HG0283120	1.22415	1.28341
HORVU.MOREX.r3.3HG0283300	-0.796932	-0.657379
HORVU.MOREX.r3.3HG0283640	2.75948	3.06153
HORVU.MOREX.r3.3HG0283670	-0.948186	-0.595695
HORVU.MOREX.r3.3HG0283720	1.17414	0.911874
HORVU.MOREX.r3.3HG0284270	1.88168	2.15071
HORVU.MOREX.r3.3HG0284740	1.87658	2.06039
HORVU.MOREX.r3.3HG0284870	1.94991	1.43797
HORVU.MOREX.r3.3HG0284890	1.93381	1.56263
HORVU.MOREX.r3.3HG0285150	-4.65019	-3.73453
HORVU.MOREX.r3.3HG0285310	1.18355	0.839075
HORVU.MOREX.r3.3HG0285320	3.87446	3.06548
HORVU.MOREX.r3.3HG0285420	-1.45553	-1.37594
HORVU.MOREX.r3.3HG0285700	-0.67291	-0.0351491
HORVU.MOREX.r3.3HG0285860	1.16132	1.30055
HORVU.MOREX.r3.3HG0285900	3.56533	3.77413
HORVU.MOREX.r3.3HG0286110	1.06132	0.897839
HORVU.MOREX.r3.3HG0286300	2.85613	3.26628
HORVU.MOREX.r3.3HG0286500	-1.31154	-1.28987
HORVU.MOREX.r3.3HG0286520	-0.890672	-2.45564
HORVU.MOREX.r3.3HG0286540	0.596806	0.306875
HORVU.MOREX.r3.3HG0286740	-0.836932	-0.31223
HORVU.MOREX.r3.3HG0286770	-1.04116	-0.940341
HORVU.MOREX.r3.3HG0286820	-1.106	-0.932761
HORVU.MOREX.r3.3HG0286830	-1.1271	-0.693198
HORVU.MOREX.r3.3HG0286890	1.60863	1.94815
HORVU.MOREX.r3.3HG0287050	3.24708	3.65397
HORVU.MOREX.r3.3HG0287060	1.88226	1.4236
HORVU.MOREX.r3.3HG0287070	1.8885	0.828229
HORVU.MOREX.r3.3HG0287360	-1.04497	-1.53955
HORVU.MOREX.r3.3HG0287650	1.19461	0.940452
HORVU.MOREX.r3.3HG0287660	1.32988	1.21757
HORVU.MOREX.r3.3HG0287740	1.08748	1.39426
HORVU.MOREX.r3.3HG0287850	3.57879	3.55158
HORVU.MOREX.r3.3HG0288010	1.28507	1.42323
HORVU.MOREX.r3.3HG0288030	2.08072	2.90996
HORVU.MOREX.r3.3HG0288040	1.68186	1.12164
HORVU.MOREX.r3.3HG0288320	0.650297	0.67996
HORVU.MOREX.r3.3HG0288480	2.35484	2.46458
HORVU.MOREX.r3.3HG0288690	6.59009	8.44176
HORVU.MOREX.r3.3HG0288800	4.98032	5.92412
HORVU.MOREX.r3.3HG0288830	1.37295	0.936953
HORVU.MOREX.r3.3HG0288850	-2.16063	-2.20565
HORVU.MOREX.r3.3HG0288930	-1.03306	-0.581764
HORVU.MOREX.r3.3HG0289210	2.98507	2.89292
HORVU.MOREX.r3.3HG0289260	-0.596343	-0.654264
HORVU.MOREX.r3.3HG0289360	-0.937573	-1.80051
HORVU.MOREX.r3.3HG0289500	0.712086	0.652549
HORVU.MOREX.r3.3HG0290240	-1.01823	-0.203033
HORVU.MOREX.r3.3HG0290310	7.68891	7.14416
HORVU.MOREX.r3.3HG0290500	-1.03983	-0.822476
HORVU.MOREX.r3.3HG0290790	-2.41778	-1.72788
HORVU.MOREX.r3.3HG0290860	-0.996922	-0.957808
HORVU.MOREX.r3.3HG0290880	-0.790592	-0.426091
HORVU.MOREX.r3.3HG0291150	-0.758042	-0.0434394
HORVU.MOREX.r3.3HG0291310	-1.92438	-2.50551
HORVU.MOREX.r3.3HG0291420	4.04049	4.38086
HORVU.MOREX.r3.3HG0291490	-1.45627	-0.0857697
HORVU.MOREX.r3.3HG0291560	-0.830154	-0.13815
HORVU.MOREX.r3.3HG0291710	0.796227	0.698603
HORVU.MOREX.r3.3HG0291910	4.80253	4.08696
HORVU.MOREX.r3.3HG0292020	1.99714	0.504482
HORVU.MOREX.r3.3HG0292820	-1.00262	-0.950151
HORVU.MOREX.r3.3HG0292960	1.88791	2.87851
HORVU.MOREX.r3.3HG0292990	-1.14133	-1.23133
HORVU.MOREX.r3.3HG0293070	0.598498	0.663947
HORVU.MOREX.r3.3HG0293510	0.54515	-0.080834
HORVU.MOREX.r3.3HG0293560	1.12137	1.19805
HORVU.MOREX.r3.3HG0294100	-1.14493	-0.952436
HORVU.MOREX.r3.3HG0294300	-2.17779	-3.48061
HORVU.MOREX.r3.3HG0294310	2.31323	1.68846
HORVU.MOREX.r3.3HG0294340	2.51433	2.47143
HORVU.MOREX.r3.3HG0294460	-2.84054	-1.03742
HORVU.MOREX.r3.3HG0294590	4.42048	4.74005
HORVU.MOREX.r3.3HG0294620	2.01907	1.57252
HORVU.MOREX.r3.3HG0294630	6.95596	7.15888
HORVU.MOREX.r3.3HG0294690	4.00665	4.31202
HORVU.MOREX.r3.3HG0294710	-0.471896	-0.445016
HORVU.MOREX.r3.3HG0294720	3.89991	3.77338
HORVU.MOREX.r3.3HG0294830	0.701792	0.446894
HORVU.MOREX.r3.3HG0294880	0.738362	1.02623
HORVU.MOREX.r3.3HG0295100	-2.31943	-2.15628
HORVU.MOREX.r3.3HG0295270	-0.630358	-0.418577
HORVU.MOREX.r3.3HG0295280	2.43089	0.26352
HORVU.MOREX.r3.3HG0295330	0.549156	0.920263
HORVU.MOREX.r3.3HG0295370	-0.689499	-0.76377
HORVU.MOREX.r3.3HG0295380	-1.41013	-0.73571
HORVU.MOREX.r3.3HG0295470	-0.940924	-0.923077
HORVU.MOREX.r3.3HG0295480	-0.924279	-0.614316
HORVU.MOREX.r3.3HG0295580	-0.772395	-0.594535
HORVU.MOREX.r3.3HG0295710	-2.43935	-1.42774
HORVU.MOREX.r3.3HG0295830	-0.761422	-0.457779
HORVU.MOREX.r3.3HG0295880	0.590692	0.999404
HORVU.MOREX.r3.3HG0296160	0.722564	0.558968
HORVU.MOREX.r3.3HG0296260	-0.695545	-0.679151
HORVU.MOREX.r3.3HG0296330	-1.23758	-1.71502
HORVU.MOREX.r3.3HG0296420	1.27994	1.1258
HORVU.MOREX.r3.3HG0296490	-0.645223	-0.875299
HORVU.MOREX.r3.3HG0296500	1.01119	1.10496
HORVU.MOREX.r3.3HG0296630	1.84049	0.333309
HORVU.MOREX.r3.3HG0296990	1.64611	1.65722
HORVU.MOREX.r3.3HG0297290	1.72017	1.02799
HORVU.MOREX.r3.3HG0297320	1.41557	1.74237
HORVU.MOREX.r3.3HG0297490	0.502102	0.173278
HORVU.MOREX.r3.3HG0297620	2.09338	1.30457
HORVU.MOREX.r3.3HG0297690	-1.04487	0.394162
HORVU.MOREX.r3.3HG0297700	-1.62678	-0.669393
HORVU.MOREX.r3.3HG0297800	1.58353	1.43726
HORVU.MOREX.r3.3HG0297880	2.22991	1.85851
HORVU.MOREX.r3.3HG0298020	-1.06125	-0.557228
HORVU.MOREX.r3.3HG0298080	1.18005	0.829122
HORVU.MOREX.r3.3HG0298130	0.860055	0.649092
HORVU.MOREX.r3.3HG0298170	0.781835	0.44299
HORVU.MOREX.r3.3HG0298200	-0.766918	-0.662707
HORVU.MOREX.r3.3HG0298280	1.30832	0.851572
HORVU.MOREX.r3.3HG0298330	-1.16276	-0.663341
HORVU.MOREX.r3.3HG0298480	1.43312	0.653324
HORVU.MOREX.r3.3HG0298680	1.15936	1.49043
HORVU.MOREX.r3.3HG0298740	0.982981	0.841704
HORVU.MOREX.r3.3HG0298750	0.785701	0.664101
HORVU.MOREX.r3.3HG0298790	1.1578	1.17833
HORVU.MOREX.r3.3HG0298850	0.61725	0.216756
HORVU.MOREX.r3.3HG0298980	-1.67279	-2.35741
HORVU.MOREX.r3.3HG0299230	-1.43041	-0.895543
HORVU.MOREX.r3.3HG0299240	-0.634579	-0.365163
HORVU.MOREX.r3.3HG0299250	-0.995732	-1.0654
HORVU.MOREX.r3.3HG0299440	3.28064	3.18467
HORVU.MOREX.r3.3HG0299530	-0.669143	-0.296026
HORVU.MOREX.r3.3HG0299690	3.8115	3.38962
HORVU.MOREX.r3.3HG0299740	-0.903898	-0.457785
HORVU.MOREX.r3.3HG0299800	-1.25363	-1.3988
HORVU.MOREX.r3.3HG0300120	1.96744	0.546072
HORVU.MOREX.r3.3HG0300210	1.15934	0.686213
HORVU.MOREX.r3.3HG0300330	-2.41811	-1.09853
HORVU.MOREX.r3.3HG0300580	-0.841996	-0.732215
HORVU.MOREX.r3.3HG0300620	2.28276	1.35883
HORVU.MOREX.r3.3HG0300920	-1.81859	-1.7008
HORVU.MOREX.r3.3HG0300980	0.774815	0.792916
HORVU.MOREX.r3.3HG0301110	1.29852	1.17439
HORVU.MOREX.r3.3HG0301480	-0.678433	-0.38909
HORVU.MOREX.r3.3HG0301550	-1.43696	-1.23924
HORVU.MOREX.r3.3HG0301820	1.46627	1.23513
HORVU.MOREX.r3.3HG0301930	-1.08157	-0.150812
HORVU.MOREX.r3.3HG0302000	1.06095	1.03231
HORVU.MOREX.r3.3HG0302020	-1.26108	-1.38764
HORVU.MOREX.r3.3HG0302060	2.66316	3.30695
HORVU.MOREX.r3.3HG0302100	-0.69478	-0.298207
HORVU.MOREX.r3.3HG0302160	2.16174	1.88396
HORVU.MOREX.r3.3HG0302190	1.66561	1.92403
HORVU.MOREX.r3.3HG0302520	-2.57536	-2.25533
HORVU.MOREX.r3.3HG0302540	-1.71478	-1.18234
HORVU.MOREX.r3.3HG0302610	6.63538	6.68795
HORVU.MOREX.r3.3HG0302770	1.22847	1.01659
HORVU.MOREX.r3.3HG0303000	2.99246	3.10098
HORVU.MOREX.r3.3HG0303110	-0.700843	-0.626414
HORVU.MOREX.r3.3HG0303170	-2.69119	-3.15808
HORVU.MOREX.r3.3HG0303210	3.35621	3.21943
HORVU.MOREX.r3.3HG0303550	-5.50992	-6.96284
HORVU.MOREX.r3.3HG0303600	1.1982	1.32709
HORVU.MOREX.r3.3HG0303710	0.921459	0.977679
HORVU.MOREX.r3.3HG0303730	3.41897	2.34943
HORVU.MOREX.r3.3HG0304110	-1.26449	-1.26042
HORVU.MOREX.r3.3HG0304210	-1.00582	0.153927
HORVU.MOREX.r3.3HG0304220	2.69084	3.43836
HORVU.MOREX.r3.3HG0304280	-1.01629	0.165102
HORVU.MOREX.r3.3HG0304330	0.718699	0.556273
HORVU.MOREX.r3.3HG0304380	3.83735	2.50648
HORVU.MOREX.r3.3HG0304500	1.03754	1.15489
HORVU.MOREX.r3.3HG0304510	2.96682	2.64271
HORVU.MOREX.r3.3HG0304650	0.747047	1.06605
HORVU.MOREX.r3.3HG0304660	1.41007	1.65003
HORVU.MOREX.r3.3HG0304720	1.06644	0.837904
HORVU.MOREX.r3.3HG0305190	-1.04848	-0.596544
HORVU.MOREX.r3.3HG0305220	-0.988882	-1.2066
HORVU.MOREX.r3.3HG0305280	-3.22731	-2.72635
HORVU.MOREX.r3.3HG0305440	8.01166	8.03077
HORVU.MOREX.r3.3HG0305490	1.06043	0.802379
HORVU.MOREX.r3.3HG0305840	-0.999668	-1.37654
HORVU.MOREX.r3.3HG0305900	-1.99938	-1.25186
HORVU.MOREX.r3.3HG0306060	-0.649338	-0.63698
HORVU.MOREX.r3.3HG0306150	1.10783	1.25147
HORVU.MOREX.r3.3HG0306160	1.64586	1.41441
HORVU.MOREX.r3.3HG0306430	1.79454	2.02056
HORVU.MOREX.r3.3HG0306460	1.13832	0.670006
HORVU.MOREX.r3.3HG0306600	-0.872777	-0.489141
HORVU.MOREX.r3.3HG0306620	2.61383	2.71991
HORVU.MOREX.r3.3HG0306650	3.0133	1.64762
HORVU.MOREX.r3.3HG0306820	0.744346	0.142839
HORVU.MOREX.r3.3HG0306830	-0.987651	0.330904
HORVU.MOREX.r3.3HG0306910	-0.696662	-0.606805
HORVU.MOREX.r3.3HG0307030	1.2417	1.41071
HORVU.MOREX.r3.3HG0307040	2.77488	2.46523
HORVU.MOREX.r3.3HG0307120	-0.928124	-0.238673
HORVU.MOREX.r3.3HG0307140	0.677467	0.390432
HORVU.MOREX.r3.3HG0307290	-1.77611	-2.1189
HORVU.MOREX.r3.3HG0307540	1.1357	0.827833
HORVU.MOREX.r3.3HG0307690	-2.49393	-2.41092
HORVU.MOREX.r3.3HG0307890	7.0635	6.36138
HORVU.MOREX.r3.3HG0307910	8.27026	8.03782
HORVU.MOREX.r3.3HG0308570	-0.930058	-0.985007
HORVU.MOREX.r3.3HG0308780	0.882693	0.771048
HORVU.MOREX.r3.3HG0308840	0.608003	0.317733
HORVU.MOREX.r3.3HG0308860	-1.81156	-0.831182
HORVU.MOREX.r3.3HG0309130	-1.10876	-0.940925
HORVU.MOREX.r3.3HG0309270	0.684982	0.390933
HORVU.MOREX.r3.3HG0309470	3.73763	3.63412
HORVU.MOREX.r3.3HG0309560	0.736567	0.676776
HORVU.MOREX.r3.3HG0309660	0.486188	-0.0123031
HORVU.MOREX.r3.3HG0309820	-0.600184	-1.13323
HORVU.MOREX.r3.3HG0309960	1.35339	1.14327
HORVU.MOREX.r3.3HG0310070	-1.17319	-0.860308
HORVU.MOREX.r3.3HG0310140	-1.45434	-2.36678
HORVU.MOREX.r3.3HG0310210	0.478829	0.760626
HORVU.MOREX.r3.3HG0310280	0.926862	1.64939
HORVU.MOREX.r3.3HG0310460	1.34776	1.38554
HORVU.MOREX.r3.3HG0310480	8.48384	8.41305
HORVU.MOREX.r3.3HG0310500	4.72034	5.57103
HORVU.MOREX.r3.3HG0310580	-2.03678	-1.94081
HORVU.MOREX.r3.3HG0310800	-1.48627	-2.13462
HORVU.MOREX.r3.3HG0310940	1.03068	0.911005
HORVU.MOREX.r3.3HG0311140	1.3959	1.07245
HORVU.MOREX.r3.3HG0311420	-1.30296	-1.83295
HORVU.MOREX.r3.3HG0311600	10.0069	8.75657
HORVU.MOREX.r3.3HG0311610	9.95471	9.46708
HORVU.MOREX.r3.3HG0311630	-0.862702	-0.416705
HORVU.MOREX.r3.3HG0311650	4.84113	5.16709
HORVU.MOREX.r3.3HG0311730	-0.851538	-0.403705
HORVU.MOREX.r3.3HG0312000	-0.85796	-0.731667
HORVU.MOREX.r3.3HG0312010	0.747727	0.7865
HORVU.MOREX.r3.3HG0312050	-0.720758	-0.443752
HORVU.MOREX.r3.3HG0312140	-0.597601	-1.64261
HORVU.MOREX.r3.3HG0312190	-0.979465	-0.681071
HORVU.MOREX.r3.3HG0312200	1.32404	0.283373
HORVU.MOREX.r3.3HG0312240	2.91909	3.53169
HORVU.MOREX.r3.3HG0312310	0.602854	0.638428
HORVU.MOREX.r3.3HG0312340	1.02576	0.872347
HORVU.MOREX.r3.3HG0312580	-1.25432	-1.01212
HORVU.MOREX.r3.3HG0312600	0.520756	0.577091
HORVU.MOREX.r3.3HG0312690	2.65562	1.92834
HORVU.MOREX.r3.3HG0312760	-3.94131	-2.8891
HORVU.MOREX.r3.3HG0313340	0.647233	0.957312
HORVU.MOREX.r3.3HG0313530	1.9664	2.25119
HORVU.MOREX.r3.3HG0313560	-3.14927	-2.42053
HORVU.MOREX.r3.3HG0313580	9.65761	9.28169
HORVU.MOREX.r3.3HG0313780	1.95966	1.58878
HORVU.MOREX.r3.3HG0313870	0.936139	0.599563
HORVU.MOREX.r3.3HG0313990	5.48562	4.37036
HORVU.MOREX.r3.3HG0314250	1.03592	0.916262
HORVU.MOREX.r3.3HG0314300	-0.606925	-0.461408
HORVU.MOREX.r3.3HG0314380	2.97051	4.42988
HORVU.MOREX.r3.3HG0314770	1.35892	1.21592
HORVU.MOREX.r3.3HG0314780	0.985704	1.40179
HORVU.MOREX.r3.3HG0314810	-0.700527	-0.20099
HORVU.MOREX.r3.3HG0315160	-0.934622	-0.849853
HORVU.MOREX.r3.3HG0315260	4.11883	4.61663
HORVU.MOREX.r3.3HG0315380	-1.2455	-0.936384
HORVU.MOREX.r3.3HG0315390	-1.41192	-1.8535
HORVU.MOREX.r3.3HG0316030	5.83336	6.3695
HORVU.MOREX.r3.3HG0316140	1.20275	1.37716
HORVU.MOREX.r3.3HG0316200	-4.19338	-2.72252
HORVU.MOREX.r3.3HG0316890	-0.867485	-1.5696
HORVU.MOREX.r3.3HG0317910	0.861633	0.549763
HORVU.MOREX.r3.3HG0318200	-3.5703	-2.49086
HORVU.MOREX.r3.3HG0318380	3.50281	5.1705
HORVU.MOREX.r3.3HG0318400	-0.53718	-0.59319
HORVU.MOREX.r3.3HG0318490	1.63087	1.48277
HORVU.MOREX.r3.3HG0318650	-0.439586	-0.626183
HORVU.MOREX.r3.3HG0318720	1.93089	1.50533
HORVU.MOREX.r3.3HG0318810	-1.00265	-0.696349
HORVU.MOREX.r3.3HG0318900	2.39006	3.36067
HORVU.MOREX.r3.3HG0319010	2.49863	1.75335
HORVU.MOREX.r3.3HG0319100	2.00194	3.59676
HORVU.MOREX.r3.3HG0319530	3.71448	3.20275
HORVU.MOREX.r3.3HG0319810	2.2942	2.25529
HORVU.MOREX.r3.3HG0319870	1.22307	1.16504
HORVU.MOREX.r3.3HG0320240	2.53154	2.23494
HORVU.MOREX.r3.3HG0320900	2.11641	2.32741
HORVU.MOREX.r3.3HG0321580	6.19209	6.35502
HORVU.MOREX.r3.3HG0322070	2.3365	0.785129
HORVU.MOREX.r3.3HG0322130	6.36905	5.87954
HORVU.MOREX.r3.3HG0322140	7.21399	6.02935
HORVU.MOREX.r3.3HG0322150	7.76904	8.34394
HORVU.MOREX.r3.3HG0322650	1.08422	0.9169
HORVU.MOREX.r3.3HG0322720	1.88113	2.00449
HORVU.MOREX.r3.3HG0322780	8.78582	7.8306
HORVU.MOREX.r3.3HG0322860	0.807156	0.0493414
HORVU.MOREX.r3.3HG0323030	-1.10283	-2.30323
HORVU.MOREX.r3.3HG0323270	-4.04267	-2.68404
HORVU.MOREX.r3.3HG0323580	4.822	5.45929
HORVU.MOREX.r3.3HG0323590	5.29402	3.78615
HORVU.MOREX.r3.3HG0323610	-1.82797	-1.16511
HORVU.MOREX.r3.3HG0324080	5.62847	4.88725
HORVU.MOREX.r3.3HG0324410	2.0404	2.56458
HORVU.MOREX.r3.3HG0324450	4.97267	5.05287
HORVU.MOREX.r3.3HG0324830	1.17674	0.854361
HORVU.MOREX.r3.3HG0325230	9.57417	9.2115
HORVU.MOREX.r3.3HG0325240	3.95224	4.10087
HORVU.MOREX.r3.3HG0325290	-0.530567	-0.113928
HORVU.MOREX.r3.3HG0325690	-3.85512	-2.20272
HORVU.MOREX.r3.3HG0326090	-1.13658	-1.12367
HORVU.MOREX.r3.3HG0326170	2.95224	2.69752
HORVU.MOREX.r3.3HG0326180	1.74467	1.98765
HORVU.MOREX.r3.3HG0326310	2.48982	4.15667
HORVU.MOREX.r3.3HG0326890	2.4447	3.73372
HORVU.MOREX.r3.3HG0327080	1.40562	1.32417
HORVU.MOREX.r3.3HG0327170	-0.63317	-0.485692
HORVU.MOREX.r3.3HG0327680	-1.77471	-1.20939
HORVU.MOREX.r3.3HG0327710	-0.582217	-0.463098
HORVU.MOREX.r3.3HG0328340	1.4962	1.35982
HORVU.MOREX.r3.3HG0329000	-1.30753	-1.61457
HORVU.MOREX.r3.3HG0329040	-1.86562	-2.64135
HORVU.MOREX.r3.3HG0329300	-1.35859	-1.13762
HORVU.MOREX.r3.3HG0329540	-1.75086	-1.23407
HORVU.MOREX.r3.3HG0329560	3.14938	3.44765
HORVU.MOREX.r3.3HG0329680	-1.41294	-0.64255
HORVU.MOREX.r3.3HG0329740	2.95773	3.35622
HORVU.MOREX.r3.3HG0329760	-1.25284	-1.69473
HORVU.MOREX.r3.3HG0330200	-1.04231	-1.51322
HORVU.MOREX.r3.3HG0330600	-9.02807	-3.29336
HORVU.MOREX.r3.3HG0330620	-4.6653	-2.11328
HORVU.MOREX.r3.3HG0330710	-5.63627	-3.82651
HORVU.MOREX.r3.3HG0331020	1.52445	0.992493
HORVU.MOREX.r3.3HG0331030	0.804799	1.17702
HORVU.MOREX.r3.4HG0331260	0.925392	1.31947
HORVU.MOREX.r3.4HG0331410	-0.866279	-0.34898
HORVU.MOREX.r3.4HG0331460	1.62753	1.92777
HORVU.MOREX.r3.4HG0331480	0.888464	1.01129
HORVU.MOREX.r3.4HG0331730	-0.652324	-0.0574982
HORVU.MOREX.r3.4HG0331890	1.36893	1.20758
HORVU.MOREX.r3.4HG0332050	-1.46839	-0.00735007
HORVU.MOREX.r3.4HG0332480	-1.56305	-1.96382
HORVU.MOREX.r3.4HG0332500	-3.6806	2.05348
HORVU.MOREX.r3.4HG0332510	-0.682619	-0.684721
HORVU.MOREX.r3.4HG0332570	-1.74273	-1.62707
HORVU.MOREX.r3.4HG0332840	-2.55232	-1.53845
HORVU.MOREX.r3.4HG0332900	-1.24592	-0.626264
HORVU.MOREX.r3.4HG0333030	-1.14294	-0.995659
HORVU.MOREX.r3.4HG0333040	1.36314	1.22672
HORVU.MOREX.r3.4HG0333100	-1.39701	-1.18929
HORVU.MOREX.r3.4HG0333170	1.65539	1.75841
HORVU.MOREX.r3.4HG0333190	-1.76822	-2.98941
HORVU.MOREX.r3.4HG0333250	1.01615	1.43147
HORVU.MOREX.r3.4HG0333410	2.92243	4.16275
HORVU.MOREX.r3.4HG0333480	2.25558	2.31553
HORVU.MOREX.r3.4HG0333510	-1.13315	0.279086
HORVU.MOREX.r3.4HG0333550	-1.50243	-1.66706
HORVU.MOREX.r3.4HG0333760	-1.01156	-0.329599
HORVU.MOREX.r3.4HG0333810	-0.645101	-0.319951
HORVU.MOREX.r3.4HG0333940	0.948152	1.4251
HORVU.MOREX.r3.4HG0334140	-1.50054	-2.3672
HORVU.MOREX.r3.4HG0334150	4.55491	4.76208
HORVU.MOREX.r3.4HG0334210	-1.31733	-0.890547
HORVU.MOREX.r3.4HG0334250	1.81957	2.78606
HORVU.MOREX.r3.4HG0334630	-1.49628	-0.826294
HORVU.MOREX.r3.4HG0334860	-0.78806	-0.689399
HORVU.MOREX.r3.4HG0335000	-0.952827	-0.655694
HORVU.MOREX.r3.4HG0335150	0.685668	0.299292
HORVU.MOREX.r3.4HG0335300	0.745478	1.02146
HORVU.MOREX.r3.4HG0335320	1.52505	1.40092
HORVU.MOREX.r3.4HG0335340	8.6254	8.41816
HORVU.MOREX.r3.4HG0335360	6.41636	6.38732
HORVU.MOREX.r3.4HG0335410	2.77195	2.73344
HORVU.MOREX.r3.4HG0335430	-0.844855	-0.621067
HORVU.MOREX.r3.4HG0335790	1.24396	1.16975
HORVU.MOREX.r3.4HG0335800	2.11819	2.00657
HORVU.MOREX.r3.4HG0335910	1.31253	0.284166
HORVU.MOREX.r3.4HG0335960	1.68673	0.944168
HORVU.MOREX.r3.4HG0336280	-1.02249	-0.786838
HORVU.MOREX.r3.4HG0336400	-0.836579	-0.668946
HORVU.MOREX.r3.4HG0336410	-2.69711	-4.59357
HORVU.MOREX.r3.4HG0336730	0.89209	0.850112
HORVU.MOREX.r3.4HG0336820	-1.1221	-1.1808
HORVU.MOREX.r3.4HG0336900	-1.07385	0.0145466
HORVU.MOREX.r3.4HG0337000	2.61368	2.06444
HORVU.MOREX.r3.4HG0337030	-2.0704	-1.23842
HORVU.MOREX.r3.4HG0337070	-1.55478	-1.71018
HORVU.MOREX.r3.4HG0337120	-0.613841	-0.101954
HORVU.MOREX.r3.4HG0337480	-0.390367	-0.147728
HORVU.MOREX.r3.4HG0337590	-0.983897	-0.335441
HORVU.MOREX.r3.4HG0337770	-1.23402	-0.868001
HORVU.MOREX.r3.4HG0337830	2.31373	2.7134
HORVU.MOREX.r3.4HG0337960	0.981326	0.2714
HORVU.MOREX.r3.4HG0338020	3.59177	3.6349
HORVU.MOREX.r3.4HG0338080	0.936262	1.22556
HORVU.MOREX.r3.4HG0338290	-1.45198	-1.783
HORVU.MOREX.r3.4HG0338360	2.53856	2.50521
HORVU.MOREX.r3.4HG0338640	5.68814	4.76845
HORVU.MOREX.r3.4HG0338750	0.786168	0.573107
HORVU.MOREX.r3.4HG0338800	-0.871521	-0.530807
HORVU.MOREX.r3.4HG0338860	2.21482	2.50035
HORVU.MOREX.r3.4HG0339400	1.86472	2.63608
HORVU.MOREX.r3.4HG0339490	-1.43464	-1.38495
HORVU.MOREX.r3.4HG0339640	0.895384	0.464296
HORVU.MOREX.r3.4HG0339730	1.63574	1.14813
HORVU.MOREX.r3.4HG0339820	-1.56557	-1.5451
HORVU.MOREX.r3.4HG0339950	1.59621	1.59889
HORVU.MOREX.r3.4HG0339960	3.46688	2.49975
HORVU.MOREX.r3.4HG0339980	3.83874	3.34723
HORVU.MOREX.r3.4HG0340030	4.47623	4.32731
HORVU.MOREX.r3.4HG0340040	4.96576	4.94625
HORVU.MOREX.r3.4HG0340180	0.778233	0.10816
HORVU.MOREX.r3.4HG0340220	6.60496	5.85145
HORVU.MOREX.r3.4HG0340230	-0.46659	-0.420193
HORVU.MOREX.r3.4HG0340370	-0.808686	-0.605418
HORVU.MOREX.r3.4HG0340430	-0.868088	-0.958467
HORVU.MOREX.r3.4HG0340680	0.815868	0.818164
HORVU.MOREX.r3.4HG0340820	-2.06405	-1.69822
HORVU.MOREX.r3.4HG0341030	1.2268	1.15672
HORVU.MOREX.r3.4HG0341090	3.75937	4.35738
HORVU.MOREX.r3.4HG0341130	-0.971387	-0.335079
HORVU.MOREX.r3.4HG0341390	3.79904	3.45814
HORVU.MOREX.r3.4HG0341400	3.96678	3.96064
HORVU.MOREX.r3.4HG0341640	-0.901383	-0.622215
HORVU.MOREX.r3.4HG0341690	-0.743486	-0.344008
HORVU.MOREX.r3.4HG0342480	-0.782691	-0.436366
HORVU.MOREX.r3.4HG0342650	1.96945	2.37989
HORVU.MOREX.r3.4HG0342800	1.63756	2.71037
HORVU.MOREX.r3.4HG0342810	2.62087	2.48177
HORVU.MOREX.r3.4HG0343260	-1.25696	-0.709781
HORVU.MOREX.r3.4HG0343320	1.91833	1.55957
HORVU.MOREX.r3.4HG0343710	2.43644	2.39995
HORVU.MOREX.r3.4HG0343800	-0.779493	-0.17507
HORVU.MOREX.r3.4HG0344110	-0.598276	-0.428343
HORVU.MOREX.r3.4HG0344210	3.30214	1.41944
HORVU.MOREX.r3.4HG0344330	-1.43274	-1.22237
HORVU.MOREX.r3.4HG0344340	-0.745846	-0.856907
HORVU.MOREX.r3.4HG0344400	-1.54107	-0.695341
HORVU.MOREX.r3.4HG0344470	-1.07099	-0.610756
HORVU.MOREX.r3.4HG0344490	7.8486	8.07594
HORVU.MOREX.r3.4HG0345230	-1.37498	-1.95307
HORVU.MOREX.r3.4HG0345490	-1.31758	-1.56417
HORVU.MOREX.r3.4HG0345560	-4.91767	-4.17139
HORVU.MOREX.r3.4HG0345580	-1.89097	-1.79196
HORVU.MOREX.r3.4HG0345740	-1.04874	-2.24364
HORVU.MOREX.r3.4HG0345760	1.29143	0.999756
HORVU.MOREX.r3.4HG0345770	3.85656	3.05647
HORVU.MOREX.r3.4HG0345780	10.2297	9.36075
HORVU.MOREX.r3.4HG0345790	10.2222	9.71477
HORVU.MOREX.r3.4HG0345970	0.758416	0.10527
HORVU.MOREX.r3.4HG0346230	4.76995	4.64271
HORVU.MOREX.r3.4HG0346270	9.52383	8.47259
HORVU.MOREX.r3.4HG0346530	-0.550842	-0.614887
HORVU.MOREX.r3.4HG0346610	1.34916	1.43329
HORVU.MOREX.r3.4HG0346730	4.45558	4.58498
HORVU.MOREX.r3.4HG0346740	-0.877591	-0.740534
HORVU.MOREX.r3.4HG0346850	1.14696	0.8698
HORVU.MOREX.r3.4HG0347360	2.78269	2.06549
HORVU.MOREX.r3.4HG0347570	3.40516	3.08938
HORVU.MOREX.r3.4HG0347670	0.723436	0.235222
HORVU.MOREX.r3.4HG0347710	2.03824	1.36083
HORVU.MOREX.r3.4HG0348030	-0.700967	0.00632592
HORVU.MOREX.r3.4HG0348040	-1.09781	0.259624
HORVU.MOREX.r3.4HG0348190	1.14585	1.69083
HORVU.MOREX.r3.4HG0348880	6.68184	5.98044
HORVU.MOREX.r3.4HG0349070	-1.0832	-1.17846
HORVU.MOREX.r3.4HG0349090	1.114	1.53494
HORVU.MOREX.r3.4HG0349210	-0.694349	-0.820911
HORVU.MOREX.r3.4HG0349320	-0.669585	-0.66258
HORVU.MOREX.r3.4HG0349450	-1.55826	-2.01568
HORVU.MOREX.r3.4HG0349520	0.849299	0.435104
HORVU.MOREX.r3.4HG0350220	-0.916113	-1.02841
HORVU.MOREX.r3.4HG0350280	1.07504	0.805724
HORVU.MOREX.r3.4HG0350840	-0.954083	-0.63333
HORVU.MOREX.r3.4HG0351320	2.19928	2.23579
HORVU.MOREX.r3.4HG0351410	2.51552	1.53942
HORVU.MOREX.r3.4HG0351660	-0.611883	-0.86772
HORVU.MOREX.r3.4HG0351790	2.10508	1.5695
HORVU.MOREX.r3.4HG0352010	0.514855	0.578449
HORVU.MOREX.r3.4HG0352200	-0.819773	-0.504695
HORVU.MOREX.r3.4HG0352340	0.791162	0.571867
HORVU.MOREX.r3.4HG0352590	-0.917726	-0.994953
HORVU.MOREX.r3.4HG0353070	-1.62296	-1.20884
HORVU.MOREX.r3.4HG0353180	-1.07894	-0.607033
HORVU.MOREX.r3.4HG0353330	1.41631	2.38326
HORVU.MOREX.r3.4HG0353570	-1.01648	-0.746579
HORVU.MOREX.r3.4HG0354610	-0.819105	-0.63433
HORVU.MOREX.r3.4HG0354980	-1.03828	-1.67017
HORVU.MOREX.r3.4HG0355830	0.931469	0.734137
HORVU.MOREX.r3.4HG0355980	-0.789005	-0.694589
HORVU.MOREX.r3.4HG0356120	0.466863	0.321377
HORVU.MOREX.r3.4HG0356280	3.67981	3.58337
HORVU.MOREX.r3.4HG0356420	-0.896511	-0.803276
HORVU.MOREX.r3.4HG0356550	2.30448	1.49522
HORVU.MOREX.r3.4HG0357220	-0.994995	-0.0122098
HORVU.MOREX.r3.4HG0357330	1.33124	1.30515
HORVU.MOREX.r3.4HG0357350	-0.636732	-0.719884
HORVU.MOREX.r3.4HG0357430	-1.97117	-1.65997
HORVU.MOREX.r3.4HG0357440	-2.22457	-1.7317
HORVU.MOREX.r3.4HG0357650	-1.46928	-1.46593
HORVU.MOREX.r3.4HG0357750	0.558718	0.552012
HORVU.MOREX.r3.4HG0357980	1.1503	0.952146
HORVU.MOREX.r3.4HG0358180	0.70349	1.31978
HORVU.MOREX.r3.4HG0358700	1.09858	1.01159
HORVU.MOREX.r3.4HG0358980	-1.66328	-1.56289
HORVU.MOREX.r3.4HG0361130	-0.842676	-0.723864
HORVU.MOREX.r3.4HG0361660	3.94696	3.78885
HORVU.MOREX.r3.4HG0361800	-0.643776	-0.682658
HORVU.MOREX.r3.4HG0363180	-0.847162	-0.624263
HORVU.MOREX.r3.4HG0363380	-0.929321	-0.277325
HORVU.MOREX.r3.4HG0364120	1.16753	0.896311
HORVU.MOREX.r3.4HG0365370	-1.18976	-1.24506
HORVU.MOREX.r3.4HG0365740	0.716037	0.205489
HORVU.MOREX.r3.4HG0365930	0.806731	0.765054
HORVU.MOREX.r3.4HG0368640	-1.08056	-0.220516
HORVU.MOREX.r3.4HG0368710	-0.508766	-0.197768
HORVU.MOREX.r3.4HG0369090	-1.42649	-1.177
HORVU.MOREX.r3.4HG0369710	0.807883	0.851608
HORVU.MOREX.r3.4HG0370350	0.991417	0.528769
HORVU.MOREX.r3.4HG0370500	2.21706	2.04238
HORVU.MOREX.r3.4HG0370520	-1.19687	-1.09888
HORVU.MOREX.r3.4HG0371680	-0.663586	0.116862
HORVU.MOREX.r3.4HG0371810	-0.600653	-0.60456
HORVU.MOREX.r3.4HG0374480	-1.03684	-1.33656
HORVU.MOREX.r3.4HG0375120	0.876317	0.736842
HORVU.MOREX.r3.4HG0375390	0.671883	0.568231
HORVU.MOREX.r3.4HG0375760	-0.987373	0.106147
HORVU.MOREX.r3.4HG0375870	1.50644	1.45442
HORVU.MOREX.r3.4HG0376720	1.23251	0.922968
HORVU.MOREX.r3.4HG0377120	-1.15792	-1.01012
HORVU.MOREX.r3.4HG0377950	-0.954404	-0.991193
HORVU.MOREX.r3.4HG0378030	1.73876	1.6519
HORVU.MOREX.r3.4HG0378360	0.97186	-0.115944
HORVU.MOREX.r3.4HG0378610	-1.35412	-1.4029
HORVU.MOREX.r3.4HG0378900	1.31498	1.52588
HORVU.MOREX.r3.4HG0379010	0.886421	0.686976
HORVU.MOREX.r3.4HG0379210	-1.79628	-1.5936
HORVU.MOREX.r3.4HG0379250	-1.13798	-1.11616
HORVU.MOREX.r3.4HG0379260	2.6256	2.25158
HORVU.MOREX.r3.4HG0379270	-0.612325	-1.14483
HORVU.MOREX.r3.4HG0379300	1.78382	2.03066
HORVU.MOREX.r3.4HG0379640	0.666324	1.17642
HORVU.MOREX.r3.4HG0379700	2.91605	2.94726
HORVU.MOREX.r3.4HG0379720	1.50733	1.36682
HORVU.MOREX.r3.4HG0379790	5.00875	5.36324
HORVU.MOREX.r3.4HG0379920	1.47573	0.928624
HORVU.MOREX.r3.4HG0380120	1.22498	1.26685
HORVU.MOREX.r3.4HG0380250	3.0779	3.33007
HORVU.MOREX.r3.4HG0380360	-1.86908	-2.08475
HORVU.MOREX.r3.4HG0380730	0.971447	1.27539
HORVU.MOREX.r3.4HG0380790	3.80321	3.8655
HORVU.MOREX.r3.4HG0380820	1.26463	1.42021
HORVU.MOREX.r3.4HG0380840	-1.46251	-1.04262
HORVU.MOREX.r3.4HG0380970	3.6475	3.67803
HORVU.MOREX.r3.4HG0381320	1.68509	1.82299
HORVU.MOREX.r3.4HG0381750	2.83129	1.90024
HORVU.MOREX.r3.4HG0381790	5.08994	4.49453
HORVU.MOREX.r3.4HG0381860	-1.53205	-4.22985
HORVU.MOREX.r3.4HG0382100	-0.787986	-1.09059
HORVU.MOREX.r3.4HG0382250	0.56449	1.1339
HORVU.MOREX.r3.4HG0382510	-0.858818	-0.858002
HORVU.MOREX.r3.4HG0382760	0.834373	0.393608
HORVU.MOREX.r3.4HG0382770	-1.21305	-1.25654
HORVU.MOREX.r3.4HG0383510	-0.959182	-0.54187
HORVU.MOREX.r3.4HG0383650	9.7823	9.32781
HORVU.MOREX.r3.4HG0383820	-4.16983	-4.59575
HORVU.MOREX.r3.4HG0383890	1.75167	1.30918
HORVU.MOREX.r3.4HG0383910	1.55986	1.3934
HORVU.MOREX.r3.4HG0384240	-0.81773	0.103679
HORVU.MOREX.r3.4HG0384600	-0.852061	-0.710486
HORVU.MOREX.r3.4HG0384700	2.4418	2.3626
HORVU.MOREX.r3.4HG0384980	1.60782	1.44914
HORVU.MOREX.r3.4HG0385030	4.94915	6.26361
HORVU.MOREX.r3.4HG0385110	1.00817	0.767925
HORVU.MOREX.r3.4HG0385170	-0.683668	-0.517188
HORVU.MOREX.r3.4HG0385260	-1.42435	-1.33368
HORVU.MOREX.r3.4HG0385270	0.732649	0.431131
HORVU.MOREX.r3.4HG0386000	-0.7677	-0.757569
HORVU.MOREX.r3.4HG0386180	1.36898	0.423653
HORVU.MOREX.r3.4HG0386920	0.76512	0.805366
HORVU.MOREX.r3.4HG0387120	-8.67834	-9.49159
[truncated: 1,781 more rows]

## Sheet: M5_Mo_4dpi_act vs pred values
Gene ID	Actual (log2 fold change)	Predicted (log2 fold change)
HORVU.MOREX.r3.1HG0000680	3.03793	2.54024
HORVU.MOREX.r3.1HG0002040	-2.9056	0.107611
HORVU.MOREX.r3.1HG0002510	-1.12637	0.495314
HORVU.MOREX.r3.1HG0002530	2.07858	1.03481
HORVU.MOREX.r3.1HG0004240	1.80701	0.349692
HORVU.MOREX.r3.1HG0004690	-1.19634	0.185871
HORVU.MOREX.r3.1HG0005510	3.09192	2.58672
HORVU.MOREX.r3.1HG0005520	4.82237	4.81037
HORVU.MOREX.r3.1HG0006220	6.00764	0.963678
HORVU.MOREX.r3.1HG0008790	3.52097	3.88384
HORVU.MOREX.r3.1HG0009460	3.37143	3.98743
HORVU.MOREX.r3.1HG0009950	3.93992	4.04231
HORVU.MOREX.r3.1HG0010600	8.90808	7.83685
HORVU.MOREX.r3.1HG0010640	1.8595	2.29234
HORVU.MOREX.r3.1HG0011870	-1.43158	0.394004
HORVU.MOREX.r3.1HG0012490	7.13748	0.963678
HORVU.MOREX.r3.1HG0014220	0.853448	1.76117
HORVU.MOREX.r3.1HG0014400	2.4378	2.10599
HORVU.MOREX.r3.1HG0014530	1.41501	2.1919
HORVU.MOREX.r3.1HG0015040	6.34938	2.98015
HORVU.MOREX.r3.1HG0015390	-2.06406	0.350449
HORVU.MOREX.r3.1HG0015720	1.40403	2.05532
HORVU.MOREX.r3.1HG0016200	1.1403	1.88383
HORVU.MOREX.r3.1HG0016450	1.07157	1.50396
HORVU.MOREX.r3.1HG0017420	7.02457	7.05554
HORVU.MOREX.r3.1HG0017720	0.700326	1.68228
HORVU.MOREX.r3.1HG0017930	1.47421	1.81496
HORVU.MOREX.r3.1HG0019280	5.72136	4.62001
HORVU.MOREX.r3.1HG0020450	9.6768	9.25747
HORVU.MOREX.r3.1HG0021390	5.26677	4.65377
HORVU.MOREX.r3.1HG0021970	2.58097	3.1635
HORVU.MOREX.r3.1HG0024090	-1.26486	0.199062
HORVU.MOREX.r3.1HG0024880	0.533607	1.5644
HORVU.MOREX.r3.1HG0026430	-0.712994	0.258869
HORVU.MOREX.r3.1HG0027640	1.58259	1.8747
HORVU.MOREX.r3.1HG0028230	0.973712	1.60323
HORVU.MOREX.r3.1HG0029360	1.8437	2.38757
HORVU.MOREX.r3.1HG0029730	0.873337	1.50389
HORVU.MOREX.r3.1HG0030670	1.04718	1.90793
HORVU.MOREX.r3.1HG0031980	-0.662736	0.459794
HORVU.MOREX.r3.1HG0039240	-1.41244	0.0392029
HORVU.MOREX.r3.1HG0041180	1.12242	1.79696
HORVU.MOREX.r3.1HG0041280	-2.02231	0.526888
HORVU.MOREX.r3.1HG0043850	0.87463	1.30461
HORVU.MOREX.r3.1HG0045520	3.37439	1.75292
HORVU.MOREX.r3.1HG0046020	1.50194	1.83275
HORVU.MOREX.r3.1HG0046330	2.67855	3.15438
HORVU.MOREX.r3.1HG0046400	2.54046	2.35161
HORVU.MOREX.r3.1HG0046660	3.76612	1.3498
HORVU.MOREX.r3.1HG0047780	1.76813	1.0578
HORVU.MOREX.r3.1HG0048420	4.89895	0.963678
HORVU.MOREX.r3.1HG0049500	2.50372	2.83847
HORVU.MOREX.r3.1HG0049580	-1.8942	-0.358565
HORVU.MOREX.r3.1HG0049980	-0.849136	0.533582
HORVU.MOREX.r3.1HG0050670	-1.26553	0.525259
HORVU.MOREX.r3.1HG0050790	0.587312	1.1931
HORVU.MOREX.r3.1HG0051580	0.939421	1.63814
HORVU.MOREX.r3.1HG0051710	-1.1119	0.490313
HORVU.MOREX.r3.1HG0051740	1.39326	2.22708
HORVU.MOREX.r3.1HG0051750	3.27175	4.15837
HORVU.MOREX.r3.1HG0051800	5.60241	5.76133
HORVU.MOREX.r3.1HG0051880	4.252	4.65189
HORVU.MOREX.r3.1HG0051890	2.71645	3.17262
HORVU.MOREX.r3.1HG0051910	1.22333	1.63804
HORVU.MOREX.r3.1HG0052810	-0.918719	0.633384
HORVU.MOREX.r3.1HG0053300	-1.50438	0.0628274
HORVU.MOREX.r3.1HG0054010	0.869276	1.58606
HORVU.MOREX.r3.1HG0054160	4.1533	3.95934
HORVU.MOREX.r3.1HG0054550	1.77348	2.66005
HORVU.MOREX.r3.1HG0054950	2.80831	2.66164
HORVU.MOREX.r3.1HG0056230	-1.41736	-0.0775505
HORVU.MOREX.r3.1HG0056240	1.88822	2.42603
HORVU.MOREX.r3.1HG0057600	3.66011	2.84837
HORVU.MOREX.r3.1HG0057820	-1.75458	-0.347139
HORVU.MOREX.r3.1HG0058930	2.59874	3.0811
HORVU.MOREX.r3.1HG0058970	-0.801705	0.029094
HORVU.MOREX.r3.1HG0059290	1.56904	1.86221
HORVU.MOREX.r3.1HG0059300	1.13636	2.06266
HORVU.MOREX.r3.1HG0059680	2.35106	2.42792
HORVU.MOREX.r3.1HG0062050	0.577048	1.3661
HORVU.MOREX.r3.1HG0062900	5.9048	4.60441
HORVU.MOREX.r3.1HG0063330	2.18424	2.932
HORVU.MOREX.r3.1HG0063430	1.30933	2.3763
HORVU.MOREX.r3.1HG0063630	2.55171	2.96375
HORVU.MOREX.r3.1HG0063980	5.5096	5.15359
HORVU.MOREX.r3.1HG0064020	-0.646482	0.204027
HORVU.MOREX.r3.1HG0064060	5.38296	5.31887
HORVU.MOREX.r3.1HG0064390	1.14755	1.97981
HORVU.MOREX.r3.1HG0064570	1.70385	1.6238
HORVU.MOREX.r3.1HG0065130	1.68985	2.18382
HORVU.MOREX.r3.1HG0065400	5.41395	4.72325
HORVU.MOREX.r3.1HG0065540	0.674513	1.35462
HORVU.MOREX.r3.1HG0066260	-0.793007	0.885748
HORVU.MOREX.r3.1HG0067140	2.07324	2.33246
HORVU.MOREX.r3.1HG0067180	2.84035	3.41672
HORVU.MOREX.r3.1HG0067190	1.88559	2.13173
HORVU.MOREX.r3.1HG0068110	2.01127	1.69077
HORVU.MOREX.r3.1HG0068180	6.66675	4.64285
HORVU.MOREX.r3.1HG0068410	-1.1763	0.118818
HORVU.MOREX.r3.1HG0068710	0.694816	1.57
HORVU.MOREX.r3.1HG0069030	1.78892	2.31441
HORVU.MOREX.r3.1HG0070430	1.04838	1.71711
HORVU.MOREX.r3.1HG0070560	3.4572	2.98295
HORVU.MOREX.r3.1HG0071020	1.49282	2.20151
HORVU.MOREX.r3.1HG0071210	1.157	1.50878
HORVU.MOREX.r3.1HG0071400	1.53801	2.35917
HORVU.MOREX.r3.1HG0071500	4.00981	3.74651
HORVU.MOREX.r3.1HG0071710	-1.47824	0.247696
HORVU.MOREX.r3.1HG0072060	1.98538	2.06544
HORVU.MOREX.r3.1HG0072140	3.15679	2.48915
HORVU.MOREX.r3.1HG0072150	2.0739	2.47256
HORVU.MOREX.r3.1HG0072860	0.886955	1.55308
HORVU.MOREX.r3.1HG0073190	0.826825	1.46085
HORVU.MOREX.r3.1HG0073500	-3.03725	0.590215
HORVU.MOREX.r3.1HG0073650	1.14287	1.89854
HORVU.MOREX.r3.1HG0073870	1.21607	1.45965
HORVU.MOREX.r3.1HG0075850	2.11301	2.37545
HORVU.MOREX.r3.1HG0076400	2.69808	3.14847
HORVU.MOREX.r3.1HG0076600	1.87967	2.47168
HORVU.MOREX.r3.1HG0077330	3.24553	4.23099
HORVU.MOREX.r3.1HG0077410	1.81821	2.5905
HORVU.MOREX.r3.1HG0077940	1.7271	2.27537
HORVU.MOREX.r3.1HG0078690	4.87458	0.676922
HORVU.MOREX.r3.1HG0079430	3.61816	3.188
HORVU.MOREX.r3.1HG0079460	3.40977	3.79225
HORVU.MOREX.r3.1HG0079500	3.76998	4.1474
HORVU.MOREX.r3.1HG0080890	1.25899	2.271
HORVU.MOREX.r3.1HG0081110	1.52748	1.98533
HORVU.MOREX.r3.1HG0081540	-0.936035	0.59673
HORVU.MOREX.r3.1HG0081680	4.07247	3.80168
HORVU.MOREX.r3.1HG0082040	6.15172	5.53259
HORVU.MOREX.r3.1HG0082380	0.917827	1.33913
HORVU.MOREX.r3.1HG0082740	3.97245	4.47569
HORVU.MOREX.r3.1HG0083250	-1.00254	0.18174
HORVU.MOREX.r3.1HG0084160	1.51855	1.14108
HORVU.MOREX.r3.1HG0084330	2.83342	3.56804
HORVU.MOREX.r3.1HG0084340	1.07668	1.56126
HORVU.MOREX.r3.1HG0084390	1.71054	2.1111
HORVU.MOREX.r3.1HG0085250	1.63195	1.93159
HORVU.MOREX.r3.1HG0085710	5.37684	5.01429
HORVU.MOREX.r3.1HG0085780	7.19341	6.60624
HORVU.MOREX.r3.1HG0085810	2.04763	2.92328
HORVU.MOREX.r3.1HG0085920	1.52093	1.52459
HORVU.MOREX.r3.1HG0086260	5.49788	5.65996
HORVU.MOREX.r3.1HG0087330	3.51098	4.50775
HORVU.MOREX.r3.1HG0087590	1.74309	2.04636
HORVU.MOREX.r3.1HG0087670	-1.38917	-0.0528212
HORVU.MOREX.r3.1HG0087820	-1.13381	1.01344
HORVU.MOREX.r3.1HG0087850	1.308	2.12135
HORVU.MOREX.r3.1HG0087910	4.42014	4.42984
HORVU.MOREX.r3.1HG0088960	-1.02524	-0.183193
HORVU.MOREX.r3.1HG0089130	-1.2662	-0.114024
HORVU.MOREX.r3.1HG0089480	-2.45474	-1.12527
HORVU.MOREX.r3.1HG0089770	5.79952	6.74162
HORVU.MOREX.r3.1HG0089780	5.02292	6.97602
HORVU.MOREX.r3.1HG0089900	4.0804	5.38626
HORVU.MOREX.r3.1HG0089920	3.69021	4.46241
HORVU.MOREX.r3.1HG0090010	3.55137	2.84666
HORVU.MOREX.r3.1HG0090130	-1.68434	-0.0790259
HORVU.MOREX.r3.1HG0090140	1.17855	1.9104
HORVU.MOREX.r3.1HG0090740	2.06174	1.97776
HORVU.MOREX.r3.1HG0091020	2.45785	2.12553
HORVU.MOREX.r3.1HG0091080	1.59262	2.10101
HORVU.MOREX.r3.1HG0091340	-1.12401	0.0316178
HORVU.MOREX.r3.1HG0092170	-1.69833	0.518929
HORVU.MOREX.r3.1HG0092810	0.715635	1.4757
HORVU.MOREX.r3.1HG0092830	4.30565	4.55297
HORVU.MOREX.r3.1HG0093550	1.9319	2.38555
HORVU.MOREX.r3.1HG0093670	9.12176	4.41369
HORVU.MOREX.r3.1HG0093740	3.38754	2.57364
HORVU.MOREX.r3.1HG0093870	1.8721	3.27035
HORVU.MOREX.r3.1HG0094400	-1.98475	0.390883
HORVU.MOREX.r3.1HG0094670	9.6137	0.963678
HORVU.MOREX.r3.1HG0095220	-1.07318	0.377037
HORVU.MOREX.r3.2HG0095500	3.89768	3.84541
HORVU.MOREX.r3.2HG0095510	2.45884	2.53903
HORVU.MOREX.r3.2HG0096750	3.31819	3.46063
HORVU.MOREX.r3.2HG0097480	4.81802	5.09753
HORVU.MOREX.r3.2HG0097560	6.65897	0.963678
HORVU.MOREX.r3.2HG0098040	3.19471	3.8372
HORVU.MOREX.r3.2HG0099280	3.43052	2.8955
HORVU.MOREX.r3.2HG0099350	3.53045	3.36685
HORVU.MOREX.r3.2HG0099360	4.44999	4.31938
HORVU.MOREX.r3.2HG0099420	3.56591	4.28652
HORVU.MOREX.r3.2HG0099480	6.50179	5.07778
HORVU.MOREX.r3.2HG0099570	6.0238	5.81917
HORVU.MOREX.r3.2HG0099640	3.59728	3.6444
HORVU.MOREX.r3.2HG0101810	-2.03812	0.379838
HORVU.MOREX.r3.2HG0101890	2.41097	2.69535
HORVU.MOREX.r3.2HG0102150	2.67776	3.566
HORVU.MOREX.r3.2HG0103170	1.96483	2.03631
HORVU.MOREX.r3.2HG0103610	3.27368	3.35712
HORVU.MOREX.r3.2HG0103630	1.53544	1.92799
HORVU.MOREX.r3.2HG0104780	-1.75203	0.0241975
HORVU.MOREX.r3.2HG0104810	-1.63142	-0.347772
HORVU.MOREX.r3.2HG0104910	1.59409	1.78939
HORVU.MOREX.r3.2HG0105150	2.36576	2.36788
HORVU.MOREX.r3.2HG0106290	4.49148	2.93884
HORVU.MOREX.r3.2HG0106390	6.39978	6.09874
HORVU.MOREX.r3.2HG0106450	6.42483	5.74728
HORVU.MOREX.r3.2HG0107270	6.33421	6.6783
HORVU.MOREX.r3.2HG0107420	0.749024	1.06264
HORVU.MOREX.r3.2HG0107940	4.71277	5.00643
HORVU.MOREX.r3.2HG0108020	-1.25538	0.327049
HORVU.MOREX.r3.2HG0108240	1.08696	1.8196
HORVU.MOREX.r3.2HG0109860	4.56245	2.79584
HORVU.MOREX.r3.2HG0110850	2.23848	2.53598
HORVU.MOREX.r3.2HG0111290	1.16724	1.73508
HORVU.MOREX.r3.2HG0111370	2.33157	1.91821
HORVU.MOREX.r3.2HG0111410	1.45993	1.93763
HORVU.MOREX.r3.2HG0111820	2.74341	3.24037
HORVU.MOREX.r3.2HG0112110	1.56116	1.6783
HORVU.MOREX.r3.2HG0112560	5.40268	4.07046
HORVU.MOREX.r3.2HG0112830	4.28933	3.89137
HORVU.MOREX.r3.2HG0113160	0.685204	1.61716
HORVU.MOREX.r3.2HG0113700	-0.561415	0.632285
HORVU.MOREX.r3.2HG0114130	-1.1271	-0.14719
HORVU.MOREX.r3.2HG0115220	4.7536	2.81812
HORVU.MOREX.r3.2HG0115250	1.31035	1.72243
HORVU.MOREX.r3.2HG0115620	-1.16031	0.307892
HORVU.MOREX.r3.2HG0115660	3.82851	2.66247
HORVU.MOREX.r3.2HG0115930	-0.957019	0.136658
HORVU.MOREX.r3.2HG0116740	2.76372	1.3571
HORVU.MOREX.r3.2HG0116760	1.23312	1.57638
HORVU.MOREX.r3.2HG0116880	5.32983	0.963678
HORVU.MOREX.r3.2HG0119270	-1.18112	-0.486412
HORVU.MOREX.r3.2HG0120870	1.47704	1.6774
HORVU.MOREX.r3.2HG0121000	-0.786146	0.812744
HORVU.MOREX.r3.2HG0121380	2.01369	2.69557
HORVU.MOREX.r3.2HG0121410	5.2686	4.83308
HORVU.MOREX.r3.2HG0122140	1.05912	1.70438
HORVU.MOREX.r3.2HG0122450	0.793969	1.4863
HORVU.MOREX.r3.2HG0122480	6.21347	6.45236
HORVU.MOREX.r3.2HG0122530	4.29849	4.48324
HORVU.MOREX.r3.2HG0122600	2.5128	3.21454
HORVU.MOREX.r3.2HG0122620	2.80708	2.8237
HORVU.MOREX.r3.2HG0123810	1.24286	1.99941
HORVU.MOREX.r3.2HG0123880	0.770616	1.6803
HORVU.MOREX.r3.2HG0124360	4.22194	1.59909
HORVU.MOREX.r3.2HG0124450	1.88411	2.11666
HORVU.MOREX.r3.2HG0125820	8.11913	0.963678
HORVU.MOREX.r3.2HG0126450	2.54953	2.5575
HORVU.MOREX.r3.2HG0126520	-1.37538	0.887452
HORVU.MOREX.r3.2HG0128040	2.31561	2.27619
HORVU.MOREX.r3.2HG0130210	3.17555	3.10395
HORVU.MOREX.r3.2HG0130370	2.96126	-0.730535
HORVU.MOREX.r3.2HG0130740	1.49402	1.51325
HORVU.MOREX.r3.2HG0131170	2.13429	2.87633
HORVU.MOREX.r3.2HG0132460	1.1988	1.69718
HORVU.MOREX.r3.2HG0132930	-1.10036	0.243434
HORVU.MOREX.r3.2HG0133340	-0.444102	0.480739
HORVU.MOREX.r3.2HG0134190	8.05315	7.71171
HORVU.MOREX.r3.2HG0134400	1.29444	1.97575
HORVU.MOREX.r3.2HG0134640	3.62984	3.79933
HORVU.MOREX.r3.2HG0134860	1.32732	1.67995
HORVU.MOREX.r3.2HG0136590	5.1916	0.963678
HORVU.MOREX.r3.2HG0138070	6.59386	0.963678
HORVU.MOREX.r3.2HG0138810	2.25496	3.33348
HORVU.MOREX.r3.2HG0138880	1.50097	2.29488
HORVU.MOREX.r3.2HG0139080	6.12546	5.06582
HORVU.MOREX.r3.2HG0139380	3.65849	3.23634
HORVU.MOREX.r3.2HG0139700	7.86621	3.15613
HORVU.MOREX.r3.2HG0139710	-1.75984	-0.0307845
HORVU.MOREX.r3.2HG0141190	3.19736	3.1321
HORVU.MOREX.r3.2HG0149480	6.25786	2.73273
HORVU.MOREX.r3.2HG0150290	0.650887	1.39802
HORVU.MOREX.r3.2HG0151880	5.85653	0.963678
HORVU.MOREX.r3.2HG0152860	-1.15045	0.249629
HORVU.MOREX.r3.2HG0153640	2.62715	3.11545
HORVU.MOREX.r3.2HG0153650	-1.77123	-0.83064
HORVU.MOREX.r3.2HG0154150	5.29601	-1.53218
HORVU.MOREX.r3.2HG0154170	-1.00805	0.115307
HORVU.MOREX.r3.2HG0157210	2.06646	2.27753
HORVU.MOREX.r3.2HG0157790	-0.815781	0.525508
HORVU.MOREX.r3.2HG0158120	1.61126	1.213
HORVU.MOREX.r3.2HG0160240	4.19888	4.2934
HORVU.MOREX.r3.2HG0160350	1.14734	1.67321
HORVU.MOREX.r3.2HG0160920	2.55892	3.02925
HORVU.MOREX.r3.2HG0161310	-0.62158	0.650893
HORVU.MOREX.r3.2HG0163880	4.68665	4.58241
HORVU.MOREX.r3.2HG0166310	-1.93814	-0.277931
HORVU.MOREX.r3.2HG0166960	6.77344	0.963678
HORVU.MOREX.r3.2HG0168390	0.846717	1.57408
HORVU.MOREX.r3.2HG0168580	1.59495	2.86705
HORVU.MOREX.r3.2HG0169500	5.25195	0.963678
HORVU.MOREX.r3.2HG0170900	-1.38316	0.667442
HORVU.MOREX.r3.2HG0172010	1.72389	2.36133
HORVU.MOREX.r3.2HG0172300	3.10099	3.10676
HORVU.MOREX.r3.2HG0173120	1.19393	1.72844
HORVU.MOREX.r3.2HG0173250	7.74083	0.963678
HORVU.MOREX.r3.2HG0173320	1.03381	1.84914
HORVU.MOREX.r3.2HG0174620	0.777323	1.31004
HORVU.MOREX.r3.2HG0175640	-0.84026	0.345169
HORVU.MOREX.r3.2HG0176250	3.7143	3.91296
HORVU.MOREX.r3.2HG0176390	0.612921	1.216
HORVU.MOREX.r3.2HG0178020	1.79709	2.18177
HORVU.MOREX.r3.2HG0180730	-1.83189	-0.515136
HORVU.MOREX.r3.2HG0181540	3.16973	3.33577
HORVU.MOREX.r3.2HG0181770	3.22953	3.00339
HORVU.MOREX.r3.2HG0182080	2.7417	3.48122
HORVU.MOREX.r3.2HG0182730	6.1706	6.17011
HORVU.MOREX.r3.2HG0183920	0.935245	1.28004
HORVU.MOREX.r3.2HG0184460	3.03228	-0.134588
HORVU.MOREX.r3.2HG0184980	-1.08376	0.352682
HORVU.MOREX.r3.2HG0185100	1.94027	2.02908
HORVU.MOREX.r3.2HG0185880	1.99966	2.1533
HORVU.MOREX.r3.2HG0186150	1.93604	2.72857
HORVU.MOREX.r3.2HG0186410	1.20596	1.89307
HORVU.MOREX.r3.2HG0186450	1.31866	1.75699
HORVU.MOREX.r3.2HG0186480	2.87483	3.11454
HORVU.MOREX.r3.2HG0186560	-0.881495	0.0843642
HORVU.MOREX.r3.2HG0187410	4.60455	0.963678
HORVU.MOREX.r3.2HG0187670	7.63446	7.78673
HORVU.MOREX.r3.2HG0188280	4.11357	2.26449
HORVU.MOREX.r3.2HG0188580	2.57766	2.63764
HORVU.MOREX.r3.2HG0190500	1.40697	1.57253
HORVU.MOREX.r3.2HG0190580	6.75742	5.23821
HORVU.MOREX.r3.2HG0190830	5.22122	3.44083
HORVU.MOREX.r3.2HG0191440	2.06242	2.09166
HORVU.MOREX.r3.2HG0191960	1.85664	2.447
HORVU.MOREX.r3.2HG0192020	5.86319	0.963678
HORVU.MOREX.r3.2HG0192300	3.6126	2.6939
HORVU.MOREX.r3.2HG0192400	1.76562	2.73383
HORVU.MOREX.r3.2HG0192540	-0.756287	0.29828
HORVU.MOREX.r3.2HG0192720	1.03494	1.78933
HORVU.MOREX.r3.2HG0192890	3.55496	3.1772
HORVU.MOREX.r3.2HG0193400	-0.996181	0.214395
HORVU.MOREX.r3.2HG0193660	4.69268	5.03768
HORVU.MOREX.r3.2HG0193690	2.33198	2.88613
HORVU.MOREX.r3.2HG0194350	7.19307	6.97938
HORVU.MOREX.r3.2HG0194510	1.0177	1.99198
HORVU.MOREX.r3.2HG0194700	-0.850918	0.343987
HORVU.MOREX.r3.2HG0194790	0.7826	1.44492
HORVU.MOREX.r3.2HG0195290	7.73235	7.26015
HORVU.MOREX.r3.2HG0195850	3.84466	3.45957
HORVU.MOREX.r3.2HG0195900	6.74512	6.37122
HORVU.MOREX.r3.2HG0195920	7.03396	5.74041
HORVU.MOREX.r3.2HG0196730	-1.17477	0.312698
HORVU.MOREX.r3.2HG0196990	1.85653	2.52154
HORVU.MOREX.r3.2HG0197610	-1.06816	-0.0201423
HORVU.MOREX.r3.2HG0198320	4.06541	4.18999
HORVU.MOREX.r3.2HG0198720	0.900931	1.59491
HORVU.MOREX.r3.2HG0200920	3.32314	3.76269
HORVU.MOREX.r3.2HG0201420	1.9019	2.38834
HORVU.MOREX.r3.2HG0202040	5.19443	1.40396
HORVU.MOREX.r3.2HG0202050	7.03644	0.963678
HORVU.MOREX.r3.2HG0202480	1.27005	1.79493
HORVU.MOREX.r3.2HG0202550	-1.18641	0.613998
HORVU.MOREX.r3.2HG0202880	1.95139	2.84835
HORVU.MOREX.r3.2HG0203080	3.10339	3.59062
HORVU.MOREX.r3.2HG0203120	5.4047	5.53631
HORVU.MOREX.r3.2HG0203200	5.67005	0.963678
HORVU.MOREX.r3.2HG0203250	5.59808	5.68017
HORVU.MOREX.r3.2HG0203620	1.46519	2.05482
HORVU.MOREX.r3.2HG0204170	0.900128	1.31121
HORVU.MOREX.r3.2HG0205260	9.84253	9.35669
HORVU.MOREX.r3.2HG0205290	7.08339	6.76291
HORVU.MOREX.r3.2HG0205310	6.29907	6.18414
HORVU.MOREX.r3.2HG0206030	2.05309	1.4405
HORVU.MOREX.r3.2HG0206860	-2.14464	-0.24359
HORVU.MOREX.r3.2HG0208670	1.86546	1.97721
HORVU.MOREX.r3.2HG0208880	0.591653	1.50182
HORVU.MOREX.r3.2HG0208900	1.30191	1.77118
HORVU.MOREX.r3.2HG0209020	1.63452	1.50187
HORVU.MOREX.r3.2HG0209720	4.4269	3.89999
HORVU.MOREX.r3.2HG0209730	4.6213	4.99036
HORVU.MOREX.r3.2HG0209950	5.93047	6.00984
HORVU.MOREX.r3.2HG0210480	2.11802	0.898479
HORVU.MOREX.r3.2HG0211930	3.90861	5.31609
HORVU.MOREX.r3.2HG0212850	6.96277	6.12504
HORVU.MOREX.r3.2HG0213070	6.09092	5.92192
HORVU.MOREX.r3.2HG0213080	6.51685	6.20654
HORVU.MOREX.r3.2HG0213140	7.18179	3.22374
HORVU.MOREX.r3.2HG0213480	0.898238	2.23954
HORVU.MOREX.r3.2HG0214120	-1.45154	0.755748
HORVU.MOREX.r3.2HG0214640	6.94597	6.35415
HORVU.MOREX.r3.2HG0214670	6.92297	6.60515
HORVU.MOREX.r3.2HG0214680	4.15794	4.34294
HORVU.MOREX.r3.2HG0214750	2.75036	2.47941
HORVU.MOREX.r3.2HG0214850	0.873271	1.69366
HORVU.MOREX.r3.2HG0215250	2.19499	1.36235
HORVU.MOREX.r3.2HG0217440	7.38736	0.963678
HORVU.MOREX.r3.2HG0217490	7.51748	6.4498
HORVU.MOREX.r3.3HG0218480	11.0712	0.963678
HORVU.MOREX.r3.3HG0219290	-2.26373	-0.502241
HORVU.MOREX.r3.3HG0219330	0.821537	1.2258
HORVU.MOREX.r3.3HG0219350	5.5663	4.49915
HORVU.MOREX.r3.3HG0219360	0.822067	1.3255
HORVU.MOREX.r3.3HG0220060	1.62293	1.51364
HORVU.MOREX.r3.3HG0220150	3.08995	2.69172
HORVU.MOREX.r3.3HG0220160	7.83822	7.69872
HORVU.MOREX.r3.3HG0222130	0.661893	1.44521
HORVU.MOREX.r3.3HG0222300	2.38587	2.96243
HORVU.MOREX.r3.3HG0222590	4.60658	3.89915
HORVU.MOREX.r3.3HG0223820	6.56658	3.9359
HORVU.MOREX.r3.3HG0224530	2.03969	2.43893
HORVU.MOREX.r3.3HG0224540	2.093	2.82276
HORVU.MOREX.r3.3HG0224640	6.2682	6.18074
HORVU.MOREX.r3.3HG0224820	2.50814	2.78701
HORVU.MOREX.r3.3HG0224850	1.78109	2.48471
HORVU.MOREX.r3.3HG0225240	2.31377	2.7163
HORVU.MOREX.r3.3HG0225330	-1.47305	0.215735
HORVU.MOREX.r3.3HG0225490	2.55904	2.82162
HORVU.MOREX.r3.3HG0226070	1.44349	1.76167
HORVU.MOREX.r3.3HG0226510	7.04942	5.65241
HORVU.MOREX.r3.3HG0226600	0.61754	1.07946
HORVU.MOREX.r3.3HG0227940	3.84851	2.54885
HORVU.MOREX.r3.3HG0229180	1.92598	2.5168
HORVU.MOREX.r3.3HG0229580	6.77561	0.963678
HORVU.MOREX.r3.3HG0231380	2.35779	2.11732
HORVU.MOREX.r3.3HG0231410	0.957329	1.60462
HORVU.MOREX.r3.3HG0231420	2.73631	2.35874
HORVU.MOREX.r3.3HG0231520	2.11889	2.41523
HORVU.MOREX.r3.3HG0231900	0.692099	1.44424
HORVU.MOREX.r3.3HG0232420	0.753383	1.41988
HORVU.MOREX.r3.3HG0233030	2.36311	3.19484
HORVU.MOREX.r3.3HG0233040	2.47587	3.05266
HORVU.MOREX.r3.3HG0233410	1.06905	1.35341
HORVU.MOREX.r3.3HG0233820	1.71838	2.20967
HORVU.MOREX.r3.3HG0234040	2.40972	2.84238
HORVU.MOREX.r3.3HG0234060	5.72863	5.39047
HORVU.MOREX.r3.3HG0234070	5.6269	4.64409
HORVU.MOREX.r3.3HG0234750	1.6485	2.29766
HORVU.MOREX.r3.3HG0235720	3.39937	-0.114791
HORVU.MOREX.r3.3HG0235770	2.27159	1.735
HORVU.MOREX.r3.3HG0235910	-2.25749	0.594055
HORVU.MOREX.r3.3HG0236100	-1.00079	0.761752
HORVU.MOREX.r3.3HG0237200	2.88331	2.04622
HORVU.MOREX.r3.3HG0237360	5.21121	4.10802
HORVU.MOREX.r3.3HG0237880	1.15051	1.71223
HORVU.MOREX.r3.3HG0239550	-1.36216	-0.0441348
HORVU.MOREX.r3.3HG0240580	4.63294	4.46632
HORVU.MOREX.r3.3HG0241000	2.90017	3.13379
HORVU.MOREX.r3.3HG0241380	2.93848	2.79825
HORVU.MOREX.r3.3HG0241670	1.74747	1.74577
HORVU.MOREX.r3.3HG0241870	4.33527	3.90801
HORVU.MOREX.r3.3HG0242050	1.50247	1.63125
HORVU.MOREX.r3.3HG0242150	1.34871	1.67799
HORVU.MOREX.r3.3HG0242320	2.13041	3.09314
HORVU.MOREX.r3.3HG0243110	7.99597	7.53629
HORVU.MOREX.r3.3HG0243460	7.98902	7.52374
HORVU.MOREX.r3.3HG0243580	0.613867	1.45115
HORVU.MOREX.r3.3HG0244010	-0.77506	0.479007
HORVU.MOREX.r3.3HG0244320	-2.60534	-0.86233
HORVU.MOREX.r3.3HG0244630	0.855719	1.70672
HORVU.MOREX.r3.3HG0245040	6.15614	0.963678
HORVU.MOREX.r3.3HG0245380	2.60563	2.47548
HORVU.MOREX.r3.3HG0246000	2.09058	2.44992
HORVU.MOREX.r3.3HG0246420	-1.07704	0.689645
HORVU.MOREX.r3.3HG0248140	4.2261	3.93156
HORVU.MOREX.r3.3HG0248420	0.971958	1.54614
HORVU.MOREX.r3.3HG0249190	2.12573	2.68003
HORVU.MOREX.r3.3HG0250210	0.807528	1.60301
HORVU.MOREX.r3.3HG0251900	2.68621	3.20894
HORVU.MOREX.r3.3HG0253170	1.66353	1.84634
HORVU.MOREX.r3.3HG0253620	0.681708	1.8035
HORVU.MOREX.r3.3HG0253640	1.10869	0.980208
HORVU.MOREX.r3.3HG0253950	3.99569	3.21049
HORVU.MOREX.r3.3HG0254600	0.773969	1.76907
HORVU.MOREX.r3.3HG0264780	2.10305	1.88419
HORVU.MOREX.r3.3HG0266950	1.70115	2.58409
HORVU.MOREX.r3.3HG0267730	0.967381	1.56686
HORVU.MOREX.r3.3HG0267770	1.51444	1.76834
HORVU.MOREX.r3.3HG0269360	4.39766	5.84487
HORVU.MOREX.r3.3HG0270800	1.65888	2.34047
HORVU.MOREX.r3.3HG0270810	1.86885	1.29687
HORVU.MOREX.r3.3HG0273750	2.97585	3.06672
HORVU.MOREX.r3.3HG0274050	6.13356	5.87949
HORVU.MOREX.r3.3HG0274110	1.83825	2.38746
HORVU.MOREX.r3.3HG0274650	4.79066	5.03478
HORVU.MOREX.r3.3HG0276900	-0.655638	0.65605
HORVU.MOREX.r3.3HG0277430	1.59795	2.20462
HORVU.MOREX.r3.3HG0278670	1.26182	1.87469
HORVU.MOREX.r3.3HG0279460	2.68603	2.80989
HORVU.MOREX.r3.3HG0280400	1.78676	2.24415
HORVU.MOREX.r3.3HG0280680	2.73035	-2.26833
HORVU.MOREX.r3.3HG0280790	1.54896	1.60299
HORVU.MOREX.r3.3HG0280990	0.694755	1.3819
HORVU.MOREX.r3.3HG0281340	2.18049	3.63655
HORVU.MOREX.r3.3HG0281500	2.01514	1.42806
HORVU.MOREX.r3.3HG0281610	3.24043	2.42399
HORVU.MOREX.r3.3HG0281730	1.02085	1.41529
HORVU.MOREX.r3.3HG0281780	0.727991	1.36381
HORVU.MOREX.r3.3HG0282640	3.94121	3.68865
HORVU.MOREX.r3.3HG0282720	3.01852	3.12407
HORVU.MOREX.r3.3HG0282740	4.7732	5.46343
HORVU.MOREX.r3.3HG0282780	0.649259	1.57191
HORVU.MOREX.r3.3HG0282860	2.68555	3.26567
HORVU.MOREX.r3.3HG0282880	3.35679	3.4498
HORVU.MOREX.r3.3HG0282910	3.90252	4.03845
HORVU.MOREX.r3.3HG0282920	2.7806	2.88741
HORVU.MOREX.r3.3HG0283080	-0.607079	0.726906
HORVU.MOREX.r3.3HG0283120	1.02178	1.90237
HORVU.MOREX.r3.3HG0283460	4.86686	1.64677
HORVU.MOREX.r3.3HG0283480	1.09402	1.29383
HORVU.MOREX.r3.3HG0284270	0.885887	1.82531
HORVU.MOREX.r3.3HG0284740	1.10751	1.50758
HORVU.MOREX.r3.3HG0285900	1.44856	1.5038
HORVU.MOREX.r3.3HG0286300	2.89583	3.31831
HORVU.MOREX.r3.3HG0286890	1.4422	1.78441
HORVU.MOREX.r3.3HG0287740	0.614743	1.21128
HORVU.MOREX.r3.3HG0287850	3.21875	3.76013
HORVU.MOREX.r3.3HG0288710	1.68077	1.48643
HORVU.MOREX.r3.3HG0288800	5.45341	4.85265
HORVU.MOREX.r3.3HG0288940	0.778778	1.41731
HORVU.MOREX.r3.3HG0289690	0.959755	1.71384
HORVU.MOREX.r3.3HG0290310	5.49048	4.76576
HORVU.MOREX.r3.3HG0290880	-0.66885	0.210749
HORVU.MOREX.r3.3HG0291420	3.12208	2.54705
HORVU.MOREX.r3.3HG0291910	4.2623	4.43882
HORVU.MOREX.r3.3HG0293070	0.675319	1.32899
HORVU.MOREX.r3.3HG0293560	0.754733	1.50197
HORVU.MOREX.r3.3HG0294630	8.79461	7.89869
HORVU.MOREX.r3.3HG0294720	4.70651	4.76499
HORVU.MOREX.r3.3HG0294880	0.820895	1.20929
HORVU.MOREX.r3.3HG0296630	2.85595	1.85158
HORVU.MOREX.r3.3HG0297880	1.98301	1.82186
HORVU.MOREX.r3.3HG0299440	1.72075	1.79149
HORVU.MOREX.r3.3HG0299690	4.14608	4.42051
HORVU.MOREX.r3.3HG0299800	-0.748077	0.652552
HORVU.MOREX.r3.3HG0300120	1.44877	2.0366
HORVU.MOREX.r3.3HG0300920	-1.95867	-0.630793
HORVU.MOREX.r3.3HG0302000	1.24766	1.7107
HORVU.MOREX.r3.3HG0302060	2.69513	2.58214
HORVU.MOREX.r3.3HG0302610	4.05738	4.11727
HORVU.MOREX.r3.3HG0303000	2.23526	2.84386
HORVU.MOREX.r3.3HG0303210	4.47209	4.74833
HORVU.MOREX.r3.3HG0303550	-4.21863	-0.287339
HORVU.MOREX.r3.3HG0303560	-1.57784	0.429614
HORVU.MOREX.r3.3HG0304220	1.7926	2.35155
HORVU.MOREX.r3.3HG0304380	2.97372	3.27982
HORVU.MOREX.r3.3HG0304500	0.897283	1.65182
HORVU.MOREX.r3.3HG0304720	0.713439	1.32332
HORVU.MOREX.r3.3HG0305400	-2.03267	-0.429131
HORVU.MOREX.r3.3HG0305440	8.14882	7.25209
HORVU.MOREX.r3.3HG0305900	-3.05438	0.795344
HORVU.MOREX.r3.3HG0305960	7.27392	0.963678
HORVU.MOREX.r3.3HG0306160	1.26808	1.49682
HORVU.MOREX.r3.3HG0306430	1.61871	2.18756
HORVU.MOREX.r3.3HG0306620	1.47421	1.79525
HORVU.MOREX.r3.3HG0306920	-0.929832	-0.208181
HORVU.MOREX.r3.3HG0307040	1.65111	2.00639
HORVU.MOREX.r3.3HG0307890	7.71513	7.54247
HORVU.MOREX.r3.3HG0307910	8.1938	7.25808
HORVU.MOREX.r3.3HG0308180	1.43452	1.84442
HORVU.MOREX.r3.3HG0309470	2.07253	1.71576
HORVU.MOREX.r3.3HG0309960	1.09534	1.47452
HORVU.MOREX.r3.3HG0310310	5.37629	0.963678
HORVU.MOREX.r3.3HG0310460	1.52754	1.54651
HORVU.MOREX.r3.3HG0310480	7.81538	7.37979
HORVU.MOREX.r3.3HG0310500	4.94174	4.73967
HORVU.MOREX.r3.3HG0310930	-1.26397	0.0712575
HORVU.MOREX.r3.3HG0311600	8.58612	7.84067
HORVU.MOREX.r3.3HG0311610	9.90607	9.33918
HORVU.MOREX.r3.3HG0311650	2.99095	3.73053
HORVU.MOREX.r3.3HG0312000	-0.682545	0.253154
HORVU.MOREX.r3.3HG0312140	-0.687485	0.559908
HORVU.MOREX.r3.3HG0312240	6.54243	7.11826
HORVU.MOREX.r3.3HG0312690	2.70077	3.05038
HORVU.MOREX.r3.3HG0312710	2.56331	2.46193
HORVU.MOREX.r3.3HG0313580	5.9217	5.75452
HORVU.MOREX.r3.3HG0313730	-0.477644	0.700215
HORVU.MOREX.r3.3HG0313990	2.88345	2.73802
HORVU.MOREX.r3.3HG0314000	1.4768	1.81303
HORVU.MOREX.r3.3HG0314380	3.85818	3.04447
HORVU.MOREX.r3.3HG0314770	0.679009	1.32918
HORVU.MOREX.r3.3HG0315260	2.09635	2.24228
HORVU.MOREX.r3.3HG0316030	5.05973	5.38085
HORVU.MOREX.r3.3HG0316200	-2.25776	-0.0731096
HORVU.MOREX.r3.3HG0317120	-4.77076	-5.53643
HORVU.MOREX.r3.3HG0318380	4.15552	3.11979
HORVU.MOREX.r3.3HG0318490	0.995025	1.69221
HORVU.MOREX.r3.3HG0319010	3.8824	2.56251
HORVU.MOREX.r3.3HG0319100	2.75036	2.81735
HORVU.MOREX.r3.3HG0319530	3.10917	3.47588
HORVU.MOREX.r3.3HG0319810	0.948351	1.65356
HORVU.MOREX.r3.3HG0320240	1.85769	1.86152
HORVU.MOREX.r3.3HG0321580	5.04089	4.23854
HORVU.MOREX.r3.3HG0322050	1.95539	1.30731
HORVU.MOREX.r3.3HG0322130	3.78666	3.79447
HORVU.MOREX.r3.3HG0322140	4.42899	4.60386
HORVU.MOREX.r3.3HG0322150	6.43584	2.30213
HORVU.MOREX.r3.3HG0322780	6.79311	0.963678
HORVU.MOREX.r3.3HG0322970	4.08434	4.42327
HORVU.MOREX.r3.3HG0323580	5.28512	5.10959
HORVU.MOREX.r3.3HG0323590	2.81701	2.97988
HORVU.MOREX.r3.3HG0324450	2.06221	2.57873
HORVU.MOREX.r3.3HG0325030	2.28971	2.14197
HORVU.MOREX.r3.3HG0325230	8.3642	8.23885
HORVU.MOREX.r3.3HG0325240	3.72553	3.9131
HORVU.MOREX.r3.3HG0325480	-0.971848	0.56234
HORVU.MOREX.r3.3HG0326310	1.94794	2.3746
HORVU.MOREX.r3.3HG0326890	2.48378	2.74937
HORVU.MOREX.r3.3HG0327840	1.52349	2.87301
HORVU.MOREX.r3.3HG0328960	-0.968204	0.641581
HORVU.MOREX.r3.3HG0329040	-0.991666	0.543295
HORVU.MOREX.r3.3HG0329400	0.790816	1.78979
HORVU.MOREX.r3.3HG0329740	1.59097	1.6998
HORVU.MOREX.r3.3HG0330810	5.50082	0.963678
HORVU.MOREX.r3.3HG0330940	1.74396	2.31742
HORVU.MOREX.r3.4HG0332030	0.782254	1.75513
HORVU.MOREX.r3.4HG0332160	0.432151	1.18148
HORVU.MOREX.r3.4HG0333410	1.91534	2.35653
HORVU.MOREX.r3.4HG0333810	0.680317	0.991047
HORVU.MOREX.r3.4HG0334150	3.92795	4.34099
HORVU.MOREX.r3.4HG0334250	2.4122	2.3401
HORVU.MOREX.r3.4HG0335150	0.817048	1.3054
HORVU.MOREX.r3.4HG0335340	6.84936	6.88384
HORVU.MOREX.r3.4HG0335360	5.42584	5.10513
HORVU.MOREX.r3.4HG0335410	2.06964	0.889151
HORVU.MOREX.r3.4HG0337000	4.31673	4.53578
HORVU.MOREX.r3.4HG0337830	1.63748	2.42595
HORVU.MOREX.r3.4HG0337960	1.02154	1.83432
HORVU.MOREX.r3.4HG0338020	1.80126	2.99594
HORVU.MOREX.r3.4HG0338100	1.09347	2.05025
HORVU.MOREX.r3.4HG0338460	0.619438	1.10487
HORVU.MOREX.r3.4HG0338500	0.981215	1.34229
HORVU.MOREX.r3.4HG0338600	1.9648	2.38872
HORVU.MOREX.r3.4HG0338640	5.42719	5.63922
HORVU.MOREX.r3.4HG0339620	-1.44269	0.190121
HORVU.MOREX.r3.4HG0339960	3.73601	4.2587
HORVU.MOREX.r3.4HG0339970	2.90595	3.42419
HORVU.MOREX.r3.4HG0339980	7.31129	7.29819
HORVU.MOREX.r3.4HG0340040	5.03189	4.49435
HORVU.MOREX.r3.4HG0340220	5.51962	5.40441
HORVU.MOREX.r3.4HG0341090	3.69618	4.23557
HORVU.MOREX.r3.4HG0341390	1.95218	2.13048
HORVU.MOREX.r3.4HG0341400	2.64917	2.83712
HORVU.MOREX.r3.4HG0342650	1.39835	1.83564
HORVU.MOREX.r3.4HG0342800	1.82624	2.69721
HORVU.MOREX.r3.4HG0342810	5.16084	1.12374
HORVU.MOREX.r3.4HG0344330	-1.14215	0.285232
HORVU.MOREX.r3.4HG0344340	-0.705308	0.63152
HORVU.MOREX.r3.4HG0344490	4.31823	4.69882
HORVU.MOREX.r3.4HG0345230	-1.33065	-0.335629
HORVU.MOREX.r3.4HG0345580	-1.39653	-0.887203
HORVU.MOREX.r3.4HG0345780	8.3406	6.02029
HORVU.MOREX.r3.4HG0345790	8.49835	7.49638
HORVU.MOREX.r3.4HG0345990	-0.841343	0.445955
HORVU.MOREX.r3.4HG0346230	3.74377	3.61739
HORVU.MOREX.r3.4HG0346270	7.8484	6.39086
HORVU.MOREX.r3.4HG0346730	1.71674	2.14182
HORVU.MOREX.r3.4HG0347000	1.03194	1.5191
HORVU.MOREX.r3.4HG0347360	0.990928	1.79156
HORVU.MOREX.r3.4HG0347570	3.39296	2.82357
HORVU.MOREX.r3.4HG0347670	0.813853	1.76744
HORVU.MOREX.r3.4HG0347710	2.13872	2.29313
HORVU.MOREX.r3.4HG0348880	4.7055	3.16156
HORVU.MOREX.r3.4HG0351320	2.0857	2.68389
HORVU.MOREX.r3.4HG0351410	1.55151	1.91374
HORVU.MOREX.r3.4HG0351790	1.99977	2.5936
HORVU.MOREX.r3.4HG0355150	0.664065	1.51373
HORVU.MOREX.r3.4HG0356280	2.88854	1.95838
HORVU.MOREX.r3.4HG0356420	-0.642948	0.59076
HORVU.MOREX.r3.4HG0356550	1.44007	2.07977
HORVU.MOREX.r3.4HG0357390	5.15261	0.963678
HORVU.MOREX.r3.4HG0357980	0.99156	1.90826
HORVU.MOREX.r3.4HG0358180	0.803608	1.67143
HORVU.MOREX.r3.4HG0363380	-0.643276	0.420792
HORVU.MOREX.r3.4HG0366020	0.632608	1.11016
HORVU.MOREX.r3.4HG0368430	0.907722	1.65094
HORVU.MOREX.r3.4HG0372480	-1.03077	0.517797
HORVU.MOREX.r3.4HG0375280	5.97382	0.963678
HORVU.MOREX.r3.4HG0376720	1.33514	2.21313
HORVU.MOREX.r3.4HG0377950	-0.882901	0.590109
HORVU.MOREX.r3.4HG0378900	1.01932	1.39879
HORVU.MOREX.r3.4HG0379260	3.92699	5.12671
HORVU.MOREX.r3.4HG0379720	1.17324	1.90134
HORVU.MOREX.r3.4HG0379790	3.31896	4.05974
HORVU.MOREX.r3.4HG0380250	1.56431	2.24986
HORVU.MOREX.r3.4HG0380790	4.59771	4.91871
HORVU.MOREX.r3.4HG0380970	1.72958	2.45614
HORVU.MOREX.r3.4HG0381750	1.47263	1.87347
HORVU.MOREX.r3.4HG0381790	3.77306	2.63096
HORVU.MOREX.r3.4HG0381860	-1.64433	0.16738
HORVU.MOREX.r3.4HG0382760	0.714871	1.17886
HORVU.MOREX.r3.4HG0382770	-1.02932	0.517208
HORVU.MOREX.r3.4HG0383650	7.98332	7.5044
HORVU.MOREX.r3.4HG0383890	1.626	2.21611
HORVU.MOREX.r3.4HG0383910	0.863631	1.46779
HORVU.MOREX.r3.4HG0384380	0.648541	1.47018
HORVU.MOREX.r3.4HG0384700	2.35429	2.4916
HORVU.MOREX.r3.4HG0384890	3.7341	-3.26029
HORVU.MOREX.r3.4HG0385030	2.38879	3.46822
HORVU.MOREX.r3.4HG0385300	0.946391	1.54946
HORVU.MOREX.r3.4HG0387200	2.09434	1.69542
HORVU.MOREX.r3.4HG0387880	0.812383	2.00081
HORVU.MOREX.r3.4HG0388440	1.89437	2.06685
HORVU.MOREX.r3.4HG0388840	2.58929	3.16249
HORVU.MOREX.r3.4HG0389000	2.01702	2.20481
HORVU.MOREX.r3.4HG0389730	2.26337	2.47548
HORVU.MOREX.r3.4HG0390450	-1.45369	0.54814
HORVU.MOREX.r3.4HG0390740	1.98597	2.62623
HORVU.MOREX.r3.4HG0391410	0.615609	1.33288
HORVU.MOREX.r3.4HG0391600	0.77268	1.65594
HORVU.MOREX.r3.4HG0392480	2.31531	2.67514
HORVU.MOREX.r3.4HG0392820	-1.05838	0.428877
HORVU.MOREX.r3.4HG0393050	7.22406	6.94664
HORVU.MOREX.r3.4HG0393900	3.83731	2.78652
HORVU.MOREX.r3.4HG0394520	1.3685	1.87439
HORVU.MOREX.r3.4HG0394560	-1.06064	0.583932
HORVU.MOREX.r3.4HG0394630	1.72419	2.18028
HORVU.MOREX.r3.4HG0394960	5.27523	5.0782
HORVU.MOREX.r3.4HG0395240	-0.808797	0.156588
HORVU.MOREX.r3.4HG0395910	-1.46413	-0.193831
HORVU.MOREX.r3.4HG0396130	3.97162	3.83953
HORVU.MOREX.r3.4HG0396690	1.12496	1.62482
HORVU.MOREX.r3.4HG0397570	1.26923	2.02157
HORVU.MOREX.r3.4HG0397930	2.2935	2.60143
HORVU.MOREX.r3.4HG0399620	1.4545	2.21982
HORVU.MOREX.r3.4HG0399970	2.61451	2.7569
HORVU.MOREX.r3.4HG0399990	7.74007	7.12119
HORVU.MOREX.r3.4HG0400000	5.95077	5.76198
HORVU.MOREX.r3.4HG0400970	6.64144	0.963678
HORVU.MOREX.r3.4HG0400980	2.65545	3.24977
HORVU.MOREX.r3.4HG0401160	3.67275	3.81664
HORVU.MOREX.r3.4HG0401210	4.18266	3.64501
HORVU.MOREX.r3.4HG0401500	0.88018	1.49315
HORVU.MOREX.r3.4HG0402900	0.82051	1.40791
HORVU.MOREX.r3.4HG0403110	2.0884	2.45691
HORVU.MOREX.r3.4HG0403790	0.464867	1.12725
HORVU.MOREX.r3.4HG0403810	0.91976	1.49287
HORVU.MOREX.r3.4HG0404110	0.775621	1.74199
HORVU.MOREX.r3.4HG0404190	0.821635	1.84386
HORVU.MOREX.r3.4HG0404680	4.37655	4.16135
HORVU.MOREX.r3.4HG0404850	2.38641	2.6696
HORVU.MOREX.r3.4HG0405230	2.31588	2.06131
HORVU.MOREX.r3.4HG0405240	1.55396	2.4397
HORVU.MOREX.r3.4HG0405250	2.14938	2.69983
HORVU.MOREX.r3.4HG0405600	0.631432	1.30965
HORVU.MOREX.r3.4HG0406080	5.87524	6.29122
HORVU.MOREX.r3.4HG0406610	5.52163	5.83711
HORVU.MOREX.r3.4HG0406620	3.34179	3.4509
HORVU.MOREX.r3.4HG0406730	1.98723	2.60416
HORVU.MOREX.r3.4HG0407620	0.927237	1.63238
HORVU.MOREX.r3.4HG0407860	7.33202	7.52976
HORVU.MOREX.r3.4HG0408730	-1.43321	-0.00994521
HORVU.MOREX.r3.4HG0408970	6.39197	-2.40809
HORVU.MOREX.r3.4HG0411100	0.766296	1.25156
HORVU.MOREX.r3.4HG0411440	5.71734	0.963678
HORVU.MOREX.r3.4HG0411960	-1.12314	0.570125
HORVU.MOREX.r3.4HG0412170	0.808449	1.63418
HORVU.MOREX.r3.4HG0412340	2.6923	3.08225
HORVU.MOREX.r3.4HG0412910	3.01548	1.46932
HORVU.MOREX.r3.4HG0413870	6.13009	0.963678
HORVU.MOREX.r3.4HG0413910	4.09166	4.4472
HORVU.MOREX.r3.4HG0414340	1.15443	1.43624
HORVU.MOREX.r3.4HG0414900	-2.11466	0.723992
HORVU.MOREX.r3.4HG0415100	1.62521	1.61211
HORVU.MOREX.r3.4HG0415470	0.441428	1.1232
HORVU.MOREX.r3.4HG0416080	1.16091	1.98531
HORVU.MOREX.r3.4HG0416470	3.33607	-2.16286
HORVU.MOREX.r3.4HG0417410	1.85918	0.701429
HORVU.MOREX.r3.4HG0417630	-0.912334	0.269921
HORVU.MOREX.r3.5HG0420700	3.02581	3.74894
HORVU.MOREX.r3.5HG0421460	0.658539	1.29592
HORVU.MOREX.r3.5HG0421580	2.60322	2.58903
HORVU.MOREX.r3.5HG0423100	3.20809	3.40747
HORVU.MOREX.r3.5HG0423130	1.82618	2.09858
HORVU.MOREX.r3.5HG0423780	-0.916672	0.216843
HORVU.MOREX.r3.5HG0423810	2.05695	2.03147
HORVU.MOREX.r3.5HG0424010	-1.18214	0.563815
HORVU.MOREX.r3.5HG0424560	4.28301	4.6297
HORVU.MOREX.r3.5HG0426410	1.71172	1.47333
HORVU.MOREX.r3.5HG0426750	2.28607	1.92548
HORVU.MOREX.r3.5HG0426850	0.771034	1.61411
HORVU.MOREX.r3.5HG0427240	1.99389	2.64437
HORVU.MOREX.r3.5HG0428650	1.37235	2.62628
HORVU.MOREX.r3.5HG0428810	-1.73807	-1.31621
HORVU.MOREX.r3.5HG0429040	2.77265	3.13906
HORVU.MOREX.r3.5HG0429790	3.10408	4.12305
HORVU.MOREX.r3.5HG0429970	2.16182	2.85551
HORVU.MOREX.r3.5HG0430240	2.70483	2.05302
HORVU.MOREX.r3.5HG0432460	4.35652	2.31078
HORVU.MOREX.r3.5HG0433130	2.38643	2.78238
HORVU.MOREX.r3.5HG0433510	-0.471635	0.573148
HORVU.MOREX.r3.5HG0434250	5.61362	2.34274
HORVU.MOREX.r3.5HG0437090	2.37565	2.87319
HORVU.MOREX.r3.5HG0438650	0.928666	1.36557
HORVU.MOREX.r3.5HG0438880	3.49092	3.4758
HORVU.MOREX.r3.5HG0439490	5.48932	0.963678
HORVU.MOREX.r3.5HG0440870	1.43319	2.15351
HORVU.MOREX.r3.5HG0442920	5.03215	-1.21857
HORVU.MOREX.r3.5HG0443080	-0.47451	0.814589
HORVU.MOREX.r3.5HG0444080	2.55709	3.32701
HORVU.MOREX.r3.5HG0444110	3.88566	3.6441
HORVU.MOREX.r3.5HG0444150	3.73852	4.18276
HORVU.MOREX.r3.5HG0444170	6.2399	1.35719
HORVU.MOREX.r3.5HG0444200	6.24481	3.35295
HORVU.MOREX.r3.5HG0444610	1.44436	2.17673
HORVU.MOREX.r3.5HG0444880	-0.568756	0.80406
HORVU.MOREX.r3.5HG0446040	-2.14471	0.89248
HORVU.MOREX.r3.5HG0447120	4.30166	3.75417
HORVU.MOREX.r3.5HG0447980	-0.488858	0.355438
HORVU.MOREX.r3.5HG0450000	6.98526	0.963678
HORVU.MOREX.r3.5HG0451840	-0.79578	0.789937
HORVU.MOREX.r3.5HG0453670	1.0582	1.62348
HORVU.MOREX.r3.5HG0455020	3.7303	3.57883
HORVU.MOREX.r3.5HG0455100	0.766072	1.41344
HORVU.MOREX.r3.5HG0457960	-1.10648	0.597673
HORVU.MOREX.r3.5HG0459680	0.721153	1.46391
HORVU.MOREX.r3.5HG0462090	5.67404	-1.45545
HORVU.MOREX.r3.5HG0463760	1.25729	1.48773
HORVU.MOREX.r3.5HG0464370	1.8401	0.370817
HORVU.MOREX.r3.5HG0464490	2.05767	2.50742
HORVU.MOREX.r3.5HG0464880	4.8603	4.26055
HORVU.MOREX.r3.5HG0465530	1.72014	2.27511
HORVU.MOREX.r3.5HG0465810	7.09989	7.19176
HORVU.MOREX.r3.5HG0465890	2.21899	2.6375
HORVU.MOREX.r3.5HG0467780	1.56459	2.31527
HORVU.MOREX.r3.5HG0469700	1.89092	2.1212
HORVU.MOREX.r3.5HG0470090	8.46902	7.88135
HORVU.MOREX.r3.5HG0470680	4.84606	3.08234
HORVU.MOREX.r3.5HG0470700	3.28394	3.49235
HORVU.MOREX.r3.5HG0471250	3.5169	-1.21781
HORVU.MOREX.r3.5HG0473390	6.02758	5.47365
HORVU.MOREX.r3.5HG0473560	2.69028	3.21261
HORVU.MOREX.r3.5HG0473580	2.86212	3.17598
HORVU.MOREX.r3.5HG0473630	5.9774	5.85547
HORVU.MOREX.r3.5HG0473650	5.05389	5.45998
HORVU.MOREX.r3.5HG0473680	1.93458	1.76254
HORVU.MOREX.r3.5HG0474540	0.428292	1.15368
HORVU.MOREX.r3.5HG0475760	1.18765	1.81522
HORVU.MOREX.r3.5HG0475950	2.26461	2.72553
HORVU.MOREX.r3.5HG0476020	2.74249	1.5993
HORVU.MOREX.r3.5HG0477620	5.13508	3.87378
HORVU.MOREX.r3.5HG0477800	2.08068	2.63503
HORVU.MOREX.r3.5HG0478330	1.5904	2.34517
HORVU.MOREX.r3.5HG0478950	1.12368	1.59508
HORVU.MOREX.r3.5HG0479040	3.75205	4.29742
HORVU.MOREX.r3.5HG0479050	1.89254	2.48294
HORVU.MOREX.r3.5HG0479660	1.65235	1.97098
HORVU.MOREX.r3.5HG0480050	1.44589	2.0983
HORVU.MOREX.r3.5HG0480130	3.96328	2.89746
HORVU.MOREX.r3.5HG0480210	0.900967	1.50215
HORVU.MOREX.r3.5HG0480470	-1.90488	-0.681665
HORVU.MOREX.r3.5HG0481240	-0.633771	0.365567
HORVU.MOREX.r3.5HG0481420	-0.913305	0.502536
HORVU.MOREX.r3.5HG0481530	-1.33624	0.39502
HORVU.MOREX.r3.5HG0481720	3.3776	3.71674
HORVU.MOREX.r3.5HG0482390	1.79534	2.29242
HORVU.MOREX.r3.5HG0482420	3.89951	3.76961
HORVU.MOREX.r3.5HG0482670	-2.39697	0.649619
HORVU.MOREX.r3.5HG0484060	4.40338	4.3878
HORVU.MOREX.r3.5HG0484220	1.94593	2.1222
HORVU.MOREX.r3.5HG0484690	3.30988	3.3794
HORVU.MOREX.r3.5HG0484710	-0.696649	0.617849
HORVU.MOREX.r3.5HG0485130	6.6334	6.73425
HORVU.MOREX.r3.5HG0485270	4.46533	3.48813
HORVU.MOREX.r3.5HG0485290	4.15922	4.2635
HORVU.MOREX.r3.5HG0485790	-1.44573	0.516384
HORVU.MOREX.r3.5HG0486200	3.74679	3.82117
HORVU.MOREX.r3.5HG0486320	6.90672	5.94592
HORVU.MOREX.r3.5HG0486370	-1.0491	0.135335
HORVU.MOREX.r3.5HG0486440	1.00296	1.76044
HORVU.MOREX.r3.5HG0486500	6.98921	4.74727
HORVU.MOREX.r3.5HG0487980	3.67968	3.91084
HORVU.MOREX.r3.5HG0488170	-0.739451	0.528401
HORVU.MOREX.r3.5HG0488620	1.08946	1.68387
HORVU.MOREX.r3.5HG0488970	1.60579	1.79081
HORVU.MOREX.r3.5HG0489060	2.05853	1.55185
HORVU.MOREX.r3.5HG0490260	6.1299	5.80694
HORVU.MOREX.r3.5HG0490470	2.42631	2.44493
HORVU.MOREX.r3.5HG0490490	1.81565	2.17876
HORVU.MOREX.r3.5HG0490580	0.862717	1.54535
HORVU.MOREX.r3.5HG0490790	2.93631	3.43809
HORVU.MOREX.r3.5HG0491090	3.92296	5.53209
HORVU.MOREX.r3.5HG0491470	2.87953	2.65483
HORVU.MOREX.r3.5HG0491480	4.43004	4.63429
HORVU.MOREX.r3.5HG0491490	3.71391	4.73145
HORVU.MOREX.r3.5HG0491740	-0.839296	0.566374
HORVU.MOREX.r3.5HG0492720	1.18476	1.59552
HORVU.MOREX.r3.5HG0493170	6.00091	5.63178
HORVU.MOREX.r3.5HG0494560	-1.562	-0.136141
HORVU.MOREX.r3.5HG0496740	6.14994	6.23526
HORVU.MOREX.r3.5HG0496850	-0.958708	0.479869
HORVU.MOREX.r3.5HG0496940	-0.767863	0.269004
HORVU.MOREX.r3.5HG0498010	-1.14041	0.34429
HORVU.MOREX.r3.5HG0498830	0.612989	1.16789
HORVU.MOREX.r3.5HG0498980	5.94763	4.58301
HORVU.MOREX.r3.5HG0499030	1.81238	2.2988
HORVU.MOREX.r3.5HG0499440	-0.97674	1.13244
HORVU.MOREX.r3.5HG0499990	5.15154	5.10345
HORVU.MOREX.r3.5HG0501340	2.32707	2.18072
HORVU.MOREX.r3.5HG0501420	7.03768	6.61231
HORVU.MOREX.r3.5HG0502200	1.72876	2.5685
HORVU.MOREX.r3.5HG0502880	6.12464	0.963678
HORVU.MOREX.r3.5HG0504520	2.06775	1.89748
HORVU.MOREX.r3.5HG0504960	5.57618	4.76588
HORVU.MOREX.r3.5HG0507920	0.663956	1.45071
HORVU.MOREX.r3.5HG0507950	-1.07555	0.398352
HORVU.MOREX.r3.5HG0508150	2.56651	1.58733
HORVU.MOREX.r3.5HG0508860	1.74674	2.27343
HORVU.MOREX.r3.5HG0509430	2.55445	2.12617
HORVU.MOREX.r3.5HG0510130	3.25582	3.55167
HORVU.MOREX.r3.5HG0510240	2.68215	2.3706
HORVU.MOREX.r3.5HG0510650	1.11554	1.90513
HORVU.MOREX.r3.5HG0511410	5.27961	4.3051
HORVU.MOREX.r3.5HG0511420	0.699808	1.65338
HORVU.MOREX.r3.5HG0511450	-0.774353	0.489863
HORVU.MOREX.r3.5HG0511480	0.943194	1.63532
HORVU.MOREX.r3.5HG0511590	2.47469	2.00324
HORVU.MOREX.r3.5HG0512320	1.84494	2.07659
HORVU.MOREX.r3.5HG0512430	1.16899	1.87225
HORVU.MOREX.r3.5HG0512800	1.75788	1.80535
HORVU.MOREX.r3.5HG0512930	0.972808	1.20854
HORVU.MOREX.r3.5HG0513090	1.21381	1.52957
HORVU.MOREX.r3.5HG0513510	6.1131	0.963678
HORVU.MOREX.r3.5HG0514310	4.27026	4.01293
HORVU.MOREX.r3.5HG0514340	5.42144	5.42503
HORVU.MOREX.r3.5HG0514350	7.66952	6.93241
HORVU.MOREX.r3.5HG0515350	9.32338	6.01122
HORVU.MOREX.r3.5HG0515360	2.76442	2.63697
HORVU.MOREX.r3.5HG0515640	3.57752	1.40026
HORVU.MOREX.r3.5HG0516270	2.0764	2.69207
HORVU.MOREX.r3.5HG0516710	3.23988	3.66107
HORVU.MOREX.r3.5HG0517040	1.1028	1.6063
HORVU.MOREX.r3.5HG0517250	4.61367	4.13295
HORVU.MOREX.r3.5HG0518060	2.51883	2.74813
HORVU.MOREX.r3.5HG0518070	2.72077	3.96346
HORVU.MOREX.r3.5HG0518130	3.75119	4.34055
HORVU.MOREX.r3.5HG0519270	2.10159	2.95992
HORVU.MOREX.r3.5HG0519300	6.25686	4.40077
HORVU.MOREX.r3.5HG0520190	5.27199	5.04063
HORVU.MOREX.r3.5HG0521180	7.07726	0.963678
HORVU.MOREX.r3.5HG0522100	3.99011	3.88577
HORVU.MOREX.r3.5HG0522340	-1.11898	0.279229
HORVU.MOREX.r3.5HG0522770	0.925693	1.59991
HORVU.MOREX.r3.5HG0522820	1.39791	2.11464
HORVU.MOREX.r3.5HG0523150	0.772631	1.69133
HORVU.MOREX.r3.5HG0524010	5.97902	6.78052
HORVU.MOREX.r3.5HG0524150	8.03102	7.49303
HORVU.MOREX.r3.5HG0524540	1.37407	1.64881
HORVU.MOREX.r3.5HG0524820	0.627681	1.79296
HORVU.MOREX.r3.5HG0525300	1.0839	1.568
HORVU.MOREX.r3.5HG0525990	4.88948	5.1383
HORVU.MOREX.r3.5HG0526010	4.86882	4.99998
HORVU.MOREX.r3.5HG0526030	3.62419	3.62745
HORVU.MOREX.r3.5HG0526060	6.46132	6.32879
HORVU.MOREX.r3.5HG0526080	3.77131	2.85228
HORVU.MOREX.r3.5HG0526090	7.86856	7.65839
HORVU.MOREX.r3.5HG0526170	3.66153	3.01943
HORVU.MOREX.r3.5HG0527070	-1.1508	0.175923
HORVU.MOREX.r3.5HG0527380	1.98598	2.85044
HORVU.MOREX.r3.5HG0527840	1.68438	2.00659
HORVU.MOREX.r3.5HG0528570	6.61281	6.34275
HORVU.MOREX.r3.5HG0528590	5.29394	5.39608
HORVU.MOREX.r3.5HG0528610	9.1012	8.8589
HORVU.MOREX.r3.5HG0528920	0.809111	1.2352
HORVU.MOREX.r3.5HG0529100	1.73732	1.91595
HORVU.MOREX.r3.5HG0529410	-0.850283	0.199501
HORVU.MOREX.r3.5HG0529550	6.11043	0.963678
HORVU.MOREX.r3.5HG0529820	6.4021	3.74409
HORVU.MOREX.r3.5HG0531010	4.5955	5.51232
HORVU.MOREX.r3.5HG0531420	-0.777308	0.628811
HORVU.MOREX.r3.5HG0531690	2.58033	3.3299
HORVU.MOREX.r3.5HG0531860	3.28711	-3.94717
HORVU.MOREX.r3.5HG0536460	0.969726	1.58711
HORVU.MOREX.r3.5HG0536740	4.02023	2.66244
HORVU.MOREX.r3.5HG0536770	2.4832	0.0784217
HORVU.MOREX.r3.5HG0538180	4.58847	3.95937
HORVU.MOREX.r3.6HG0538320	5.56308	-1.74581
HORVU.MOREX.r3.6HG0538350	5.86659	4.03711
HORVU.MOREX.r3.6HG0538670	-3.02015	-0.664891
HORVU.MOREX.r3.6HG0539430	5.89686	6.66662
HORVU.MOREX.r3.6HG0540120	3.24508	2.61214
HORVU.MOREX.r3.6HG0540390	-0.887779	0.695327
HORVU.MOREX.r3.6HG0540530	2.25652	2.79836
HORVU.MOREX.r3.6HG0540790	-0.660833	0.665708
HORVU.MOREX.r3.6HG0541360	2.53744	1.67093
HORVU.MOREX.r3.6HG0542030	3.49634	3.7035
HORVU.MOREX.r3.6HG0542050	3.349	3.45153
HORVU.MOREX.r3.6HG0542610	-1.0528	0.248718
HORVU.MOREX.r3.6HG0543180	3.0273	3.62394
HORVU.MOREX.r3.6HG0543510	5.5517	3.39325
HORVU.MOREX.r3.6HG0543610	1.55893	2.06989
HORVU.MOREX.r3.6HG0543640	7.07603	0.963678
HORVU.MOREX.r3.6HG0544310	6.14716	6.07505
HORVU.MOREX.r3.6HG0546340	-3.11099	-2.63129
HORVU.MOREX.r3.6HG0547360	-1.33218	0.145591
HORVU.MOREX.r3.6HG0547430	2.27373	1.99803
HORVU.MOREX.r3.6HG0547700	5.76762	6.39524
HORVU.MOREX.r3.6HG0547920	7.693	3.5984
HORVU.MOREX.r3.6HG0548700	-0.748299	0.595322
HORVU.MOREX.r3.6HG0548770	5.34184	4.96974
HORVU.MOREX.r3.6HG0548800	5.08089	4.64025
HORVU.MOREX.r3.6HG0548940	0.447436	1.20769
HORVU.MOREX.r3.6HG0550840	2.5976	2.90601
HORVU.MOREX.r3.6HG0551620	0.660561	1.55173
HORVU.MOREX.r3.6HG0551770	4.15076	4.35908
HORVU.MOREX.r3.6HG0551860	0.929887	1.65197
HORVU.MOREX.r3.6HG0553460	6.72873	5.4925
HORVU.MOREX.r3.6HG0554760	6.08218	6.02387
HORVU.MOREX.r3.6HG0555290	7.9079	0.963678
HORVU.MOREX.r3.6HG0555700	0.710809	1.45398
HORVU.MOREX.r3.6HG0557290	6.28946	5.89748
HORVU.MOREX.r3.6HG0558330	1.48202	2.53703
HORVU.MOREX.r3.6HG0558390	6.469	0.963678
HORVU.MOREX.r3.6HG0558540	0.50324	1.04642
HORVU.MOREX.r3.6HG0558710	1.73491	2.47647
HORVU.MOREX.r3.6HG0559110	-1.29916	-0.600442
HORVU.MOREX.r3.6HG0559300	0.650271	1.41316
HORVU.MOREX.r3.6HG0559530	7.45893	6.68366
HORVU.MOREX.r3.6HG0559620	5.48529	5.38455
HORVU.MOREX.r3.6HG0560000	-0.643801	0.663119
HORVU.MOREX.r3.6HG0566420	4.21847	4.73063
HORVU.MOREX.r3.6HG0568790	6.33496	0.963678
HORVU.MOREX.r3.6HG0569590	1.8392	3.12075
HORVU.MOREX.r3.6HG0570940	2.10624	3.12872
HORVU.MOREX.r3.6HG0571070	2.10917	2.62838
HORVU.MOREX.r3.6HG0571240	1.4218	1.08265
HORVU.MOREX.r3.6HG0572880	2.05938	1.89027
HORVU.MOREX.r3.6HG0574250	3.45693	3.27985
HORVU.MOREX.r3.6HG0574290	3.41015	3.9979
HORVU.MOREX.r3.6HG0574410	1.90748	2.86134
HORVU.MOREX.r3.6HG0574850	1.97334	2.69476
HORVU.MOREX.r3.6HG0574970	5.66014	3.26442
HORVU.MOREX.r3.6HG0575360	3.12182	2.67471
HORVU.MOREX.r3.6HG0577040	-1.93669	0.285112
HORVU.MOREX.r3.6HG0578430	2.74071	2.9702
HORVU.MOREX.r3.6HG0578630	6.40296	6.49763
HORVU.MOREX.r3.6HG0579680	3.59116	3.15726
HORVU.MOREX.r3.6HG0580100	1.21932	1.85921
HORVU.MOREX.r3.6HG0580690	5.50539	5.40669
HORVU.MOREX.r3.6HG0581810	0.729629	1.23416
HORVU.MOREX.r3.6HG0584740	0.855392	1.52157
HORVU.MOREX.r3.6HG0589010	0.824049	1.44652
HORVU.MOREX.r3.6HG0589290	-1.20334	0.543677
HORVU.MOREX.r3.6HG0589780	-0.780148	0.479305
HORVU.MOREX.r3.6HG0589920	0.703729	1.44004
HORVU.MOREX.r3.6HG0591050	3.58067	-2.40725
HORVU.MOREX.r3.6HG0591170	1.75851	1.76737
HORVU.MOREX.r3.6HG0592050	0.736781	1.45089
HORVU.MOREX.r3.6HG0592430	2.73765	2.45755
HORVU.MOREX.r3.6HG0592970	3.96051	4.21428
HORVU.MOREX.r3.6HG0593980	1.72797	2.4298
HORVU.MOREX.r3.6HG0595020	3.53569	0.789696
HORVU.MOREX.r3.6HG0596750	1.56893	2.03422
HORVU.MOREX.r3.6HG0599390	3.12886	3.17784
HORVU.MOREX.r3.6HG0600160	2.21784	2.20914
HORVU.MOREX.r3.6HG0600220	0.831492	1.39375
HORVU.MOREX.r3.6HG0601510	6.88256	6.93728
HORVU.MOREX.r3.6HG0601920	0.516729	1.26826
HORVU.MOREX.r3.6HG0602560	2.54776	2.64623
HORVU.MOREX.r3.6HG0603010	2.39484	2.78874
HORVU.MOREX.r3.6HG0603790	-3.38721	-0.0934278
HORVU.MOREX.r3.6HG0604640	7.84214	6.89299
HORVU.MOREX.r3.6HG0604660	7.29359	6.96909
HORVU.MOREX.r3.6HG0605860	1.33875	1.61163
HORVU.MOREX.r3.6HG0606110	1.00717	1.57896
HORVU.MOREX.r3.6HG0606430	3.97547	2.85321
HORVU.MOREX.r3.6HG0607410	-0.982588	0.376704
HORVU.MOREX.r3.6HG0607470	-0.762707	0.542841
HORVU.MOREX.r3.6HG0607560	1.79829	2.46643
HORVU.MOREX.r3.6HG0609610	4.02573	5.82885
HORVU.MOREX.r3.6HG0609630	3.43937	3.59589
HORVU.MOREX.r3.6HG0609830	4.97151	5.10788
HORVU.MOREX.r3.6HG0609840	0.871279	1.96871
HORVU.MOREX.r3.6HG0612250	0.919294	1.47934
HORVU.MOREX.r3.6HG0612340	-1.50272	0.229119
HORVU.MOREX.r3.6HG0612920	1.64537	2.23834
HORVU.MOREX.r3.6HG0613300	-0.840106	0.303827
HORVU.MOREX.r3.6HG0613330	5.26609	5.8826
HORVU.MOREX.r3.6HG0613640	3.73914	4.31194
HORVU.MOREX.r3.6HG0614070	5.32084	5.32312
HORVU.MOREX.r3.6HG0614480	-0.858298	0.241196
HORVU.MOREX.r3.6HG0615200	1.69477	2.23471
HORVU.MOREX.r3.6HG0615470	-1.42841	-0.0169941
HORVU.MOREX.r3.6HG0615550	-1.23072	-0.203607
HORVU.MOREX.r3.6HG0615840	2.33792	3.06604
HORVU.MOREX.r3.6HG0615850	3.2775	3.58546
HORVU.MOREX.r3.6HG0616830	1.34486	2.08884
HORVU.MOREX.r3.6HG0617000	-1.20861	-0.343202
HORVU.MOREX.r3.6HG0617740	2.41501	2.35867
HORVU.MOREX.r3.6HG0617760	2.98718	3.05885
HORVU.MOREX.r3.6HG0618340	-1.94354	0.464254
HORVU.MOREX.r3.6HG0620200	3.43539	3.86823
HORVU.MOREX.r3.6HG0620940	2.77028	3.05034
HORVU.MOREX.r3.6HG0621800	0.838333	1.06655
HORVU.MOREX.r3.6HG0622530	3.80853	3.23673
HORVU.MOREX.r3.6HG0622710	3.47528	2.39691
HORVU.MOREX.r3.6HG0622770	4.20983	3.56472
HORVU.MOREX.r3.6HG0623150	0.948505	1.00025
HORVU.MOREX.r3.6HG0623740	1.72485	1.48727
HORVU.MOREX.r3.6HG0623880	5.00773	0.963678
HORVU.MOREX.r3.6HG0625630	2.03334	2.58739
HORVU.MOREX.r3.6HG0625770	1.39685	1.40405
HORVU.MOREX.r3.6HG0625800	1.26128	1.9332
HORVU.MOREX.r3.6HG0626570	6.54939	-1.48161
HORVU.MOREX.r3.6HG0627340	5.06172	5.28323
HORVU.MOREX.r3.6HG0627380	3.11371	3.3308
HORVU.MOREX.r3.6HG0627890	3.32765	3.4458
HORVU.MOREX.r3.6HG0628240	1.00633	1.38042
HORVU.MOREX.r3.6HG0628250	7.71845	7.33091
HORVU.MOREX.r3.6HG0628340	5.11935	5.32112
HORVU.MOREX.r3.6HG0628400	8.40879	7.94227
HORVU.MOREX.r3.6HG0628850	1.03877	1.85921
HORVU.MOREX.r3.6HG0631210	1.40773	1.54489
HORVU.MOREX.r3.6HG0633720	3.71217	4.0709
HORVU.MOREX.r3.6HG0633810	2.31214	2.59653
HORVU.MOREX.r3.7HG0634590	3.34582	2.94725
HORVU.MOREX.r3.7HG0634790	1.20828	2.3854
HORVU.MOREX.r3.7HG0635170	-2.27452	-0.702523
HORVU.MOREX.r3.7HG0635300	-2.62164	-0.782829
HORVU.MOREX.r3.7HG0636240	2.75797	1.25879
HORVU.MOREX.r3.7HG0636800	6.79548	7.01839
HORVU.MOREX.r3.7HG0637080	8.93256	8.35134
HORVU.MOREX.r3.7HG0637100	7.24645	7.6165
HORVU.MOREX.r3.7HG0637660	6.3071	0.963678
HORVU.MOREX.r3.7HG0639360	-1.05461	-0.0139956
HORVU.MOREX.r3.7HG0640150	1.89169	2.19266
HORVU.MOREX.r3.7HG0641110	1.02266	1.59604
HORVU.MOREX.r3.7HG0641120	6.24285	5.45606
HORVU.MOREX.r3.7HG0641710	7.89943	8.15804
HORVU.MOREX.r3.7HG0642100	4.69782	5.1859
HORVU.MOREX.r3.7HG0642300	1.95736	3.02628
HORVU.MOREX.r3.7HG0642890	-2.91141	-1.18989
HORVU.MOREX.r3.7HG0642940	6.59964	6.77752
HORVU.MOREX.r3.7HG0643070	6.44476	6.78495
HORVU.MOREX.r3.7HG0643110	8.50873	7.58674
HORVU.MOREX.r3.7HG0643120	9.89707	9.19291
HORVU.MOREX.r3.7HG0643130	1.48052	1.63988
HORVU.MOREX.r3.7HG0643200	1.15088	1.73602
HORVU.MOREX.r3.7HG0643210	4.04355	4.56339
HORVU.MOREX.r3.7HG0643770	4.44867	4.61024
HORVU.MOREX.r3.7HG0644650	1.28834	2.00331
HORVU.MOREX.r3.7HG0645470	0.593674	1.52638
HORVU.MOREX.r3.7HG0645780	1.7634	2.33799
HORVU.MOREX.r3.7HG0645900	2.69803	2.89165
HORVU.MOREX.r3.7HG0648120	5.21917	5.31198
HORVU.MOREX.r3.7HG0648470	3.41056	2.37846
HORVU.MOREX.r3.7HG0648480	3.2967	2.27131
HORVU.MOREX.r3.7HG0648840	-1.03646	-0.214405
HORVU.MOREX.r3.7HG0649020	3.50329	4.71981
HORVU.MOREX.r3.7HG0649260	1.03487	1.0196
HORVU.MOREX.r3.7HG0650790	8.18376	-1.2206
HORVU.MOREX.r3.7HG0654260	8.3254	7.06415
HORVU.MOREX.r3.7HG0654490	6.29778	4.79472
HORVU.MOREX.r3.7HG0654500	6.12958	5.78849
HORVU.MOREX.r3.7HG0655340	2.1482	2.19914
HORVU.MOREX.r3.7HG0656030	0.832237	1.52759
HORVU.MOREX.r3.7HG0656640	3.04709	3.13996
HORVU.MOREX.r3.7HG0656670	1.26723	1.92887
HORVU.MOREX.r3.7HG0658720	3.59873	2.6954
HORVU.MOREX.r3.7HG0658820	-0.907038	0.648134
HORVU.MOREX.r3.7HG0659160	1.91046	2.63999
HORVU.MOREX.r3.7HG0659710	-0.700132	0.147769
HORVU.MOREX.r3.7HG0660500	0.890515	1.63228
HORVU.MOREX.r3.7HG0660720	3.40975	3.87902
HORVU.MOREX.r3.7HG0661640	3.25291	3.23768
HORVU.MOREX.r3.7HG0661680	2.99804	3.00985
HORVU.MOREX.r3.7HG0661910	8.34999	7.71697
HORVU.MOREX.r3.7HG0663030	1.98165	2.67315
HORVU.MOREX.r3.7HG0663270	2.32441	2.81208
HORVU.MOREX.r3.7HG0663990	2.06724	1.41274
HORVU.MOREX.r3.7HG0664250	6.46751	3.24879
HORVU.MOREX.r3.7HG0664700	1.62193	1.84144
HORVU.MOREX.r3.7HG0664720	-1.34678	0.973343
HORVU.MOREX.r3.7HG0664950	-0.837766	0.504711
HORVU.MOREX.r3.7HG0665990	2.92284	3.15012
HORVU.MOREX.r3.7HG0666230	4.14903	1.45036
HORVU.MOREX.r3.7HG0667750	1.17446	1.71135
HORVU.MOREX.r3.7HG0667910	3.16238	3.74167
HORVU.MOREX.r3.7HG0668040	1.494	2.27582
HORVU.MOREX.r3.7HG0668320	3.18308	3.29604
HORVU.MOREX.r3.7HG0668880	2.54612	2.1526
HORVU.MOREX.r3.7HG0668900	4.46806	5.19476
HORVU.MOREX.r3.7HG0668940	3.70169	3.5087
HORVU.MOREX.r3.7HG0669300	2.6881	1.9198
HORVU.MOREX.r3.7HG0669580	1.89285	2.7529
HORVU.MOREX.r3.7HG0670910	-0.736191	0.46161
HORVU.MOREX.r3.7HG0671350	0.917373	1.78462
HORVU.MOREX.r3.7HG0671380	1.88248	2.76728
HORVU.MOREX.r3.7HG0671520	-1.16783	-0.284921
HORVU.MOREX.r3.7HG0672850	2.43939	2.93588
HORVU.MOREX.r3.7HG0675260	2.13542	2.27881
HORVU.MOREX.r3.7HG0675310	2.00087	0.42022
HORVU.MOREX.r3.7HG0677370	7.29351	2.04807
HORVU.MOREX.r3.7HG0677470	1.56386	2.39005
HORVU.MOREX.r3.7HG0677710	3.76672	3.39116
HORVU.MOREX.r3.7HG0678130	-1.17304	0.0197357
HORVU.MOREX.r3.7HG0680470	0.66081	1.41309
HORVU.MOREX.r3.7HG0682750	0.735561	1.52469
HORVU.MOREX.r3.7HG0682860	6.39655	2.92335
HORVU.MOREX.r3.7HG0683070	2.1627	2.32447
HORVU.MOREX.r3.7HG0683600	1.6203	2.54352
HORVU.MOREX.r3.7HG0685370	0.974932	2.01189
HORVU.MOREX.r3.7HG0686280	5.73919	3.90084
HORVU.MOREX.r3.7HG0686410	6.02021	0.963678
HORVU.MOREX.r3.7HG0686900	-1.4551	1.02606
HORVU.MOREX.r3.7HG0687430	0.834154	1.57602
HORVU.MOREX.r3.7HG0688870	1.18975	1.88121
HORVU.MOREX.r3.7HG0693090	6.94223	0.963678
HORVU.MOREX.r3.7HG0695380	4.17069	-2.32914
HORVU.MOREX.r3.7HG0695870	0.743572	1.31146
HORVU.MOREX.r3.7HG0697970	5.51547	3.48252
HORVU.MOREX.r3.7HG0699010	-0.975425	0.520198
HORVU.MOREX.r3.7HG0699960	5.78186	0.963678
HORVU.MOREX.r3.7HG0700490	1.04336	1.41897
HORVU.MOREX.r3.7HG0701500	2.80252	3.175
HORVU.MOREX.r3.7HG0702050	8.16422	7.94784
HORVU.MOREX.r3.7HG0702070	7.62553	7.4488
HORVU.MOREX.r3.7HG0702290	1.34253	1.84904
HORVU.MOREX.r3.7HG0702560	0.662127	1.33786
HORVU.MOREX.r3.7HG0703100	5.73642	0.963678
HORVU.MOREX.r3.7HG0703260	1.02906	1.66786
HORVU.MOREX.r3.7HG0703460	3.48182	3.87462
HORVU.MOREX.r3.7HG0703490	2.19491	2.42135
HORVU.MOREX.r3.7HG0703750	0.824728	1.55578
HORVU.MOREX.r3.7HG0705460	1.61084	1.04423
HORVU.MOREX.r3.7HG0706910	1.35804	1.80362
HORVU.MOREX.r3.7HG0707220	2.05221	2.85164
HORVU.MOREX.r3.7HG0707250	0.847157	1.39867
HORVU.MOREX.r3.7HG0708040	2.34126	2.88563
HORVU.MOREX.r3.7HG0708050	-1.54303	0.811101
HORVU.MOREX.r3.7HG0708450	2.68419	2.66173
HORVU.MOREX.r3.7HG0708590	6.1297	2.86342
HORVU.MOREX.r3.7HG0709860	0.64307	1.40121
HORVU.MOREX.r3.7HG0711410	0.88537	1.65246
HORVU.MOREX.r3.7HG0711430	0.585829	1.07728
HORVU.MOREX.r3.7HG0711890	-0.577588	1.02536
HORVU.MOREX.r3.7HG0711940	-0.809883	0.304474
HORVU.MOREX.r3.7HG0712620	-0.668224	0.396091
HORVU.MOREX.r3.7HG0712700	2.07632	1.38044
HORVU.MOREX.r3.7HG0713280	3.23616	3.62134
HORVU.MOREX.r3.7HG0714140	1.38905	1.80133
HORVU.MOREX.r3.7HG0714390	3.29791	4.03993
HORVU.MOREX.r3.7HG0715140	1.78008	1.18562
HORVU.MOREX.r3.7HG0715890	-0.710476	0.497908
HORVU.MOREX.r3.7HG0715950	3.40811	3.2377
HORVU.MOREX.r3.7HG0715970	2.82263	3.1667
HORVU.MOREX.r3.7HG0716110	1.16347	1.55292
HORVU.MOREX.r3.7HG0716520	-1.88443	-0.674954
HORVU.MOREX.r3.7HG0717870	1.68834	1.73684
HORVU.MOREX.r3.7HG0718460	2.82141	3.04074
HORVU.MOREX.r3.7HG0718770	2.41845	3.03529
HORVU.MOREX.r3.7HG0719110	-3.4538	-2.68266
HORVU.MOREX.r3.7HG0719300	1.9539	2.86702
HORVU.MOREX.r3.7HG0719590	4.40783	4.86565
HORVU.MOREX.r3.7HG0720720	-0.998787	0.469744
HORVU.MOREX.r3.7HG0721780	1.25928	1.15512
HORVU.MOREX.r3.7HG0721890	6.98525	6.68655
HORVU.MOREX.r3.7HG0721920	3.63724	3.52258
HORVU.MOREX.r3.7HG0722560	4.33941	4.29083
HORVU.MOREX.r3.7HG0723240	1.8956	2.15711
HORVU.MOREX.r3.7HG0724530	2.3234	2.47942
HORVU.MOREX.r3.7HG0725830	-0.767614	0.20541
HORVU.MOREX.r3.7HG0726240	-2.82739	0.406526
HORVU.MOREX.r3.7HG0726770	-1.04476	0.383035
HORVU.MOREX.r3.7HG0727090	5.82308	5.28013
HORVU.MOREX.r3.7HG0728390	-0.812273	0.231681
HORVU.MOREX.r3.7HG0728500	1.30636	1.77542
HORVU.MOREX.r3.7HG0729760	1.91219	1.8205
HORVU.MOREX.r3.7HG0730320	1.38434	1.9994
HORVU.MOREX.r3.7HG0731730	0.539422	1.40188
HORVU.MOREX.r3.7HG0731790	0.728729	0.999496
HORVU.MOREX.r3.7HG0732020	2.06191	2.62152
HORVU.MOREX.r3.7HG0732560	-0.734254	0.0697489
HORVU.MOREX.r3.7HG0732570	-1.09942	0.166438
HORVU.MOREX.r3.7HG0733220	6.72305	0.963678
HORVU.MOREX.r3.7HG0733480	4.01359	2.88728
HORVU.MOREX.r3.7HG0733550	4.36043	4.26562
HORVU.MOREX.r3.7HG0735010	5.93033	2.36981
HORVU.MOREX.r3.7HG0735200	0.944716	1.52979
HORVU.MOREX.r3.7HG0736410	3.1735	2.66288
HORVU.MOREX.r3.7HG0736510	4.75295	3.90975
HORVU.MOREX.r3.7HG0737720	3.35726	2.58048
HORVU.MOREX.r3.7HG0738010	1.23459	1.9738
HORVU.MOREX.r3.7HG0739070	6.35513	5.77082
HORVU.MOREX.r3.7HG0739820	4.97249	3.92151
HORVU.MOREX.r3.7HG0740440	-0.774016	0.489204
HORVU.MOREX.r3.7HG0740620	8.42442	7.53218
HORVU.MOREX.r3.7HG0742250	5.45384	0.963678
HORVU.MOREX.r3.7HG0742520	1.45983	2.51932
HORVU.MOREX.r3.7HG0742700	1.4929	1.52347
HORVU.MOREX.r3.7HG0742770	-0.870607	0.130279
HORVU.MOREX.r3.7HG0742800	2.6056	2.94198
HORVU.MOREX.r3.7HG0743270	3.55875	3.88269
HORVU.MOREX.r3.7HG0743280	4.91143	5.16341
HORVU.MOREX.r3.7HG0744270	1.41661	1.86624
HORVU.MOREX.r3.7HG0744950	6.36477	7.25037
HORVU.MOREX.r3.7HG0745210	1.86731	2.28492
HORVU.MOREX.r3.7HG0745680	2.46926	3.27933
HORVU.MOREX.r3.7HG0745790	2.54076	2.82896
HORVU.MOREX.r3.7HG0746060	2.14539	2.77916
HORVU.MOREX.r3.7HG0746370	1.67103	2.34191
HORVU.MOREX.r3.7HG0746660	2.85923	3.07139
HORVU.MOREX.r3.7HG0746670	2.3253	2.60044
HORVU.MOREX.r3.7HG0747610	1.5941	2.64567
HORVU.MOREX.r3.7HG0748260	1.91808	1.36831
HORVU.MOREX.r3.7HG0748270	3.63474	3.9148
HORVU.MOREX.r3.7HG0748530	4.27601	4.75629
HORVU.MOREX.r3.7HG0748980	6.4503	4.27537
HORVU.MOREX.r3.7HG0749850	6.16381	5.83558
HORVU.MOREX.r3.7HG0751200	5.60985	5.16634
HORVU.MOREX.r3.UnG0808490	5.43109	0.963678

## Sheet: M6_Mo_7dpi_act vs pred values
Gene ID	Actual (log2 fold change)	Predicted (log2 fold change)
HORVU.MOREX.r3.1HG0000110	1.32009	0.955735
HORVU.MOREX.r3.1HG0000140	-1.06413	-1.04872
HORVU.MOREX.r3.1HG0000620	1.41155	1.41438
HORVU.MOREX.r3.1HG0000670	1.44548	1.75034
HORVU.MOREX.r3.1HG0000680	4.72578	3.34215
HORVU.MOREX.r3.1HG0000800	1.21843	1.30204
HORVU.MOREX.r3.1HG0000810	2.12189	1.91423
HORVU.MOREX.r3.1HG0000860	1.50719	1.43663
HORVU.MOREX.r3.1HG0000880	-1.00456	-0.748762
HORVU.MOREX.r3.1HG0001070	2.15986	2.13558
HORVU.MOREX.r3.1HG0001220	1.86153	1.47796
HORVU.MOREX.r3.1HG0001230	1.66879	1.44012
HORVU.MOREX.r3.1HG0001330	1.84859	1.6651
HORVU.MOREX.r3.1HG0001390	3.53909	2.81194
HORVU.MOREX.r3.1HG0002020	-1.60388	-0.827843
HORVU.MOREX.r3.1HG0002040	-2.73401	-2.07461
HORVU.MOREX.r3.1HG0002160	0.847365	0.789201
HORVU.MOREX.r3.1HG0002320	-1.30737	-0.987043
HORVU.MOREX.r3.1HG0002330	0.521579	0.703259
HORVU.MOREX.r3.1HG0002530	-2.23226	-1.42538
HORVU.MOREX.r3.1HG0003140	-1.14403	-0.993676
HORVU.MOREX.r3.1HG0003620	-2.09355	-0.964475
HORVU.MOREX.r3.1HG0004290	3.00185	2.04965
HORVU.MOREX.r3.1HG0004320	3.32869	2.807
HORVU.MOREX.r3.1HG0004690	-1.27315	-1.24496
HORVU.MOREX.r3.1HG0004730	1.32888	1.33529
HORVU.MOREX.r3.1HG0004900	1.20443	0.75041
HORVU.MOREX.r3.1HG0005040	-0.484007	-0.461256
HORVU.MOREX.r3.1HG0005090	-2.87385	-4.87631
HORVU.MOREX.r3.1HG0005370	-1.29259	-1.08052
HORVU.MOREX.r3.1HG0005420	2.19242	2.16617
HORVU.MOREX.r3.1HG0005500	3.09475	2.58819
HORVU.MOREX.r3.1HG0005510	3.59098	3.33751
HORVU.MOREX.r3.1HG0005530	3.23077	2.62507
HORVU.MOREX.r3.1HG0005540	2.80848	1.74283
HORVU.MOREX.r3.1HG0005550	3.50536	2.65444
HORVU.MOREX.r3.1HG0005560	3.96041	2.90568
HORVU.MOREX.r3.1HG0005580	-1.47148	-0.631877
HORVU.MOREX.r3.1HG0005750	-0.715387	-0.827417
HORVU.MOREX.r3.1HG0006570	-0.647551	-0.487589
HORVU.MOREX.r3.1HG0006650	-1.17595	-0.846614
HORVU.MOREX.r3.1HG0006690	-1.09518	-1.28095
HORVU.MOREX.r3.1HG0007600	0.716468	0.432169
HORVU.MOREX.r3.1HG0007900	-4.44056	-5.9909
HORVU.MOREX.r3.1HG0008400	-1.6346	-1.28015
HORVU.MOREX.r3.1HG0008790	7.05267	6.88715
HORVU.MOREX.r3.1HG0008980	2.21258	2.22316
HORVU.MOREX.r3.1HG0009450	3.04608	2.70026
HORVU.MOREX.r3.1HG0009460	3.1229	2.91801
HORVU.MOREX.r3.1HG0009950	6.80666	6.04761
HORVU.MOREX.r3.1HG0010340	3.12297	2.09355
HORVU.MOREX.r3.1HG0010600	6.2754	5.97246
HORVU.MOREX.r3.1HG0010640	3.80796	4.31883
HORVU.MOREX.r3.1HG0010660	-2.43274	-1.73903
HORVU.MOREX.r3.1HG0010770	-0.982567	-1.15439
HORVU.MOREX.r3.1HG0011170	-1.25706	-0.924993
HORVU.MOREX.r3.1HG0011190	-1.34985	-1.19151
HORVU.MOREX.r3.1HG0011870	-3.34648	-3.22501
HORVU.MOREX.r3.1HG0011890	0.769114	0.199239
HORVU.MOREX.r3.1HG0012570	2.94657	2.72943
HORVU.MOREX.r3.1HG0012580	2.67364	2.35677
HORVU.MOREX.r3.1HG0012640	3.57423	2.95679
HORVU.MOREX.r3.1HG0013590	-1.54312	-0.865255
HORVU.MOREX.r3.1HG0013800	-1.15457	-1.55684
HORVU.MOREX.r3.1HG0014190	1.64246	1.01741
HORVU.MOREX.r3.1HG0014400	3.39484	2.65057
HORVU.MOREX.r3.1HG0014430	-0.767773	-0.929625
HORVU.MOREX.r3.1HG0014440	-2.03359	-1.89053
HORVU.MOREX.r3.1HG0014530	2.65424	2.36735
HORVU.MOREX.r3.1HG0014580	1.48439	0.877822
HORVU.MOREX.r3.1HG0014790	-0.908338	-0.47207
HORVU.MOREX.r3.1HG0015130	-1.04329	-0.822606
HORVU.MOREX.r3.1HG0015390	-1.87834	-1.71487
HORVU.MOREX.r3.1HG0015470	-1.08332	-1.25018
HORVU.MOREX.r3.1HG0015720	2.03582	2.20803
HORVU.MOREX.r3.1HG0016110	0.831826	1.00237
HORVU.MOREX.r3.1HG0016180	0.76433	0.896108
HORVU.MOREX.r3.1HG0016200	2.24683	2.35393
HORVU.MOREX.r3.1HG0016310	1.55512	1.57121
HORVU.MOREX.r3.1HG0016740	0.822296	0.643922
HORVU.MOREX.r3.1HG0016760	0.780332	0.839672
HORVU.MOREX.r3.1HG0016810	-1.07829	-1.02314
HORVU.MOREX.r3.1HG0017080	1.13352	0.967403
HORVU.MOREX.r3.1HG0017240	0.487951	0.374079
HORVU.MOREX.r3.1HG0017420	9.16216	8.84915
HORVU.MOREX.r3.1HG0017620	-3.18764	-1.99386
HORVU.MOREX.r3.1HG0017720	1.03074	1.37537
HORVU.MOREX.r3.1HG0017750	0.508479	0.309696
HORVU.MOREX.r3.1HG0017930	2.09931	2.95418
HORVU.MOREX.r3.1HG0017980	1.51556	1.45277
HORVU.MOREX.r3.1HG0018110	0.76329	0.568953
HORVU.MOREX.r3.1HG0018190	1.39858	1.55982
HORVU.MOREX.r3.1HG0018210	1.82107	2.58928
HORVU.MOREX.r3.1HG0018260	1.31181	1.10819
HORVU.MOREX.r3.1HG0018390	-1.64549	-0.917774
HORVU.MOREX.r3.1HG0018430	-1.74195	-1.39366
HORVU.MOREX.r3.1HG0018800	1.27111	0.870807
HORVU.MOREX.r3.1HG0019100	1.12841	1.15476
HORVU.MOREX.r3.1HG0019140	2.18745	1.82185
HORVU.MOREX.r3.1HG0019230	1.33784	1.32071
HORVU.MOREX.r3.1HG0019270	1.20677	1.71369
HORVU.MOREX.r3.1HG0019280	8.28601	7.70588
HORVU.MOREX.r3.1HG0019340	-0.855756	-0.40811
HORVU.MOREX.r3.1HG0019380	0.535491	0.33478
HORVU.MOREX.r3.1HG0019410	-0.900092	-0.568935
HORVU.MOREX.r3.1HG0019920	1.39773	1.37515
HORVU.MOREX.r3.1HG0020440	2.90101	3.24556
HORVU.MOREX.r3.1HG0020450	7.07209	6.41016
HORVU.MOREX.r3.1HG0020900	-1.37956	-1.29908
HORVU.MOREX.r3.1HG0021100	-1.59087	-1.4796
HORVU.MOREX.r3.1HG0021240	-0.808061	-0.547351
HORVU.MOREX.r3.1HG0021360	1.44223	1.30746
HORVU.MOREX.r3.1HG0021390	3.8602	2.92935
HORVU.MOREX.r3.1HG0021720	-1.29562	-0.531416
HORVU.MOREX.r3.1HG0021970	3.2641	3.48532
HORVU.MOREX.r3.1HG0022500	-0.95488	-0.948486
HORVU.MOREX.r3.1HG0022750	2.1377	1.71206
HORVU.MOREX.r3.1HG0022780	-0.720531	-0.692041
HORVU.MOREX.r3.1HG0022890	-1.58224	-0.837735
HORVU.MOREX.r3.1HG0023010	-3.11556	-6.39101
HORVU.MOREX.r3.1HG0023540	0.762018	0.616867
HORVU.MOREX.r3.1HG0023620	-1.43171	-1.08278
HORVU.MOREX.r3.1HG0023660	-0.816041	-0.442502
HORVU.MOREX.r3.1HG0023870	-0.730333	-0.370256
HORVU.MOREX.r3.1HG0023950	0.827523	0.863554
HORVU.MOREX.r3.1HG0024020	-0.692203	-0.936201
HORVU.MOREX.r3.1HG0024090	-1.16235	-1.28517
HORVU.MOREX.r3.1HG0024140	-6.89859	-8.98483
HORVU.MOREX.r3.1HG0024280	-0.676095	-0.742564
HORVU.MOREX.r3.1HG0024340	-1.17147	-1.54721
HORVU.MOREX.r3.1HG0024350	-1.35693	-1.60908
HORVU.MOREX.r3.1HG0024440	-2.06301	-2.01643
HORVU.MOREX.r3.1HG0024880	0.6379	0.253671
HORVU.MOREX.r3.1HG0025050	-2.84539	-2.65266
HORVU.MOREX.r3.1HG0025620	0.80158	0.918787
HORVU.MOREX.r3.1HG0025900	-2.07208	-1.64339
HORVU.MOREX.r3.1HG0026010	-1.33612	-1.25249
HORVU.MOREX.r3.1HG0026030	-0.970478	-0.775964
HORVU.MOREX.r3.1HG0026170	-0.557102	-0.849941
HORVU.MOREX.r3.1HG0026240	-1.23179	-0.868967
HORVU.MOREX.r3.1HG0026430	-1.06778	-1.17073
HORVU.MOREX.r3.1HG0026720	-3.33796	-1.87706
HORVU.MOREX.r3.1HG0026900	-0.825719	-0.427086
HORVU.MOREX.r3.1HG0026940	-0.668036	-0.520932
HORVU.MOREX.r3.1HG0027090	2.01253	1.53824
HORVU.MOREX.r3.1HG0027120	1.53456	1.59183
HORVU.MOREX.r3.1HG0027640	3.32763	3.59254
HORVU.MOREX.r3.1HG0027650	3.52624	3.09951
HORVU.MOREX.r3.1HG0027850	-0.970505	-1.15695
HORVU.MOREX.r3.1HG0027940	-1.61022	-1.36365
HORVU.MOREX.r3.1HG0028110	1.20978	1.09146
HORVU.MOREX.r3.1HG0028150	-1.36988	-1.94697
HORVU.MOREX.r3.1HG0028250	1.06948	0.697194
HORVU.MOREX.r3.1HG0028620	1.74105	2.04738
HORVU.MOREX.r3.1HG0029280	0.404748	0.1351
HORVU.MOREX.r3.1HG0029340	0.459019	0.392775
HORVU.MOREX.r3.1HG0029360	1.64743	1.5969
HORVU.MOREX.r3.1HG0029730	1.46444	1.55851
HORVU.MOREX.r3.1HG0029910	1.40785	0.857927
HORVU.MOREX.r3.1HG0030080	0.701927	0.741088
HORVU.MOREX.r3.1HG0030630	-1.0431	-1.06955
HORVU.MOREX.r3.1HG0031210	-2.23238	-2.35754
HORVU.MOREX.r3.1HG0031260	-0.631895	-0.685883
HORVU.MOREX.r3.1HG0031980	-0.937982	-1.12693
HORVU.MOREX.r3.1HG0036390	1.56204	1.52576
HORVU.MOREX.r3.1HG0036660	0.699873	0.796399
HORVU.MOREX.r3.1HG0037210	0.807433	0.600345
HORVU.MOREX.r3.1HG0037670	-1.0812	-0.902956
HORVU.MOREX.r3.1HG0039200	-1.39045	-0.930907
HORVU.MOREX.r3.1HG0039240	-1.15824	-1.4554
HORVU.MOREX.r3.1HG0039390	2.86724	2.87866
HORVU.MOREX.r3.1HG0040000	-1.10693	-1.35761
HORVU.MOREX.r3.1HG0040640	2.74248	2.23826
HORVU.MOREX.r3.1HG0040680	-6.84736	-16.1383
HORVU.MOREX.r3.1HG0040790	1.5173	1.51421
HORVU.MOREX.r3.1HG0040860	0.687006	0.649403
HORVU.MOREX.r3.1HG0041230	2.55089	2.00223
HORVU.MOREX.r3.1HG0041280	-7.08624	-3.88231
HORVU.MOREX.r3.1HG0041380	3.92386	3.81245
HORVU.MOREX.r3.1HG0041820	0.776476	0.80671
HORVU.MOREX.r3.1HG0042060	-1.50271	-1.61646
HORVU.MOREX.r3.1HG0042090	2.15472	1.92396
HORVU.MOREX.r3.1HG0043000	-0.730465	-0.637686
HORVU.MOREX.r3.1HG0043380	-1.06514	-1.07057
HORVU.MOREX.r3.1HG0043530	-1.45593	-1.37601
HORVU.MOREX.r3.1HG0043640	0.94479	0.845594
HORVU.MOREX.r3.1HG0043670	-0.99221	-1.00577
HORVU.MOREX.r3.1HG0043710	-1.08164	-1.64149
HORVU.MOREX.r3.1HG0044070	2.00055	1.64676
HORVU.MOREX.r3.1HG0044290	1.46543	1.33695
HORVU.MOREX.r3.1HG0045830	-0.63288	-0.548046
HORVU.MOREX.r3.1HG0046020	2.63931	2.41123
HORVU.MOREX.r3.1HG0046150	-1.71412	-1.29743
HORVU.MOREX.r3.1HG0046180	1.34877	1.22254
HORVU.MOREX.r3.1HG0046190	1.46318	1.03027
HORVU.MOREX.r3.1HG0046230	-1.18784	-0.68045
HORVU.MOREX.r3.1HG0046290	0.762729	0.69106
HORVU.MOREX.r3.1HG0046330	2.08596	2.68827
HORVU.MOREX.r3.1HG0046400	4.9926	4.5826
HORVU.MOREX.r3.1HG0046420	0.982106	0.854339
HORVU.MOREX.r3.1HG0046660	5.33324	6.3089
HORVU.MOREX.r3.1HG0047060	-0.693903	-0.760803
HORVU.MOREX.r3.1HG0047100	1.60714	1.4873
HORVU.MOREX.r3.1HG0047120	-0.787376	-0.461811
HORVU.MOREX.r3.1HG0047290	-1.76167	-2.16894
HORVU.MOREX.r3.1HG0047500	1.23999	0.908134
HORVU.MOREX.r3.1HG0048040	1.23765	1.00614
HORVU.MOREX.r3.1HG0048730	-0.843262	-0.99595
HORVU.MOREX.r3.1HG0048840	-1.32599	-0.853691
HORVU.MOREX.r3.1HG0049040	1.96047	1.59132
HORVU.MOREX.r3.1HG0049110	2.0235	1.91336
HORVU.MOREX.r3.1HG0049420	-1.12073	-1.13087
HORVU.MOREX.r3.1HG0049460	1.29146	0.890222
HORVU.MOREX.r3.1HG0049480	-1.75968	-1.86986
HORVU.MOREX.r3.1HG0049500	3.51739	3.94496
HORVU.MOREX.r3.1HG0049580	-2.121	-2.51904
HORVU.MOREX.r3.1HG0049640	-1.9203	-1.91065
HORVU.MOREX.r3.1HG0049910	1.97168	1.91107
HORVU.MOREX.r3.1HG0049960	-1.36293	-1.20533
HORVU.MOREX.r3.1HG0049980	-1.88828	-1.92623
HORVU.MOREX.r3.1HG0050670	-2.96863	-2.51968
HORVU.MOREX.r3.1HG0050700	0.990411	0.569053
HORVU.MOREX.r3.1HG0050780	-1.05399	-1.14451
HORVU.MOREX.r3.1HG0051100	-2.1549	-2.15228
HORVU.MOREX.r3.1HG0051180	-1.8692	-2.512
HORVU.MOREX.r3.1HG0051220	0.84661	1.04479
HORVU.MOREX.r3.1HG0051310	1.22132	1.26122
HORVU.MOREX.r3.1HG0051450	-1.05607	-1.8726
HORVU.MOREX.r3.1HG0051710	-1.9569	-1.44526
HORVU.MOREX.r3.1HG0051740	3.26616	3.50545
HORVU.MOREX.r3.1HG0051750	4.37666	5.12393
HORVU.MOREX.r3.1HG0051800	7.01784	6.87877
HORVU.MOREX.r3.1HG0051860	3.1065	2.58796
HORVU.MOREX.r3.1HG0051870	2.48058	1.30764
HORVU.MOREX.r3.1HG0051880	4.88249	5.17848
HORVU.MOREX.r3.1HG0051890	3.55779	3.9584
HORVU.MOREX.r3.1HG0051910	2.37544	2.12693
HORVU.MOREX.r3.1HG0052090	1.26375	1.30767
HORVU.MOREX.r3.1HG0052290	1.09351	0.573418
HORVU.MOREX.r3.1HG0052690	1.46957	1.46679
HORVU.MOREX.r3.1HG0052790	-1.26404	-0.848559
HORVU.MOREX.r3.1HG0052810	-1.3197	-0.992787
HORVU.MOREX.r3.1HG0053120	0.835323	0.857879
HORVU.MOREX.r3.1HG0053300	-1.70446	-1.91517
HORVU.MOREX.r3.1HG0053520	0.397819	0.426975
HORVU.MOREX.r3.1HG0053570	0.882103	0.789243
HORVU.MOREX.r3.1HG0053660	-1.17153	-0.56308
HORVU.MOREX.r3.1HG0054010	1.57586	1.41355
HORVU.MOREX.r3.1HG0054070	1.52674	1.48997
HORVU.MOREX.r3.1HG0054160	3.20768	4.04746
HORVU.MOREX.r3.1HG0054270	-1.2036	-0.649724
HORVU.MOREX.r3.1HG0054510	1.9284	1.92605
HORVU.MOREX.r3.1HG0054530	-0.681707	-0.630956
HORVU.MOREX.r3.1HG0054550	2.57913	2.42942
HORVU.MOREX.r3.1HG0054580	-2.4183	-1.51472
HORVU.MOREX.r3.1HG0054630	-0.610503	-0.875629
HORVU.MOREX.r3.1HG0054710	2.96143	2.52388
HORVU.MOREX.r3.1HG0054870	1.3234	0.949935
HORVU.MOREX.r3.1HG0054940	0.912353	0.749709
HORVU.MOREX.r3.1HG0054950	3.4928	3.94608
HORVU.MOREX.r3.1HG0055230	-1.96854	-0.918158
HORVU.MOREX.r3.1HG0055320	0.485729	0.198344
HORVU.MOREX.r3.1HG0055430	3.51007	3.04726
HORVU.MOREX.r3.1HG0055550	1.2915	0.687035
HORVU.MOREX.r3.1HG0055640	1.88796	1.62932
HORVU.MOREX.r3.1HG0056240	3.59244	3.92674
HORVU.MOREX.r3.1HG0056440	-1.97826	-1.08397
HORVU.MOREX.r3.1HG0056630	-1.02665	-1.14736
HORVU.MOREX.r3.1HG0056750	0.65333	0.655074
HORVU.MOREX.r3.1HG0057310	1.3701	1.16272
HORVU.MOREX.r3.1HG0057350	1.70056	1.69832
HORVU.MOREX.r3.1HG0057410	0.671477	0.786244
HORVU.MOREX.r3.1HG0057430	0.622826	0.206457
HORVU.MOREX.r3.1HG0057570	-2.2219	-1.80045
HORVU.MOREX.r3.1HG0057610	0.872362	0.905224
HORVU.MOREX.r3.1HG0057680	1.35537	1.16353
HORVU.MOREX.r3.1HG0057820	-3.14118	-2.46741
HORVU.MOREX.r3.1HG0057910	0.605405	0.49127
HORVU.MOREX.r3.1HG0057990	-1.17086	-0.963916
HORVU.MOREX.r3.1HG0058040	-0.52971	-0.492787
HORVU.MOREX.r3.1HG0058270	-2.44196	-1.84104
HORVU.MOREX.r3.1HG0058280	-1.37145	-1.4531
HORVU.MOREX.r3.1HG0058320	1.12032	1.06499
HORVU.MOREX.r3.1HG0058610	-1.20612	-0.966711
HORVU.MOREX.r3.1HG0058690	5.09283	4.56029
HORVU.MOREX.r3.1HG0058780	-0.886688	-0.427517
HORVU.MOREX.r3.1HG0058930	3.65854	4.50353
HORVU.MOREX.r3.1HG0059080	1.16059	0.690937
HORVU.MOREX.r3.1HG0059230	0.615283	0.545163
HORVU.MOREX.r3.1HG0059260	1.29849	0.936545
HORVU.MOREX.r3.1HG0059290	2.49071	2.40059
HORVU.MOREX.r3.1HG0059300	2.16298	2.48494
HORVU.MOREX.r3.1HG0059470	1.58905	1.77367
HORVU.MOREX.r3.1HG0059600	0.630943	0.435886
HORVU.MOREX.r3.1HG0059680	4.08964	3.59803
HORVU.MOREX.r3.1HG0059740	1.2261	0.954319
HORVU.MOREX.r3.1HG0059790	-0.619592	-0.180817
HORVU.MOREX.r3.1HG0060200	4.2017	3.86015
HORVU.MOREX.r3.1HG0060270	-1.57786	-1.18495
HORVU.MOREX.r3.1HG0060340	-1.09847	-0.717062
HORVU.MOREX.r3.1HG0060360	2.48124	1.53811
HORVU.MOREX.r3.1HG0060630	-0.79426	-0.849327
HORVU.MOREX.r3.1HG0061300	-0.738352	-1.0186
HORVU.MOREX.r3.1HG0061370	1.00248	0.799149
HORVU.MOREX.r3.1HG0061730	2.64697	2.28413
HORVU.MOREX.r3.1HG0061770	4.7183	3.70833
HORVU.MOREX.r3.1HG0061800	4.51654	3.36387
HORVU.MOREX.r3.1HG0061820	4.83143	4.07246
HORVU.MOREX.r3.1HG0061880	-0.532936	-0.362555
HORVU.MOREX.r3.1HG0062050	1.10057	0.644364
HORVU.MOREX.r3.1HG0062130	-0.630411	-0.48673
HORVU.MOREX.r3.1HG0062390	1.31488	1.36648
HORVU.MOREX.r3.1HG0062420	1.91625	2.15347
HORVU.MOREX.r3.1HG0062840	1.14189	0.985783
HORVU.MOREX.r3.1HG0062900	4.74837	4.2412
HORVU.MOREX.r3.1HG0063020	-1.25971	-0.86546
HORVU.MOREX.r3.1HG0063330	2.81172	2.93973
HORVU.MOREX.r3.1HG0063340	-0.68263	-0.717048
HORVU.MOREX.r3.1HG0063430	1.74109	1.98064
HORVU.MOREX.r3.1HG0063520	-0.871761	-0.706275
HORVU.MOREX.r3.1HG0063570	-4.09309	-5.26761
HORVU.MOREX.r3.1HG0063630	3.31552	4.06309
HORVU.MOREX.r3.1HG0063790	-1.43931	-1.38222
HORVU.MOREX.r3.1HG0063980	6.7115	6.87727
HORVU.MOREX.r3.1HG0064050	-1.26648	-0.894531
HORVU.MOREX.r3.1HG0064060	5.59066	5.50695
HORVU.MOREX.r3.1HG0064320	0.645749	0.46188
HORVU.MOREX.r3.1HG0064390	1.78755	2.06472
HORVU.MOREX.r3.1HG0064430	-2.05995	-1.07804
HORVU.MOREX.r3.1HG0064570	2.33035	2.39331
HORVU.MOREX.r3.1HG0064600	-1.26469	-0.934032
HORVU.MOREX.r3.1HG0064900	1.10185	0.866978
HORVU.MOREX.r3.1HG0064910	3.10863	2.48955
HORVU.MOREX.r3.1HG0065060	-1.77191	-1.75164
HORVU.MOREX.r3.1HG0065120	1.46707	1.56884
HORVU.MOREX.r3.1HG0065130	3.27229	3.30674
HORVU.MOREX.r3.1HG0065360	0.883666	0.903223
HORVU.MOREX.r3.1HG0065400	5.98317	4.60949
HORVU.MOREX.r3.1HG0065500	-1.05082	-1.04959
HORVU.MOREX.r3.1HG0065550	-0.397582	-0.648693
HORVU.MOREX.r3.1HG0065990	-1.7073	-1.33505
HORVU.MOREX.r3.1HG0066150	-1.52442	-1.06553
HORVU.MOREX.r3.1HG0066240	1.5199	1.45438
HORVU.MOREX.r3.1HG0066260	-2.45445	-2.4061
HORVU.MOREX.r3.1HG0066590	1.39613	1.21284
HORVU.MOREX.r3.1HG0066680	2.0554	1.89225
HORVU.MOREX.r3.1HG0066720	-2.29691	-1.06696
HORVU.MOREX.r3.1HG0066990	0.983774	0.853456
HORVU.MOREX.r3.1HG0067010	1.51828	1.7024
HORVU.MOREX.r3.1HG0067020	-1.16513	-1.52091
HORVU.MOREX.r3.1HG0067070	-1.12147	-0.62604
HORVU.MOREX.r3.1HG0067140	3.48735	2.84405
HORVU.MOREX.r3.1HG0067180	4.71375	4.9451
HORVU.MOREX.r3.1HG0067190	3.8411	3.56325
HORVU.MOREX.r3.1HG0067250	-0.687528	-0.716512
HORVU.MOREX.r3.1HG0067260	2.71116	2.83221
HORVU.MOREX.r3.1HG0067590	-2.29199	-1.26502
HORVU.MOREX.r3.1HG0067700	-1.96834	-1.51232
HORVU.MOREX.r3.1HG0067900	-2.15606	-0.865563
HORVU.MOREX.r3.1HG0067930	-1.76061	-1.68248
HORVU.MOREX.r3.1HG0068040	1.15785	0.842734
HORVU.MOREX.r3.1HG0068050	2.08644	2.75232
HORVU.MOREX.r3.1HG0068180	7.35716	7.06073
HORVU.MOREX.r3.1HG0068240	3.40482	2.89835
HORVU.MOREX.r3.1HG0068410	-1.41483	-1.53232
HORVU.MOREX.r3.1HG0068710	0.628905	0.492378
HORVU.MOREX.r3.1HG0068810	-0.885337	-0.723176
HORVU.MOREX.r3.1HG0068880	-0.86052	-0.754367
HORVU.MOREX.r3.1HG0068950	1.91278	1.26197
HORVU.MOREX.r3.1HG0069030	2.41966	1.94586
HORVU.MOREX.r3.1HG0069130	-1.59502	-0.799094
HORVU.MOREX.r3.1HG0069460	1.67517	1.56536
HORVU.MOREX.r3.1HG0069570	-1.26787	-1.3132
HORVU.MOREX.r3.1HG0069670	-0.999189	-0.629713
HORVU.MOREX.r3.1HG0069750	-0.650083	-0.850179
HORVU.MOREX.r3.1HG0070060	-0.555747	-0.527244
HORVU.MOREX.r3.1HG0070160	1.09624	1.15847
HORVU.MOREX.r3.1HG0070200	-1.01276	-0.132716
HORVU.MOREX.r3.1HG0070560	5.22969	6.52494
HORVU.MOREX.r3.1HG0070730	-1.94526	-1.21581
HORVU.MOREX.r3.1HG0070770	-2.30219	-2.49887
HORVU.MOREX.r3.1HG0070790	-0.804153	-0.546835
HORVU.MOREX.r3.1HG0071020	1.60729	1.61152
HORVU.MOREX.r3.1HG0071210	2.50883	2.39969
HORVU.MOREX.r3.1HG0071400	1.73723	2.64214
HORVU.MOREX.r3.1HG0071420	1.23856	0.910561
HORVU.MOREX.r3.1HG0071460	-0.861252	-0.436459
HORVU.MOREX.r3.1HG0071500	7.2769	6.96463
HORVU.MOREX.r3.1HG0071620	0.882524	1.10997
HORVU.MOREX.r3.1HG0071710	-1.66982	-1.00052
HORVU.MOREX.r3.1HG0071920	3.20197	2.44441
HORVU.MOREX.r3.1HG0072060	3.27574	3.05837
HORVU.MOREX.r3.1HG0072140	3.25262	2.86717
HORVU.MOREX.r3.1HG0072150	3.6153	3.23275
HORVU.MOREX.r3.1HG0072170	9.98727	8.50599
HORVU.MOREX.r3.1HG0072430	-2.14477	-1.48119
HORVU.MOREX.r3.1HG0072530	-1.58175	-0.528582
HORVU.MOREX.r3.1HG0072540	-1.42796	-1.22078
HORVU.MOREX.r3.1HG0072710	-0.891803	-0.523037
HORVU.MOREX.r3.1HG0072730	3.29044	2.08756
HORVU.MOREX.r3.1HG0072790	2.04526	1.69003
HORVU.MOREX.r3.1HG0073030	-1.4857	-1.55289
HORVU.MOREX.r3.1HG0073050	-2.64365	-2.457
HORVU.MOREX.r3.1HG0073330	-0.594508	-0.504406
HORVU.MOREX.r3.1HG0073420	-1.13605	-1.06726
HORVU.MOREX.r3.1HG0073500	-8.54852	-5.0106
HORVU.MOREX.r3.1HG0073510	0.419351	0.315551
HORVU.MOREX.r3.1HG0073600	0.981914	0.713926
HORVU.MOREX.r3.1HG0073650	2.1957	2.08424
HORVU.MOREX.r3.1HG0073770	-1.84875	-1.03793
HORVU.MOREX.r3.1HG0073840	-0.996483	-0.955118
HORVU.MOREX.r3.1HG0073870	2.43272	2.1547
HORVU.MOREX.r3.1HG0073940	1.67506	1.34922
HORVU.MOREX.r3.1HG0074020	-1.4739	-1.50964
HORVU.MOREX.r3.1HG0074040	-1.36528	-1.25197
HORVU.MOREX.r3.1HG0074210	1.161	-0.110046
HORVU.MOREX.r3.1HG0074250	-0.697194	-0.516802
HORVU.MOREX.r3.1HG0074260	-0.762218	-0.769761
HORVU.MOREX.r3.1HG0074280	-2.04498	-3.7134
HORVU.MOREX.r3.1HG0074390	-1.71756	-1.77516
HORVU.MOREX.r3.1HG0074400	-0.607456	-0.435431
HORVU.MOREX.r3.1HG0074420	-1.55721	-1.29057
HORVU.MOREX.r3.1HG0074500	-1.45348	-1.40832
HORVU.MOREX.r3.1HG0074650	-1.60411	-1.98372
HORVU.MOREX.r3.1HG0074900	1.24235	1.33837
HORVU.MOREX.r3.1HG0075230	-1.15381	-0.982463
HORVU.MOREX.r3.1HG0075240	1.37937	1.58389
[truncated: 3,941 more rows]

## Sheet: M7_Pb_4dpi_act vs pred values
Gene ID	Actual (log2 fold change)	Predicted (log2 fold change)
[truncated: 918 more rows]

[truncated: 2 more sheets: M8_Pb_7dpi_act vs pred values, M9_Model statistics]
