# Supplementary material for: Transcriptome and Hormone Regulations Shape Drought Stress‐Dependent Fusarium Head Blight Susceptibility in Different Barley Genotypes
Source: Plant Cell Environ. 2026 Apr 30;49(8):5738–55. doi: 10.1111/pce.70566 (PMC13353646; doi:10.1111/pce.70566)
Supplement: Supplementary file 5 — Supporting file 5 [file PCE-49-5738-s005.xlsx]

## Sheet: READ ME
Description:
The datasets contain lists of all DEGs clustered by self-organizing tree algorithm (SOTA)
Abbreviations:
Av = Avalon
Ba = Barke
Mo = Morex
Pb = Palmella Blue
dpi = days post inoculation
DEG = differentially expressed gene
WM = watered, mock treated
DM = drought stressed, mock treated
WFc = watered, Fusarium culmorum infected
DFC = drought stressed, Fusarium culmorum infected
logFC = log2 fold change
4 = 4 dpi
7 = 7 dpi
Content:	Description:
Dataset S1	List of 586 significant DEGs (FDR-corrected p < 0.01) in at least one genotype clustered by Self organizing tree algorithm (SOTA) into cluster 1
Dataset S2	List of 764 significant DEGs (FDR-corrected p < 0.01) in at least one genotype clustered by Self organizing tree algorithm (SOTA) into cluster 2
Dataset S3	List of 857 significant DEGs (FDR-corrected p < 0.01) in at least one genotype clustered by Self organizing tree algorithm (SOTA) into cluster 3
Dataset S4	List of 895 significant DEGs (FDR-corrected p < 0.01) in at least one genotype clustered by Self organizing tree algorithm (SOTA) into cluster 4
Dataset S5	List of 80 significant DEGs (FDR-corrected p < 0.01) in at least one genotype clustered by Self organizing tree algorithm (SOTA) into cluster 5
Dataset S6	List of 115 significant DEGs (FDR-corrected p < 0.01) in at least one genotype clustered by Self organizing tree algorithm (SOTA) into cluster 6
Dataset S7	List of 550 significant DEGs (FDR-corrected p < 0.01) in at least one genotype clustered by Self organizing tree algorithm (SOTA) into cluster 7
Dataset S8	List of 991 significant DEGs (FDR-corrected p < 0.01) in at least one genotype clustered by Self organizing tree algorithm (SOTA) into cluster 8
Dataset S9	List of 1128 significant DEGs (FDR-corrected p < 0.01) in at least one genotype clustered by Self organizing tree algorithm (SOTA) into cluster 9
Dataset S10	List of 178 significant DEGs (FDR-corrected p < 0.01) in at least one genotype clustered by Self organizing tree algorithm (SOTA) into cluster 10
Dataset S11	List of 414 significant DEGs (FDR-corrected p < 0.01) in at least one genotype clustered by Self organizing tree algorithm (SOTA) into cluster 11

## Sheet: S1_SOTA_cluster_1
Original row	gene_description	Gene ID	Avalon_WFc4_WM4_logFC	Avalon_DM4_WM4_logFC	Avalon_DFc4_WM4_logFC	Avalon_WFc7_WM7_logFC	Avalon_DM7_WM7_logFC	Avalon_DFc7_WM7_logFC	Barke_WFc4_WM4_logFC	Barke_DM4_WM4_logFC	Barke_DFc4_WM4_logFC	Barke_WFc7_WM7_logFC	Barke_DM7_WM7_logFC	Barke_DFc7_WM7_logFC	Morex_WFc4_WM4_logFC	Morex_DM4_WM4_logFC	Morex_DFc4_WM4_logFC	Morex_WFc7_WM7_logFC	Morex_DM7_WM7_logFC	Morex_DFc7_WM7_logFC	Pb_WFc4_WM4_logFC	Pb_DM4_WM4_logFC	Pb_DFc4_WM4_logFC	Pb_WFc7_WM7_logFC	Pb_DM7_WM7_logFC	Pb_DFc7_WM7_logFC
638	F-box protein family-like	HORVU.MOREX.r3.7HG0639340	NA	1.5493	2.11919	NA	NA	NA	5.17418	5.64465	NA	4.92651	4.71981	NA	0.456368	0.439136	2.13022	-0.6429	-0.593761	-0.864	-0.33129	-0.107989	-0.152868	0.164538	-0.596854	-0.0883698
776	Beta-fructofuranosidase. insoluble isoenzyme 1	HORVU.MOREX.r3.4HG0400970	-0.0339301	1.75298	1.78304	0.366389	1.20276	1.22044	2.56226	3.58984	-0.680304	5.12616	7.33207	NA	NA	NA	6.64144	NA	NA	NA	0.4317	0.769786	0.822759	1.00305	2.68663	1.80671
836	Class II aminoacyl-tRNA and biotin synthetases superfamily protein	HORVU.MOREX.r3.4HG0351670	0.987467	1.37514	1.65682	0.339358	0.684111	1.01817	-0.374389	0.137335	-0.200577	-0.489567	0.166101	-0.0747605	-2.59333	-2.59333	1.47369	-1.64767	-1.64767	-1.64767	0.226566	-0.13913	0.236244	0.11449	1.83368	1.0613
901	Pectinesterase	HORVU.MOREX.r3.3HG0274260	NA	NA	1.52805	NA	NA	NA	7.1526	8.7597	2.90158	7.50042	9.44583	NA	-0.131364	1.84484	1.62082	0.221536	2.12459	2.21654	-0.0519034	0.409814	0.704594	0.852781	1.13333	1.22072
923	Kinase. putative	HORVU.MOREX.r3.5HG0420320	NA	NA	1.48268	NA	NA	NA	3.44418	-0.00824322	4.40164	1.7261	0.875412	2.87418	0.699163	0.461569	0.796856	1.73086	1.14863	1.93094	NA	2.19205	NA	-2.36012	-2.36012	-2.36012
930	Cytochrome P450	HORVU.MOREX.r3.6HG0578970	NA	NA	1.47112	NA	NA	NA	6.64843	5.80291	NA	6.84669	6.43603	NA	-0.645943	-0.725811	-0.965843	0.221875	0.479189	0.339901	-0.0885183	-0.156652	-0.211352	-0.0356198	0.00133695	-0.65602
1258	Ripening related protein family	HORVU.MOREX.r3.5HG0536790	1.13538	0.925201	1.10312	1.1222	1.61832	1.43957	0.949576	1.27688	1.072	-0.394802	0.58376	-0.254501	-0.186315	-0.774468	-1.02924	-0.250848	-1.48168	-1.88708	0.0345946	0.0926486	0.408887	-0.116822	1.39639	-0.0787155
1696	BTB/POZ and MATH domain-containing protein 2	HORVU.MOREX.r3.2HG0198040	0.541323	0.585391	0.783672	0.907665	0.223189	0.994479	5.23691	4.57857	NA	4.73295	4.69447	NA	0.415044	0.53704	0.325845	0.856795	-0.477153	1.14149	1.00615	-0.2019	1.19578	2.16887	-0.264106	2.01136
1799	Expansin protein	HORVU.MOREX.r3.1HG0056600	0.582327	0.159871	0.723986	-0.33531	0.0985909	-0.0120466	0.1275	0.769019	1.2325	-0.231243	0.893879	0.477176	-0.0152644	-0.182784	-1.1053	-0.821348	-0.423717	-1.83021	-0.753144	-1.08111	-1.31135	-0.84328	-2.02859	-2.4858
1920	DNA helicase	HORVU.MOREX.r3.1HG0031730	-0.468007	0.573334	0.656154	-0.560764	-0.145891	-0.251553	0.317113	0.772909	0.318065	0.767892	0.817309	1.48167	-0.177551	0.805613	0.412321	0.546091	-0.2966	0.322746	0.22907	0.433664	0.617003	-0.495179	-0.378637	-0.477993
2062	2-oxoglutarate (2OG) and Fe(II)-dependent oxygenase superfamily protein. putative	HORVU.MOREX.r3.2HG0099160	0.171571	0.417853	0.586616	0.184288	-1.35615	-0.678004	3.67679	1.4542	NA	4.84339	3.57558	NA	0.0139561	-0.966086	-0.717487	0.0251676	-1.34549	-1.36897	-0.280231	-0.682978	-0.0933187	0.674823	-0.124237	0.475331
2210	Receptor-like kinase	HORVU.MOREX.r3.3HG0220800	0.521288	0.0313928	0.524684	1.17215	0.368549	0.307847	0.567975	0.200767	0.780935	0.551799	0.224537	0.354493	0.66876	-0.839683	-0.411447	0.0627725	-1.28723	-1.02147	0.516933	-0.286203	0.0748153	0.369734	0.0843534	-0.147922
2281	RING/U-box superfamily protein	HORVU.MOREX.r3.2HG0100690	0.203801	0.639351	0.500426	0.785448	0.701221	1.01389	4.10194	4.34524	NA	4.6113	5.06099	NA	-0.46397	-0.933119	-0.689138	-0.0464097	0.0414706	0.0258276	0.322376	-1.50158	-3.01103	0.62948	0.415275	-0.992347
2318	Acyl carrier protein	HORVU.MOREX.r3.5HG0536490	-0.0792762	0.40803	0.482923	-0.0540124	0.49855	0.540056	0.304576	0.968627	0.156854	0.057536	0.467056	-0.0947608	-0.296781	-0.830883	-0.824113	-0.242331	-1.03171	-1.58578	0.19193	-0.117838	-0.235657	-0.0435067	0.83826	0.195159
2508	Beta-fructofuranosidase. insoluble protein	HORVU.MOREX.r3.2HG0209220	0.139862	0.0649213	0.414134	0.0690687	0.190356	-0.0634752	-0.0490177	1.30071	1.1683	-0.65959	0.257916	0.312354	-0.286012	-0.74747	-1.13318	-0.822808	-1.09862	-1.989	-0.211999	-0.420515	-0.400275	-0.121919	1.06724	0.999757
2770	Acyl-coenzyme A oxidase	HORVU.MOREX.r3.7HG0634850	0.247504	0.202221	0.324355	0.376625	0.628669	0.578638	1.6421	0.658206	-0.321686	2.32698	1.59832	0.75526	0.0459524	-0.184842	-0.237318	0.0444163	-0.0827302	0.00635187	-0.200066	-0.0705106	-0.190496	0.135671	0.314632	0.201128
2968	Epidermal patterning factor	HORVU.MOREX.r3.2HG0172980	0.571465	0.0951735	0.254837	0.836555	1.35848	0.964373	0.532101	0.674755	1.31795	-0.407634	0.726617	-0.458282	-0.201525	-0.912977	-1.02433	-0.803969	-1.36274	-1.55258	0.0636983	-0.0295701	-0.340733	0.360396	0.123839	-0.831708
3027	Hydroxyproline-rich glycoprotein-like	HORVU.MOREX.r3.5HG0421070	0.646974	0.187189	0.232331	0.369183	0.658112	0.671412	-0.0837612	-0.282428	-0.263273	0.368982	0.215394	0.559724	-0.438913	-0.643611	-0.716124	-0.457599	-1.14676	-1.11039	-0.100555	0.0480821	0.0149582	-0.500927	-0.410355	-0.38845
3122	Hexosyltransferase	HORVU.MOREX.r3.2HG0207170	-0.128669	-0.193231	0.196101	0.270799	0.238547	0.223631	-0.0446598	-0.543054	-0.270119	-0.102044	-0.0635788	0.164875	0.0190931	0.000845636	-0.0575915	-0.0404057	-0.802986	-0.396517	-0.153919	-0.258526	-1.00256	0.180862	-0.345154	-0.0228966
3150	Early nodulin 93	HORVU.MOREX.r3.7HG0649540	-0.168295	0.603792	0.186977	0.0602764	0.742846	0.373016	0.200021	0.05936	-0.416425	0.122846	0.141271	0.667707	-0.381814	0.377425	0.44526	-0.244791	-1.38099	-0.747655	-0.263648	0.412973	0.114167	-0.443052	-0.280078	-0.723303
3208	ATPase alpha subunit	HORVU.MOREX.r3.5HG0510930	-0.0453537	0.455835	0.169464	-0.313548	0.100457	0.000641857	0.0273237	0.591305	0.1436	0.359875	0.934997	0.154414	0.0524863	-0.208707	-0.0722386	-0.0700615	0.184469	-0.189492	0.335566	-0.331729	-0.168491	-1.02686	-0.687163	-0.299542
3214	3-hydroxyisobutyryl-CoA hydrolase-like protein	HORVU.MOREX.r3.1HG0056230	0.295768	0.280316	0.167361	-0.163056	-0.436237	-0.0247889	0.144112	0.413747	-0.410892	0.255396	0.131138	0.244304	-0.398451	-1.21897	-1.41736	-0.0511588	-0.802714	-0.848465	-0.0827768	-0.217277	-0.284517	-0.263138	-0.664443	-0.338534
3508	GDSL esterase/lipase	HORVU.MOREX.r3.6HG0546770	0.198735	0.0163414	0.0707759	-0.118396	0.25488	0.0926963	-0.122171	0.347766	0.281776	0.0194625	0.408757	-0.271645	-0.0408947	-0.04978	-0.237626	-0.52133	-0.205636	-1.09638	0.243678	0.161197	0.267336	0.397927	1.16549	1.00688
3531	Acidic chitinase	HORVU.MOREX.r3.2HG0100710	-0.385598	-0.0446921	0.0603179	0.412411	2.36128	1.52501	3.12793	3.73272	-1.11459	7.4239	8.04769	NA	-0.350671	0.133075	-0.630227	0.210583	-0.776653	-1.05403	3.30283	NA	NA	-0.538154	-2.37463	-2.37463
3681	non-structural protein	HORVU.MOREX.r3.3HG0261370	0.0416956	0.34215	0.0113749	-0.562425	-0.00891201	0.0970167	-0.354118	-0.219456	-0.407302	-0.0283836	0.439934	0.62751	0.103289	-0.23172	-0.469643	-0.620483	-0.32289	-0.417309	0.110199	-0.0735748	-0.0980166	-0.515734	-0.104562	-1.11745
3717	Sulfotransferase	HORVU.MOREX.r3.2HG0208290	-0.798525	0.15346	0.000391786	0.809976	1.20029	1.25868	4.26804	4.29179	NA	4.50931	6.36453	1.72736	0.151761	0.258755	0.2986	-0.467825	0.0918426	-0.864286	-0.32851	-0.869274	-0.284433	-0.315564	-0.257288	-1.07025
3728	Serine-rich protein	HORVU.MOREX.r3.6HG0625600	NA	1.54269	NA	NA	NA	NA	4.00494	NA	NA	4.51741	NA	NA	0.048306	1.44346	1.05557	1.10767	2.23318	1.9812	NA	NA	NA	-1.62105	-1.62105	-1.62105
3745	LINE-1 reverse transcriptase like	HORVU.MOREX.r3.5HG0510810	NA	NA	NA	NA	NA	NA	4.35504	4.01	NA	5.38517	5.39041	NA	0.396858	0.0447379	0.47081	-0.0243415	0.013554	-0.114126	0.0535692	-0.388671	0.441413	0.380445	0.128992	0.253744
3748	Zinc finger C-x8-C-x5-C-x3-H type family protein	HORVU.MOREX.r3.5HG0532050	NA	NA	NA	NA	1.61346	NA	1.46506	NA	3.06912	1.61391	NA	NA	-0.283227	-1.54307	-1.80458	-0.18853	-1.46486	-2.07223	0.0162589	-0.632209	-0.416446	0.0608735	-1.22964	-0.708376
3751	Fatty acyl-CoA reductase	HORVU.MOREX.r3.1HG0094400	NA	NA	NA	NA	NA	NA	NA	NA	NA	NA	NA	NA	0.238744	-1.54519	-1.98475	-0.242953	-2.18681	-2.24694	NA	NA	NA	NA	1.92949	NA
3756	Ribosomal protein S5/Elongation factor G/III/V family protein	HORVU.MOREX.r3.3HG0290530	NA	NA	NA	NA	NA	NA	5.3206	4.21254	NA	4.48562	4.59115	NA	0.0232714	-0.0843031	-0.382481	-0.616802	0.122718	-0.746984	NA	NA	NA	NA	NA	NA
3760	Histone H4	HORVU.MOREX.r3.4HG0413070	NA	NA	NA	NA	NA	NA	NA	NA	NA	NA	NA	NA	0.356323	-0.619153	-1.05788	-0.28608	-2.16619	-2.07749	3.09437	NA	NA	NA	1.99231	2.619
3765	Cytochrome P450 family protein. expressed	HORVU.MOREX.r3.6HG0618340	NA	NA	NA	NA	NA	NA	NA	NA	NA	NA	NA	NA	0.103116	-1.1387	-1.94354	-0.417192	-1.56356	-1.94192	NA	NA	NA	NA	NA	NA
3766	Ankyrin repeat-containing protein	HORVU.MOREX.r3.6HG0630150	NA	NA	NA	NA	NA	NA	NA	NA	NA	NA	NA	NA	0.278892	-0.710603	-1.27859	-0.00868075	-2.153	-2.32236	NA	NA	NA	NA	NA	NA
3767	Folylpolyglutamate synthase	HORVU.MOREX.r3.6HG0590800	NA	NA	NA	NA	NA	NA	4.32515	5.09644	NA	5.96222	2.91809	NA	0.0341908	0.0306146	-0.0182807	0.100591	-0.433826	-0.518201	-0.147959	-0.173928	0.0940919	-0.172411	-0.483295	-0.373747
3769	Myb/SANT-like DNA-binding domain protein	HORVU.MOREX.r3.6HG0553130	NA	NA	NA	NA	NA	NA	NA	NA	NA	NA	NA	NA	0.478475	0.525563	-1.09544	0.375014	-8.14024	-0.519691	-0.458083	-0.013704	-0.302699	-0.611895	-0.774999	-1.30694
3774	mRNA cleavage and polyadenylation specificity factor complex subunit pta1	HORVU.MOREX.r3.3HG0250670	NA	NA	NA	NA	NA	NA	NA	NA	NA	NA	NA	NA	-0.363083	-1.40721	-1.52382	-0.277383	-2.01584	-2.00794	NA	NA	NA	-1.63713	-1.63713	-1.63713
3798	helicase with zinc finger protein	HORVU.MOREX.r3.3HG0246800	0.00409325	0.39961	-0.00908801	-0.357468	-0.257881	-0.197649	-0.689389	-0.289184	-0.563284	-0.14161	-0.386903	0.00907114	-0.391285	-1.32943	-0.787747	-0.264758	-0.359518	-0.816206	-0.0577519	-0.275454	-0.409524	0.0019717	-1.00697	-0.427284
3820	50S ribosomal protein L25	HORVU.MOREX.r3.3HG0269040	0.375725	0.0214888	-0.0165206	0.176641	-0.214273	-0.107235	0.302298	0.0741414	0.166447	0.595849	0.186531	0.178382	-0.157662	-0.307285	-0.0595612	0.425985	-0.258281	-0.195811	-0.0870208	-0.56174	-0.244472	-0.347411	-1.46139	-0.383257
3825	Midasin	HORVU.MOREX.r3.2HG0194310	0.255248	0.111803	-0.0182758	-0.429251	-0.363626	-0.806232	0.63826	0.443318	-0.0104891	1.64336	1.01703	0.415246	-0.233894	-0.746983	0.0685752	-0.525509	-0.496945	-0.148232	-0.0588636	-0.594587	-0.129095	0.0926019	0.376376	-0.00391026
3855	Kinase family protein	HORVU.MOREX.r3.4HG0411170	-0.140037	-0.283987	-0.0278798	-0.0473174	-0.717998	-0.232274	-0.781608	-0.099785	-0.573546	0.446495	0.320795	0.125846	0.0141468	-1.11604	-0.0215301	-0.308277	-0.0430481	-0.355069	-0.00609533	-0.506171	-0.472476	-0.521662	-0.308582	-1.07223
3987	Polyadenylate-binding protein	HORVU.MOREX.r3.2HG0213520	0.306481	0.0412807	-0.0677737	0.33774	0.617375	0.486942	0.220644	-0.175517	0.379426	0.381736	1.12964	0.851812	-0.322131	-0.242552	-0.229569	-1.01833	-0.745865	-1.08902	-0.00681735	-0.169411	-0.536517	-0.463055	-0.338895	-0.519019
4088	CASP-like protein	HORVU.MOREX.r3.3HG0277330	-0.122322	-0.429634	-0.0982672	-0.0557614	-0.0526567	-0.0299701	0.0321195	0.232269	-0.261968	0.455511	-0.822931	-0.342165	-0.127991	-1.35627	-0.583098	-0.446645	-1.0541	-1.55601	-0.522002	-0.185773	-0.407009	-0.48914	-0.244916	-0.648119
4114	Clustered mitochondria protein	HORVU.MOREX.r3.3HG0290670	0.264502	0.0204682	-0.105724	0.751818	0.644548	0.686567	0.0427138	0.119264	0.457897	0.00518957	-0.506597	-0.700031	-0.0395934	-0.293222	-0.420441	-0.22666	-1.0754	-1.14534	0.00534119	-0.575894	-0.484459	-0.337777	-0.735544	-1.13141
4117	Protease inhibitor/seed storage/lipid transfer protein family protein	HORVU.MOREX.r3.1HG0013540	-0.497819	-0.244773	-0.106154	-0.415613	-0.138548	-0.423603	11.4064	10.5837	9.23809	11.9041	11.9509	NA	0.273305	0.300454	0.187847	0.207304	-0.0486355	-0.119048	-0.155627	-0.590093	-0.135501	-0.313435	-0.0800685	-0.669697
4153	Arabinose 5-phosphate isomerase. putative	HORVU.MOREX.r3.6HG0564510	-0.239279	-0.419727	-0.116213	-0.240073	0.163548	-0.275839	-0.0986557	-0.234059	-0.429057	0.214811	0.318192	0.15017	-0.10304	-0.35347	-0.551729	-0.0697927	-0.840312	-1.01774	0.386854	-0.173182	-0.196569	-1.11098	-0.4899	-2.21611
4156	Rhamnogalacturonate lyase	HORVU.MOREX.r3.7HG0688310	-0.41534	-0.929545	-0.117174	0.435586	0.641491	0.666035	-0.260744	-0.247116	-0.262097	0.0792355	0.266241	-0.377532	-0.327354	-1.07655	-0.497889	-0.0151428	-1.88751	-1.02766	-0.137403	0.0594054	-0.760466	-0.759301	-0.0509866	-0.00721663
4166	Serine/threonine protein phosphatase 7 long form isogeny	HORVU.MOREX.r3.2HG0142550	0.64199	0.0946542	-0.120253	0.0621634	0.333901	-0.364459	-0.653313	-0.791353	-1.09926	-0.261977	-0.23838	-0.169432	-0.352043	-0.895646	-0.97324	-0.410607	-0.507219	-0.893346	0.282566	-0.115791	-0.42778	-0.249986	-0.183936	-0.846184
4177	RNA-binding family protein	HORVU.MOREX.r3.4HG0354120	0.0867614	0.00721562	-0.122899	-0.379338	-0.815777	-1.16172	7.38713	6.60266	NA	4.771	3.53224	1.14762	-0.0457558	0.0509719	-0.123907	-0.0364493	-1.00606	-0.797948	-0.12466	-0.515663	0.189249	-0.0275857	-0.765384	-0.680812
4186	actin cytoskeleton-regulatory complex pan-like protein	HORVU.MOREX.r3.2HG0197680	0.617365	-0.654503	-0.126745	0.944719	0.681994	0.327497	-0.225332	-0.0227135	0.101207	0.208204	0.659404	-0.291519	-0.423736	-1.38785	-1.13401	-0.299835	-0.620234	-1.20824	0.0947804	-0.0936876	-0.472537	-0.129961	0.382934	0.712503
4282	MADS-box transcription factor	HORVU.MOREX.r3.3HG0286170	-0.279074	-0.330881	-0.150922	-0.208745	-0.0130778	-0.757761	-0.504125	0.132236	-0.28625	0.302216	0.596462	-0.606084	0.209374	-1.01536	-0.902442	-0.163899	-1.15771	-1.24971	0.00375523	-0.102391	-0.541052	0.156296	0.293317	0.120309
4385	Trehalose-6-phosphate synthase	HORVU.MOREX.r3.4HG0395220	-0.0284802	-0.22234	-0.176989	0.246644	0.161315	0.0559228	-0.052918	-0.297258	-0.470564	0.0356257	-0.467283	-0.234718	-0.0818345	-0.720682	-0.441935	-0.35036	-0.87306	-1.18902	-0.0238871	-0.131129	-0.167915	-0.182864	0.0395302	-0.0216935
4434	3-oxoacyl-[acyl-carrier-protein] synthase	HORVU.MOREX.r3.4HG0372170	-0.208452	-0.388183	-0.191777	0.0126558	0.176674	-0.00390363	-0.518335	-0.168478	-0.243086	0.356844	0.0101879	-0.0588857	-0.0721639	-0.601974	-0.354269	-0.329813	-0.375595	-0.505954	-0.0415318	0.255109	0.230145	-0.473318	-0.419809	-1.02742
4470	DUF868 family protein (DUF868)	HORVU.MOREX.r3.5HG0459620	-0.11997	-0.415248	-0.203476	-0.0630616	0.00340455	-0.344064	-0.418753	-0.66938	-0.534129	0.102914	0.163685	-0.289506	-0.493879	-0.69894	-0.859209	-0.409809	-1.47807	-1.3605	-0.237682	0.123104	-0.0113469	0.03691	0.52038	-0.333699
4511	Cytochrome P450 family protein. expressed	HORVU.MOREX.r3.7HG0647440	-0.0641782	-0.197757	-0.217216	0.538	0.122109	-0.0459793	-0.132898	0.0395593	0.579168	0.344157	0.36486	-0.306047	0.120157	0.0663642	-0.00446053	-0.454243	-0.281173	-0.424027	0.0757326	0.136433	-0.372026	0.0702203	-0.383813	-1.37608
4538	Protease inhibitor/seed storage/lipid transfer protein family protein	HORVU.MOREX.r3.1HG0013510	-0.369757	-0.374609	-0.223733	-0.391897	0.34181	0.069591	12.3764	9.94107	NA	11.8953	11.7423	NA	0.150346	0.781504	0.551365	0.121219	-0.066517	-0.107252	0.0731939	-0.967664	0.0833973	-0.514966	-0.195644	-0.187615
4557	Polygalacturonase-1 non-catalytic beta subunit	HORVU.MOREX.r3.4HG0347230	-0.609226	-0.390997	-0.230525	-0.136594	-0.247208	-0.286185	-0.531858	-0.531653	-0.812693	0.99941	-0.422551	-0.0908112	-0.390455	-0.982697	-1.36797	-0.533558	-1.65401	-2.08089	-0.0249804	-0.198806	-0.211351	-0.976234	-1.79616	-1.83375
4558	RING/U-box superfamily protein	HORVU.MOREX.r3.2HG0181290	-0.281826	-0.0622007	-0.230859	-0.129628	0.0534824	0.235035	0.428583	0.0748205	-0.178217	-0.305978	-0.0747374	-0.274294	0.138735	-0.486724	0.534585	-0.718666	-0.63336	-0.710443	-0.24102	-0.295575	-1.03345	-0.161083	0.0770179	-0.24061
4564	Patatin	HORVU.MOREX.r3.2HG0140060	-0.0203975	-0.394354	-0.23301	0.239986	0.540595	0.162183	0.365409	-0.200726	0.134334	0.109437	-0.0601916	-0.157048	-0.121618	-0.448964	-0.0330444	-0.283249	-1.46814	-0.377111	-0.408949	-0.413708	-0.288799	-0.147924	-0.627856	-0.139121
4568	Agenet domain-containing protein	HORVU.MOREX.r3.1HG0016810	-0.330205	-0.0283244	-0.233622	-0.257101	0.065258	-0.482534	-0.0505261	-0.0107792	-0.387091	0.105576	0.157747	-0.653415	-0.00806912	-0.502432	-0.351025	-0.584395	-0.500401	-1.07829	-0.553789	-0.571948	-0.344237	-0.166275	0.099931	-0.411913
4585	membrane-associated kinase regulator	HORVU.MOREX.r3.3HG0248210	0.270131	0.311253	-0.239376	-0.334479	-0.113007	-0.516055	-0.364152	-0.204108	-0.507555	-0.635551	-0.279743	-0.130388	-0.28566	-1.3765	-1.09282	-0.123242	-1.22902	-1.10019	-0.324022	-0.134111	-0.245006	-0.07108	0.244641	0.278838
4586	Adenine nucleotide alpha hydrolases-like superfamily protein	HORVU.MOREX.r3.3HG0298390	-0.00967401	0.351221	-0.239391	0.203557	0.541553	0.491806	0.378821	0.529146	0.271367	-0.972851	0.662892	0.0689299	-0.340388	-1.18234	-0.442746	-0.687307	-0.73455	-1.21849	0.225297	-0.0198198	-0.659472	0.199829	1.07382	0.663479
4596	electron transporter. putative (Protein of unknown function. DUF547)	HORVU.MOREX.r3.5HG0491580	0.490072	0.0932334	-0.241593	0.553415	0.237573	-0.127899	0.385056	0.117004	0.303231	0.199625	0.379427	0.0977787	-0.153006	-1.24877	-0.952375	-0.170174	-1.17793	-1.86808	-0.535258	-0.518162	-0.629017	-1.11272	-1.73539	-1.59804
4680	Myb/SANT-like DNA-binding domain protein	HORVU.MOREX.r3.2HG0180260	0.588076	0.00705889	-0.269312	0.029542	0.24749	-0.127092	0.15964	0.130946	-0.126746	0.317667	0.0944271	0.0497568	-0.667555	-0.325924	-1.19797	0.160357	-0.130449	-0.427376	0.977383	3.49037	-1.05518	0.34971	1.2428	0.331161
4681	Arabinogalactan-protein	HORVU.MOREX.r3.2HG0172310	1.36839	-0.0997231	-0.269491	0.036551	0.43721	0.137614	0.348458	-0.0373484	-0.284809	0.0722318	0.700435	0.170417	-0.250459	-0.53306	-0.252194	-0.222767	-0.022344	-0.330256	-0.0982978	-0.333947	0.834683	-0.210808	-0.389018	-0.514811
4690	Amine oxidase	HORVU.MOREX.r3.2HG0106870	-0.226297	-0.1264	-0.272623	0.205144	0.418752	0.100583	-0.171964	0.00195277	-1.0019	-0.548159	-0.537676	-1.00261	-0.0531754	-0.764519	-0.829521	-0.402935	-0.789499	-1.38053	0.278785	0.160665	-0.459726	-0.688211	0.11543	-0.0533713
4696	Polyketide cyclase/dehydrase and lipid transporter	HORVU.MOREX.r3.5HG0530730	0.0432655	-0.460196	-0.275396	-0.186761	-0.0848167	-0.348637	0.129431	-0.237027	-0.156658	-0.256875	-0.268898	-0.237437	-0.18937	-0.722861	-0.313601	-0.524837	-0.926329	-1.59269	-0.192708	-0.0764808	0.095141	-0.48042	-0.243526	-0.23413
4702	BHLH transcription factor	HORVU.MOREX.r3.4HG0403760	-0.486695	-0.151883	-0.276375	-0.0252568	-0.610513	-0.331699	5.81256	4.44978	NA	6.51508	4.93296	NA	0.206686	-0.311178	-0.583907	-0.0964335	-0.864772	-0.554746	-0.108348	-0.0357651	0.228459	0.0648301	-0.558194	-0.117609
4719	Signal peptide peptidase-like protein	HORVU.MOREX.r3.7HG0634710	-0.492218	-0.433184	-0.281349	-0.368028	-0.236424	-0.288261	-0.261535	-0.276647	-0.423268	0.187976	-0.232495	-0.0936623	0.201684	-0.605223	-0.00600922	-0.238252	-0.532426	-0.444761	-0.379428	-0.469052	-0.269224	-0.22043	-0.702599	-1.11974
4739	Hydroxyproline-rich glycoprotein	HORVU.MOREX.r3.3HG0322920	-0.403662	0.0900274	-0.28798	0.168254	0.27989	0.0957015	0.160402	0.560157	-0.0122053	-0.3344	0.256574	-0.189163	-0.190132	-0.442713	0.373278	-0.289891	-1.00839	-1.37073	0.0281147	0.288848	-0.227964	-0.0686327	0.604461	0.443497
4764	Basic helix-loop-helix (BHLH) DNA-binding superfamily protein	HORVU.MOREX.r3.4HG0394680	-0.0548494	0.00703131	-0.294263	0.459402	0.158312	-0.112922	-0.620979	0.318765	-0.162549	-0.702053	-0.154827	-0.688587	-0.289472	-1.20656	-1.54113	-1.09206	-2.37864	-2.31678	0.0329954	-0.15821	-0.810042	-0.120878	0.639968	-0.324859
4775	HAT transposon superfamily protein. putative	HORVU.MOREX.r3.7HG0726780	-0.527687	-0.100054	-0.297702	-0.174476	-0.0601288	-0.213043	-0.0287606	-0.182739	0.0307125	0.000813605	-0.135253	0.470044	-0.608284	-0.912711	-0.592129	0.131538	-1.42409	-1.07785	-0.463063	-0.109753	-0.41463	-0.162009	-0.425931	-0.187012
4791	Hydroxyproline-rich glycoprotein-like	HORVU.MOREX.r3.3HG0316900	-0.197054	-0.451649	-0.304065	-0.525606	-0.0655532	-0.734997	-0.394648	-0.411638	-0.538359	0.313875	0.392568	-0.4654	-0.101975	-0.233896	-0.264426	-0.0451235	-0.71434	-1.31517	-0.417764	-0.781768	-0.75251	-0.722179	-0.81596	-1.03033
4792	Subtilisin-like protease	HORVU.MOREX.r3.1HG0051710	0.0525313	0.177849	-0.304612	-0.410197	0.256012	0.33442	0.323844	0.440423	0.134558	-0.420581	-0.557222	-0.431873	-0.169592	-0.590472	-1.1119	-0.15699	-1.57844	-1.9569	-0.0143311	-0.403901	-0.991506	-0.501685	-0.292087	0.0384034
4793	Phosphate transporter	HORVU.MOREX.r3.6HG0590620	-0.0818902	0.0285524	-0.305481	0.510752	0.521891	-0.173855	-0.633557	0.213668	-0.166014	-0.125287	-0.60592	-0.32478	-0.157878	-0.489499	-0.872444	-0.343093	-0.43967	-1.11949	-0.172276	-0.246668	-0.117373	-0.319832	-0.217015	-1.30013
4797	Ubiquitin carboxyl-terminal hydrolase	HORVU.MOREX.r3.2HG0116440	-0.0167153	-0.282579	-0.306451	-0.0450583	-0.0544484	-0.17418	-0.0649776	0.0158211	-0.334856	0.500603	-0.0133752	0.0978374	-0.0513648	-0.312837	0.0168571	-0.0271395	-0.318107	-0.456659	-0.186472	-0.0638897	-0.106617	-0.423088	-1.01577	-0.502651
4809	Kinase family protein	HORVU.MOREX.r3.4HG0353940	0.185963	0.0229211	-0.309746	-0.260624	0.36157	-0.131889	-0.309513	-0.246175	-0.529269	0.157953	-0.130158	0.0691178	0.046644	-0.373585	-0.322523	-0.462944	-1.38269	-1.17014	-0.227302	0.0141016	-0.284053	-0.443045	-0.436066	-0.656655
4824	Metal tolerance protein C4	HORVU.MOREX.r3.2HG0158870	0.21519	-0.180848	-0.312333	-0.408827	-0.192397	-0.513251	0.114103	-0.31071	-0.419192	0.453733	0.315927	0.27527	-0.0760296	0.257386	0.0280815	-0.217852	-0.480936	-0.36275	-0.259971	0.0184349	-0.522663	-0.627252	-0.628445	-1.00625
4834	Bifunctional inhibitor/lipid-transfer protein/seed storage 2S albumin-like protein	HORVU.MOREX.r3.7HG0656370	-0.0186054	0.109232	-0.315805	0.221528	0.456062	0.24337	0.20482	0.417794	0.0254557	-0.233127	0.586855	-0.13028	-0.28926	-1.14019	-0.640205	-0.55074	-1.26868	-1.54767	-0.0615245	-0.255468	-0.359672	-0.682073	-0.110864	-0.298908
4842	Calcium-dependent lipid-binding (CaLB domain) family protein	HORVU.MOREX.r3.7HG0746120	-0.0984908	-0.184542	-0.317565	0.150694	0.0229343	0.395268	1.22762	0.744429	0.0076812	1.64751	1.18487	0.017727	-0.0468808	-0.012923	-0.00667169	0.313753	0.12236	0.265134	-0.612974	-0.0953038	-0.397222	-0.109666	0.0524181	-0.82631
4875	Glutamyl-tRNA(Gln) amidotransferase subunit A	HORVU.MOREX.r3.3HG0304370	-0.122517	-0.445607	-0.327574	0.167747	0.0118877	-0.181439	-0.174676	0.110332	-0.49013	-0.0902082	-0.16509	-0.679802	-0.149728	-0.934888	-0.637211	-0.148189	-0.797868	-1.4278	-0.287682	-0.385683	-0.41154	-0.531679	-0.731501	-0.6458
4938	Formin-like protein	HORVU.MOREX.r3.3HG0305770	-0.454229	-0.403619	-0.354393	-0.570818	-0.0630918	0.166379	-0.501933	-0.573162	-0.642643	0.421776	-0.112451	0.103122	-0.118213	-1.35985	-0.612271	0.017665	-0.950149	-1.17881	-0.251598	-0.0341767	-0.412524	-0.224182	-0.373871	-0.231568
4953	Copine-1	HORVU.MOREX.r3.6HG0581160	-0.297279	-0.630486	-0.358343	-0.0930329	-0.105107	-0.21711	-0.122087	-0.264169	-0.607287	0.076689	-0.317234	-0.245301	-0.243263	-0.738929	-0.492352	-0.169003	-0.28202	-0.63204	-0.118897	-0.125617	-0.300442	-0.401597	-0.559923	-1.04037
4954	Protein CYPRO4	HORVU.MOREX.r3.6HG0569700	-0.280279	-0.643147	-0.358431	-0.524632	0.072317	-0.0740911	-0.00960329	0.309208	-0.0538212	0.37113	0.296165	0.15409	-0.0258557	-0.043929	0.460532	-0.151507	-0.82154	-0.29457	-0.224016	-0.248624	-0.305547	-0.774084	-1.45365	-0.793931
4978	RING/FYVE/PHD-type zinc finger family protein	HORVU.MOREX.r3.4HG0406270	0.418464	-0.345445	-0.368973	-0.0686305	0.343424	-0.1183	-0.359651	-0.121184	-0.73568	0.756695	-0.52929	-0.251693	-0.0760251	-0.781555	-0.918079	0.254231	-1.17797	-1.92137	-0.43908	-0.526142	-0.791455	-0.763957	-1.05146	-1.20541
4999	E3 ubiquitin-protein ligase	HORVU.MOREX.r3.2HG0116790	-0.161948	-0.811667	-0.375381	-0.415401	0.00473148	-0.219904	-0.194175	-0.462793	-0.563661	-0.0502869	-0.522919	-0.894708	0.0687415	-1.00754	-0.239084	-0.471722	-0.890754	-1.02417	-0.183761	-0.609669	-0.853729	-0.664718	-0.983704	-0.883991
5012	Sodium- and chloride-dependent taurine transporter	HORVU.MOREX.r3.2HG0185470	0.239813	-0.21402	-0.380033	-0.447628	0.815576	0.0946309	-0.684635	-0.4299	-0.676802	0.221204	0.271774	-0.0669091	-0.126617	-0.656214	-0.935875	-0.707267	-0.32568	-1.11827	0.252392	0.212625	-0.230246	-0.29981	-0.182385	-0.533442
5022	Potassium transporter	HORVU.MOREX.r3.5HG0485660	-0.450593	-0.2052	-0.383863	-0.755961	-0.0378667	-0.497949	-0.0990197	-0.0480928	-0.534888	0.334274	-0.138359	0.446785	-0.0953404	-0.00752676	-0.19174	0.188933	-0.902675	-1.43926	-0.596363	-0.34131	-0.792805	-0.06456	-0.76465	-1.00298
5039	Kinesin-like protein	HORVU.MOREX.r3.7HG0663060	0.338291	-0.325829	-0.390885	1.24142	0.927825	0.711104	-0.82375	-0.883495	-0.638236	-0.0772103	-0.0776142	-0.16127	-0.193996	-0.0837562	-0.706344	0.400054	-0.978024	-1.50249	0.224948	-0.185453	-0.22625	-0.0979914	0.0321681	-0.173248
5047	Brevis radix-like protein	HORVU.MOREX.r3.5HG0479750	-0.087208	0.206224	-0.39271	0.195669	0.0368108	-0.119121	-0.762151	-0.308355	-0.895644	0.949716	1.20321	0.710309	-0.221562	-0.671742	-0.203922	-0.21789	-0.586798	-0.378609	0.203643	-0.169154	-0.175513	-0.694192	-0.0867935	-0.142734
5049	TPR repeat-containing thioredoxin TTL1	HORVU.MOREX.r3.3HG0271660	0.433527	-1.29322	-0.393283	-0.240742	0.0826886	-0.695166	-0.425839	-0.717552	-0.713949	0.040642	-0.394491	-0.247501	-0.183037	-1.17743	-0.538067	-0.500517	-0.978988	-1.20808	-0.0660235	-0.35096	-0.532352	-0.481363	-0.829501	-0.669796
5070	Histone H3	HORVU.MOREX.r3.1HG0018430	0.223081	-0.270419	-0.398172	-0.823385	-0.319368	-1.03823	-0.379345	-0.48757	-0.538306	0.865753	0.655199	0.1243	0.0339319	-1.18097	-0.308243	-0.48473	-1.0719	-1.74195	0.141529	-0.387996	-0.536527	-0.966	-0.766533	-0.912319
5096	Pesticidal crystal cry8Ba	HORVU.MOREX.r3.6HG0616570	0.0231363	-0.768712	-0.407187	-0.215283	0.140943	-0.115987	-0.0258241	-0.136845	-0.249231	-0.0922284	-0.636581	-0.634925	0.00977905	-1.12413	-0.298326	-0.196864	-1.46841	-1.05958	-0.134884	-0.334842	-0.353838	-0.342758	-0.561143	-0.334055
5098	Rop guanine nucleotide exchange factor. putative	HORVU.MOREX.r3.6HG0607130	0.45435	-0.456766	-0.407768	0.071067	0.167525	-0.0345141	-0.771898	-0.801088	-0.507661	-0.167995	-0.540029	-0.356276	-0.520676	-0.523151	-0.463679	-0.204194	-0.875648	-0.939482	-0.0120613	-0.0764618	-0.402154	-0.891527	-0.798305	-1.08335
5131	Replication protein A 70 kDa DNA-binding subunit	HORVU.MOREX.r3.1HG0021720	-0.92742	-1.08632	-0.418842	0.0242879	0.718869	-0.536179	0.234945	-0.268403	0.0950999	0.941607	0.68185	0.444134	-0.235497	-1.4782	-1.0693	0.0222305	-0.679454	-1.29562	0.752104	0.524645	-0.129363	0.0302157	0.122821	0.54458
5134	ATP/DNA binding protein	HORVU.MOREX.r3.1HG0028780	0.500822	-0.203708	-0.419767	1.98645	-0.572949	-0.551672	0.241194	0.520019	0.0207086	0.406992	0.0180931	0.21941	-0.806814	-0.529316	-0.208001	-0.179938	-0.918673	-0.262922	-0.255494	-0.0117579	-0.403839	-0.117251	0.681385	-0.162851
5172	inactive purple acid phosphatase-like protein	HORVU.MOREX.r3.4HG0409450	-0.036903	-0.257886	-0.43642	-0.0382973	0.18466	-0.32378	-0.474621	-0.11405	-0.671915	0.0238664	-0.400914	-0.177473	-0.324721	-0.43466	0.0745979	-0.599999	-0.821281	-0.658332	-0.213816	0.0422791	-0.835764	-0.750836	-0.739839	-1.27422
5173	Na(+)/H(+) antiporter NhaB	HORVU.MOREX.r3.1HG0039240	0.113952	-0.0906247	-0.437427	0.446248	0.319093	0.0844613	-0.0191746	-0.0504417	0.204831	-0.319622	-0.209613	-0.126242	-0.441345	-0.934162	-1.41244	-0.65588	-0.9244	-1.15824	-0.106204	-0.838856	-0.723387	-0.127806	-0.353985	-0.187993
5184	growth-regulating factor 9	HORVU.MOREX.r3.6HG0618110	-0.12637	-0.478106	-0.439348	-0.505169	0.163074	-0.166315	-0.324733	-0.242928	-0.175633	0.243142	0.385734	0.303417	-0.189385	-0.715786	-0.21273	-0.137235	-0.903051	-1.1294	-0.527553	-0.553187	-0.677709	-0.645809	-0.502664	-0.150041
5204	PPPDE thiol peptidase family protein. putative	HORVU.MOREX.r3.4HG0399220	0.312055	-0.272254	-0.447273	0.0337618	-0.273986	-0.530231	0.121455	-0.52614	-0.523591	0.0905565	0.00794091	0.249408	-0.316374	-1.07439	-0.776544	-0.217221	-0.750641	-1.20087	-0.102399	-0.300338	-0.340257	-0.381335	-0.388239	-0.742507
5208	Thaumatin-like protein	HORVU.MOREX.r3.3HG0274270	2.57293	-0.197991	-0.448335	-0.845572	-0.282268	0.293484	4.06585	3.23272	-2.1456	4.22361	4.26757	-0.310137	0.162207	0.078365	-0.527483	-0.771051	-0.759056	-0.743399	-0.418878	-0.951096	-0.781861	-1.27897	-1.24665	-1.65331
5258	Ankyrin repeat-containing protein. putative	HORVU.MOREX.r3.7HG0658700	0.207843	-0.260801	-0.46711	-0.196522	-0.134922	-0.211364	0.107792	-0.577482	-0.524453	0.19639	-0.136303	-0.0145589	-0.235672	-0.510621	-0.144225	-0.309908	-1.00385	-0.456576	-0.219583	-0.0969742	-0.0907247	-0.340842	-0.205139	-0.606838
5264	Exocyst complex component SEC15A	HORVU.MOREX.r3.UnG0814610	-0.592264	-0.260768	-0.469415	-0.885159	-0.0651632	-0.35896	-0.248863	-1.45165	-0.779046	0.589992	0.615652	0.543499	0.217346	-0.599281	-0.570212	-0.297185	-7.66079	-1.06239	-0.296775	-0.362356	-0.469087	-0.543068	-0.332459	-1.02436
5266	Pectin lyase-like superfamily protein	HORVU.MOREX.r3.1HG0079880	0.432549	-0.223962	-0.470331	0.155304	0.970096	0.544393	0.0854339	0.443466	-0.067207	-1.30614	-0.50806	-0.722616	-0.135332	-1.67847	-1.10199	-0.324561	-1.63011	-1.90953	0.368996	-0.0421403	-1.09806	0.561385	0.910843	0.958672
5268	Leucine--tRNA ligase	HORVU.MOREX.r3.7HG0696750	-0.34299	-0.409776	-0.470511	-0.162553	0.452397	-0.0498719	-0.0275266	-0.223921	-0.401742	-0.120831	-0.468256	-0.138996	-0.186651	-0.778941	-0.616579	-0.086189	-0.872897	-1.18397	-0.174187	-0.0255407	-0.459171	-0.531899	-0.466548	-0.646606
5274	Leucine-rich repeat protein kinase family protein	HORVU.MOREX.r3.2HG0180010	-0.520214	-1.02259	-0.474439	-0.50415	-0.263729	-0.72045	-0.454347	0.467931	-0.155041	-0.55597	0.0283934	-0.541838	-0.158778	-0.911176	-1.0326	0.0143714	-2.10399	-2.06026	-0.119086	-0.523281	-0.466995	-0.510148	-0.326598	-0.469034
5277	F-box family protein	HORVU.MOREX.r3.6HG0595870	-0.913123	-0.70406	-0.475229	-0.702861	0.0511835	-0.28125	5.60452	4.23927	NA	5.49103	4.74363	NA	NA	NA	5.21981	NA	NA	NA	1.54336	NA	NA	NA	NA	NA
5298	Sister chromatid cohesion 1 protein 1	HORVU.MOREX.r3.1HG0063790	0.271635	-0.838725	-0.484312	-0.480666	-0.384404	-0.448486	-0.0243977	-0.444031	-0.274394	0.731423	-0.0636204	0.193586	-0.194599	-1.10564	-0.542388	-0.0734304	-1.61729	-1.43931	-0.20878	-0.386504	-0.21543	-0.226087	-1.16265	-0.896236
5300	carboxyl-terminal peptidase. putative (DUF239)	HORVU.MOREX.r3.2HG0132270	-0.0646039	-0.402497	-0.484723	0.0473299	0.0243773	-0.40783	-0.0421376	-0.218186	-0.190168	0.333039	0.289296	-0.0775406	-0.613983	-1.21889	-0.825278	0.00228274	-1.06081	-1.21004	-0.298129	-0.813289	-1.31865	-0.90733	-0.839572	-1.27018
5329	Auxin-responsive protein	HORVU.MOREX.r3.5HG0513980	0.387033	-0.409954	-0.492813	0.228702	0.484619	0.541988	-0.0194123	-0.190123	0.243112	-0.0170894	-0.210352	0.101671	-0.038541	-0.923957	-0.645517	0.203164	-0.593628	-1.52946	0.368285	0.343288	0.20428	0.153922	0.111808	0.476547
5343	Receptor-like kinase	HORVU.MOREX.r3.4HG0410810	-0.638888	-0.318955	-0.498934	-0.363122	0.305416	0.0871805	-0.179193	-0.0423935	-0.819275	0.18241	-0.343823	-0.246263	-0.0496289	-0.212803	-0.230251	-0.548379	-0.672014	-1.78579	-0.0919555	-0.438576	-0.672909	0.211316	-0.139374	-0.155268
5361	Transcription factor Spt20	HORVU.MOREX.r3.3HG0220910	0.29478	-1.21984	-0.506526	0.2533	0.457863	0.260172	-0.323851	-0.780611	-0.532669	0.718543	-0.0567666	0.395613	0.36156	-0.464742	-0.471321	0.124625	-2.24373	-1.51757	0.191042	-0.149085	-0.700146	-0.118133	-1.40987	-0.850789
5362	Kinase-like protein	HORVU.MOREX.r3.6HG0606710	0.371482	-0.53966	-0.506696	0.162348	0.166993	0.225941	0.0499871	-0.423295	-0.365658	0.0949914	-0.187081	-0.145653	-0.41982	-1.16943	-0.654911	-0.201802	-0.69162	-0.650299	-0.309632	-0.31197	-0.434339	-0.605417	-0.645415	-0.565287
5363	Poly [ADP-ribose] polymerase	HORVU.MOREX.r3.1HG0006690	0.298977	-0.607757	-0.506916	-0.577443	-0.219482	-0.100685	-0.163404	-0.69709	-0.582075	0.466754	-0.0242667	-0.154576	0.0399339	-0.539751	-0.0694372	-0.0849505	-1.47447	-1.09518	-0.104669	-0.196794	-0.378309	-0.506201	-1.08255	-0.784649
5386	Ubiquitin-conjugating enzyme E2	HORVU.MOREX.r3.3HG0249480	-0.494044	-0.755041	-0.515892	-0.477511	0.340658	-0.752052	-0.238358	-0.334615	-0.375522	0.027818	-0.235062	-0.373156	-0.118718	-1.0143	-1.10519	-0.239729	-1.92692	-1.44788	0.0123178	0.380198	-0.256611	0.181724	-0.65873	-1.10838
5419	Kinase-like protein	HORVU.MOREX.r3.5HG0466820	0.205773	-0.149071	-0.527739	0.362989	-0.684167	0.0488864	-0.480728	-1.00526	-0.654133	0.0279887	-0.602039	-0.342619	-0.441764	-0.842404	-0.485738	-0.706555	-1.21602	-1.43253	0.086379	-0.0401625	-0.658213	-0.526436	-1.3504	-1.01042
5445	Sulfate transporter	HORVU.MOREX.r3.7HG0648840	-0.0501604	-0.446481	-0.541575	0.403683	0.0519505	-0.0505403	0.221264	0.0667038	0.273155	-0.401266	-0.428816	-0.521629	-0.401833	-1.45851	-1.03646	-0.987929	-1.63446	-2.01505	0.0587967	-0.281289	-0.0826219	-0.864495	-0.0555379	-0.322812
5455	NBS-LRR disease resistance protein-like protein	HORVU.MOREX.r3.1HG0021100	0.00138692	-0.441575	-0.544975	0.185963	0.324999	0.353734	-0.272404	-0.38346	-0.603427	-0.113306	-0.747917	-0.122927	-0.0288496	-1.37881	-0.381133	-0.0341619	-1.79525	-1.59087	-0.133965	0.0848565	-0.28681	-0.315684	-0.968978	-1.13318
5459	SCAR family protein	HORVU.MOREX.r3.3HG0246420	-0.264303	-0.547054	-0.547613	0.171023	0.442146	0.163947	-0.0963616	-0.105989	-0.242154	0.382489	-0.417604	0.119018	0.164153	-0.819459	-1.07704	-0.0697357	-0.61425	-0.8212	-0.0479252	-0.134516	-0.408758	-0.469903	-0.623838	-0.600983
5467	Cellulose synthase catalytic subunit [UDP-forming]	HORVU.MOREX.r3.6HG0556840	0.605121	-0.424909	-0.553092	0.0144588	0.44974	0.188938	-0.00104465	-0.413851	-0.185715	0.0357354	0.0757114	0.865272	0.0186092	-0.520521	-0.265325	0.145234	-1.18185	-0.655393	NA	6.15836	NA	-2.35887	-2.35887	-2.35887
5471	Expansin	HORVU.MOREX.r3.6HG0615400	0.573493	-0.42584	-0.555347	-0.138889	0.117719	-0.40331	-0.673982	-0.228042	-0.579341	0.0462924	0.0384141	-0.492669	-0.11023	-0.815268	-0.598774	-0.490145	-0.943507	-1.14008	-0.115597	-0.261783	-0.462438	-0.927753	-0.846571	-0.605627
5475	Sulfotransferase	HORVU.MOREX.r3.2HG0208280	-0.18837	-0.191754	-0.556891	0.242495	-0.135315	-0.342157	3.52786	2.96475	0.130284	2.91691	3.45164	0.938355	0.24884	-0.64182	-0.977147	-0.574936	-0.258796	-1.23807	-0.27727	-0.818805	-0.611833	-0.509022	-0.212031	-1.3497
5483	Lipid transfer protein	HORVU.MOREX.r3.4HG0402940	0.406587	-0.165182	-0.560172	0.291101	0.533513	-0.201702	0.155565	0.805501	0.404428	-0.181993	0.19595	-0.823907	-0.045992	-0.685613	-0.397064	0.0842894	-0.0497548	-0.855613	-0.100087	0.423636	0.483097	0.405496	1.11027	1.15174
5486	Photosystem I assembly protein Ycf4	HORVU.MOREX.r3.UnG0784710	-0.0746498	-0.655303	-0.5632	0.0631253	-0.0595926	-0.419752	-0.226868	-0.518609	-0.861597	-0.166511	-0.454193	-0.419895	0.105731	-0.824756	-0.682948	-0.0572107	-1.07179	-1.00394	-0.229984	-0.729159	-0.688729	-0.982611	-0.437749	-1.37803
5490	photosystem I reaction center subunit N	HORVU.MOREX.r3.4HG0339670	-0.174891	-0.441366	-0.563962	0.149196	0.0502817	-0.298455	0.238889	0.471775	-0.140381	-0.355336	-0.48402	-0.641643	-0.145424	-0.760917	-0.825929	-0.57983	-0.600354	-0.842583	-0.169584	-1.25381	-0.693595	-0.0792306	-0.0914531	-1.83401
5492	Hexosyltransferase	HORVU.MOREX.r3.2HG0111640	-0.291966	-0.561675	-0.567282	-0.288989	-0.380612	-0.535237	-0.294921	-0.453581	-0.525793	0.167787	-0.159987	-0.568195	-0.0267975	-0.758622	-0.320475	-0.36661	-1.20059	-1.49998	-0.294745	-0.34308	-0.53044	-0.3807	-0.657204	-0.928771
5503	protein kinase family protein	HORVU.MOREX.r3.2HG0124380	0.789133	-0.384053	-0.573963	-0.340478	-0.346288	-0.200047	-0.353276	-0.565165	-0.499134	0.447848	-0.296345	-0.17424	-0.0717106	-0.8279	-0.706118	-0.162356	-0.747415	-0.559279	-0.290127	-0.220472	-0.323746	-0.340707	-0.742499	-1.26661
5509	Ubiquitin-conjugating enzyme E2	HORVU.MOREX.r3.7HG0739540	0.267887	-0.290241	-0.576435	0.159609	0.371545	0.285911	-0.194305	-0.434575	-0.409682	0.226054	0.173875	-0.038316	-0.346574	-0.649487	-0.519415	-0.244829	-1.153	-0.720147	-0.360865	-0.164176	-0.536371	-0.0914808	-0.245567	-0.126051
5516	F-box protein-like	HORVU.MOREX.r3.7HG0664950	0.0773715	-0.424544	-0.580122	-0.0623288	0.012709	-0.273576	-0.321646	-0.457198	-0.610634	-0.170938	-0.246232	-0.158842	-0.143356	-0.610096	-0.837766	0.013302	-1.0733	-1.03	-0.0946915	-0.077992	-0.41197	-0.0855485	-0.0419439	-0.36004
5521	Armadillo repeat only	HORVU.MOREX.r3.5HG0500100	-0.157849	-0.368057	-0.583482	0.227242	0.389535	-0.192404	-0.260933	-0.391647	-0.264667	-0.468729	-0.409577	-0.791359	-0.163848	-0.718871	-0.39364	-0.30618	-1.08668	-1.28505	0.234158	0.123325	-0.113743	-0.27181	0.049763	-0.056691
5524	Serine/Threonine-kinase pakA-like protein	HORVU.MOREX.r3.1HG0089130	0.584575	-0.440677	-0.585024	-0.335731	-0.0914105	-0.580233	-0.0465776	-0.821288	-0.585123	0.389069	0.0491213	-0.338191	-0.268913	-1.52134	-1.2662	-0.511124	-1.79054	-2.05909	-0.19105	-0.440729	-0.553108	-0.233044	-0.50249	-0.906557
5552	Ethylene receptor	HORVU.MOREX.r3.5HG0532040	0.0428659	-0.330089	-0.596727	-0.211625	-0.033855	-0.203039	-0.0602001	-0.329354	-0.516305	-0.101116	-0.207034	-0.0645127	-0.181036	-0.631694	-0.408004	-0.308897	-1.07566	-1.21732	-0.343633	-0.0134536	-0.373181	-0.539395	-0.305458	-0.640062
5565	Fasciclin-like arabinogalactan protein	HORVU.MOREX.r3.2HG0186770	-0.0770189	-0.298736	-0.602946	-0.338376	-0.175844	-0.501256	0.0584818	-0.0593006	-0.337942	-0.0446495	-0.379038	-0.288646	-0.215822	-0.7341	-0.245093	-0.136873	-1.37432	-1.434	-0.390735	-0.273745	-0.563545	-0.31644	-0.574696	-0.472929
5568	Kinase interacting (KIP1-like) family protein. putative	HORVU.MOREX.r3.4HG0402000	-0.371071	-0.79304	-0.603789	-0.224106	0.402361	0.132167	0.324407	0.0253323	-0.216735	0.465369	0.315775	0.197652	0.184452	-0.676283	-0.266966	-0.556462	-0.402905	-1.40783	-0.036269	-0.250721	-0.66142	-0.742295	-0.403233	-0.326827
5606	1.4-alpha-glucan branching enzyme	HORVU.MOREX.r3.7HG0751650	-0.257805	-0.802762	-0.625946	0.385721	0.318267	0.209439	-0.227042	-0.55203	-0.293783	0.101832	-0.623118	0.523414	-0.235364	-1.17231	-0.542548	-0.0777962	-1.32201	-1.26363	-0.202601	0.0995343	-0.381621	-0.00950639	-0.923325	-0.638399
5610	Long-chain-fatty-acid CoA ligase. putative	HORVU.MOREX.r3.5HG0533290	-0.573512	-0.738643	-0.627096	0.00144999	-0.301095	-0.317226	-0.0734965	-0.0883432	0.0980772	-0.195647	-0.137239	-0.363297	-0.232947	-0.650831	-0.060022	-0.0142846	-0.713277	-1.3598	-0.20152	-0.295772	-0.440012	-0.00755811	0.086949	-0.73653
5619	CLIP-associating family protein	HORVU.MOREX.r3.6HG0595110	-0.157333	-0.397373	-0.631055	-0.522214	0.0821668	-0.061847	-0.225369	-0.604046	-0.626735	0.132367	-0.399815	-0.118279	-0.188683	-0.75327	-0.562165	-0.573379	-0.666762	-0.904919	0.0268756	-0.436184	-0.557666	-0.438521	-0.914582	-1.3212
5622	Heparanase	HORVU.MOREX.r3.7HG0657870	-0.107031	-0.993703	-0.63193	-0.381651	0.156059	0.023898	-1.08431	-0.681778	-1.56998	0.482551	-0.0905406	-0.890358	-0.152338	-1.00801	-0.155396	-1.3705	-0.904039	-2.5417	-0.349923	-0.884786	-0.85788	-1.13847	-2.42641	-2.04916
5624	plasminogen activator inhibitor	HORVU.MOREX.r3.3HG0306920	0.225255	-0.50339	-0.632499	-0.302017	0.0552153	-0.145454	0.152248	-0.0942805	-0.292398	-0.262612	-0.394517	-0.424835	-0.504673	-1.26279	-0.929832	-0.273219	-1.42831	-1.33234	-0.383404	0.0354837	-0.396575	-0.280416	0.0245346	-0.226786
5629	Nucleotide-diphospho-sugar transferases superfamily protein	HORVU.MOREX.r3.1HG0049450	0.218767	-0.629706	-0.634849	-0.430629	0.000954755	-0.473511	-0.486967	-0.481395	-0.287249	-0.121315	-0.363532	-0.895707	-0.3055	-0.86065	-0.735152	-0.419433	-1.19128	-0.791673	-0.0948413	-0.234042	-0.372448	-0.595262	-0.462199	-0.42906
5630	Receptor-like protein kinase	HORVU.MOREX.r3.1HG0075750	0.256152	-0.212703	-0.635602	-0.912679	0.105864	-0.849153	-0.0916574	-0.000217141	-0.367184	0.0960952	-0.386319	-0.369303	0.0226037	-2.08361	-0.642248	-0.171667	-1.30542	-2.04303	-0.346542	-0.600752	-0.700385	-0.599758	-0.309655	-0.8191
5638	Endoglucanase	HORVU.MOREX.r3.5HG0478650	-0.551181	-0.496392	-0.639309	-0.100136	-0.110761	-0.220664	-0.333964	-0.373335	-0.511657	-0.235064	-0.0315144	-0.310313	-0.377179	-0.897968	-0.551691	0.0369861	-0.779654	-1.02921	-0.285627	-0.198224	-0.667376	0.182668	-0.536001	-0.296811
5651	Cellulose synthase	HORVU.MOREX.r3.6HG0550800	-0.0091515	-0.504313	-0.646054	-0.255642	-0.342822	-0.42413	-0.251042	-0.488045	-0.575492	0.0963713	-0.4466	-0.488169	-0.0323142	-0.729583	-0.44659	-0.485708	-1.3028	-1.09838	-0.198044	-0.379385	-0.469512	-0.452303	-0.482342	-0.627571
5655	Bcl-2-like protein 2	HORVU.MOREX.r3.5HG0430220	-0.120711	-0.781786	-0.649188	-0.244949	-0.21355	-0.447979	-0.685879	-0.643056	-0.572433	0.320037	-0.192158	-0.440759	-0.214042	-0.987988	-1.12535	-0.255021	-1.90073	-1.85722	-0.19125	-0.573793	-0.293236	-0.0891769	-0.360125	-0.138849
5656	Di-glucose binding protein with Kinesin motor domain-containing protein	HORVU.MOREX.r3.2HG0141090	0.764811	-0.228692	-0.649241	0.3658	0.677382	-0.0598044	-0.703763	-0.535844	-1.02263	-0.0818811	-0.165732	0.325219	-0.341097	-1.30653	-0.279293	-0.317475	-0.650271	-0.817688	0.142186	-0.0347487	-0.47279	-0.504505	-0.802584	-0.741822
5676	Ubiquitin-specific protease family C19-related protein	HORVU.MOREX.r3.2HG0192540	-0.0282318	-0.615293	-0.658765	0.0236218	0.041208	-0.48216	-0.308334	-0.667257	-0.519778	-0.0574304	-0.519385	-0.499531	-0.0923135	-1.0869	-0.756287	-0.447967	-1.38777	-1.45702	-0.201518	-0.446628	-0.711708	-0.645056	-0.734255	-0.880597
5678	Phosphoinositide phospholipase C	HORVU.MOREX.r3.5HG0466320	-0.182148	-0.292057	-0.659155	-0.481579	-0.167507	-0.159064	-0.0240493	-0.17728	-0.258036	0.0163027	0.214392	0.342841	-0.214261	-0.932267	-0.08354	-0.491033	-0.957365	-1.1239	0.0586225	0.0854394	-0.522099	-0.510073	-0.50558	-0.364111
5709	Threonine synthase	HORVU.MOREX.r3.3HG0281850	-0.596591	-0.558591	-0.672147	-0.233536	-0.559026	-0.405806	-0.173152	0.0253607	-0.521314	0.454948	0.367133	0.278843	0.317237	0.141217	0.0357503	-0.25445	-0.333274	-0.29535	-0.354843	-0.10763	-0.484222	-0.131821	-1.19991	-0.496384
5721	Mitochondrial outer membrane porin	HORVU.MOREX.r3.1HG0094980	-0.322604	-0.471522	-0.677054	0.123833	0.551475	0.132289	6.03273	4.23419	1.55653	2.85184	3.3656	1.77233	-0.256329	-0.473956	-0.917416	0.484802	0.701468	0.548655	-0.273917	0.153089	-0.0900427	-0.106867	-0.803749	-1.6964
5731	Ethylene receptor	HORVU.MOREX.r3.6HG0630560	0.107932	-0.31725	-0.683241	0.460774	-0.500942	0.0111733	-0.307899	-0.547138	-0.174859	0.163231	-0.107882	-0.166608	0.0260164	-1.08341	-0.608296	-0.455705	-2.20082	-1.60188	0.351752	-0.0719971	-0.211316	-0.191966	-0.152953	-0.356636
5735	Vacuolar iron transporter-like protein	HORVU.MOREX.r3.5HG0478840	0.0905563	-0.370119	-0.684112	0.526629	-0.348648	-0.157535	-0.552543	-0.239973	-0.53599	0.153164	0.84816	0.0551805	-0.212565	-1.12522	-0.467553	-0.290628	-0.139473	-0.595243	0.403209	-0.65161	-0.195135	-0.271155	-1.35505	-0.410711
5741	GATA transcription factor	HORVU.MOREX.r3.5HG0424280	-0.494014	-0.323509	-0.687909	-0.616174	-0.279975	-0.497931	-0.294244	-0.422719	-0.40277	-0.0971824	-0.569704	-0.113424	-0.0891255	-0.363078	-0.291179	-0.562888	-0.0331173	-0.971438	-0.528428	-0.502831	-1.24732	-0.496448	-0.0936304	-0.231505
5750	Caffeoyl-CoA O-methyltransferase	HORVU.MOREX.r3.7HG0678130	0.312261	-0.52254	-0.693675	-0.134348	-0.230484	-0.029515	-0.192505	-0.135116	-0.076999	-0.448791	0.0708919	-0.688681	-0.290791	-1.23724	-1.17304	-0.0243258	-0.570017	-0.990113	-0.317716	-0.051973	-0.705686	-0.272352	-0.390379	-0.105033
5796	DNA primase/helicase	HORVU.MOREX.r3.7HG0736160	0.543783	-0.126073	-0.720508	0.502006	0.294036	-0.0724161	-0.139973	-0.0795161	0.0800698	-0.257	-0.483138	-0.174842	-0.149187	-0.65626	-0.304436	0.195252	-1.3556	-0.547753	0.347568	-0.392159	-0.154095	-0.164758	-0.949365	-0.231076
5797	Starch synthase family protein	HORVU.MOREX.r3.2HG0197610	-0.346227	-0.722785	-0.720594	-0.122463	0.127285	-0.362824	-0.298319	-0.0725866	0.0299352	-0.33726	-0.523161	-0.961615	-0.449049	-1.0266	-1.06816	-0.497037	-0.989115	-0.892147	-0.158606	0.0225406	-0.271242	-0.361687	-0.299762	-0.0841979
5798	Cyclin	HORVU.MOREX.r3.3HG0295540	-0.498652	-0.699643	-0.722616	-0.298945	-0.608551	-0.776431	-0.24018	-0.57273	-0.841314	1.81297	1.08633	0.258259	-0.193197	-0.739269	-0.342842	-0.261118	-0.496323	-1.00047	-0.240662	-0.544397	-0.207908	-0.850384	-0.580855	-0.726608
5805	Iron-sulfur cluster assembly protein	HORVU.MOREX.r3.7HG0695380	0.249478	-0.430201	-0.725297	-0.196823	0.339279	0.254655	-0.00852096	-0.0987447	-0.54082	-0.131359	-0.215133	-0.325846	-3.20973	-0.493349	4.17069	-1.4095	-3.25451	-3.25451	-0.102269	0.13479	-0.352806	-0.308065	-0.311846	-0.813966
5824	QWRF motif protein (DUF566)	HORVU.MOREX.r3.4HG0398320	0.170281	-0.616533	-0.735898	0.065654	-0.486761	-0.337963	-0.386102	-1.00908	-1.01487	-0.054096	0.178303	-0.13727	0.125929	-0.00293176	-0.1659	0.116841	-0.588099	-0.4562	-0.0903845	-0.168291	-0.429193	-0.441859	-0.462991	-0.632632
5827	BTB/POZ domain-containing protein	HORVU.MOREX.r3.5HG0508410	0.091895	-0.345683	-0.739197	-0.446983	-0.0401226	-0.180692	-0.347305	-0.503964	-0.491736	0.0838815	0.164687	-0.528833	-0.251284	-0.466012	-0.512787	-0.478915	-0.736055	-1.13274	-0.202455	-0.359423	-0.50396	-0.611181	-0.21735	-0.566776
5833	MADS-box transcription factor	HORVU.MOREX.r3.6HG0571720	-0.119855	-0.494973	-0.741958	-0.737713	-0.237952	-0.964858	-0.59746	-0.594709	-1.11565	0.239311	0.259229	-0.554296	0.110967	-0.309351	-0.117446	-1.11799	-0.69054	-1.17704	-0.48171	-0.803325	-0.776182	-1.41537	-0.873071	-1.00559
5834	glycosyltransferase family exostosin protein	HORVU.MOREX.r3.3HG0312020	0.291498	-0.576021	-0.742458	0.188843	-0.104798	-0.549925	-0.610351	-0.575007	-0.464567	0.0762187	-0.0847148	-0.181545	0.0530128	-0.377926	-0.495072	-0.68301	-1.30143	-1.01898	-0.579663	0.145395	-0.820772	-0.848891	-1.0594	-1.15439
5841	CUE domain-containing protein 2	HORVU.MOREX.r3.2HG0135170	0.0640319	-0.576385	-0.746224	-0.163806	0.126959	-0.817875	-0.346207	-0.661485	-0.532978	-0.59854	0.296139	-0.425213	-0.281841	-0.656694	-0.963221	-0.231491	-0.969036	-1.83624	-0.00661459	-0.196538	-0.189743	-0.124651	-0.0806469	-0.48373
5845	oligopeptide transporter	HORVU.MOREX.r3.5HG0510990	0.391084	-0.779546	-0.747135	0.438104	0.0940436	0.0999562	0.209558	-0.391466	-0.479804	0.189693	-0.265769	-0.329116	0.07157	-0.977573	-0.535813	-0.282338	-0.764981	-1.54858	0.48935	-0.413498	0.0762295	0.0731422	0.241433	-0.0267459
5859	F-box family protein	HORVU.MOREX.r3.6HG0540390	-0.274374	-0.869101	-0.758087	-0.055112	0.0463523	-0.362729	-0.0585187	-0.0713181	-0.00384819	0.132609	0.0124827	-0.25608	-0.045257	-0.427399	-0.887779	-0.424703	-0.586941	-0.85838	-0.168607	-0.24071	-0.137841	-0.712623	-0.808778	-1.33573
5872	Hexosyltransferase	HORVU.MOREX.r3.7HG0654060	-0.0926718	-0.302387	-0.764054	-0.344758	-0.619357	-0.688251	-0.58812	-0.0702289	-0.921646	0.598449	0.000651929	0.58114	-0.354843	-0.432343	-0.386079	-0.391163	-1.06074	-1.17931	0.148882	0.37505	-0.435001	-0.493408	-0.116806	-0.359606
5873	Ethylene receptor	HORVU.MOREX.r3.5HG0420000	-0.0101527	-0.435186	-0.765152	-0.422582	-0.511482	-0.667873	-0.144121	-0.548219	-0.569922	0.658759	-0.0857539	-0.101339	-0.121152	-0.473147	-0.34949	-0.140327	-1.1647	-1.38671	-0.322163	-0.501982	-0.54624	-0.416399	-1.14389	-0.947805
5893	1-(5-phosphoribosyl)-5-[(5-phosphoribosylamino)methylideneamino] imidazole-4-carboxamide isomerase	HORVU.MOREX.r3.1HG0049420	-0.0694695	-0.643365	-0.78257	-0.317069	-0.184789	-0.513611	-0.318663	-0.166722	-0.865671	0.0693732	-0.735792	-0.150401	-0.117602	-1.04262	-0.64825	-0.196839	-1.13416	-1.12073	-0.437157	-0.236156	-0.657087	-0.88278	-1.05137	-1.06249
5900	Acidic leucine-rich nuclear phosphoprotein 32 family B protein	HORVU.MOREX.r3.2HG0102550	-0.345711	-0.951335	-0.79181	0.401621	0.284728	-0.285151	-0.594436	-1.24153	-1.0154	-0.167015	-1.09955	-1.01574	0.0190554	-1.28863	-0.495917	-0.694493	-1.15573	-2.06685	-0.401048	-0.34347	-0.430563	-0.613955	-1.05634	-0.956676
5907	F-box domain containing protein	HORVU.MOREX.r3.7HG0749440	0.0313079	-0.843009	-0.795009	-0.242394	-0.150088	-0.891048	0.246492	-0.905202	-0.21349	0.922673	0.842639	-0.0255052	-0.359795	-0.880818	-0.228874	-0.79636	-1.01184	-1.14722	-0.25723	-0.0406664	-0.183987	0.0722874	-0.0737865	-0.709154
5908	Dihydrolipoamide acetyltransferase component of pyruvate dehydrogenase complex	HORVU.MOREX.r3.3HG0298890	0.0788889	-0.419291	-0.796518	-0.0118839	0.372946	-0.0379854	0.0551067	-0.247735	-0.462088	0.243675	0.737597	0.0533653	-0.624823	-0.865025	0.0364039	-0.436563	-1.08491	-1.55134	-0.342581	-0.543004	-0.601575	-0.129798	0.495052	0.234105
5909	Membrane protein insertase YidC	HORVU.MOREX.r3.3HG0274750	0.347164	0.150633	-0.797051	-0.622818	0.200864	-0.134695	-0.0713232	-0.473767	-0.70353	-0.24095	0.0649193	0.212613	-0.504762	-0.152367	0.370672	0.0486042	-1.18511	-0.636835	-0.0617568	-0.0785708	-0.259809	-0.0268378	-0.883441	-1.24487
5912	1.4-alpha-glucan-branching enzyme	HORVU.MOREX.r3.2HG0165780	-0.251331	-0.758969	-0.797537	-0.339653	-0.0105001	-0.319298	-0.240373	-0.580075	-0.593124	0.164825	-0.614691	-0.133805	-0.203562	-0.582141	-0.38565	-0.0495766	-1.19133	-1.03278	-0.153704	0.0694804	-0.347767	-0.291347	-0.480203	-0.587755
5914	Nucleobase-ascorbate transporter-like protein	HORVU.MOREX.r3.5HG0473150	-0.317241	-0.455973	-0.798031	-0.475145	-0.0618945	-0.46581	-0.172334	-0.526429	-0.550324	0.274199	-0.607511	-0.582283	-0.260607	-0.54951	-0.350151	-0.230545	-1.35147	-1.42651	-0.466875	-0.259819	-0.438737	-0.410487	-0.695118	-0.82117
5929	E3 ubiquitin-protein ligase	HORVU.MOREX.r3.3HG0324180	-0.247873	-1.3326	-0.811126	-0.0579539	-0.231385	-0.692991	-0.00175364	-1.19486	-1.37456	-0.237167	-0.00475352	-0.793081	-0.290054	-0.758478	-1.09753	-0.656145	-0.60019	-1.38547	-0.263843	-0.422567	-0.800029	-0.327033	-0.497223	-0.259755
5930	AT hook motif DNA-binding family protein. putative	HORVU.MOREX.r3.6HG0631450	-0.172968	-0.754446	-0.812528	-0.105124	-0.609997	-0.467409	0.0675536	-0.177002	-0.220645	0.0053863	-0.553993	-0.703678	-0.119813	-1.23006	-0.397666	-0.111564	-1.08849	-1.09498	-0.115609	-0.566416	-0.243699	-0.540451	-0.885317	-0.583584
5931	Starch synthase family protein	HORVU.MOREX.r3.1HG0022500	-0.188755	-0.390854	-0.812565	-0.0198875	0.157879	-0.0847915	0.024344	-0.372415	-0.419257	0.138203	-0.815161	0.260931	-0.20931	-0.797487	-0.487349	0.124702	-1.34947	-0.95488	-0.0354835	0.0309206	-0.354364	0.0562732	-0.36109	-0.172002
5944	Xyloglucan endotransglucosylase/hydrolase	HORVU.MOREX.r3.2HG0199620	0.0159263	-0.234156	-0.825274	-0.241282	0.0219908	-0.37605	-0.378543	0.171323	-0.50086	-0.525892	-0.320891	-0.963242	-0.238279	-1.10522	-0.574151	-0.1204	-0.606065	-1.44194	-0.193342	-0.389965	-0.320346	0.00418167	0.597599	-0.0314333
5947	Kinesin-like protein	HORVU.MOREX.r3.7HG0689320	-0.142497	-0.965393	-0.826769	-0.103576	-0.314281	-0.0123271	-0.66725	-0.720656	-0.541328	0.866389	0.535124	-0.386511	0.194213	-0.788854	-0.148626	-0.498107	-0.178839	-0.477301	0.0270435	0.0224902	0.0433748	-1.42325	-0.956994	-0.627585
5959	L-allo-threonine aldolase	HORVU.MOREX.r3.2HG0189870	-0.0840911	-0.316845	-0.835151	-0.22288	0.387431	-0.113192	-0.153273	-0.402777	-0.762721	-0.317883	-0.372946	-0.198714	-0.365874	-0.642221	-0.642134	-0.195269	-0.373388	-0.97364	0.288868	-0.525291	-0.395415	-0.203233	-0.335128	-1.14215
5960	Protein PLASTID MOVEMENT IMPAIRED 2	HORVU.MOREX.r3.3HG0281510	-0.593075	-0.134222	-0.835671	-0.519977	0.566734	-0.12713	-0.4563	-0.125782	-0.60612	-0.565347	-0.684828	-0.969781	0.158233	-0.77902	-0.841679	-0.682805	-1.35469	-1.65224	0.107652	0.00350561	-0.501873	-1.08633	0.103042	-1.13474
5975	ATP synthase subunit c. chloroplastic	HORVU.MOREX.r3.UnG0789480	-0.189094	0.629951	-0.843259	-2.18896	-2.00441	-1.02831	-0.706701	0.440894	-0.565578	7.35443	6.27531	6.38688	0.716272	0.462093	-1.4716	0.00787493	0.457834	-1.7223	-0.56441	-0.670238	-0.384976	0.0827712	-0.996359	-3.14935
5983	RNA-binding domain CCCH-type zinc finger protein	HORVU.MOREX.r3.5HG0463550	-0.0978531	-0.85637	-0.848855	-0.0754444	-0.449397	-0.30053	-0.350114	-0.807283	-0.697348	0.142155	-0.273565	-0.620395	-0.421939	-1.48801	-0.710686	-0.28305	-1.36486	-1.38602	0.205407	-0.497446	-0.936951	-0.297073	-0.576376	-0.687287
5989	PHP	HORVU.MOREX.r3.4HG0333530	-0.428961	-1.04737	-0.852059	0.0250455	-0.605673	-0.865421	-0.563851	-0.579337	-0.651243	0.338692	-0.047884	-0.87142	-0.0845144	-1.01476	-0.462676	-0.469304	-0.250715	-1.02857	0.085156	-0.0816443	-0.195361	-0.573693	-1.09779	-1.22353
5990	Cytochrome P450 family protein	HORVU.MOREX.r3.2HG0101240	0.909232	-0.181687	-0.852376	0.237851	-0.719752	-0.0233995	-0.585736	-0.805473	-0.833501	0.0377792	-0.661936	-0.169743	0.495578	-2.01273	-1.37334	-0.594746	-2.29855	-2.93804	-0.480958	-0.978231	-0.997391	-0.277029	-1.98541	-3.20739
5991	Translation initiation factor IF-2	HORVU.MOREX.r3.4HG0376110	-0.181537	-0.318038	-0.8529	-0.208602	-0.164616	-0.533689	-0.443588	-0.425334	-1.03655	0.15618	-0.292731	-0.161859	-0.287463	-0.721772	-0.486198	-0.653082	-1.29043	-1.08855	-0.203477	-0.223429	-0.721037	-0.309579	0.00787982	-0.649996
5994	Subtilisin-like protease	HORVU.MOREX.r3.7HG0727920	-0.200199	-0.54159	-0.853676	-0.123796	-0.0233231	-0.656033	-0.278443	-0.0152574	-0.603508	-0.167756	-0.785465	-0.733514	-0.459426	-1.69899	-0.617942	-0.876744	-1.51024	-1.36565	0.0358191	-0.105636	-0.244474	-0.347345	-0.539519	-0.327735
5996	F-box domain containing protein	HORVU.MOREX.r3.5HG0518900	0.0902285	-0.894821	-0.856906	0.0925214	-0.211186	-0.53194	-0.271954	-0.499322	-0.193238	-0.624329	-0.610441	0.156003	-0.232823	-0.299717	-1.00964	-0.417165	-1.4585	-1.55268	-0.208699	-0.263556	0.472988	-0.486336	-0.516558	-0.335427
5999	glycosyltransferase family exostosin protein	HORVU.MOREX.r3.3HG0312050	0.00858859	-0.482448	-0.85882	-0.242458	-0.197069	-0.56674	-0.211403	-0.179142	-0.432828	-0.192411	-0.259047	-0.720758	-0.103596	-0.842371	-0.56792	-0.352567	-0.827161	-1.19001	-0.231113	-0.384155	-0.659161	-0.521566	-0.112176	-0.599539
6006	Transporter-related family protein	HORVU.MOREX.r3.2HG0132930	0.0484102	-0.814224	-0.865596	-0.544592	-0.204822	-0.225381	-0.37076	-0.534299	-0.281658	0.189312	-0.50449	-0.996007	-0.315802	-0.785984	-1.10036	-0.431884	-0.524048	-0.978968	-0.347699	0.131003	-0.283463	-0.212627	-0.0864703	-0.472339
6007	Trehalose 6-phosphate phosphatase	HORVU.MOREX.r3.7HG0665340	-0.483305	-1.34666	-0.866249	-0.58492	-0.561748	-1.04655	-0.582147	-0.215305	-0.982301	0.449451	-0.441552	-1.44083	-0.703536	-1.44115	-0.919519	-0.0938436	-2.19438	-2.37382	-0.456398	-0.752959	-1.39802	-0.688784	-0.820899	-1.67827
6017	Kinesin-like protein	HORVU.MOREX.r3.5HG0427080	0.0812462	-0.789551	-0.872837	0.299049	-0.26324	-0.42093	-0.373063	-0.725595	-0.686643	-0.2987	-0.303181	-0.475817	-0.0326468	-0.935267	0.147342	-0.303925	-0.767125	-1.20242	-0.57705	-0.316598	-0.626527	-1.28874	-1.04204	-0.89078
6028	B3 domain-containing transcription factor VAL3	HORVU.MOREX.r3.2HG0112030	0.319178	-0.847514	-0.881493	-0.174498	-0.00258175	-0.297505	-0.331847	-0.51726	-0.838047	0.299271	-0.267695	-0.267964	0.0475885	-0.600794	-0.46345	-0.652489	-0.858691	-1.20085	-0.032686	-0.400478	-0.406551	-0.382124	-0.11942	-0.321781
6030	alpha/beta-Hydrolases superfamily protein	HORVU.MOREX.r3.6HG0585410	0.158516	-0.719168	-0.884141	-0.315499	0.0125328	-0.435959	-0.191087	-0.507916	-0.796878	-0.438345	-0.424357	-0.859519	-0.129272	-1.51836	-0.055176	-0.426688	-1.77221	-1.593	-0.247342	-0.123803	-0.801431	-0.489488	0.0618163	-0.803168
6039	Auxin response factor	HORVU.MOREX.r3.7HG0735280	-0.28607	-0.604645	-0.895617	-0.322081	-0.31127	-0.255308	0.428854	-0.305319	-0.585609	0.207405	0.263671	-0.151347	0.0346499	-1.07055	-1.01446	-0.31876	-0.666006	-0.37218	-0.144317	-0.584824	-0.38156	-0.924873	-1.68838	-0.702297
6042	SPOC domain / Transcription elongation factor S-II protein	HORVU.MOREX.r3.6HG0568260	-0.0755307	-1.35441	-0.897914	0.495003	0.535461	0.566956	0.0447072	-0.741117	-0.547759	0.261769	-0.728737	0.0872338	-0.386497	-0.88704	-0.612815	0.00482768	-2.40606	-0.655229	-1.44774	5.00543	-1.44774	0.198793	-1.62193	-1.62193
6044	1.4-alpha-glucan branching enzyme GlgB	HORVU.MOREX.r3.7HG0681220	-0.0503462	-0.668802	-0.901313	-0.340601	0.00473885	-0.337631	-0.165051	-0.376598	-0.434917	-0.128068	-0.0388872	-0.0153573	-0.239462	-0.810052	-0.358912	0.0242133	-1.10092	-0.7476	-0.305145	-0.320299	-0.610404	-0.45026	-0.349269	-0.701199
6046	RNA-binding domain CCCH-type zinc finger protein	HORVU.MOREX.r3.2HG0111520	0.399848	-0.769067	-0.904081	-0.122021	0.121447	-0.142015	-0.361952	-0.297232	-0.737103	0.370195	-0.382879	-0.395007	-0.123237	-1.09681	-0.446456	-0.2993	-0.694404	-0.854778	0.111165	-0.378104	-0.758281	-0.591212	-0.931125	-0.703089
6049	Receptor-like protein kinase	HORVU.MOREX.r3.4HG0389380	0.232336	-0.233252	-0.906728	-0.256445	-0.153471	-0.228429	-0.633255	-0.951081	-1.06719	0.227872	-0.222902	-0.699177	0.142575	-0.74398	-0.339254	-0.419738	-0.863187	-1.09033	-0.319537	-0.269064	-0.323427	-0.586647	-0.87407	-1.10435
6059	Kinase interacting (KIP1-like) family protein. putative	HORVU.MOREX.r3.5HG0432280	-0.0859845	-1.12186	-0.914721	-0.463981	-0.4633	-0.37353	-0.251088	-0.594964	-0.820407	0.582527	-0.110517	-0.271842	-0.0723848	-1.23054	-0.623549	-0.603824	-1.0864	-0.891139	-0.413145	-0.65776	-0.933816	-1.03137	-0.897539	-0.654589
6061	Hexosyltransferase	HORVU.MOREX.r3.1HG0067020	-0.336592	-0.604359	-0.915153	-0.26592	-0.409672	-0.564979	-0.338023	-0.249346	-0.520869	-0.351972	-0.475536	-0.369056	0.0455061	-0.913757	-0.309581	-0.846251	-0.761876	-1.16513	-0.272729	-0.432056	-0.767434	-0.259701	0.317772	-0.54873
6064	Regulator of chromosome condensation (RCC1) family protein	HORVU.MOREX.r3.5HG0484340	-0.294651	-2.64007	-0.916156	-0.2842	0.635865	-0.262786	0.00417923	0.492938	-0.449251	0.160325	0.244237	0.138313	-0.219351	-0.960151	-0.402855	-0.780309	-1.01067	-1.14798	-0.267571	-0.573859	-0.394657	0.207809	-0.0725069	-0.393828
6073	Receptor-like kinase	HORVU.MOREX.r3.3HG0270750	0.186279	-0.569535	-0.923192	-0.454423	-0.377095	-0.800055	-0.255505	-0.461056	-0.93312	0.200323	-0.676816	-0.310596	-0.141046	-1.07073	-0.563066	-0.202491	-1.42887	-1.47181	-0.0995486	-0.348676	-0.635552	-0.320063	-0.740256	-0.566705
6074	RING/U-box superfamily protein	HORVU.MOREX.r3.2HG0166760	-0.637823	-0.520727	-0.924036	-0.506045	-0.973118	-0.804619	-0.022129	-0.560661	-0.693472	1.0312	0.273512	-0.440096	0.432769	-0.629025	-0.188632	-0.105544	-1.18221	-0.901953	-0.0532809	-0.473235	-0.533244	-0.800108	-0.890963	-1.17659
6079	Formin-like protein	HORVU.MOREX.r3.5HG0496850	-0.178046	-0.370286	-0.927207	-0.191508	-0.0554151	-0.200543	-0.30588	-0.197375	-0.249472	-0.707658	-0.556064	-0.78158	-0.103652	-0.727085	-0.958708	-0.0455607	-0.980235	-1.20018	0.241129	0.203609	-0.111958	-0.0251855	-0.0921158	0.238204
6085	Myosin heavy chain-related protein. putative	HORVU.MOREX.r3.1HG0048800	0.0431473	-0.488233	-0.930043	-0.23824	0.0900962	-0.196481	-0.561087	-0.841007	-0.680347	-0.0215703	-0.397384	-0.929741	0.140806	-0.446426	-0.482404	-0.272242	-1.22911	-0.523538	-0.0142403	-0.303223	-0.153547	-0.388349	-0.572351	-0.569036
6087	Remorin	HORVU.MOREX.r3.5HG0486370	0.0336898	-0.934807	-0.931668	-0.614478	-0.751488	-1.09715	-0.385343	-0.607831	-0.691557	0.0127429	0.12529	-0.127533	-0.25143	-1.09758	-1.0491	-0.855267	-1.49722	-1.19593	-0.110588	-0.194937	-0.475963	0.259753	-0.101273	-0.519656
6101	Kinesin-like protein	HORVU.MOREX.r3.1HG0011190	-0.212256	-0.82464	-0.94626	0.0868079	-0.515364	-0.597398	-0.271195	-0.309857	-0.551464	0.163924	-0.340521	-0.601615	0.0420822	-0.97959	-0.651867	-0.166588	-1.25034	-1.34985	-0.0812812	-0.319466	-0.455419	-0.556076	-0.998026	-0.783973
6112	Kinesin-like protein	HORVU.MOREX.r3.5HG0468240	0.377545	-0.805443	-0.96015	0.106887	-0.0899586	-0.137499	-0.249877	-0.610427	-0.691591	-0.11811	-0.147918	-0.275684	-0.204073	-1.3599	-0.709775	-0.309439	-0.830238	-0.886809	0.242362	-0.0677938	-0.12909	-0.600326	-0.905116	-0.705072
6115	Leucine-rich repeat-containing protein	HORVU.MOREX.r3.2HG0153420	-0.375629	-0.79359	-0.960596	-0.215844	0.315625	-0.155763	-0.0980777	-0.587501	-0.586844	0.325067	0.1487	-0.203632	0.138635	-0.711542	-0.151475	-0.245144	-0.596765	-0.602587	-0.177148	-0.634216	-0.595442	-0.335501	-1.02656	-1.42223
6116	Calmodulin-binding transcription activator	HORVU.MOREX.r3.2HG0162910	-0.100659	-1.41711	-0.96287	-0.39745	-0.744201	-0.433139	-0.38014	-0.539864	-0.464604	0.0016474	-0.480548	-0.466049	0.285722	-0.744404	-0.618417	0.12339	-1.19044	-1.34224	-0.376902	-0.413021	-1.19767	-0.223418	-0.815171	-1.02469
6117	Receptor-like protein kinase	HORVU.MOREX.r3.3HG0297580	0.0887775	-0.746207	-0.964044	-0.0937205	-0.0808042	-0.262531	0.0503025	-0.167864	-0.522989	0.58075	0.0431199	-0.189241	-0.378838	-1.04134	-0.536611	0.179317	-0.805842	-1.53477	0.0779826	-0.0366612	-0.547282	-0.535726	-0.296993	-0.744365
6124	Glucan endo-1.3-beta-glucosidase 3	HORVU.MOREX.r3.4HG0395910	0.420595	-1.04239	-0.971681	-0.415608	-0.0579713	-0.519192	-0.752848	-0.82477	-1.01315	0.0157494	-0.696263	-1.27185	-0.391364	-1.44062	-1.46413	0.193673	-1.54198	-1.67657	-0.667228	-0.355442	-0.65983	-0.161021	-0.790166	-0.839472
6136	Protein EXORDIUM-like 1	HORVU.MOREX.r3.6HG0617000	-0.173232	-0.808216	-0.986738	-0.304209	-0.56205	-0.843915	-0.166848	-0.661532	-0.238313	0.000487649	-0.673198	-0.985742	-0.318895	-1.84471	-1.20861	-0.274741	-1.68868	-1.3853	-0.78974	-1.39787	-1.5789	-0.920551	-2.60779	-2.10882
6138	Ribosomal RNA small subunit methyltransferase A	HORVU.MOREX.r3.6HG0598070	0.655447	0.0663264	-0.989606	-0.821368	-0.256746	-0.436896	1.61669	0.230703	0.224022	4.62623	5.66074	1.70307	-0.220686	0.153587	-0.286482	-0.406839	-1.14633	-0.550445	0.71736	0.706903	0.497729	0.356818	-0.415512	-0.48351
6152	Receptor protein kinase	HORVU.MOREX.r3.7HG0644570	0.3352	-0.620841	-1.00464	-0.419806	0.0139807	0.036953	-0.0305638	-0.430677	-0.491162	0.191008	0.0682284	-0.450345	-0.359684	-1.07775	-0.874637	-0.806355	-1.13061	-1.59395	-0.318396	-0.0545293	-0.393208	-0.235692	-1.58889	-0.717884
6154	QWRF motif protein (DUF566)	HORVU.MOREX.r3.1HG0056440	0.521098	-0.581927	-1.00732	1.1463	0.427067	0.11415	0.101527	-0.521652	0.156345	-0.219996	-0.702617	-0.738907	0.427623	-0.859639	-0.439608	-0.178017	-1.10153	-1.97826	0.116768	-1.02494	-0.594896	0.376661	-0.415501	-0.642141
6155	Phosphatidylinositol-4-phosphate 5-kinase. putative	HORVU.MOREX.r3.4HG0336480	-0.134081	-0.614474	-1.00872	-0.147911	0.304708	0.015896	-0.231898	-0.539381	-0.57351	0.266626	0.130984	0.208051	-0.132166	-1.24691	-0.302308	-0.829305	-1.12208	-0.875518	0.217714	0.26224	-0.188981	-0.599678	-1.27706	-1.42771
6161	O-methyltransferase	HORVU.MOREX.r3.3HG0323040	-0.363325	-0.997939	-1.01798	-0.992005	-1.61014	-0.992959	-0.0287978	-1.00299	-0.559282	2.25302	0.614456	1.31638	0.24338	-0.440121	0.355988	-0.830699	-2.22687	-1.65619	0.0300721	-0.435143	-1.20801	-0.648127	-1.88903	-1.58795
6168	Methyltransferase	HORVU.MOREX.r3.1HG0055230	-0.917751	-0.796762	-1.03253	-0.456051	-0.969743	-1.20566	-0.719137	-0.654151	-1.49457	0.62954	0.0511466	-0.35054	-0.0310892	-1.51109	-0.636151	-0.162449	-0.916869	-1.96854	-0.098879	-0.442572	-0.449368	-0.391586	-0.826538	-0.834384
6182	Zinc-finger domain of monoamine-oxidase A repressor R1. putative	HORVU.MOREX.r3.3HG0239970	0.127064	-0.909925	-1.05287	-0.61539	-0.708024	-0.968243	-0.228606	-0.66688	-0.528018	0.345019	-0.315962	-0.32949	-0.0301784	-0.661082	-0.327367	-0.375572	-1.4885	-1.05462	-0.271965	-0.136413	-0.709375	-0.297903	-0.639466	-0.51876
6187	Leucine-rich repeat protein kinase family protein	HORVU.MOREX.r3.3HG0269130	-0.20517	-0.730935	-1.0618	0.28491	0.293018	-0.0976004	-0.328192	-0.324823	-0.301774	-0.409053	-0.841181	-0.50852	-0.536444	-1.09109	-0.589285	-0.654806	-1.40501	-1.45163	-0.624676	-1.04625	-1.0788	-0.489566	-1.66238	-1.02784
6198	Leucine-rich repeat-containing protein	HORVU.MOREX.r3.1HG0028150	-0.504425	-1.08087	-1.08188	-0.412799	-0.75738	-0.992867	-0.551245	-0.465175	-0.928937	0.288112	-0.576953	-0.455344	-0.0953068	-1.68284	-0.648121	-0.760382	-1.36965	-1.36988	-0.214858	-0.429703	-0.684058	-0.602459	-1.46882	-1.05562
6200	transmembrane protein	HORVU.MOREX.r3.3HG0305870	-0.530537	-0.823956	-1.08676	-1.07561	-0.789658	-1.07079	-0.0722591	-1.17907	-1.29491	1.70521	0.409058	-0.310328	-0.23137	-1.15768	-0.338227	-1.08064	-1.33458	-2.02793	-0.160103	-0.546853	-0.494225	-1.20221	-1.27279	-1.5603
6206	Kinase family protein	HORVU.MOREX.r3.7HG0744210	0.019088	-0.867103	-1.09265	-0.096777	-0.285313	-0.695379	-0.26193	-0.869614	-0.685824	0.10741	-1.14959	-0.441203	-0.440092	-1.04085	-0.66368	0.0141325	-1.68984	-1.71962	0.0403269	0.169537	-0.237827	-0.146754	-0.733452	-0.512973
6207	Low PSII Accumulation 3	HORVU.MOREX.r3.6HG0546280	-0.154393	-0.215173	-1.09361	-0.0719203	-0.292865	-0.689763	-0.392932	-0.00938985	-0.109531	0.0442152	-0.229026	-0.800639	-0.320804	-0.479141	-0.955288	-0.16545	-0.179284	-0.914616	-0.160686	-0.469344	-0.33998	-0.447081	-0.391816	-0.962983
6213	F-box protein	HORVU.MOREX.r3.6HG0602090	7.33e-05	-0.484822	-1.09944	-0.268047	-0.476162	-0.838902	0.258957	-0.967011	-0.0351753	0.196121	-0.0939005	-0.0410278	0.0777291	-0.215092	-0.361379	-0.561365	-1.12126	-1.20241	0.596045	0.0599517	-0.245867	0.33414	-1.21789	0.0112972
6219	N-methyl-L-tryptophan oxidase	HORVU.MOREX.r3.5HG0492510	-0.182298	-0.630398	-1.11083	-0.588492	-0.130455	-0.989879	-0.138981	-0.721824	-0.798772	-0.0227248	-0.0257585	-0.823981	-0.276589	-0.689883	-0.660096	-0.223218	-0.307319	-0.346115	-0.135369	-0.511506	-0.657051	-0.274068	-0.58758	-0.928115
6225	RPM1-interacting 4-like protein	HORVU.MOREX.r3.6HG0575030	-0.30116	-0.948597	-1.11445	-0.0754119	-0.118828	-0.870655	-0.364365	-0.507643	-0.514765	-0.324811	-0.136043	-0.627607	-0.191813	-0.540992	-0.853716	-0.311925	-0.598782	-0.910713	0.225611	0.0205954	-0.430854	-0.17842	0.163661	-0.294423
6244	Homeobox-leucine zipper family protein	HORVU.MOREX.r3.2HG0198150	0.200482	-1.04924	-1.14094	-0.293161	-0.367655	-0.45247	-0.065503	-0.475309	-0.678288	0.557507	-0.114913	-0.319245	0.106173	-0.855646	-0.388988	-0.297344	-0.626977	-0.538014	-0.148738	-0.300238	-0.388539	-0.738148	-0.879739	-0.521153
6274	Sulfotransferase	HORVU.MOREX.r3.2HG0106430	0.262542	-0.778245	-1.20234	0.956349	0.723814	0.528417	0.257637	0.256806	-0.0120437	-0.0981843	0.763908	-0.476953	0.281043	-2.70141	-1.86927	-0.331817	-3.494	-2.25046	0.103248	-0.688759	-0.574727	-0.0609983	-1.24385	-1.45592
6278	Non-specific serine/threonine protein kinase	HORVU.MOREX.r3.2HG0186650	0.234413	-1.17512	-1.20642	-0.352371	-0.091747	-0.234538	-0.0489064	0.155704	-0.311807	0.234849	0.0757084	-0.299255	-0.589949	-1.39774	-0.844145	-0.329814	-1.19403	-1.75073	-0.268179	-0.582313	-1.07911	-0.589738	-0.614449	0.101452
6280	DUF3527 domain protein	HORVU.MOREX.r3.4HG0389240	0.097661	-1.21498	-1.20756	-0.35316	-0.542868	-0.88999	-0.14455	-0.592655	-0.613412	0.224314	-1.06979	-0.442824	-0.169898	-1.69776	-1.107	-0.232077	-1.58435	-1.55686	-0.271954	-0.360301	-0.587993	-0.602942	-0.569847	-1.02136
6291	transmembrane protein	HORVU.MOREX.r3.2HG0178420	-0.416411	-1.24893	-1.23391	-1.13664	-0.969384	-1.59946	-0.504324	-0.88104	-1.08373	1.20664	0.301435	-0.60523	-0.132987	-0.561181	-0.423143	-0.621822	-0.994598	-1.37435	-0.155806	-0.434905	-0.604229	-1.23018	-1.17626	-1.605
6294	Transcription factor GTE9	HORVU.MOREX.r3.4HG0384090	-0.344882	-0.728154	-1.24213	0.0540915	0.660721	0.601076	4.1284	2.74159	-1.42701	1.11659	-0.124747	-2.01384	-0.285771	-0.295938	-0.0985841	0.238462	-0.291882	-0.201848	2.25047	NA	NA	NA	NA	NA
6298	Polyphenol oxidase	HORVU.MOREX.r3.2HG0194690	0.405751	-1.19884	-1.24658	0.553404	-0.715708	-0.563408	0.400955	-0.103373	-0.267979	-0.0239964	0.286194	-0.547483	0.43026	-1.58429	-0.415058	-0.839445	-0.994757	-0.86417	-0.070012	-0.529079	-0.190381	-0.124598	0.468188	-0.0713187
6299	Non-specific serine/threonine protein kinase	HORVU.MOREX.r3.2HG0154160	-0.797546	-0.756744	-1.2474	-0.34304	-0.244628	-0.827919	-0.261983	-0.479439	-0.748355	0.0994199	-0.56938	-1.00878	0.238639	-0.747173	-0.799762	-0.357962	-1.11022	-1.18578	-0.166439	-0.397808	-0.409782	-0.320168	-0.716089	-0.481047
6302	Xyloglucan endotransglucosylase/hydrolase	HORVU.MOREX.r3.5HG0478830	-0.0487781	-1.32415	-1.25437	0.0366587	-0.21018	-1.26097	-0.261357	-0.819429	-1.26431	0.665704	0.24953	-0.903257	-0.396299	-1.96916	-0.950178	-0.817338	-2.07729	-2.43303	0.0543222	-0.650799	-1.1858	-0.574885	-0.795433	-0.852543
6304	Callose synthase	HORVU.MOREX.r3.7HG0750810	-0.0942872	-0.842577	-1.25793	-0.0612386	-0.195862	-0.15699	0.221087	-0.413435	-0.768759	0.141535	-0.48748	-0.029095	-0.103137	-0.915955	-0.763872	0.0992696	-1.19717	-1.02748	-0.123163	-0.231687	-0.278719	-0.628496	-0.912438	-0.86257
6327	P-loop containing nucleoside triphosphate hydrolases superfamily protein	HORVU.MOREX.r3.5HG0420420	0.374251	-0.51102	-1.29698	0.428358	0.297076	-0.447193	-0.795913	-0.210132	-0.958645	-0.0663961	-0.714889	-0.761129	-0.160652	-1.38174	-1.17744	-0.472976	-0.869482	-0.984236	-0.389528	0.0752316	-1.15982	-0.145132	-0.276939	-0.26837
6339	Dedicator of cytokinesis	HORVU.MOREX.r3.4HG0379540	-0.31025	-0.820856	-1.32641	-0.18497	-0.401901	-0.243304	0.0165778	-0.367093	-0.41682	0.175892	-0.241626	-0.0560344	-0.0879155	-0.911744	-0.59097	-0.129052	-1.21058	-0.864338	-0.031987	-0.291602	-0.544751	-0.145015	-1.01523	-0.891285
6351	DNA repair protein-like protein	HORVU.MOREX.r3.1HG0064430	-0.147223	-1.07908	-1.35168	0.382078	0.117718	-0.591704	0.229722	-0.539185	-0.110914	0.39949	0.00306744	0.575845	-0.473248	-1.52441	-0.949211	0.0329323	-1.38461	-2.05995	-0.45485	-0.262705	-0.968137	-0.0683357	-1.17261	-1.48053
6355	keratin-associated protein (DUF819)	HORVU.MOREX.r3.7HG0636450	-0.191655	-0.709877	-1.36131	-0.763618	-0.626804	-1.05439	0.230691	-0.593624	-1.45872	0.424034	0.325211	-1.15534	-0.143421	-0.947908	-0.776726	-0.319	-0.784665	-1.52775	-0.338029	-0.508166	-0.801689	-0.689936	-1.10205	-1.67847
6370	Ankyrin repeat	HORVU.MOREX.r3.2HG0177440	0.246181	-1.53729	-1.40812	-0.482858	-0.915888	-1.03225	-0.362709	-0.810585	-0.730803	0.482121	-0.119296	-0.527592	-0.108467	-1.60149	-1.28379	0.0833318	-1.21211	-1.64496	0.171685	0.0255542	-0.32655	-1.01788	-1.49003	-0.70235
6377	DUF630 family protein. putative (DUF630 and DUF632)	HORVU.MOREX.r3.5HG0500560	-0.163181	-0.977104	-1.42428	-0.318734	-0.430408	-0.510605	-0.27139	-0.781164	-1.11124	0.29353	-0.327605	-0.197347	-0.361688	-0.848554	-0.210169	-0.685416	-1.35794	-1.18672	0.125781	0.0482648	-0.500741	-0.578414	-0.535179	-1.1385
6384	Translation initiation factor IF-2	HORVU.MOREX.r3.6HG0614320	-1.44144	1.33303	-1.44144	-0.497305	0.00907386	0.616266	3.86924	2.1086	0.758416	2.4593	2.15781	0.0741355	-0.0505062	0.0140078	-0.443424	-0.148712	-0.634625	-0.515833	-0.750933	-0.515511	-1.3122	-0.622228	0.474596	-0.671185
6400	Transmembrane protein. putative	HORVU.MOREX.r3.6HG0553430	0.120991	-0.0310353	-1.49253	-0.489322	0.0946285	-0.943965	-0.518305	-1.28682	-0.622663	0.942829	0.80416	-0.0344719	-0.125879	-1.7872	0.0607764	-0.918754	-0.651334	-0.543319	0.130515	0.178833	0.129386	-0.774078	-0.133388	-0.437006
6402	Alpha/beta-Hydrolases superfamily protein	HORVU.MOREX.r3.7HG0663950	0.27006	-1.76306	-1.51269	-0.803437	-0.989131	-0.274019	0.427511	-1.55767	-0.313923	1.98351	-0.145844	1.88158	0.970736	-2.99257	1.08777	0.25583	-5.28762	-8.11387	0.584575	-0.140692	-0.95186	0.229303	-2.4952	0.253402
6403	Serine/threonine-protein kinase ATM	HORVU.MOREX.r3.1HG0000030	-0.56266	-0.882782	-1.52095	-1.29279	-1.27487	-1.70292	-0.00962018	-0.784483	-0.41303	0.656339	0.407236	-0.624366	-0.236776	-1.51494	-0.381373	-0.479108	-1.40045	-1.40456	-0.189863	-0.237469	-0.184275	-0.394475	-0.111765	-0.878915
6404	Receptor-like kinase	HORVU.MOREX.r3.3HG0297330	0.36796	-1.03325	-1.52295	-0.50638	-0.745026	-0.655518	0.158081	-0.605886	-0.683052	0.680638	-0.810044	-0.620634	-0.373726	-1.28439	-0.846155	-0.560065	-2.29163	-1.85989	-0.268218	-0.333162	-0.53708	-0.180409	-0.646041	-0.356763
6406	E3 ubiquitin-protein ligase	HORVU.MOREX.r3.2HG0127900	-0.205283	-1.26574	-1.53385	-0.220202	-0.272236	-0.57498	0.279016	0.0337293	-0.284994	-0.121754	-0.28678	-0.740795	-0.365172	-0.523606	-0.307168	-0.159614	-0.764602	-1.14708	0.24919	0.634008	0.373481	-0.847993	-0.936444	-0.958688
6415	Response regulator	HORVU.MOREX.r3.5HG0460770	-0.499107	-0.887057	-1.56616	-0.145123	-0.42822	-0.881796	-0.552549	-1.23755	-1.38387	-0.823239	-0.72549	-0.885035	-0.357108	-1.18632	-0.337471	-0.613821	-1.11385	-1.34209	0.0822891	-0.258948	-0.359227	-0.475527	-1.13449	-1.24314
6429	CAP-gly domain linker	HORVU.MOREX.r3.2HG0169760	1.63426	0.148477	-1.60971	0.301388	1.18297	0.801753	-0.122065	-0.448117	-1.22758	-0.24546	-1.24227	0.031947	-0.0452883	-1.27356	-0.405527	0.0252558	-2.62729	-3.12598	-0.387647	1.2142	0.285559	-0.910076	-0.200321	-1.75496
6439	Superoxide dismutase	HORVU.MOREX.r3.7HG0649250	-0.7174	-0.781579	-1.65523	-1.185	-1.9285	-1.76475	-1.10428	-2.04542	-0.7835	0.971409	0.360624	0.901577	-2.26072	-1.46984	-1.06052	-1.71663	-0.901171	-5.98493	-0.602795	0.14487	-0.788519	-0.588479	-0.985729	-0.691732
6447	Cation calcium exchanger	HORVU.MOREX.r3.2HG0114130	-0.272994	-0.960079	-1.68789	-0.0923662	-0.537885	-1.1261	-0.0132667	-0.775766	-0.519775	-0.0755394	-0.538294	-1.10381	-0.373686	-1.38886	-1.1271	-0.595144	-1.26166	-1.58868	-0.125599	-0.882721	-1.02167	-0.490024	-1.45883	-1.1099
6448	Yellow stripe-like transporter 11	HORVU.MOREX.r3.2HG0182910	-0.671215	-1.47929	-1.71131	-0.807296	-1.93609	-1.27035	-0.545818	-0.092788	-0.222212	0.140553	-0.31691	-0.305806	-0.38787	-1.71458	-0.824791	-0.383194	-1.6679	-1.15468	0.163758	0.650383	-0.832894	0.236855	-1.28736	-1.02709
6457	Oligopeptide transporter	HORVU.MOREX.r3.7HG0642090	-0.858768	-1.08699	-1.79102	-0.404348	-1.42045	-0.52857	-0.196796	-0.482434	-1.37672	0.104066	-0.165432	-1.46583	-0.429184	-0.577426	-1.09659	-1.05478	-2.39129	-3.75397	0.124227	-0.290241	-1.08902	0.26677	-0.148757	-2.78243
6464	S-adenosyl-L-methionine-dependent methyltransferases superfamily protein	HORVU.MOREX.r3.3HG0305400	0.338741	-1.76678	-1.82743	0.128274	-0.7894	-2.1892	-0.80394	-2.07367	-1.51537	-0.318176	-1.21467	-1.08794	-0.243295	-2.14644	-2.03267	-0.935422	-1.2602	-3.32742	-0.328252	-0.548932	-0.742753	-0.778348	-0.146426	-0.507437
6489	WAT1-related protein	HORVU.MOREX.r3.3HG0219290	-0.684946	-1.7093	-2.07142	-0.328007	-0.99142	-1.76972	0.399891	-0.193135	-0.179924	-0.678398	-0.721025	-1.40656	-0.436048	-1.91079	-2.26373	-1.33907	-2.30878	-3.57771	-0.549354	0.055486	-0.824549	-1.0841	-0.58202	-0.373169
6490	Glycine-tRNA ligase. alpha subunit	HORVU.MOREX.r3.7HG0634860	-0.355811	-0.501241	-2.07855	1.80166	-0.0838471	1.05602	2.20417	1.49473	0.140499	4.55698	3.62931	0.0605975	0.0333668	-0.17819	-0.24727	-0.101409	0.163591	-0.50646	-0.249757	-0.441088	0.15665	-0.954724	-0.331704	-0.402616
6542	Subtilisin-like protease	HORVU.MOREX.r3.1HG0089480	-1.3976	-5.18418	-3.47991	-0.89148	-3.72864	-6.07163	-0.146195	-0.113783	0.354752	-1.26546	1.46098	0.203795	-0.33277	-3.23464	-2.45474	-1.56798	-4.38095	-5.03639	-1.08641	-0.736254	-2.50538	-1.13822	-2.63824	-2.7613
6544	HAT dimerisation domain-containing protein-like	HORVU.MOREX.r3.3HG0270210	-0.614064	-3.51579	-3.51579	NA	NA	NA	5.41558	4.06724	NA	5.94492	4.60488	NA	0.0406141	-0.171612	-0.270191	-0.0694962	-0.116337	-0.138436	-3.16784	-3.16784	-3.16784	-1.60628	-1.60628	-1.60628
265	Thaumatin-like protein	HORVU.MOREX.r3.5HG0423060	4.86302	1.57592	3.94198	2.66134	0.0120928	1.62165	7.60606	7.06258	1.5565	7.76344	5.70796	-0.958825	1.96321	0.529565	2.34799	2.83131	0.661716	3.26457	2.80745	-0.645016	2.83428	0.117618	-3.66075	1.74984
313	histone acetyltransferase of the CBP family 12	HORVU.MOREX.r3.5HG0498790	2.46897	3.31082	3.62234	-0.353175	0.21195	1.21436	1.8406	2.1814	2.05066	-0.395329	1.55978	2.31609	1.91506	0.695409	1.63519	0.840647	-5.76822	-5.76822	-0.0558897	0.225135	0.446045	-0.67419	2.72684	1.38448
543	Histidine-containing phosphotransfer protein	HORVU.MOREX.r3.4HG0332470	NA	NA	2.42353	-1.60439	-1.60439	-1.60439	-2.40726	-2.40726	-0.849978	3.46611	1.70671	NA	0.00185818	-1.23936	-1.92712	-0.773992	-4.26003	-4.63907	-0.363833	-0.325952	0.176153	-1.67958	-1.67958	-1.67958
840	rRNA N-glycosidase	HORVU.MOREX.r3.4HG0415130	-0.770108	1.15957	1.64723	0.194819	1.03268	1.31836	1.20468	1.91376	1.35756	-0.463008	0.52027	0.447992	1.17811	0.630641	1.66778	0.151152	-0.803052	-1.40586	0.854156	2.82056	1.33203	1.59126	2.41756	2.88838
2324	Senescence-associated protein. putative	HORVU.MOREX.r3.1HG0028460	0.366186	0.268071	0.481013	0.664593	0.636111	-3.12946	0.575438	0.987724	0.869653	0.690549	0.891596	0.854389	-0.885626	0.327166	-0.624872	-0.0481659	0.5146	-0.712451	-0.026922	-0.148811	0.113489	0.759954	0.668033	-0.244998
2734	Protein SENSITIVITY TO RED LIGHT REDUCED 1	HORVU.MOREX.r3.1HG0011170	0.239072	0.102134	0.335412	-0.0213273	-0.178531	-0.266384	-0.144581	-0.274638	-0.314965	0.238931	-0.00616834	-0.00948177	-0.206758	-0.273115	-0.302378	-0.169191	-0.916349	-1.25706	-0.417134	-0.452809	-0.411602	-0.133273	-0.196416	-0.64166
3241	14 kDa proline-rich protein DC2.15	HORVU.MOREX.r3.4HG0415490	0.448405	-0.00439715	0.158338	-0.145812	-0.196167	-0.236619	0.0408498	-0.28941	-0.579488	0.882267	-0.362777	-0.43841	0.252468	-0.837814	-0.161423	-1.3162	-2.21529	-2.15697	-0.488724	-1.09201	-0.826135	-1.38467	-2.15602	-2.45225
3346	GDP-L-galactose phosphorylase 1	HORVU.MOREX.r3.3HG0305230	0.381631	-0.249942	0.119449	-1.01148	-0.663317	-0.570927	-0.434827	-0.497934	-0.551852	0.5261	-0.321163	-0.169953	0.0964458	-0.565842	-0.867896	-0.157182	-1.23904	-1.51563	-0.412667	0.113204	-0.616339	-0.284497	-0.113793	-0.496443
3394	Two-component response regulator	HORVU.MOREX.r3.3HG0321410	0.200489	-0.0196082	0.105522	0.170152	0.201989	0.0407328	-0.159551	0.0536604	-0.284638	-0.363426	-0.148276	-0.516634	-0.122811	-0.829026	-0.523106	-0.28531	-0.812886	-1.02258	-0.00257557	-0.114647	-0.127621	-0.155668	0.363233	-0.237924
3434	transmembrane protein	HORVU.MOREX.r3.3HG0232770	0.515598	-0.108678	0.0935591	0.0204131	-0.216003	-0.46179	-0.0155032	-0.377424	-0.357533	0.161393	-0.0427939	-0.419594	-0.0391562	-1.37577	-0.498376	-0.369164	-0.960215	-1.19167	-0.162353	-0.145244	-0.29305	-0.439615	-0.325134	-0.510393
3468	Replication protein A 70 kDa DNA-binding subunit	HORVU.MOREX.r3.4HG0396660	0.120405	0.245463	0.0806268	-0.499405	-0.0225727	-0.268731	0.015128	0.222483	0.217948	0.722667	0.277696	0.404936	-0.2381	-0.0369607	0.185564	-0.202896	-1.10977	-0.941803	-0.181468	-0.140385	-0.313904	-0.924275	-0.821997	-1.18222
3505	Receptor-like kinase	HORVU.MOREX.r3.1HG0070770	0.407418	-0.115866	0.0711393	-0.684735	-0.175151	-0.463769	-0.244381	-0.375219	-0.585768	0.00296199	-0.467001	0.190855	-0.219707	-0.83076	-0.472695	-0.743965	-2.04031	-2.30219	-0.124011	0.0179782	-0.138388	-0.145473	-0.464405	-0.475297
3543	Peroxidase	HORVU.MOREX.r3.1HG0017620	0.667901	-0.25306	0.0568124	1.45873	0.128746	-0.215053	0.27419	0.240347	0.903089	0.600327	-0.411799	-0.427362	0.982626	-1.10307	-0.870781	-0.183499	-2.22075	-3.18764	0.106856	0.734936	0.836788	0.419841	1.09779	1.30711
3570	Phytoene synthase	HORVU.MOREX.r3.5HG0424010	0.332487	0.197739	0.047928	0.112765	-0.0284526	-0.16336	-0.634842	0.0139465	-0.365473	-0.254557	-0.191047	-0.793613	-0.0630764	-0.642763	-1.18214	-0.272694	-0.619563	-1.62979	-0.157477	-0.122248	-0.326784	-0.205483	-0.0344434	-0.671923
3575	Chaperone DnaJ	HORVU.MOREX.r3.5HG0486810	0.218769	-0.405662	0.046366	-0.054402	0.0394066	-0.453306	-0.307529	-0.482626	-0.464596	0.369091	0.0222022	-0.0563339	-0.160006	-0.0632284	-0.256223	-0.456744	-0.699058	-1.10252	-0.469442	0.178668	-0.0896222	-0.203501	-0.553477	-0.369214
3719	Oxidoreductase	HORVU.MOREX.r3.1HG0086140	0.272943	0.277251	5.71e-05	0.359403	0.302267	-0.0886161	-0.0784664	0.138006	-0.210241	-0.262069	-0.165975	-0.432897	-0.169778	-0.478818	-0.411829	-0.218507	-0.541277	-0.622883	-0.301401	-0.254855	-0.33991	-0.0817879	-0.637021	-1.19107
3784	Chalcone-flavonone isomerase family protein	HORVU.MOREX.r3.5HG0525800	0.680008	0.0410966	-0.00339558	-0.387534	-0.0914939	-0.75495	-0.387314	-0.279931	-0.607059	0.205157	0.168816	-0.324867	-0.0386275	-0.987333	-0.471332	-0.43486	-0.594865	-1.49804	-0.462123	-0.393728	-0.256809	-0.594291	-0.230808	-0.462932
3833	GTPase Der	HORVU.MOREX.r3.1HG0064730	0.450269	0.138143	-0.0214735	0.469278	0.142711	0.0414081	-0.228092	0.340578	0.0955913	0.135618	-0.0860711	-0.0602839	-0.0182503	-0.316676	-0.34093	-0.18129	-0.361836	-0.488216	-0.132601	-0.000554937	-0.0927782	0.0176983	-1.04667	-0.999884
3850	Beta-expansin	HORVU.MOREX.r3.2HG0183770	0.0557444	-0.124519	-0.0262607	-0.079616	0.10062	-0.202629	0.133638	0.589883	0.186651	-0.0356448	-0.250536	-0.853602	-0.158069	-0.205132	-0.873955	-0.0443808	-1.7732	-2.12681	0.0895303	-0.0457489	-0.587858	-0.365051	-0.437559	-0.452439
3928	Regulatory protein recX	HORVU.MOREX.r3.2HG0208820	-0.30734	-0.172863	-0.0495333	0.0588704	-0.489095	-0.333543	-0.263502	-0.20329	-0.245062	0.411772	0.269442	-0.544137	-0.220056	-0.69017	-1.08714	-0.139458	-0.518758	-0.956044	0.00625238	-0.265952	0.054427	-0.416291	-0.571968	-1.64901
3943	F-box protein	HORVU.MOREX.r3.5HG0531860	0.284978	0.3279	-0.0532497	0.0535927	-0.65258	-0.719964	0.0486926	0.0386608	-0.442297	-0.118568	-0.397128	-0.184526	-2.97379	-2.97379	3.28711	0.267232	-2.91347	-2.91347	-0.663302	-0.0481348	-0.545583	-0.672844	-0.321237	-0.165078
3964	Thaumatin-like protein	HORVU.MOREX.r3.7HG0730070	0.0860591	-0.0918862	-0.0624048	-0.340176	-0.346739	-0.508817	-0.0703897	0.132042	-0.295096	-0.000139529	0.361911	-0.603772	0.165537	-0.566329	-0.584498	-0.514355	-1.02688	-1.80514	-0.212781	-0.325938	-0.311116	-1.02568	-0.591295	-0.718265
4029	PRA1 family protein	HORVU.MOREX.r3.3HG0304310	-0.0201611	0.00717247	-0.0823002	-0.0533518	-0.260589	-0.39959	-0.0153462	-0.308908	-0.35756	0.0976322	0.0179778	-0.301535	-0.0145614	-0.236726	0.113129	-0.675885	-0.528578	-1.1252	-0.0143194	0.0269227	-0.441341	-0.281165	-0.106574	-0.388407
4080	Bidirectional sugar transporter SWEET	HORVU.MOREX.r3.7HG0684580	-0.350633	-0.0633936	-0.0965598	0.036761	0.219158	-0.279878	-0.0967373	0.112817	-0.266131	-0.0126336	-0.613393	-0.382138	-0.19658	-0.491945	-0.477047	-0.527108	-0.81857	-1.06436	-0.336555	0.138011	-0.326393	-0.763221	0.0830941	0.103698
4106	glutamyl-tRNA (Gln) amidotransferase subunit A (DUF620)	HORVU.MOREX.r3.4HG0342510	-0.0759686	-0.380504	-0.103194	-0.697668	-0.139871	-0.521273	-0.31468	-0.281853	-0.626284	0.125601	-0.0293682	-0.688551	-0.229784	-0.255497	-0.292852	-0.598336	-1.28879	-1.39739	-0.185262	-0.221358	-0.610202	-0.240469	-0.0980605	-0.36802
4119	Glucan endo-1.3-beta-glucosidase. putative	HORVU.MOREX.r3.5HG0466440	-0.0738665	0.16839	-0.106719	-0.573354	-0.13275	-0.212165	0.0759327	0.382573	-0.569054	0.0184604	0.129714	-0.0132679	0.018368	-0.104583	-0.2096	-0.390592	-1.14571	-0.750682	0.0456488	0.143661	-0.303666	-0.424124	-0.224399	-0.48314
4203	Adenylate kinase. putative	HORVU.MOREX.r3.6HG0551710	-0.0477933	-0.659352	-0.130823	0.227493	0.0422723	-0.772747	-0.107201	-0.247633	-0.365553	-0.42256	-0.300032	-1.01479	0.105706	-0.768465	-0.670628	-0.552143	-1.07906	-1.37011	0.206742	-0.0787164	-0.960196	-0.801067	-0.957347	-1.91409
4239	Rho GDP-dissociation inhibitor 1	HORVU.MOREX.r3.1HG0095410	1.62777	-0.0765378	-0.139674	0.0818313	-0.00884423	0.0302631	-0.151469	-0.176871	-0.359501	-0.179385	-0.0971529	-0.0359779	-0.0518039	-0.260414	-0.340834	-0.191142	-0.5083	-0.808289	-0.15077	-0.179819	-0.397971	-0.561886	-0.226834	-0.644534
4324	Carboxypeptidase	HORVU.MOREX.r3.1HG0092410	0.557608	0.119608	-0.160856	-0.601752	0.245214	-0.24874	-0.177175	-0.430988	-0.667108	0.359755	-0.0654234	-0.42888	-0.184648	-0.34977	-0.360264	-0.683035	-1.01188	-1.28431	-0.00782725	-0.04737	-0.335928	-0.648849	-0.602054	-0.568547
4412	Plant/F9H3-4 protein	HORVU.MOREX.r3.6HG0632680	0.859344	-0.46778	-0.186247	0.0293861	-0.206673	-0.812003	-0.0964355	-0.271071	-1.12599	0.0018238	-0.175459	-0.23245	-0.276757	-0.994553	-0.957788	-0.192277	-0.926245	-1.71605	-0.3373	0.40223	-0.520062	-0.264701	-1.10566	-2.90743
4469	AP2-like ethylene-responsive transcription factor	HORVU.MOREX.r3.5HG0463120	-0.140262	-0.308104	-0.202625	-0.618552	-0.183768	-0.348648	-0.037445	0.0506118	-0.364262	0.364446	-0.459802	-0.367109	-0.160179	-0.353982	-0.655816	-0.244228	-1.25755	-1.38613	0.097673	0.311058	-0.192713	-0.244672	-0.182673	-0.587413
4602	Filament-plant-like protein	HORVU.MOREX.r3.4HG0392120	0.114283	-0.363122	-0.243972	0.0423091	0.2191	-0.216912	-0.330228	-0.270573	-0.402117	0.0430967	-0.349199	-0.503657	-0.0444353	-0.409631	-0.374756	-0.443087	-0.88341	-1.12341	-0.247145	-0.304707	-0.211001	-0.252052	-0.495357	-0.449331
4605	Rho GTPase-activating protein	HORVU.MOREX.r3.2HG0186560	0.0214955	-0.355729	-0.245077	-0.167807	-0.379228	-1.01191	-0.0121117	-0.613121	-0.214007	-0.37549	-0.436495	-0.311103	-0.435171	-0.864237	-0.881495	-0.233692	-0.686439	-1.28959	-0.0749197	0.0396801	-0.371813	-0.258338	-0.292907	-0.257719
4620	Alpha/beta-Hydrolases superfamily protein. putative	HORVU.MOREX.r3.5HG0487000	0.183851	0.0867791	-0.248589	-0.464202	-0.157807	-0.502537	-0.265633	0.168489	-0.267487	-0.284952	-0.133949	-0.665232	-0.242021	-0.775344	-0.742435	-0.489158	-1.33972	-1.62105	-0.259478	-0.112162	-0.575707	-0.589963	-0.373235	-0.895039
4643	Cytosine-specific methyltransferase	HORVU.MOREX.r3.6HG0628050	-0.0976526	-0.134758	-0.25635	-0.752329	-0.293247	-0.0806845	-0.382313	0.0496167	-0.527879	0.750054	-0.46397	0.0922094	0.0135155	-0.223212	0.0873851	-0.429525	-1.71506	-1.69249	-0.548605	-0.518497	-0.520442	-0.81926	-1.55925	-1.34315
4666	GDSL esterase/lipase	HORVU.MOREX.r3.3HG0245320	0.474712	-0.232645	-0.265196	-0.698117	-0.0402229	-0.271636	0.0155159	-0.132283	-0.385306	-0.185258	0.10577	-0.844286	0.0614017	-0.576417	-0.299616	-0.56975	-0.458676	-1.05627	-0.201519	-0.493593	-0.992069	-0.789366	-0.154495	-0.571798
4706	SET-domain containing protein lysine methyltransferase family protein	HORVU.MOREX.r3.2HG0189050	-0.310443	0.104902	-0.276969	-0.237007	0.186549	-0.700018	-0.62861	-0.11257	-0.581025	-0.524127	-0.790004	-0.769361	-0.118976	-0.405792	-0.592915	-0.7633	-1.44839	-1.81257	-0.421987	-0.0450838	-0.367691	-0.578436	0.163844	-0.370531
4751	Kinesin-like protein	HORVU.MOREX.r3.3HG0273540	0.690119	-0.134256	-0.290672	-0.180431	0.0845264	-0.404283	-0.134836	-0.704472	-0.540286	-0.086167	-0.0264034	-0.839631	0.0778437	-0.66415	-0.226203	-0.512038	-0.757221	-1.54581	-0.376167	-0.316249	-0.741044	-0.301955	-0.812843	-1.06163
4777	ATP-dependent Clp protease proteolytic subunit	HORVU.MOREX.r3.5HG0437020	0.18511	0.0477322	-0.298124	0.0281012	-0.120841	-0.391782	-0.377478	-0.489446	-0.945278	0.310809	-0.585081	0.274844	-0.0613021	-0.64836	-0.42505	-0.0440938	-1.03901	-1.73717	-0.0940603	0.597713	0.477262	-0.14438	-0.0916528	-0.113508
4778	Ketol-acid reductoisomerase (NADP(+))	HORVU.MOREX.r3.1HG0090780	-0.243852	-0.180315	-0.298327	-0.388175	-0.222798	-0.203755	-0.178789	-0.188475	-0.645561	0.401886	-0.195032	0.100273	0.0238027	-0.1125	0.0814518	-0.337183	-1.06169	-0.55765	-0.312524	0.0378478	-0.204684	-0.693986	-0.954313	-0.917319
4865	Dihydroflavonol-4-reductase	HORVU.MOREX.r3.7HG0732290	-0.770082	-0.379663	-0.324532	-0.144241	-0.150277	-0.797791	-0.302011	-0.11081	-0.493159	-0.247669	-0.137893	-0.591049	-0.398394	-0.481672	-0.328882	-0.226357	-1.03433	-1.07341	-0.481888	-0.249031	-0.90511	-0.648008	-0.955949	-1.15421
4886	Cytochrome P450 family protein	HORVU.MOREX.r3.1HG0064050	-0.0128059	-0.365864	-0.331696	-0.275028	-0.207744	-0.660148	-0.34867	-0.425825	-0.393613	-0.156033	-0.313381	-0.665088	-0.41791	-0.896555	-0.413078	-0.331649	-0.665697	-1.26648	-0.0543836	-0.132893	-0.181938	-0.77746	-0.914182	-1.09534
4923	Long-Chain Acyl-CoA Synthetase	HORVU.MOREX.r3.5HG0514190	0.130083	-0.00123517	-0.347464	-0.469525	0.315049	-0.158989	0.0922066	0.216361	-0.262065	0.0971378	-0.640572	-0.835766	0.0526666	-0.822459	-0.498294	-0.778579	-1.4306	-1.73635	-0.241244	-0.14479	-0.305492	-0.890691	-1.08911	-1.62559
4959	Heavy metal transport/detoxification superfamily protein	HORVU.MOREX.r3.2HG0126380	0.0386116	-0.136582	-0.360432	-0.160441	-0.354855	-0.653971	-0.025384	0.2286	-0.15717	-0.129251	-0.344566	-0.803847	-0.0823953	-0.81638	-0.555557	-0.323345	-0.791227	-1.15644	-0.0031975	-0.0632198	-0.369894	-0.366354	0.0969352	0.0748049
4963	Phosphoenolpyruvate carboxylase	HORVU.MOREX.r3.3HG0290090	0.0893988	-0.0609712	-0.362648	0.00113803	0.475402	0.00782399	-0.189828	-0.186348	-0.340441	-0.0158436	-0.621644	-0.332678	0.0989856	-0.496055	0.240023	-0.320334	-1.96669	-1.66969	-0.200167	0.317937	-0.1915	-0.374978	-0.103139	-0.10179
4974	MYB family protein	HORVU.MOREX.r3.5HG0494820	-0.28978	-0.0395602	-0.36676	-0.505824	-0.291878	-0.718495	0.324145	-0.12418	-0.212506	-0.190083	-0.22135	-0.500419	-0.498193	-0.704245	-0.572995	-0.301169	-0.272562	-0.47587	-0.0274102	-0.431625	-0.314103	-1.02462	-0.0826002	-0.443184
4975	Xyloglucan endotransglucosylase/hydrolase	HORVU.MOREX.r3.7HG0728750	0.0702925	-0.760471	-0.367295	-0.857598	-1.90737	-1.71765	-0.190271	-0.940869	-0.405971	1.01884	0.0107579	-0.409017	-0.355188	-1.15108	-1.43578	-0.535753	-0.615838	-1.72377	-0.411279	-0.948214	-0.690853	-1.18214	-1.9432	-1.55052
5013	DDT domain-containing protein	HORVU.MOREX.r3.5HG0520960	-0.063333	-0.186863	-0.38025	-0.39207	0.0871836	-0.573336	-0.161901	-0.499004	-0.564116	0.15688	-0.175324	-0.283755	-0.121987	-0.133451	0.0419398	0.0277817	-1.19423	-1.09023	-0.408712	-0.12645	-0.28315	0.0613116	0.0727299	-0.315374
5061	BTB/POZ domain-containing family protein	HORVU.MOREX.r3.5HG0529260	-0.183989	-0.382227	-0.395625	-0.331345	-0.338649	-0.509049	0.00970735	-0.188777	-0.428586	0.696659	0.103069	-0.376543	-0.230143	0.0452587	0.0489725	-0.715459	-1.26932	-0.859883	-0.475133	-0.267693	-0.566469	-0.720579	-0.875244	-1.13259
5066	Alpha/beta-Hydrolases superfamily protein. putative	HORVU.MOREX.r3.5HG0513740	0.147253	0.137878	-0.397512	-0.69243	-0.325325	-0.233689	-0.462699	-0.137896	-1.16902	0.183496	-0.372036	-0.540297	-0.201576	-0.699914	-0.82803	-0.375312	-0.572744	-1.55765	-0.700612	-0.106475	-0.583204	-1.47865	-0.961201	-1.76807
5089	BTB/POZ domain-containing protein	HORVU.MOREX.r3.5HG0531420	-0.108957	-0.395398	-0.405304	-0.11144	-0.173909	-0.383989	-0.387521	-0.659794	-0.785049	0.218094	-0.228729	-0.662451	-0.0377498	-0.565938	-0.777308	-0.542506	-0.511426	-1.0561	-0.109003	-0.01281	-0.06542	-0.540196	-0.583201	-0.949455
5102	Fasciclin-like arabinogalactan protein	HORVU.MOREX.r3.1HG0073420	0.0181936	-0.263268	-0.408789	0.0833046	0.0302574	-0.230667	-0.410279	-0.281883	-0.673404	-0.295735	-0.416659	-0.667976	-0.317182	-0.411795	-0.259895	-0.417301	-0.765298	-1.13605	-0.48386	-0.199575	-0.636116	-0.0965056	-0.538012	-0.422114
5106	Expansin protein	HORVU.MOREX.r3.4HG0415870	-0.228044	-0.677013	-0.409332	-0.577348	-0.63959	-0.550246	-0.340001	-0.514185	-0.903727	0.333187	0.0542966	-0.851472	0.379311	-0.961274	0.057023	-0.451062	-1.88972	-1.90461	-0.0615535	-0.324824	-0.648267	-0.794306	-1.29005	-1.09804
5121	Ribonucleoside-diphosphate reductase	HORVU.MOREX.r3.7HG0656360	-0.511325	-0.545968	-0.414046	-0.450673	-0.799265	-0.809941	0.164117	0.125391	0.152872	1.20698	-0.235751	0.0887619	0.282745	-0.175319	0.391121	-0.00674609	-2.05549	-1.45001	-0.230808	-0.407908	-0.349771	-0.622087	-1.33851	-0.681107
5139	Endoglucanase	HORVU.MOREX.r3.4HG0340370	-0.199621	-0.480468	-0.421156	0.0109135	0.147361	-0.387978	-0.385129	-0.155188	-0.37757	-0.172766	-0.459525	-0.808686	-0.0612838	-0.195815	-0.55744	-0.528624	-0.695985	-1.13832	-0.262182	-0.428382	-0.374047	-0.44714	-0.441107	-0.850732
5164	Vesicle transport protein	HORVU.MOREX.r3.7HG0720720	0.0438976	-0.203158	-0.433783	-0.0616794	-0.680921	-0.813937	-0.223104	-0.254075	-0.636071	-0.288908	-0.490117	-0.939373	0.0480075	-1.02418	-0.998787	-0.587833	-1.35044	-1.80492	-0.0949962	-0.236786	-0.820013	-0.503213	-0.434214	-1.0547
5165	F-box family protein	HORVU.MOREX.r3.1HG0008400	0.444306	-0.169693	-0.433882	-0.00627433	0.259527	-0.477398	-0.42036	-0.103624	-0.596482	-0.296272	-0.407315	-0.610979	0.0410422	-0.912035	0.0371933	-0.60427	-0.781819	-1.6346	0.103946	0.198802	-0.0141484	-0.183195	-0.323138	-0.410766
5200	Protein kinase	HORVU.MOREX.r3.6HG0550810	-0.0536357	-0.592404	-0.445069	-0.154994	-0.400527	-1.00608	-0.0197035	-0.271066	-0.236735	0.101149	-0.37803	-0.251175	-0.240844	-0.446632	-0.480584	-0.439091	-1.05906	-1.29907	0.0127991	0.362763	0.00751654	-0.746151	-0.89417	-0.67089
5233	Pseudo-response regulator	HORVU.MOREX.r3.2HG0107710	0.199624	-0.433893	-0.457698	0.232484	-0.110413	-0.270095	-0.144267	-0.035988	-0.281805	0.0786875	-0.160403	-0.696541	-0.13436	-0.409211	-0.39169	0.029783	-0.456915	-1.01272	-0.107695	-0.210374	-0.280793	-0.141776	-0.338395	-0.668585
5238	Dof zinc finger protein	HORVU.MOREX.r3.2HG0187570	-0.0541345	-0.846411	-0.460086	0.0085534	-0.735932	-1.0052	-0.107814	-0.569909	-0.00671795	0.0949478	-0.0808705	-0.259217	0.175861	-0.61333	-0.830271	-0.635902	-1.25131	-1.22752	0.0599102	0.0928924	0.156083	-0.621706	-0.640368	-0.0103199
5251	DNA mismatch repair protein MutL	HORVU.MOREX.r3.3HG0323490	1.57716	-0.0220019	-0.465145	-0.320435	-0.592041	-0.418745	-0.174994	-0.555422	-0.687409	-0.0932198	-0.0277019	-0.158321	-0.292464	-1.22206	-0.30935	-0.0490633	-0.470397	-0.456098	-0.237964	-0.0420075	-0.651404	-0.349521	-0.0446037	-0.122627
5255	Histone H3	HORVU.MOREX.r3.7HG0658120	0.352784	0.131517	-0.466111	-1.19721	-0.883605	-0.713136	0.538853	0.132748	-0.115838	1.3871	0.0381561	0.152485	0.066983	-1.48649	-0.635237	-0.317499	-1.41429	-2.04015	NA	5.12185	NA	NA	NA	2.01896
5262	Vestitone reductase-related family protein	HORVU.MOREX.r3.7HG0688270	-0.292475	-0.228756	-0.468293	0.0128092	-0.023411	-0.0272005	-0.0723338	0.273229	0.138766	-0.0111284	-0.538321	-0.778657	0.278026	-0.284879	-0.620349	-0.432228	-0.638158	-0.90585	-0.317776	-0.406292	-0.794602	-0.523647	-0.600391	-1.35584
5265	Protein N-methyltransferase	HORVU.MOREX.r3.1HG0093350	-0.0690834	-0.944634	-0.469492	-0.0700898	-0.673376	-0.576646	-0.486277	-0.705706	-0.902496	0.540392	-0.342293	-0.839486	-0.406433	-1.01709	-0.712301	-0.0286221	-0.594863	-1.65694	-0.166079	0.0262093	-0.569288	-0.793141	-0.397724	-0.988766
5289	Kinase superfamily protein	HORVU.MOREX.r3.3HG0244010	0.0248743	-0.887076	-0.481786	-0.294696	-0.18597	-0.765999	-0.591111	-0.410436	-1.03115	-0.256262	-0.509402	-0.836798	-0.132384	-0.677327	-0.77506	-0.90114	-1.0289	-1.06509	-0.266389	-0.358826	-0.383291	-0.364978	-0.201678	-0.853531
5335	Kinetochore protein nuf2. putative	HORVU.MOREX.r3.6HG0558840	0.453854	-0.705816	-0.495719	0.0422711	0.104654	-0.388048	-0.347903	-0.328925	-0.703856	0.0113056	-0.370011	-0.65521	-0.196741	-0.489638	-0.566063	-0.345751	-0.519998	-0.813019	0.04269	-0.0759905	-0.164555	-0.499928	-0.775836	-1.05338
5354	Myosin-binding protein 1	HORVU.MOREX.r3.3HG0292710	0.368525	-0.362376	-0.503322	0.0617544	-0.13187	-0.71571	-0.585697	-0.548838	-0.419288	-0.844241	0.153558	-0.624938	-0.269433	-0.0755726	-0.645427	0.0629193	-0.176171	-1.97245	-0.000826584	-0.106173	-0.102306	-0.0892502	0.21563	-0.567339
5382	Ribulose bisphosphate carboxylase small chain	HORVU.MOREX.r3.2HG0104740	0.0246512	-0.522658	-0.514267	-0.502445	-1.13339	-1.31504	-0.480146	-0.582827	-1.48387	0.760351	0.391934	-0.676824	-0.448439	-1.24682	-1.22357	-0.408692	-1.40333	-1.18678	-0.0264547	-0.644671	-0.811804	-0.960896	-0.480251	-2.26796
5388	DUF1191 superfamily protein	HORVU.MOREX.r3.5HG0464070	-0.0378092	-1.1457	-0.516228	-0.592041	-0.635072	-0.70582	-0.16464	-0.248082	-0.653067	0.338582	-0.94533	-0.643568	-0.184492	-1.21761	-0.76641	-0.507025	-1.59525	-1.76403	-0.575086	-0.423899	-0.786204	-0.23729	-0.521403	-0.558043
5390	Tetratricopeptide repeat (TPR)-like superfamily protein	HORVU.MOREX.r3.4HG0411960	0.411652	-0.382979	-0.517293	-0.651457	-0.503051	-1.06629	-0.659233	-1.1159	-1.37418	0.450005	-0.355893	-0.838393	0.169987	-1.06198	-1.12314	-0.471221	-1.15822	-1.46785	-0.358293	-0.742466	-0.776765	-0.83325	-0.731562	-1.02257
5391	S-adenosyl-L-methionine-dependent methyltransferases superfamily protein	HORVU.MOREX.r3.6HG0541940	0.101714	-0.255112	-0.517818	-0.235462	-0.0534058	-0.501393	-0.248788	-0.28053	-0.531836	0.026556	-0.334217	-0.857881	-0.358058	-0.778729	-0.648515	-0.411668	-0.897511	-1.08999	-0.463786	-0.451963	-0.723285	-0.924686	-0.246321	-0.686291
5422	Leucine-rich repeat protein kinase family protein	HORVU.MOREX.r3.7HG0726700	0.100688	-0.472916	-0.530249	-0.75286	-0.689674	-0.454712	-0.21477	-0.641985	-1.13441	0.963952	-0.523855	-0.37844	-0.0977271	-1.22275	-0.808192	-0.18709	-2.15541	-2.72815	-0.399084	-0.298483	-0.426721	-0.807174	-1.332	-1.38299
5424	BTB/POZ domain-containing protein	HORVU.MOREX.r3.5HG0428840	0.161654	-0.846171	-0.53144	-0.515179	-0.839822	-0.713004	-0.198124	-0.397655	-0.397484	0.29782	-0.706056	-1.13669	-0.115236	-1.51006	-0.765024	-0.354966	-2.40637	-2.32071	-0.197254	-0.119956	-1.14089	-1.0434	-1.42492	-1.2525
5443	Mannan endo-1.4-beta-mannosidase-like protein	HORVU.MOREX.r3.3HG0288420	0.435702	-0.556643	-0.541237	-0.114601	-0.381554	-0.583742	-0.559679	-0.366833	-0.615761	-0.0855753	-0.243677	-0.372705	-0.118165	-0.939054	-0.344365	-0.226962	-0.682076	-1.42166	-0.195634	-0.0658705	-1.22696	-0.965998	-1.10526	-1.04542
5457	External alternative NAD(P)H-ubiquinone oxidoreductase B2. mitochondrial	HORVU.MOREX.r3.7HG0731940	0.270642	-0.368462	-0.545599	-0.395154	-0.105722	-0.396008	-0.456012	-0.510374	-0.569592	0.225017	-0.282305	-0.641365	0.125803	-0.635121	-0.639131	-0.419558	-0.479085	-0.618902	0.01136	-0.214037	-0.364956	-0.480258	-0.68463	-1.15465
5519	S-adenosyl-L-methionine-dependent methyltransferases superfamily protein	HORVU.MOREX.r3.3HG0307120	0.222426	-0.388634	-0.582724	-0.200042	-0.317173	-0.605863	-0.234223	-0.193318	-0.706684	0.212115	-0.550642	-0.928124	-0.325096	-1.11091	-0.521032	-0.26372	-2.13836	-1.43692	-0.38771	-0.697986	-0.629488	-0.593029	-1.10107	-1.41149
5530	Histone H2A	HORVU.MOREX.r3.6HG0558870	0.0848297	-0.0508578	-0.588633	-0.356118	-0.380203	-0.869471	-0.199555	0.328079	-0.306835	1.01549	-0.141141	0.0472805	-0.162659	-0.152668	-0.00613608	-0.00496031	-1.4975	-1.28678	-0.341268	-0.323387	-0.233491	-0.653782	-1.18069	-1.34102
5550	Histone H4	HORVU.MOREX.r3.1HG0073030	0.0361153	-0.238024	-0.595159	-0.500301	-0.81597	-0.87453	-0.559391	-0.0609134	-0.865188	0.924457	-0.0742406	-0.0891973	-0.0217293	-0.497236	-0.226814	-0.566775	-1.15556	-1.4857	0.106883	-0.282613	-0.260072	-0.705611	-0.887762	-1.15875
5556	S-acyltransferase	HORVU.MOREX.r3.3HG0311730	0.226085	-0.560095	-0.599329	-0.0516419	-0.169246	-0.727776	-0.440637	-0.437601	-0.62909	-0.130595	-0.292145	-0.851538	-0.276285	-0.751317	-0.477009	-0.238288	-0.714139	-1.34347	-0.281573	-0.28546	-0.646878	-0.890747	-0.583036	-1.22847
5561	Heparanase	HORVU.MOREX.r3.6HG0625910	-0.617648	-0.76737	-0.601851	-1.23772	-0.642307	-1.50844	-0.240876	0.45225	-0.15954	0.29351	-0.440772	-0.800773	-0.314217	-1.45146	-0.479529	-0.813373	-1.76267	-1.9818	-0.625261	-0.659516	-0.458727	-0.450569	-1.18156	-1.1394
5576	Late embryogenesis abundant (LEA) hydroxyproline-rich glycoprotein family	HORVU.MOREX.r3.4HG0390200	0.201191	-0.219097	-0.61053	0.0877445	-0.393582	-0.521416	0.0346983	-0.611493	-0.356277	-0.16324	-0.215534	-0.565583	0.144699	-0.760359	-0.282118	-0.186045	-0.46057	-0.632005	-0.338073	-0.103531	-1.04216	-0.561592	-0.596497	-0.622491
5642	Telomere binding protein	HORVU.MOREX.r3.6HG0629770	0.140812	-0.406313	-0.640785	-0.0891673	-0.381958	-0.704499	-0.195105	-0.478979	-0.305907	0.0112555	-0.458615	-0.417565	-0.215105	-0.726845	-0.504961	-0.260087	-1.24279	-1.23418	-0.238654	-0.228448	-0.49381	-0.242709	-0.527806	-0.420049
5706	Epimerase family protein	HORVU.MOREX.r3.6HG0634290	-0.361712	-0.306209	-0.671683	0.315374	0.203739	-0.313661	-0.524695	-0.513192	-0.893215	-0.0730018	-0.445864	-0.823935	-0.351148	-0.388131	-0.487435	-0.575222	-1.16825	-1.93687	-0.230772	-0.0207296	-0.417347	-0.378953	-0.469767	-1.6446
5717	Tubulin beta chain	HORVU.MOREX.r3.4HG0415420	0.189723	-0.304795	-0.675986	-0.359106	-0.253454	-0.696864	-0.0677187	-0.0403323	-0.606483	0.0858072	-0.525758	-0.764172	-0.225994	-0.875562	-0.389357	-0.529485	-0.997891	-1.77573	-0.507555	-0.316804	-0.378768	-0.575863	-0.842681	-1.03089
5718	Microtubule-associated protein 70-2	HORVU.MOREX.r3.5HG0419520	-0.0813553	-0.387925	-0.676653	-0.361786	-0.151598	-0.714141	-0.33128	-0.54687	-0.632458	0.00238449	-0.236228	-0.670979	0.0600973	-0.588925	-0.565058	-0.282649	-1.19096	-1.1473	-0.288881	-0.215016	-0.432077	-0.77023	-0.758622	-1.0668
5730	E3 ubiquitin-protein ligase	HORVU.MOREX.r3.4HG0404910	-0.729893	-0.426315	-0.682098	-0.464561	-0.170202	-0.415165	-0.707645	-0.38245	-0.762527	-0.0323284	-0.870541	-1.29205	0.164585	-1.33869	-0.646109	-0.557908	-1.54016	-2.14265	-0.253211	0.151	0.119983	-0.558024	0.155084	-0.214048
5753	Peroxidase	HORVU.MOREX.r3.3HG0256190	-0.178363	-0.598039	-0.696308	-0.696763	-0.948925	-0.895379	-0.278349	-0.274729	-0.673575	0.238083	-0.413904	-0.669775	-0.462806	-1.20075	-0.666586	-0.257543	-1.38931	-1.34658	-0.525821	-0.929293	-0.760636	-0.687891	-1.36416	-1.82869
5769	WEB family protein. chloroplastic	HORVU.MOREX.r3.2HG0197260	0.204478	-0.975086	-0.707091	-0.501387	-0.976264	-0.736565	-0.174495	-0.286373	-0.519326	0.0222139	-0.464555	-0.552855	-0.0767133	-1.07777	-0.734333	-0.361839	-1.6219	-1.6059	0.108359	-0.357532	-0.30425	-0.887049	-0.855556	-1.12961
5792	AP-5 complex subunit zeta-1	HORVU.MOREX.r3.2HG0198140	-0.266477	-0.381849	-0.718927	-0.0409697	-0.0612866	-0.798309	-0.164683	-0.234633	-0.291805	-0.00667742	-0.33067	-0.281686	-0.0292407	-0.594891	-0.305993	-0.0986007	-1.07004	-0.566568	0.354538	0.238139	-0.0789038	-0.425649	-0.642482	-0.605838
5857	LIM domain protein	HORVU.MOREX.r3.5HG0448250	-0.0643563	-0.557643	-0.756142	-0.0706137	-0.805286	-0.944886	-0.309411	-0.355706	-0.305382	-0.210136	-0.247831	-0.524497	0.0231553	-0.531305	-0.739844	-0.407658	-1.291	-1.625	-0.129707	-0.67452	-0.492082	0.00316013	-0.963417	-0.940819
5905	TCP transcription factor	HORVU.MOREX.r3.2HG0152890	0.649872	-0.660579	-0.794107	-0.180256	0.121096	-0.226758	-0.795284	-0.582918	-1.13194	0.225109	-0.620707	-0.940206	-0.0361082	-0.625178	0.0326609	-0.704989	-0.956954	-1.76243	-0.255078	-0.377336	-0.341498	-0.641347	-0.921041	-1.00485
5919	Glycerophosphodiester phosphodiesterase	HORVU.MOREX.r3.6HG0589780	-0.350654	-0.809454	-0.802678	-0.359554	-0.744027	-0.97251	-0.410284	-0.306806	-0.730789	0.0404376	-0.752809	-0.773911	-0.107113	-0.721929	-0.780148	-0.548562	-1.36911	-1.45735	-0.452198	-0.735878	-0.96367	-0.51961	-1.21333	-1.17253
5920	Non-specific serine/threonine protein kinase	HORVU.MOREX.r3.7HG0747230	-0.0244537	-0.583944	-0.802836	-1.14879	-0.384941	-1.21457	-0.236895	-0.416993	-0.814273	-0.286147	-0.905014	-1.5237	-0.76882	-1.48789	-1.02089	-1.14967	-1.3299	-1.79918	-0.601425	-0.72106	-0.940611	-0.18869	-0.76754	-1.64762
5950	Homeobox leucine-zipper protein	HORVU.MOREX.r3.1HG0043710	-0.0288919	-0.767993	-0.830164	-0.32744	-0.494765	-0.450483	-0.42884	-0.614718	-0.503647	-0.153654	-0.515057	-0.572177	0.206181	-0.548526	-0.373065	-0.509788	-1.33691	-1.08164	-0.0888581	-0.354721	-0.39861	-0.461424	-0.526764	-1.15173
5988	Protein kinase family protein	HORVU.MOREX.r3.2HG0168350	0.579742	-0.563455	-0.851154	-0.271589	-0.432165	-0.594808	-0.231801	-0.554693	-0.290494	-0.0575536	-0.69118	-0.381893	-0.437666	-0.999603	-0.739594	-0.311629	-1.05273	-1.25563	0.00294754	-0.339835	-0.580124	-0.549883	-1.28686	-1.35696
6012	Leucine-rich repeat receptor-like protein kinase	HORVU.MOREX.r3.7HG0712740	0.226883	-0.494831	-0.869771	-0.350902	-0.487682	-0.867967	-0.556258	-0.283855	-1.14677	0.29408	-0.656342	-0.560488	-0.152759	-0.996959	-0.680403	-0.350404	-2.07622	-3.3209	-0.523692	-0.584889	-0.711138	-0.937029	-1.27681	-1.40114
6029	Sialyltransferase-like protein 2	HORVU.MOREX.r3.3HG0300810	-0.201275	-0.761686	-0.883013	-0.546395	-0.40227	-1.05535	-0.677592	-0.99682	-0.865432	-0.278772	-0.57663	-0.779374	-0.493537	-1.26734	-0.693242	-0.512701	-1.11526	-1.57984	0.0207543	0.0880114	-0.490941	-0.821222	-0.736039	-0.880197
6035	carbohydrate esterase. putative (DUF303)	HORVU.MOREX.r3.5HG0536720	-0.832775	-0.465727	-0.89337	-0.513008	-0.3096	-0.719599	-0.317225	-0.59468	-0.904232	0.260273	-0.60688	-0.815779	-0.0574487	-0.472012	-0.919932	-0.225696	-2.48171	-2.31061	-0.433321	-0.829691	-0.818054	-0.102235	-0.740707	-1.27634
6050	DUF630 family protein. putative (DUF630 and DUF632)	HORVU.MOREX.r3.5HG0502680	0.294378	-0.845539	-0.908695	-0.441808	-0.68694	-0.775166	-0.142922	-0.519489	-0.561563	0.211015	-0.645216	-0.470753	-0.269849	-0.990095	-0.604441	-0.140723	-1.42825	-1.499	-0.305053	-0.00803049	-0.400802	-0.346991	-0.993919	-0.456636
6147	Kinase-like protein	HORVU.MOREX.r3.3HG0330950	-0.0722415	-0.693836	-0.998775	-0.447637	-1.42912	-1.03616	-0.0418563	-0.647387	-0.9846	0.211897	-0.446077	-0.209983	-0.7432	-1.12294	-1.3701	-0.300851	-0.990267	-2.62974	-0.168705	0.308846	0.654765	-0.629562	-3.82479	-0.880461
6177	Chalcone synthase	HORVU.MOREX.r3.2HG0207200	0.00143266	-0.70357	-1.04483	-0.481348	-0.643746	-0.880921	-0.506266	-0.628987	-0.644838	0.0327655	-0.449502	-0.668918	-0.0567013	-0.594441	-0.325796	-0.31276	-1.39927	-1.64805	-0.185024	-0.203548	-0.341233	-0.804808	-0.359552	-0.696984
6220	methyl-coenzyme M reductase II subunit gamma. putative (DUF3741)	HORVU.MOREX.r3.6HG0595030	0.0624667	-0.62282	-1.11088	-1.6097	-0.741586	-1.89105	0.35565	-0.204896	-0.129065	0.0693077	-0.479371	-0.248345	-0.11229	-0.953608	-0.998735	-0.50609	-1.89337	-1.77436	0.0427453	-0.597705	-1.01509	-0.369741	-0.981112	-0.463531
6227	Major Facilitator Superfamily protein. expressed	HORVU.MOREX.r3.7HG0732570	-0.295403	-0.648974	-1.11647	-0.0601541	-0.216705	-0.772694	-0.669941	-0.818638	-1.36544	-0.548546	-0.981752	-0.995863	-0.265318	-1.0157	-1.09942	-0.600921	-0.873326	-1.21246	-0.265711	-0.409843	-0.536644	-0.568857	-0.938766	-1.39959
6249	Beta-amylase	HORVU.MOREX.r3.7HG0680380	0.432382	-0.406105	-1.15761	-0.837448	-1.17128	-1.56254	-0.459278	-1.15231	-0.761139	0.482937	-0.367672	0.264795	0.0636315	-0.482073	-0.332764	-0.413669	-3.43745	-2.25665	-0.0661883	-0.778883	-0.571741	-0.597732	-1.63858	-1.23168
6252	Non-specific serine/threonine protein kinase	HORVU.MOREX.r3.4HG0394400	0.548332	-0.72552	-1.16374	-0.0695043	0.215761	-0.806437	-0.942925	-1.17792	-1.33681	-0.641629	-0.88319	-1.82529	-0.239749	-1.62122	-0.960362	-1.3623	-2.19204	-1.80848	-0.396002	-1.05417	-0.807766	-1.10305	-2.10055	-1.60198
6261	cotton fiber-like protein (DUF761)	HORVU.MOREX.r3.3HG0225690	0.456985	-0.338984	-1.17789	-0.772016	-0.929431	-1.34739	-0.805195	-0.662671	-1.11824	0.164899	0.0888503	-0.740838	-0.563134	-1.10542	-0.973803	0.155634	-2.1583	-2.36806	-0.880502	-0.916791	-0.799253	-0.102419	-0.698361	-1.23777
6263	UDP-glucose 6-dehydrogenase	HORVU.MOREX.r3.4HG0337820	-0.224408	-0.953101	-1.18097	-0.399992	-1.15199	-1.32512	-0.278478	-0.542949	-0.483971	0.501969	-0.792511	-0.378838	0.117039	-0.82759	-0.710795	-0.383833	-1.83459	-1.7558	-0.187172	-0.368439	-0.423094	-0.624999	-1.20868	-1.23079
6272	Glyoxylate reductase/hydroxypyruvate reductase	HORVU.MOREX.r3.3HG0248640	0.317691	-1.13909	-1.19637	-0.882115	-1.30266	-1.23055	-0.237852	-1.66371	-0.845298	0.739394	-0.868854	-0.343926	-0.172225	-1.14665	-0.716215	-0.563831	-2.32798	-2.58203	0.292076	-0.10073	-0.484524	-0.250476	-1.09633	-1.47808
6328	Acid invertase 1	HORVU.MOREX.r3.7HG0635170	-0.0734992	-1.67723	-1.30238	-0.634109	-2.21582	-3.38881	0.130455	-0.667846	-0.70116	1.11278	-1.04645	-0.558439	-0.139308	-2.85969	-2.27452	-0.814636	-4.20774	-4.4757	-0.563338	-0.880269	-0.44141	-1.08588	-3.39274	-1.90847
6401	SPOC domain / Transcription elongation factor S-II protein	HORVU.MOREX.r3.4HG0390390	-0.529242	-1.33971	-1.4954	-0.523175	-0.826758	-1.59268	-0.200134	-0.705175	-0.68104	-0.278202	-0.658884	-1.42988	-0.0981076	-1.30636	-0.753992	-0.734873	-1.75611	-2.35596	-0.235775	-0.52366	-0.645561	-0.675922	-0.308243	-0.714423
6425	Kinase family protein	HORVU.MOREX.r3.1HG0057820	0.0905202	-0.768489	-1.60284	0.337502	-0.874319	-1.39321	-0.755961	-0.493986	-0.652689	0.429912	-0.664543	-1.41179	-0.371441	-1.75318	-1.75458	-0.464434	-2.3939	-3.14119	0.103026	-0.367507	-0.754807	-1.28768	-1.04198	-0.901508
6452	FBD-associated F-box protein	HORVU.MOREX.r3.7HG0725660	-0.0138859	-1.56812	-1.75134	-0.771129	-1.51891	-1.77422	0.0377312	-0.89058	-0.557492	0.408193	-0.550182	-1.24773	-0.203074	-1.75247	-0.897261	-0.373375	-1.54975	-3.64648	-0.38469	-0.758722	-1.4619	-0.964381	-1.86532	-1.70568
5418	Polyribonucleotide nucleotidyltransferase	HORVU.MOREX.r3.5HG0533070	-0.427337	-0.395749	-0.527706	-0.0946004	0.36845	-0.0113731	0.0133329	0.328989	0.467298	-0.496162	-0.299895	-1.48038	0.206329	-0.407663	-0.872744	-0.550661	-0.158178	-1.07407	-0.106348	-0.357304	-0.631807	-0.270095	-0.208128	-1.3284
5997	ATP-dependent zinc metalloprotease FtsH 1	HORVU.MOREX.r3.1HG0092730	-0.186371	-0.590962	-0.85691	0.0192167	0.151355	-0.361488	-0.380232	-0.756961	-0.817461	-0.0973291	-0.876848	-1.11228	-0.174033	-0.902461	-0.710262	-0.389563	-0.875876	-1.63174	-0.336327	-0.312761	-0.564307	-0.31313	-0.464002	-1.0349
6257	Sister chromatid cohesion 1 protein 1	HORVU.MOREX.r3.1HG0092050	-0.124495	-0.770335	-1.17442	0.10897	-0.0401046	-0.375124	0.289598	-0.282866	-0.242155	0.204454	-0.712855	-1.08025	0.206002	-0.328685	-0.268224	-0.0369045	-1.29041	-1.58317	-0.347209	-0.510875	-0.752385	-0.890032	-2.19275	-1.46163
6287	Dof zinc finger protein	HORVU.MOREX.r3.2HG0111280	0.216731	-0.567814	-1.22881	-0.229521	-0.174093	-0.123	-0.217773	-0.437645	-0.824808	-0.282635	-0.742875	-0.528181	0.213308	-0.225598	-0.232735	-0.293351	-0.730152	-1.03848	0.229151	-0.326236	-0.379831	-0.155419	-0.451334	-0.618264
2866	Required to maintain repression 2	HORVU.MOREX.r3.2HG0184760	0.563806	0.288763	0.288434	-0.188008	0.252141	0.115797	-0.310244	0.017877	-0.251325	-0.312231	-0.269448	-0.553485	-0.37396	-0.644533	-0.465634	-0.326057	-0.386699	-0.750561	-0.284357	-0.105047	-0.0255414	-0.359204	-0.456739	-1.27008
3089	Expansin protein	HORVU.MOREX.r3.1HG0056630	-0.178785	0.400408	0.208798	-0.290022	0.315621	-0.160956	-0.444578	-0.0497884	-0.612917	-0.196616	-0.0802059	-0.288168	-0.293666	-0.341088	-0.268067	-0.316759	-0.994125	-1.02665	-0.482781	-0.0766344	-0.612305	-0.72347	-0.297793	-1.04311
5291	Glycosyltransferase-like KOBITO 1	HORVU.MOREX.r3.1HG0000140	-0.256833	0.016579	-0.483454	0.330388	0.202541	0.0517192	-0.237394	-0.118777	-0.571328	-0.31902	-0.225278	-0.575518	-0.112446	-0.205629	-0.151204	-0.383783	-0.786129	-1.06413	0.0413469	0.492296	0.116603	-0.419275	-0.667447	-1.29502
5464	Target of Myb protein 1	HORVU.MOREX.r3.3HG0222870	-0.00984858	-0.48794	-0.551387	0.0664347	0.245192	0.437533	0.254292	0.429255	0.105211	0.304683	0.829684	0.263059	-0.223957	-1.2874	-0.297978	-0.490853	-0.307246	-0.423199	0.0665583	-0.731523	-0.758117	-0.409181	-0.478241	-0.281267
6018	Exocyst complex component. putative	HORVU.MOREX.r3.3HG0304280	-0.154341	-0.983082	-0.874442	-0.509876	0.0910076	-0.256413	-0.265172	-0.227442	-0.344198	0.0164029	0.155559	-1.01629	-0.0298463	-0.863039	-0.296179	-0.156077	-0.538863	-0.250483	-0.218016	-0.289626	-0.602022	-0.51218	0.169172	-0.522794
6362	myosin heavy chain. embryonic smooth protein	HORVU.MOREX.r3.7HG0746010	-0.602783	-0.516893	-1.37482	0.35362	2.11389	1.13309	4.56926	NA	NA	4.37814	3.98973	NA	-0.97463	-0.71799	-1.3787	0.867273	0.288218	0.296155	NA	NA	1.57221	NA	NA	NA
1086	Cysteine proteinase inhibitor	HORVU.MOREX.r3.2HG0214960	1.6295	-0.365626	1.26705	0.629273	-1.79294	-2.40862	-0.311474	-0.939965	-1.91089	2.51523	0.8764	2.04416	0.900788	-0.6215	-0.377417	-0.131403	0.865339	0.0130575	-0.895887	-0.457224	-2.25816	-2.2642	-2.94041	-4.74424
1248	Dolichyl-diphosphooligosaccharide--protein glycosyltransferase subunit DAD1	HORVU.MOREX.r3.7HG0736140	-0.958853	0.75804	1.10971	0.222056	0.155574	-0.543714	-0.30386	0.613335	-0.127172	0.049288	-0.366477	-0.0864271	-0.207656	0.172361	0.552946	-0.290649	-0.257181	-1.12654	-0.500771	-0.427718	-0.256682	-0.620557	-0.780823	-1.64825
1789	Transposon protein. putative. CACTA. En/Spm sub-class	HORVU.MOREX.r3.4HG0387110	0.219282	0.301325	0.727617	-0.038674	0.282844	-0.017291	0.9456	-0.0800772	0.970527	1.18101	-0.454073	0.546044	NA	NA	NA	-7.08524	-7.08524	-0.0792782	NA	7.47346	NA	NA	NA	NA
1791	Histone H4	HORVU.MOREX.r3.6HG0548670	0.711541	0.775594	0.727527	-0.916697	-0.915431	-1.01179	-0.0800512	0.237403	-0.20745	0.736318	-0.248465	-0.223936	-0.0210936	0.268926	0.176465	-0.149702	-1.38398	-1.66186	-0.371014	-0.373576	-0.338005	-0.970401	-1.39742	-1.38762
2014	Lipoxygenase	HORVU.MOREX.r3.5HG0509200	0.27928	0.450624	0.606729	-0.62516	0.392383	0.378854	-0.390492	0.114166	-0.502403	0.151547	-0.661356	0.117086	0.892251	0.79209	1.39203	-0.988049	-1.99587	-1.62709	-0.370105	0.21648	0.407389	-0.606148	-0.343716	-0.0848686
2131	Histone H2B	HORVU.MOREX.r3.1HG0091770	0.315662	0.659591	0.558478	-1.61166	-1.35651	-0.177806	0.271117	0.429425	-0.114518	0.206163	-0.622704	-0.372511	-0.221506	-0.859806	-0.219749	-0.569814	-1.57034	-1.7461	-0.409706	-0.487926	-0.194746	-0.752197	-0.594221	-1.25628
2139	GDSL esterase/lipase	HORVU.MOREX.r3.5HG0532930	0.243313	0.546439	0.555132	-0.712886	0.211569	0.1909	-0.361635	0.185927	-0.625886	0.229694	-1.31531	-0.334849	0.146595	-0.207839	0.039417	-0.319508	-1.62421	-1.41891	-0.501118	-0.423797	-0.418241	-0.92923	-0.931493	-1.58277
2188	Nuclear factor Y subunit C	HORVU.MOREX.r3.7HG0737720	0.710112	0.397987	0.535507	-0.282347	-0.208255	-0.380635	-0.00735224	-0.610463	-0.20035	0.349827	-1.7881	-0.602722	1.22489	1.14278	3.35726	-4.99524	-4.99524	-4.99524	-0.0295529	0.103256	0.0905852	0.04338	-1.372	-0.419074
2382	Short-chain dehydrogenase/reductase	HORVU.MOREX.r3.5HG0524120	0.125862	0.354958	0.458049	0.499396	-0.0213776	0.082464	-0.24201	0.133415	0.107167	0.328815	0.109819	-0.295524	0.248923	0.492044	0.316447	-0.0594164	-0.210052	-0.59437	-0.224128	0.0717267	0.11128	-0.798745	-0.215284	-1.28757
2412	Tubulin beta chain	HORVU.MOREX.r3.4HG0333380	1.46872	-0.299734	0.446742	-0.408703	-0.982992	-1.26066	-0.440569	-0.502971	-0.778875	0.578655	-1.52022	-0.449637	0.868942	0.0478566	0.223856	-1.53404	-2.48884	-2.73858	-0.445335	0.697919	0.390334	-2.27993	-2.67454	-2.63884
2419	Proliferating cell nuclear antigen	HORVU.MOREX.r3.6HG0627010	-0.436483	0.152973	0.444315	-0.828895	-0.746015	-0.731964	-0.077195	0.0949573	-0.551231	0.881655	0.169721	0.157268	0.109235	0.288339	0.386739	-0.349757	-1.44551	-2.25703	-0.552388	-0.332298	-0.30471	-1.6147	-1.94867	-1.59374
2437	CTC-interacting domain 10	HORVU.MOREX.r3.5HG0466240	2.5499	0.856146	0.438799	-0.0276253	0.0156924	-0.243096	0.714418	0.300769	-0.157801	-0.271552	0.159063	-0.135879	0.0541315	0.278085	0.533266	-0.0741827	0.0599688	-0.480455	0.481135	0.0731421	-0.331925	-0.530782	0.18984	-0.606706
2473	High mobility group family	HORVU.MOREX.r3.7HG0708120	0.0701624	0.477159	0.428581	-0.486776	-0.767032	-1.12888	-0.186878	0.91723	-0.164825	0.757259	-0.362218	-0.46122	-0.129517	0.0206743	0.326417	0.109984	-1.69645	-2.07811	0.0520931	0.00321173	-0.0790859	-0.841629	-1.03826	-1.65503
2513	Gag polyprotein	HORVU.MOREX.r3.5HG0526190	-0.0653229	-0.330597	0.412869	0.242572	-0.115844	-0.446159	-0.455223	-0.014533	-0.512379	-0.0146732	0.179743	-1.11614	-0.287786	0.322932	-0.0220445	-0.26391	-1.47683	-1.35195	0.0906852	0.0683244	0.36168	-0.216553	0.156536	0.257058
2565	RING/U-box superfamily protein	HORVU.MOREX.r3.2HG0116930	1.09365	0.256499	0.399134	-0.402305	-0.866231	-1.16432	-1.06962	-0.785645	-1.97118	0.641814	-0.0793615	-1.09769	0.240871	-0.462716	-0.0413458	-1.1892	-2.39766	-2.61088	-0.601587	-0.576118	-0.086726	-2.09336	-2.31569	-2.91987
2582	Bifunctional inhibitor/lipid-transfer protein/seed storage 2S albumin-like protein	HORVU.MOREX.r3.4HG0410510	0.418703	0.448067	0.392137	-0.663588	-0.293681	-0.527487	-0.00977593	0.407855	-0.344355	-0.218275	-0.595143	-0.649912	0.0036764	-0.283752	-0.29459	0.0218246	-1.29289	-1.50754	-0.45927	-0.630744	-0.615046	-0.552057	-0.826014	-1.6585
2583	RNA polymerase-associated protein RapA	HORVU.MOREX.r3.2HG0217640	2.29665	1.02203	0.391906	-0.261107	0.341137	0.032832	0.0104814	0.0626835	-0.56514	0.239718	0.164853	0.120693	0.0608595	0.22285	0.265103	-0.0446258	0.0573812	-0.70178	-0.154805	-0.548532	0.198072	-0.906757	-0.0987425	-0.452668
2602	WCRKC thioredoxin 1	HORVU.MOREX.r3.4HG0413880	0.213858	0.203608	0.382678	-0.969982	-1.15596	-1.27131	-1.51935	-0.141878	-2.75976	-0.454016	-0.747989	-0.871306	0.888062	0.760438	0.209532	-2.30203	-5.85802	-4.04832	0.472907	1.44372	-0.0402597	0.993658	-3.02708	-0.490585
2626	Zinc-finger domain of monoamine-oxidase A repressor R1	HORVU.MOREX.r3.7HG0668410	-0.159804	0.239179	0.372484	-1.18963	-0.538054	-0.671397	0.184759	0.639805	-0.326449	1.22879	0.604658	0.997131	0.590058	1.11536	1.37403	-0.537864	-2.19977	-1.59639	-0.35507	-0.296087	-0.308273	-0.801595	-1.34729	-1.31394
2651	Proline-rich protein	HORVU.MOREX.r3.6HG0555930	0.139109	-0.994107	0.363073	-1.46553	-3.8366	-1.50382	-0.239605	-1.37289	-1.81871	4.58857	-0.699554	-1.89932	2.53811	0.729452	-0.225958	-4.25451	-6.59795	-6.11733	0.0613645	-0.457487	-0.666784	-2.87082	-3.0166	-3.37785
2674	Fasciclin-like arabinogalactan protein	HORVU.MOREX.r3.4HG0410750	0.76107	0.222096	0.354214	-0.412907	-0.999615	-0.214575	-0.359447	-0.348584	-1.14917	0.263773	-0.179689	-0.122394	0.36364	-0.0863532	0.447329	-0.778308	-1.36491	-0.905437	-0.378076	-0.487412	-0.627195	-0.780341	-0.93158	-1.50353
2687	Universal stress protein	HORVU.MOREX.r3.2HG0113390	0.167902	0.29268	0.349677	-1.07506	-0.197915	-0.560747	-0.63116	-0.0821805	-0.0750342	-0.410142	-0.454157	-0.175772	-0.258452	0.253411	-0.244081	-0.3431	-1.57011	-1.89177	-0.171108	-0.00827552	0.0423506	0.0803298	0.186286	-0.394191
2696	Histone H3	HORVU.MOREX.r3.7HG0654580	0.733175	0.336207	0.346465	-0.820668	-0.939976	-1.31517	-0.163044	0.658877	-0.230569	0.962824	0.105973	-0.18642	0.0463829	-0.137977	0.111976	-0.357354	-1.47643	-1.45551	-0.378409	-0.307045	-0.241493	-0.888182	-1.2923	-1.21422
2718	Defensin	HORVU.MOREX.r3.1HG0002530	0.412018	0.406617	0.340106	-0.249857	-0.107306	-0.219191	-0.24747	0.404289	-0.0669441	-0.0307774	0.308446	-0.14713	0.24629	-0.299231	2.07858	-0.309455	-1.34401	-2.23226	-0.198489	-0.021745	-0.291507	-0.829555	-0.711915	-0.926742
2729	TSA: Wollemia nobilis Ref_Wollemi_Transcript_14910_3291 transcribed RNA sequence	HORVU.MOREX.r3.1HG0086010	0.164979	-0.0444678	0.337346	-0.26845	-0.195571	-0.138007	-0.0574378	0.0983291	-0.427067	0.206695	-0.206039	-0.0613761	0.267979	-0.093579	-0.077966	-0.424346	-0.415755	-1.02814	-0.233126	-0.16983	-0.262312	-0.71606	-0.328463	-0.124429
2881	Histone H3	HORVU.MOREX.r3.7HG0654480	0.88196	0.225779	0.283951	-0.899577	-0.916537	-0.882857	0.0245364	0.21373	-0.431887	0.610498	0.0731927	0.069999	-0.156127	-0.0550985	0.036682	0.00133853	-1.25437	-1.79249	-0.187	-0.219723	-0.384333	-0.884037	-1.30679	-1.58118
2896	Mitochondrial transcription termination factor family protein	HORVU.MOREX.r3.7HG0641050	0.604038	0.290341	0.278933	-0.368094	-0.787854	-0.900697	-0.39247	0.361204	-0.31978	1.28774	0.569825	0.331969	-0.0698225	0.0529568	0.319196	-0.177863	-1.38798	-2.33565	-0.193433	0.172116	0.00831918	-1.07431	-0.988535	-1.60623
2920	Histone H2A	HORVU.MOREX.r3.2HG0138300	-0.0692923	0.292433	0.273898	-0.494172	-0.510644	-0.495136	0.0507661	0.185794	-0.144244	0.612752	0.24003	0.370559	0.0237472	0.277086	0.298514	-0.0132687	-0.544331	-0.274966	-0.115436	-0.157403	0.0326522	-0.48333	-1.041	-0.983648
2973	Histone H4	HORVU.MOREX.r3.2HG0197710	0.489635	0.330957	0.251921	-0.703314	-0.888046	-1.16998	-0.177576	0.367111	-0.533605	0.599597	0.0854678	0.0991281	-0.122221	0.424206	0.320589	-0.412405	-1.25504	-1.38099	-0.0879247	-0.249065	-0.358963	-0.632911	-0.814152	-1.00645
3011	Cytokinin oxidase/dehydrogenase	HORVU.MOREX.r3.3HG0244590	0.902323	-0.103723	0.23954	-0.31848	-0.455653	-0.698873	-0.10285	-0.550441	-0.739912	0.194378	-0.391925	-1.78065	-0.0110785	-1.09053	-1.05858	-0.348842	-0.289393	-1.34165	-0.219342	-0.402914	-0.244688	-1.33383	-1.85456	-1.81261
3047	Histone H2A	HORVU.MOREX.r3.6HG0543750	0.387812	0.030398	0.224194	-0.707193	-0.966088	-1.20486	0.0928442	0.175687	-0.20708	0.634645	-0.304569	-0.108159	-0.063183	-0.335554	0.00195291	-0.0406116	-1.45721	-1.34171	0.125602	-0.334597	-0.064885	-0.855556	-1.45039	-1.02506
3050	Histone H3	HORVU.MOREX.r3.7HG0654410	0.170309	0.468597	0.223439	-1.04417	-0.727593	-1.13494	-0.698803	-0.366023	-2.55519	1.36256	0.780107	0.154099	0.0397922	0.218034	-0.00379646	0.206175	-0.627405	-0.520709	-0.12373	-0.591591	-0.158266	-0.98232	-0.785951	-1.17789
3054	Ferredoxin-like protein	HORVU.MOREX.r3.7HG0701900	0.134004	0.243316	0.222161	-0.767837	-0.835289	-0.830366	-0.601766	-0.298993	-0.684829	0.370761	-0.587608	-0.495235	0.0177176	0.304147	-0.303646	-1.42966	-1.03518	-2.43439	-0.538701	-0.174816	-0.512145	-0.825469	-1.19928	-1.55623
3088	Histone H3	HORVU.MOREX.r3.7HG0654510	-0.200847	0.420607	0.209137	-1.1202	-1.23556	-1.11063	-0.279526	0.292154	-0.642106	1.01725	-0.388068	0.0809997	-0.0115978	0.443135	0.398789	-0.0652606	-2.58876	-1.56447	-0.376309	-0.241194	-0.325443	-1.0288	-1.38503	-1.73373
3181	Gamma-tubulin complex component	HORVU.MOREX.r3.5HG0434250	0.890651	0.105904	0.178727	0.166483	0.776195	0.219095	-0.0973118	-0.256774	-0.142532	0.412548	0.0126266	0.758632	1.51678	NA	5.61362	-3.02656	-3.02656	-3.02656	0.338325	0.168827	-0.0903173	0.184729	-0.169668	0.00583335
3237	Sodium-dependent phosphate transporter 1-B	HORVU.MOREX.r3.7HG0642020	-0.256352	0.156067	0.159428	-0.256179	-0.667401	-1.09533	-0.327669	0.0907271	-1.29191	0.427424	-0.619242	-0.583808	0.0298378	-0.302649	-0.571942	-0.923956	-1.17578	-1.38117	-0.850825	0.149483	-0.677367	-1.12096	-0.193601	-0.927123
3295	Expansin-like protein	HORVU.MOREX.r3.4HG0409760	1.57128	-0.316013	0.138858	-1.62753	-3.2187	-2.64652	-0.994522	-2.75612	-2.58672	3.33558	-1.27259	-0.810624	2.03696	1.65411	1.0449	-3.27172	-6.91362	-4.841	0.359053	-0.03121	-0.707619	-2.73992	-3.80665	-4.00511
3319	Lipid transfer protein	HORVU.MOREX.r3.2HG0123490	0.444704	0.0612429	0.128809	-0.62665	-0.976501	-0.586084	-0.516667	-0.121588	-0.913126	0.39668	-0.26148	-0.0678804	0.293285	0.123154	-0.0916433	-0.701548	-1.0719	-1.10027	-0.39985	-0.355553	-0.213983	-1.08586	-1.21109	-1.51669
3331	Major facilitator superfamily domain-containing protein	HORVU.MOREX.r3.1HG0050780	0.231138	-0.056277	0.125397	-0.280153	-0.411934	-0.205225	0.0527256	-0.422809	-0.581985	0.245966	-0.524159	0.0722095	-0.252275	-0.107977	0.388564	-0.409436	-0.869113	-1.05399	-0.354472	-0.410797	-0.449549	-1.2382	-1.44066	-1.24857
3341	Proline-rich protein	HORVU.MOREX.r3.2HG0105390	-0.223786	-0.320101	0.120119	-0.559082	-1.09751	-1.41758	-0.485737	-0.619929	-0.507368	0.369397	-1.43537	-1.00282	0.811007	0.0839768	-0.554317	-0.854275	-2.9379	-2.52675	-0.0360586	0.395682	-0.949357	-2.22324	-2.91452	-3.37844
3366	30S ribosomal protein S21	HORVU.MOREX.r3.7HG0703740	0.437916	-0.372603	0.113264	-0.39598	0.0336992	-0.572032	0.254718	-0.140122	0.00356256	0.259512	-0.391875	0.31788	0.0982997	0.102671	0.554144	0.0538293	-0.275063	-0.923383	-0.49574	-0.824535	-0.942613	-0.246532	-0.542228	-1.54382
3367	Sulfurtransferase	HORVU.MOREX.r3.5HG0430870	-0.168221	0.376052	0.11317	0.21983	-0.173526	-0.122588	-0.341579	0.206608	-0.320948	-0.518146	-0.712143	-0.322685	-0.23443	-0.049036	0.0379271	0.126194	-1.11918	-1.22932	-0.35836	0.356261	-0.0798276	-0.0802798	-0.148071	-0.397078
3427	Rhodanese-like domain-containing protein 4. chloroplastic	HORVU.MOREX.r3.3HG0310880	-0.0313848	-0.11293	0.0956388	-0.262786	-0.694118	-0.560062	-0.305458	-0.163057	-0.660149	0.356763	-0.712693	-0.484259	-0.245262	-0.484046	-0.429914	-0.39861	-0.928125	-1.40594	-0.561196	-0.0109114	-0.259113	-0.654129	-0.733554	-1.04438
3431	Cell wall protein	HORVU.MOREX.r3.6HG0616460	1.24297	0.474539	0.0938201	-1.51633	-1.27671	-1.42719	-0.999057	-0.576936	-1.49552	0.570487	-1.47937	-1.55052	1.03946	0.712049	-0.511363	-1.55889	-3.355	-4.79983	-0.436915	-0.475326	-0.386483	-1.28564	-0.937912	-2.54144
3433	Homeobox protein. putative	HORVU.MOREX.r3.4HG0403590	0.482998	-0.998214	0.0936725	-0.592679	-0.879662	-1.04561	-0.867996	-0.924405	-1.72632	0.553272	0.229559	-0.951206	0.222078	-1.03502	-0.36886	-1.40399	-2.39624	-2.27057	-0.841227	-0.286326	-0.279445	-1.91081	-2.13729	-2.55601
3452	Transmembrane protein. putative	HORVU.MOREX.r3.5HG0522420	1.90983	0.496408	0.0848345	0.0590133	-0.100727	-0.181624	-0.00414846	0.0178417	-0.251546	-0.311448	-0.202533	-0.389843	-0.474688	-0.227543	-0.235841	-0.341537	0.228989	-0.583814	-0.114259	0.409975	0.0712894	-0.154877	0.327687	0.0350201
3456	S-adenosyl-L-methionine-dependent methyltransferase	HORVU.MOREX.r3.1HG0053660	0.268632	0.130978	0.0843946	-0.273951	0.0266337	-0.384532	-0.148329	0.11919	-0.807831	-0.0223703	-0.219004	-0.125849	0.149847	-0.133809	-0.145443	-0.306898	-0.292014	-1.17153	-0.382269	-0.380683	-0.349837	-0.843564	-0.391806	-1.03603
3462	Embryo yellow protein	HORVU.MOREX.r3.7HG0736930	-0.0732226	0.225933	0.0821713	-0.0380693	0.138867	-0.211345	-0.172578	-0.229607	-0.509725	0.00252709	-0.156004	-0.0549664	0.101784	0.0347078	0.316702	-0.680326	-0.653641	-1.01806	-0.220007	-0.0777174	-0.109821	-0.55398	-0.416976	-0.423571
3492	TRIO and F-actin-binding protein	HORVU.MOREX.r3.2HG0185600	0.333666	-0.394613	0.0757083	-0.84911	-0.789216	-0.564422	-0.624968	-0.862074	-1.14132	0.458455	-1.07903	-0.751859	0.169936	-0.0699229	-0.788319	-0.0436321	-1.77356	-2.30742	-0.716026	-0.151072	-0.11595	-1.06306	-0.469872	-0.903497
3496	Histone H1	HORVU.MOREX.r3.2HG0186680	0.309345	0.165711	0.0755143	-0.688495	-1.2989	-0.82334	-0.151495	0.0183818	-0.342625	0.77292	-0.382943	0.31863	0.0583118	-0.323156	0.00345978	0.232259	-1.50033	-0.935385	0.1185	-0.292022	-0.332667	-1.11756	-1.5622	-1.33322
3506	Beta-glucosidase	HORVU.MOREX.r3.4HG0336270	-0.116867	-0.408102	0.0709564	-0.907811	-0.538678	-0.670771	-0.518638	-0.276308	-0.746933	0.138046	-0.852089	-1.09481	0.241174	-0.76041	-0.682542	-0.247911	-1.46113	-2.18857	-0.481184	-0.539013	-0.244004	-0.969842	-1.00681	-1.54806
3529	Photosystem II reaction center Psb28 protein	HORVU.MOREX.r3.5HG0530280	0.323858	0.0924792	0.0611057	-0.141101	-0.198387	-0.751338	-0.236948	0.203581	-0.0251203	-0.245968	-0.57972	-1.12051	0.140232	-0.238958	-0.444372	-0.634296	-0.684754	-1.57494	-0.50764	-0.17659	-0.257571	-0.522633	-0.304512	-1.18971
3546	Small nuclear ribonucleoprotein-associated protein	HORVU.MOREX.r3.2HG0149820	0.149197	0.142318	0.0552209	-0.164821	-0.426447	-0.256077	0.103458	0.00117041	0.144842	0.569029	0.343455	0.587342	-0.035846	0.0856982	0.461644	-0.0710491	-0.1887	-0.0110632	0.00791784	-0.0694524	0.284969	-0.327069	-1.16762	-0.10472
3547	Proline-rich protein. putative. expressed	HORVU.MOREX.r3.2HG0105550	-0.438592	0.143373	0.055085	-0.809136	0.0913372	-0.529474	-0.410986	-0.234834	-1.14955	0.634292	-0.720356	-0.969102	0.388644	-0.157248	1.09163	-0.99938	-2.58578	-2.73852	-0.391035	0.217135	-0.253086	-0.687329	-0.787999	-1.3362
3550	Cysteine-rich repeat secretory protein	HORVU.MOREX.r3.4HG0411870	-0.238857	0.26886	0.0530953	-0.172884	0.021108	-0.391071	-0.292395	0.114378	-0.382761	-0.0153295	-0.242087	-0.346765	-0.221214	-0.0682765	-0.0991417	-0.059903	-0.780349	-1.09031	-0.229629	0.265652	-0.0584704	-0.149616	0.0539807	-0.505677
3562	U-box domain-containing protein 4	HORVU.MOREX.r3.2HG0135240	-0.120661	0.0771772	0.050756	-0.960995	0.0129283	-0.645423	-0.735004	-0.412728	-0.751273	-0.0340359	-0.757048	-0.821559	0.0116688	-0.654752	-0.253158	-0.332307	-0.416212	-1.51413	-0.524357	-0.414936	-0.437388	-0.605165	-1.17288	-1.51655
3605	Histone H3	HORVU.MOREX.r3.2HG0182800	-0.0912792	0.133424	0.0366458	-1.0499	-0.917211	-0.935501	-0.255885	0.289895	-0.341618	0.989908	-0.439793	-0.00695108	0.0426508	-0.183207	0.10322	0.0018426	-1.4177	-1.69306	-0.302499	-0.190197	-0.182514	-0.947902	-1.12931	-1.37099
3611	Short-chain dehydrogenase/reductase	HORVU.MOREX.r3.2HG0115610	0.138254	0.196683	0.034313	-0.195509	-0.358074	-0.306114	0.0129046	0.493785	-0.0538566	0.00186119	-0.454787	-0.549986	0.0552821	-0.572882	-0.766395	-0.0652468	-0.36351	-1.26132	-0.158289	0.530112	0.197672	-0.277453	0.68687	0.105687
3619	Transcription factor	HORVU.MOREX.r3.5HG0423980	0.0484352	-0.223891	0.0317162	-0.468271	0.215551	-0.489548	-0.145746	-0.85149	-0.866332	0.557314	0.232044	0.00193433	0.379115	0.272632	0.817105	-0.71563	-0.387099	-1.09028	0.11537	0.344231	0.393946	-0.637337	-0.175532	-0.00729089
3629	Histone H3	HORVU.MOREX.r3.4HG0401720	0.492697	0.140267	0.0288996	-0.779599	-0.796154	-1.1242	-0.11922	0.227402	-0.468596	1.15272	-0.0617214	0.0262112	-0.0370089	-0.096696	0.232028	-0.304951	-1.82335	-1.56443	-0.161258	-0.059393	-0.221488	-0.874762	-1.1917	-1.29324
3644	Glyceraldehyde-3-phosphate dehydrogenase	HORVU.MOREX.r3.4HG0410550	-0.00414835	0.119194	0.0239481	-0.0474126	-0.114305	-0.355717	-0.296245	-0.0795309	-0.481215	-0.112145	-0.673211	-0.494212	-0.00956349	-0.438779	-0.681147	-0.434873	-0.529471	-1.11241	-0.27508	-0.233026	-0.429522	-0.416602	-0.489699	-1.40958
3666	Histone H3	HORVU.MOREX.r3.7HG0650980	0.0184038	-0.0788276	0.0178621	-0.872762	-1.15106	-1.35178	-0.395604	-0.0285314	-0.534859	0.962529	-0.484646	-0.439805	0.00699952	-0.182527	-0.0465363	-0.52909	-1.85449	-1.53472	-0.258335	-0.0479328	-0.367826	-1.08253	-1.64749	-1.46857
3672	Histone H3	HORVU.MOREX.r3.1HG0020900	0.0347151	-0.0943998	0.0150526	-0.559676	-0.704921	-1.11019	-0.326924	0.174018	-0.53326	0.529326	0.0411787	-0.356705	-0.0890983	-0.257213	-0.143376	-0.24413	-1.27765	-1.37956	-0.207886	-0.247972	-0.328318	-1.0663	-1.19055	-1.19411
3689	Histone H4	HORVU.MOREX.r3.6HG0604620	0.0663689	0.326922	0.0101565	-0.875027	-0.938551	-1.08908	-0.114845	0.138358	-0.649277	0.624353	-0.187487	-0.376117	0.183998	0.0263471	0.133441	-0.306915	-1.30753	-1.52208	-0.148971	-0.287156	-0.292674	-0.977099	-1.1114	-1.53212
3702	Histone H4	HORVU.MOREX.r3.1HG0018390	0.411434	0.686097	0.00657706	-0.759898	-1.0269	-0.785022	0.0453043	0.445975	-0.207353	0.543363	-0.357036	-0.429546	-0.119438	-0.363004	0.0651097	0.0226453	-1.16783	-1.64549	-0.237526	-0.0295921	-0.0636654	-1.02123	-1.20404	-1.27939
3704	Histone H2B	HORVU.MOREX.r3.3HG0252240	-0.0788992	0.135962	0.00530113	-0.666928	-0.680083	-0.700952	-0.161753	0.251735	-0.432355	0.780949	0.102331	-0.114199	0.0687809	0.0409061	0.316568	-0.347084	-1.1931	-1.31357	-0.100533	-0.328412	-0.264297	-1.0407	-1.11315	-1.39285
3749	Aspartate aminotransferase	HORVU.MOREX.r3.2HG0139710	1.72565	NA	NA	-2.33484	-2.33484	-2.33484	0.686538	-0.315604	-0.75366	1.3703	0.996786	0.521844	-0.338443	-1.24259	-1.75984	0.17807	0.145196	-0.550802	0.0611393	0.00205794	-0.190662	0.00785419	-0.400686	-0.102693
3786	Histone H2B	HORVU.MOREX.r3.7HG0739400	0.497471	0.324387	-0.00466339	-0.883589	-0.524163	-0.560968	0.212622	0.0895576	-0.464415	0.533956	0.226667	0.066483	0.0675339	-0.0554835	0.0627863	0.297553	-1.1391	-0.914358	-0.41626	-0.32273	-0.291271	-0.5127	-1.82553	-1.0077
3788	DNA helicase	HORVU.MOREX.r3.3HG0264800	0.02082	0.257033	-0.00482085	-0.591869	-0.734981	-0.249297	0.0529281	0.772153	0.0244882	0.743351	-0.0559896	0.311198	0.198388	0.470711	0.694643	-0.718607	-1.71272	-1.55819	-0.107743	-0.123896	-0.0296749	-0.474226	-0.879153	-1.05746
3792	Allergen. putative	HORVU.MOREX.r3.6HG0613230	0.557708	0.300255	-0.00651473	0.11652	-0.169938	-0.513263	-0.0370337	0.225686	-0.132836	-0.218653	-0.133166	-0.618521	-0.1855	-0.190381	-0.00144855	-0.11373	-0.563594	-1.07356	-0.141437	-0.000670938	-0.0438349	-0.0891514	0.395699	-0.348972
3808	Histone H2B	HORVU.MOREX.r3.3HG0231050	-0.0750022	0.15866	-0.0125582	-0.631811	-0.879365	-0.850904	-0.186372	0.2468	-0.40784	0.801647	0.140034	-0.0349414	0.0689186	-0.3313	0.0733226	-0.337116	-1.82208	-1.67328	-0.238232	-0.334703	-0.16542	-0.842414	-1.17546	-1.2573
3814	Histone H4	HORVU.MOREX.r3.2HG0189940	0.551814	0.24755	-0.0145421	-0.652493	-0.949624	-1.18803	-0.322547	0.432965	-0.337472	0.972715	0.190236	-0.331907	-0.00391533	-0.0810025	-0.0708878	-0.31675	-1.37465	-1.66972	-0.261852	-0.570745	-0.428576	-0.855633	-1.10086	-1.36702
3827	DNA (Cytosine-5-)-methyltransferase	HORVU.MOREX.r3.6HG0571750	0.821664	0.427024	-0.0189953	-0.0156485	0.0308931	0.227805	0.207409	0.519177	0.254692	0.0828468	-0.37002	0.129949	-0.0408378	0.473133	0.302	-0.0139701	-0.530124	-0.159069	0.0643114	0.135872	0.105156	-0.750178	-0.470623	-1.2326
3828	Histone-lysine N-methyltransferase	HORVU.MOREX.r3.4HG0387030	0.00910832	-0.797943	-0.019211	-0.395376	-0.525218	-0.904955	-0.448621	-0.46682	-0.743673	-0.401821	-0.351175	-0.705051	0.131103	-0.833814	-1.04798	-0.594959	-0.5795	-1.38797	0.0275118	-0.0124661	-0.77836	-0.915851	-0.941636	-1.41456
3845	Phosphate-responsive 1 family protein	HORVU.MOREX.r3.7HG0645710	0.418425	-0.183552	-0.0252482	-0.503463	-0.276468	-0.790431	-0.294704	-0.161636	-0.559015	0.278986	-0.265681	-0.718093	0.348938	-0.145468	0.196413	-0.702813	-1.21539	-1.70411	-0.607924	-0.270041	-0.356709	-0.865005	-1.22022	-1.80141
3846	30S ribosomal protein S10	HORVU.MOREX.r3.5HG0458210	0.0937736	-0.354731	-0.0253356	0.185353	0.167613	-0.389404	0.42318	-0.25546	-0.507877	-0.0288671	-0.194144	-0.59935	0.183001	-0.381544	0.196307	-0.831374	-0.302526	-0.553456	-0.470504	-0.221635	-0.0870933	-0.216592	-0.271967	-1.36659
3862	Pectin acetylesterase	HORVU.MOREX.r3.3HG0329930	0.0880598	0.141425	-0.0293275	-0.975254	-0.160956	-0.930184	-0.550038	-0.0800968	-1.05531	0.863557	-1.30685	-0.748884	0.132886	0.644198	-0.0412715	-1.36182	-2.54894	-3.0872	-0.663202	-0.321242	-0.654736	-1.82767	-1.94214	-2.93618
3884	Histone H2A	HORVU.MOREX.r3.6HG0631050	0.0054047	0.105407	-0.0348309	-0.742628	-0.84997	-1.03179	-0.382803	0.309926	-0.532225	0.870722	-0.264511	-0.0517393	0.18112	0.186453	0.338711	-0.361901	-1.30297	-1.71102	-0.276662	-0.120769	-0.198987	-0.901955	-1.10589	-1.32203
3893	Peroxidase	HORVU.MOREX.r3.6HG0543310	-0.490854	0.0665681	-0.0386805	-0.245468	-0.260722	-0.458758	-0.0603983	-0.0776924	-0.241355	0.0158973	-0.470999	-0.154304	-0.155477	-0.030518	-0.296181	-0.14862	-0.788622	-1.07394	-0.324885	0.0285859	-0.197581	-0.170107	-0.417004	-0.34738
3945	Histone H4	HORVU.MOREX.r3.1HG0072530	0.0740258	0.484553	-0.0534727	-0.761279	-1.09461	-1.21226	-0.180718	0.317062	-0.388282	0.868263	-0.000566716	0.0580358	0.0819514	0.0374937	0.0848271	0.0214589	-0.674845	-1.58175	-0.327829	-0.381162	-0.285006	-0.591789	-0.927013	-1.4405
3960	Histone H2A	HORVU.MOREX.r3.6HG0543770	0.499201	0.13356	-0.060261	-1.04789	-0.948633	-1.065	-0.0570956	0.203868	-0.294444	1.32921	-0.255306	0.227491	0.0124479	0.360628	0.493709	-0.382154	-1.65711	-1.56671	0.00145854	-0.240486	-0.331301	-1.0236	-1.36949	-1.51051
3995	Histone H2B	HORVU.MOREX.r3.7HG0739460	0.207801	0.148608	-0.0706091	-0.897498	-0.777649	-0.78706	-0.229758	-0.333327	-0.61575	0.63127	-0.203603	-0.595009	0.1544	-0.123661	0.246098	-0.339945	-1.67759	-1.73558	-0.1385	-0.348191	-0.396609	-0.948845	-0.748806	-1.13414
3998	Glycosyltransferase	HORVU.MOREX.r3.3HG0287230	-0.909882	0.0383769	-0.070909	-0.370191	-0.60013	-0.703768	-0.304525	-0.347157	-0.332232	0.592047	0.099612	-0.088685	0.56299	0.163605	-0.511728	-0.743262	-0.714442	-1.37519	-0.258081	0.0958522	-0.0217764	-1.00474	-0.388384	-1.3271
4003	Histone H3	HORVU.MOREX.r3.1HG0080760	0.856924	0.0333375	-0.0729487	-0.660642	-0.610179	-0.915612	-0.252392	0.10252	-0.440922	0.892556	-0.172684	-0.14801	0.0348698	-0.14855	0.148622	-0.255399	-1.17464	-1.18779	-0.154256	-0.310916	-0.221247	-0.800163	-1.08265	-1.05888
4004	Histone H4	HORVU.MOREX.r3.2HG0185840	0.417748	0.0713769	-0.0729963	-0.558107	-0.543505	-0.864075	-0.216526	0.276174	-0.0448676	0.392204	-0.136919	-0.303071	-0.010048	-0.131235	0.0227343	-0.168849	-0.840926	-1.1821	-0.0319405	-0.202021	-0.198519	-0.357585	-0.59151	-0.534507
4009	Transferase. transferring glycosyl groups	HORVU.MOREX.r3.5HG0534340	0.544748	0.149418	-0.0755511	-0.487728	-0.401479	-0.779777	-0.463128	-0.234194	-0.807131	-0.227069	-0.26305	-0.509421	-0.344243	-0.0680017	-0.279948	-0.0973596	-0.988953	-1.02459	-0.336499	-0.187364	-0.347961	-0.0274719	-0.221828	-0.762004
4019	Leucine-rich repeat receptor-like protein kinase family	HORVU.MOREX.r3.7HG0679350	0.491018	-0.222339	-0.0793226	-0.483708	-0.0883266	-0.78338	-0.372909	-0.268032	-0.818436	0.534864	-0.337049	-0.531235	0.83551	-0.575606	0.228892	-0.862147	-0.672428	-0.740076	-0.386837	-0.158073	0.157741	-1.0348	-1.70741	-1.01059
4090	Methyltransferase	HORVU.MOREX.r3.4HG0411700	0.175945	-0.0218023	-0.0991135	-0.195596	-0.401536	-0.517459	-0.238256	-0.101823	-0.602674	0.186548	-0.343843	-0.62134	-0.162732	-0.428037	-0.256592	-0.33794	-0.801538	-1.0571	-0.124646	-0.0679342	-0.335923	-0.463199	-0.644258	-0.881176
4104	Cellulose synthase-like protein	HORVU.MOREX.r3.6HG0574510	-0.0998096	-0.251019	-0.102492	-0.617854	-0.164633	-0.724653	-0.536586	-0.227349	-0.655268	-0.119567	-0.590157	-0.702894	-0.136172	-0.373221	-0.580239	-0.435666	-0.712236	-1.36926	-0.514478	-0.343279	-0.502287	-0.966303	-1.00055	-1.66796
4110	Plant invertase/pectin methylesterase inhibitor	HORVU.MOREX.r3.7HG0637610	-0.258815	-0.141913	-0.105431	-0.485366	-0.974196	-0.798421	-0.089135	-0.164627	-0.482594	0.659353	-0.450849	-0.518246	0.075399	-0.0458731	-0.175898	0.179742	-1.76411	-1.48214	-0.191179	-0.462349	-0.335901	-0.637152	-0.650023	-0.828852
4136	Pectin lyase superfamily protein	HORVU.MOREX.r3.5HG0480580	-0.117953	0.180027	-0.110151	-0.226304	-0.59814	-0.630671	-0.507321	-0.371335	-0.601885	0.0140754	-0.228008	-0.451987	-0.0870202	-0.853382	-0.558237	-0.308496	-0.297968	-0.852108	-0.167161	-0.245045	-0.312526	-0.369562	0.0377577	-1.10902
4146	F-box family protein	HORVU.MOREX.r3.3HG0269730	-0.00588815	-0.116979	-0.113871	-0.573875	-0.245089	-0.556483	-0.481129	-0.141186	-0.464367	0.267023	-0.869469	-0.735898	-0.14525	-0.74359	-0.442816	-0.261424	-1.43928	-1.45962	-0.498985	-0.295082	-0.465325	-1.03469	-0.62779	-1.75939
4164	Protein DETOXIFICATION	HORVU.MOREX.r3.7HG0678310	-0.37753	-0.4512	-0.119866	-0.176974	-0.473566	-0.274466	-0.155873	-0.118309	-0.681283	0.0756749	-0.420266	-0.636852	0.035188	-0.522925	-0.34469	-0.156378	-0.410714	-1.01234	-0.0940235	-0.0819851	-0.541933	-0.665099	-0.31619	-0.589454
4172	Histone H3	HORVU.MOREX.r3.1HG0074500	0.615921	0.0318178	-0.12168	-0.595348	-0.650563	-0.868043	-0.303093	0.195509	-0.483282	0.773142	-0.10073	-0.254968	0.0422092	-0.194938	0.10033	-0.440965	-1.14717	-1.45348	-0.12623	-0.0532173	-0.224994	-0.825739	-0.982962	-1.20269
4175	GDSL esterase/lipase	HORVU.MOREX.r3.7HG0709150	-0.307013	0.0104919	-0.122536	-0.5702	0.025436	-0.543678	-0.369567	0.0892874	-0.493086	-0.170404	-0.243457	-0.623667	-0.0672363	-0.39078	-0.603687	-0.232906	-0.829975	-1.17255	-0.417888	-0.142782	-0.475259	-0.654151	-0.855494	-1.22106
4187	DNA helicase	HORVU.MOREX.r3.6HG0624620	-0.188277	-0.210404	-0.126935	-0.698961	-0.278891	-0.490317	-0.388225	0.368006	-0.156533	0.655426	-0.620563	-0.0430317	-0.212429	-0.0117772	0.512325	-0.547944	-0.857142	-1.2314	-0.151639	0.00466018	-0.15487	-1.38087	-1.36955	-0.846095
4196	Histone H2B	HORVU.MOREX.r3.7HG0739490	0.527475	0.162147	-0.128943	-0.500823	-0.74926	-0.945176	-0.200077	0.360617	-0.382261	0.726714	-0.110955	-0.227728	0.141848	-0.0245536	0.185192	-0.247845	-1.14052	-1.21177	-0.0824218	-0.195852	-0.246311	-0.904184	-0.804562	-1.106
4209	Histone H2A	HORVU.MOREX.r3.6HG0543790	0.0832535	-0.196862	-0.131624	-0.379678	-0.818952	-0.804165	-0.135926	0.185058	-0.128179	1.00751	-0.148471	0.0467427	0.0183653	0.0490129	0.248495	-0.252829	-1.23122	-1.1807	-0.0602914	0.0134162	-0.0258256	-0.970672	-1.52651	-1.3065
4215	Bifunctional inhibitor/lipid-transfer protein/seed storage 2S albumin superfamily protein	HORVU.MOREX.r3.5HG0488070	0.206708	-0.0260257	-0.133255	-0.399128	-0.630456	-0.873591	-0.210182	-0.107559	-0.623553	0.0747063	-0.650399	-0.409108	-0.0839751	-0.463532	-0.335607	-0.291729	-1.5049	-1.43773	-0.521936	-0.14322	-0.448993	-0.434618	-0.65201	-0.757766
4223	Aminotransferase	HORVU.MOREX.r3.5HG0433990	-0.189859	-0.149252	-0.135497	-0.349553	-0.00438276	-0.236125	-0.402412	-0.149019	-0.355655	0.08059	-0.0740671	-0.26344	-0.118868	0.25508	-0.16764	-0.0729034	-0.648634	-1.11736	-0.368643	0.279714	-0.055351	-0.430424	-0.760324	-1.03295
4240	Flavonoid 3-hydroxylase	HORVU.MOREX.r3.6HG0626190	0.266684	-0.0543147	-0.139727	-1.09085	-0.824776	-0.771016	-0.012542	-0.149679	-0.837706	0.636313	0.12514	-0.222728	-0.283737	-0.338336	0.0908055	-0.390222	-0.916555	-0.823137	-0.0370056	-0.0004251	-0.291657	-0.299148	0.189525	-0.277515
4269	Aspartyl protease family protein	HORVU.MOREX.r3.3HG0227700	0.0847188	0.084755	-0.147061	-0.749551	0.0274228	-0.374579	-0.427561	-0.272943	-1.11842	0.232066	-0.688187	-0.401546	-0.355125	-0.48636	0.424029	-0.525611	-1.16967	-1.35131	-0.479328	-0.0237467	-0.581341	-0.894159	-0.995417	-1.33771
4274	Rhomboid family protein	HORVU.MOREX.r3.3HG0290900	-0.19925	-0.151761	-0.14755	-0.100143	0.0676792	-0.814425	0.149536	-0.307471	-0.471757	0.0106206	-0.976156	-0.699319	0.286347	-0.811477	-0.31468	-0.587472	-0.843107	-0.921674	-0.272758	-0.0440318	-0.62778	-0.809748	-0.832586	-1.59754
4278	Chlorophyll a-b binding protein. chloroplastic	HORVU.MOREX.r3.2HG0131550	0.184606	-0.0400497	-0.148548	-0.431355	-0.123698	-0.439989	-0.556772	-0.113115	-0.769665	-0.156007	-0.547026	-0.813144	-0.18133	-0.46173	-0.61534	-0.438655	-0.347287	-0.956283	-0.108496	0.139935	-0.112935	-0.447136	-0.418045	-1.56947
4279	Protein MIZU-KUSSEI 1	HORVU.MOREX.r3.1HG0091340	-0.308196	-0.397813	-0.149176	-0.596297	-0.783387	-1.42802	-0.723051	-0.225767	-0.5259	-0.629589	-0.647326	-0.84359	-0.288556	-1.21966	-1.12401	-0.186398	-1.46318	-1.95719	-0.293133	0.17159	-0.48394	-0.377762	-0.28339	-1.1377
4288	Insulin-induced protein	HORVU.MOREX.r3.3HG0252770	0.179651	0.0474559	-0.15367	0.172062	-0.0996825	-0.425164	-0.980398	-0.396128	-0.897482	-0.0197692	-0.154757	-1.38121	0.0497493	-0.654389	-0.0467189	-0.6601	-0.512562	-1.31395	-0.0928287	-0.328211	-0.458441	-0.528087	-0.251949	-1.34723
4297	Alpha N-terminal protein methyltransferase 1	HORVU.MOREX.r3.5HG0515020	-0.430891	0.308088	-0.155153	-0.126363	-0.728987	-1.35374	-0.591693	-0.450512	-0.479916	0.837245	0.430027	0.0108471	0.0604778	0.174444	0.122721	-0.658619	-0.939547	-1.03598	-0.33252	0.0252757	-0.271079	-0.232824	-0.580448	-0.499969
4314	Acyl-CoA N-acyltransferases-like protein	HORVU.MOREX.r3.5HG0457930	-0.0614804	-0.119378	-0.15957	-0.267974	-0.584617	-1.19218	-0.262109	-0.0841216	-0.448706	-0.208245	-0.382553	-0.510275	-0.389955	-1.30879	-0.888594	-0.485363	-0.590478	-1.509	0.174122	0.373056	-0.19079	-0.746518	-0.367514	-1.26596
4329	Histone H3	HORVU.MOREX.r3.7HG0654460	-0.596939	-0.0546727	-0.163185	-0.641902	-0.859716	-0.872175	-0.16378	0.517688	-0.356064	0.893049	0.0167354	-0.153344	0.15117	0.0699778	0.39805	-0.189383	-1.08577	-1.20836	-0.0483426	-0.28054	-0.19247	-0.646966	-0.943266	-1.12541
4358	Pectin lyase-like superfamily protein	HORVU.MOREX.r3.4HG0412200	-0.158221	-0.0860476	-0.171731	-1.36972	-0.901751	-0.881023	0.000360093	-0.38691	-0.572875	0.543635	-0.732588	-0.371605	-0.0397739	0.0823731	-0.457021	-0.564857	-1.67602	-1.79044	0.0160191	0.260893	-0.239955	-1.16927	-1.23373	-1.62987
4362	Lecithin-cholesterol acyltransferase-like 1	HORVU.MOREX.r3.3HG0223940	0.00849354	-0.1486	-0.172247	0.057047	0.109058	-0.618014	-0.321232	-0.134121	-0.649179	-0.435788	-0.405178	-0.752594	-0.11312	-0.262956	-0.497999	-0.536147	-0.24366	-0.946969	-0.0450617	0.321063	-0.036825	-0.796079	-0.288892	-1.0063
4363	transmembrane protein. putative (DUF1068)	HORVU.MOREX.r3.2HG0179410	-0.0307315	-0.0064602	-0.173077	-0.341299	-0.31498	-0.462798	-0.67455	-0.446567	-1.14259	0.259429	-0.2825	-0.669808	0.0424422	-0.388573	-0.41306	-0.404895	-0.614836	-0.694375	-0.451566	-0.316453	-0.784822	-0.597699	-0.591058	-1.08106
4475	Enoyl reductase	HORVU.MOREX.r3.7HG0714910	0.122903	-0.151455	-0.205453	-0.411827	-0.685876	-0.425671	-0.136251	0.136518	-0.133784	0.304565	-0.34961	-0.364789	-0.000591091	-0.459331	-0.230348	-0.435508	-0.798991	-0.86926	-0.333834	-0.417529	-0.230451	-0.549004	-0.7788	-1.01814
4482	Histone H2B	HORVU.MOREX.r3.5HG0510060	1.0399	-0.0502902	-0.207123	-0.119271	0.0379247	-0.557324	-0.304825	-0.393667	-0.348159	0.147398	-0.192399	-0.309037	-0.333856	-0.557855	-0.24715	-0.134712	-0.133154	-0.403417	-0.106465	0.106741	-0.0852666	-0.45239	-0.523514	-0.475218
4526	Histone H3	HORVU.MOREX.r3.7HG0660760	0.45877	-0.218318	-0.220639	-0.749556	-0.788685	-1.05149	-0.201408	0.100008	-0.278884	0.846625	-0.252944	-0.285304	0.116464	-0.324508	0.148497	-0.265582	-1.30349	-1.49861	0.0320172	-0.33971	-0.295727	-0.756835	-1.07427	-1.03788
4535	MAR-binding filament-like protein 1	HORVU.MOREX.r3.3HG0238970	-0.205414	-0.358797	-0.222931	-0.2589	-0.624771	-0.627669	-0.26902	-0.30234	-0.430405	0.376707	-0.317399	0.0387774	0.0333066	-0.435883	-0.238878	0.224164	-0.412151	-1.17173	0.165371	0.190186	-0.188015	-0.0109905	0.0814335	-0.21604
4569	Histone H3	HORVU.MOREX.r3.1HG0075230	0.48025	-0.0514839	-0.233748	-0.534465	-0.540463	-0.610868	-0.438725	0.100132	-0.436791	0.532472	-0.25706	-0.242961	-0.046822	-0.172588	0.138712	-0.0726242	-1.11825	-1.15381	-0.220113	-0.243147	-0.382256	-0.645703	-0.833006	-1.06917
4572	DUF3511 domain protein	HORVU.MOREX.r3.1HG0061420	0.225161	-0.0180975	-0.234917	-0.153394	-0.203205	-0.172106	-0.348255	-0.589681	-0.36421	0.3	0.0413533	0.0864131	0.578026	0.056705	0.14147	-0.256549	-0.730735	-0.602833	-0.172359	-0.761938	-0.870978	-0.494297	-0.965639	-1.03517
4594	Cysteine-rich receptor-kinase-like protein	HORVU.MOREX.r3.3HG0292990	0.0835909	-0.272339	-0.240596	-0.715136	-0.753774	-1.12947	-0.286552	-0.334569	-0.879069	-0.0652121	-1.28858	-1.14133	0.173239	-0.795401	-0.496071	-0.101408	-1.71309	-2.34573	-0.652956	-0.213315	-0.559181	-0.975823	-1.05939	-1.73547
4640	Subtilisin-like protease	HORVU.MOREX.r3.2HG0186850	-0.22027	-0.0313168	-0.255454	-0.499849	0.0970031	-0.304639	-0.500435	-0.105577	-0.900023	-0.0326552	-0.601123	-0.756439	-0.0266353	-0.178934	-0.206969	-0.505896	-0.585588	-1.0015	-0.430265	-0.39119	-0.411666	-0.591318	-0.494657	-1.04962
4641	Histone H2B	HORVU.MOREX.r3.1HG0060340	-0.277113	-0.102041	-0.255693	-0.716043	-0.61515	-1.10474	-0.15149	0.165623	-0.515287	0.678462	-0.0901074	-0.208507	-0.189733	-0.340723	-0.0763245	-0.129076	-0.711282	-1.09847	-0.164556	-0.132995	-0.408935	-0.918861	-1.2348	-1.27937
4674	Mitochondrial glycoprotein	HORVU.MOREX.r3.3HG0292240	0.170768	-0.292905	-0.268342	-0.365359	-0.613595	-1.09201	0.0486225	-0.050734	-0.359683	0.403858	-0.144466	-0.477923	-0.282722	-0.644862	-0.0143476	-0.403419	-1.05488	-1.46644	-0.219624	0.0352373	-0.581522	-0.480841	-0.673486	-0.817769
4675	Alpha-1.4-glucan:maltose-1-phosphate maltosyltransferase	HORVU.MOREX.r3.4HG0403950	-0.468881	-0.129206	-0.268505	-0.459981	-0.504563	-0.259459	0.16363	0.220627	-0.129661	0.0576346	-0.123088	0.241918	0.223203	0.137811	0.0471446	0.0565967	-0.831494	-0.349795	0.0593348	-0.167766	-0.702607	-0.870806	-0.709385	-1.06678
4678	Histone H2B	HORVU.MOREX.r3.7HG0739380	0.61128	-0.0546608	-0.269056	-0.834045	-0.84695	-1.16118	-0.276475	0.220806	-0.439013	0.581494	-0.0653349	-0.304862	0.141747	-0.188218	0.0690874	-0.234057	-0.775864	-1.37968	-0.183126	-0.201664	-0.214454	-0.660629	-1.02517	-0.887035
4698	Fasciclin-like arabinogalactan protein	HORVU.MOREX.r3.7HG0678940	0.383329	-0.216842	-0.275572	-0.641864	-1.3376	-1.21808	-0.650843	-0.417405	-1.06518	0.477535	-0.822097	-0.400074	-0.204549	-0.501372	-0.949604	-0.596212	-1.82534	-1.66741	-0.589103	-0.233643	-0.674308	-0.886863	-1.44954	-1.45553
4699	Phototropic-responsive NPH3 family protein	HORVU.MOREX.r3.6HG0552590	0.491803	-0.689959	-0.275915	-0.397614	-0.0298971	-1.0856	-0.512685	-0.449889	-1.16709	-0.391846	-0.708758	-0.525176	-0.141498	-0.694379	-0.850656	-0.885883	-0.594961	-1.1749	-0.198284	0.135709	0.0877598	-0.877417	-0.91127	-0.664336
4726	Non-specific lipid-transfer protein	HORVU.MOREX.r3.2HG0198690	-0.132612	-0.44719	-0.285757	-0.782117	-1.98097	-2.07863	-0.119262	-0.673544	-1.72703	0.711809	-1.97245	-0.97075	2.10384	-1.03236	0.864983	-2.18956	-6.02615	-5.45286	-1.12574	-0.453736	-1.54055	-0.851011	-2.28446	-3.14734
4737	Glucan endo-1.3-beta-glucosidase 1	HORVU.MOREX.r3.1HG0077840	0.149099	-0.0815705	-0.287511	-0.278264	-0.26746	-0.65118	-0.163043	0.0989087	-0.362282	-0.120621	-0.346847	-0.488242	-0.156654	-0.515363	-0.281614	-0.317046	-0.928729	-1.22396	-0.194782	0.0120553	-0.301663	-0.456861	-0.266231	-0.66354
4743	Exocyst complex component EXO70A1	HORVU.MOREX.r3.6HG0559400	-0.25479	-0.841406	-0.288639	-0.634319	-0.257735	-0.758822	-0.330078	-0.465372	-0.623268	0.350171	-0.26951	-0.691538	0.156628	-0.0199686	-0.147576	-0.359758	-1.00419	-1.08969	-0.315732	-0.28485	-0.417406	-0.202045	-0.870479	-0.999468
4747	Chromatin assembly factor-1	HORVU.MOREX.r3.5HG0501270	-0.104501	0.219818	-0.289154	-0.359102	-0.622915	-0.653422	-0.998323	-0.0324818	-0.623164	0.993582	0.146554	0.986686	0.451709	-0.0602143	0.231201	0.399848	-1.25853	-1.19413	0.211557	0.16992	-0.628719	-1.43338	-1.09766	-1.50731
4748	Purine permease-related family protein	HORVU.MOREX.r3.5HG0504940	-0.289706	-0.294883	-0.289746	-0.345053	-0.634046	-0.500227	-0.232011	-0.503947	-0.62524	-0.237978	-0.460708	-0.163181	-0.206152	-0.531853	-0.718763	0.0619033	-0.740969	-0.688975	-0.326821	0.00851158	-0.306874	-0.421153	-0.810328	-1.24945
4754	Invertase/pectin methylesterase inhibitor family protein	HORVU.MOREX.r3.3HG0229050	-0.0105342	-0.279605	-0.291817	-0.830801	-1.74639	-0.852465	-0.243229	-0.693378	-0.815116	1.2893	-0.917862	-0.825852	-0.492988	0.0617545	0.206044	-0.136219	-2.69416	-2.6035	-0.233738	-0.830831	-0.614246	-0.706937	-2.4549	-2.28539
4757	Glucan endo-1.3-beta-glucosidase 3	HORVU.MOREX.r3.5HG0511500	-0.0967339	-0.189945	-0.292659	-0.963055	-1.73257	-1.45106	-0.00204458	-0.317139	-0.506779	0.934732	-0.873605	-0.100221	-0.0328563	-0.358651	-0.48913	-0.452601	-2.16795	-2.44905	-0.392279	-0.0528911	-0.158616	-0.842272	-1.53917	-1.27511
4774	Beta-hexosaminidase	HORVU.MOREX.r3.1HG0066150	-0.127616	-0.195707	-0.297504	0.0399313	-0.594598	-0.715891	-0.486115	-0.394948	-0.959903	-0.476094	-0.455734	-0.903982	0.053675	-0.793579	-0.75681	-0.392909	-0.794723	-1.52442	-0.357294	-0.215171	-0.667344	-0.936604	-1.50406	-1.80268
4787	Ethylene-responsive transcription factor	HORVU.MOREX.r3.7HG0719680	-0.39421	0.0561429	-0.303528	-0.80183	0.12581	-0.0981474	-0.532326	-0.368322	-0.739903	-0.338245	-0.626443	-0.580826	0.0609451	-0.000714356	-0.468787	-0.425519	-1.26155	-1.42472	-0.533498	0.0144113	-0.444687	-0.583824	-0.188994	-1.10013
4800	Beta-1.3-glucanase	HORVU.MOREX.r3.3HG0319300	-0.0178365	-0.233553	-0.307066	-0.670425	-0.917645	-1.20496	-0.135668	-0.612839	-0.943403	1.33577	-0.775738	-0.613668	0.226794	0.14573	0.47283	-0.566332	-1.83801	-2.25552	-0.349057	-0.291208	-0.381936	-1.14435	-2.0532	-1.93137
4822	Glycosyltransferase	HORVU.MOREX.r3.7HG0636010	0.69736	-0.533532	-0.312048	-0.0920728	-0.822085	-1.42317	-0.264679	-0.824245	-0.51957	0.399858	-0.364671	-0.842983	-0.295034	-0.957035	-0.31529	-0.689292	-1.12818	-1.57204	-0.417987	-0.291354	-0.088265	-0.751148	-1.2656	-1.19933
4884	Chlorophyll a-b binding protein. chloroplastic	HORVU.MOREX.r3.5HG0522200	-0.0716331	-0.137217	-0.3314	-0.508041	-0.42856	-0.499121	-0.765029	-0.155338	-0.995558	-0.0268197	-0.43652	-0.388239	-0.0502979	-0.466419	-0.462838	-0.446496	-0.575009	-0.725944	-0.0362588	-0.00933173	-0.013798	-0.297788	-0.542886	-1.54897
4911	Histone H2A	HORVU.MOREX.r3.6HG0558880	0.609706	-0.0759778	-0.342539	-0.738397	-0.878369	-0.887773	-0.207252	0.348897	-0.227419	1.19424	0.0710876	0.274305	-0.0740432	-0.377242	0.247275	0.0153361	-1.51289	-1.69196	-0.0849853	-0.385534	-0.230089	-0.913802	-1.42836	-1.68957
4917	Phosphatidylinositol 3-kinase regulatory subunit alpha	HORVU.MOREX.r3.2HG0176950	-0.219178	-0.0548997	-0.345831	-0.0650499	-0.0982904	-0.443999	-1.08155	-0.351248	-0.731389	0.0207159	-0.240599	-0.474149	0.0280545	-0.0183381	-0.376611	-0.669573	-0.836944	-0.951309	-0.173835	-0.179279	-0.600898	-0.496403	-0.311303	-0.997548
4934	Mitogen-activated protein kinase	HORVU.MOREX.r3.7HG0699160	-0.288589	0.185953	-0.35301	-0.576629	-0.623085	-0.573646	-0.299915	-0.32797	-0.613604	0.00264134	-0.078413	0.126296	-0.153239	0.0105875	-0.699719	-0.496573	-0.968629	-0.475725	-0.266092	0.0110624	-0.475721	-0.508092	-0.621318	-1.05101
4943	Histone H4	HORVU.MOREX.r3.1HG0072110	-0.449708	-0.139195	-0.356764	-0.952959	-0.800237	-0.959989	0.243324	0.517806	0.0918533	0.88813	-0.273631	0.264981	-0.266183	-0.282673	0.0150994	-0.0558897	-0.575599	-0.393939	0.199036	-0.00631549	-0.252499	-1.23601	-0.954067	-1.23733
4997	Ribosomal RNA large subunit methyltransferase H	HORVU.MOREX.r3.2HG0183340	-0.480756	-0.447758	-0.375167	0.822271	-0.670905	-2.41749	-0.530034	-0.321314	-1.38795	0.707686	-0.312094	-0.294707	-0.263199	-0.644177	-0.810082	-0.514703	-1.19049	-1.41559	-0.730077	-0.401499	-0.472583	-0.056332	-0.467489	-0.532971
5010	Histone H3	HORVU.MOREX.r3.1HG0080780	0.273174	-0.384995	-0.379408	-0.715475	-0.747304	-0.844087	-0.295748	0.0286633	-0.354646	0.636949	-0.271897	-0.164017	-0.000381271	-0.432237	0.252648	-0.439007	-1.19878	-1.39471	-0.0903959	-0.168755	-0.315821	-1.24012	-1.43558	-1.55991
5014	Fructokinase-2	HORVU.MOREX.r3.7HG0705190	-0.21445	-0.410755	-0.380404	-0.305463	-0.502726	-0.570334	-0.159069	-0.511433	-0.787133	0.491176	-0.574606	-0.187177	0.213132	-0.388856	-0.210025	-0.213687	-1.35473	-0.963813	-0.234473	-0.295112	-0.512359	-0.815209	-1.35884	-1.55457
5016	Acyl-CoA thioesterase. putative	HORVU.MOREX.r3.2HG0189340	-0.401433	-0.507543	-0.381487	-0.66934	-0.760342	-1.40427	-0.748138	-0.546292	-0.59653	0.48161	-0.315117	-0.715145	-0.254015	-0.790292	-0.65827	-0.557176	-0.848117	-1.33696	-0.32801	-0.235382	-0.202153	-0.360895	-0.32613	-0.840388
5057	Dehydrodolichyl diphosphate synthase complex subunit NUS1	HORVU.MOREX.r3.6HG0572950	0.394064	-0.193852	-0.394525	-0.171192	-0.0821352	-0.64985	-0.477282	-0.254695	-0.697381	-0.199677	-0.563246	-0.869134	-0.157274	-0.489832	-0.592884	-0.427786	-0.363016	-0.962917	-0.0784404	-0.199206	-0.255766	-0.347929	-0.463991	-1.33868
5090	Glycosyltransferase	HORVU.MOREX.r3.1HG0070730	0.355603	-0.629167	-0.405835	-0.325855	-0.613953	-0.76532	-0.636015	-1.32519	-1.40934	0.55714	-1.00553	-0.850249	0.148872	-0.719037	-0.118199	-0.169907	-1.27594	-1.94526	-0.712846	-0.482392	-0.458736	-0.575945	-1.54723	-1.37311
5100	Histone H2A	HORVU.MOREX.r3.6HG0558810	0.368561	-0.370399	-0.408232	-0.504655	-0.655058	-0.991185	-0.355128	-0.11654	-0.380641	0.9026	-0.141746	-0.274928	-0.0078662	-0.160925	-0.0889253	-0.214933	-1.49661	-1.44849	0.0291942	-0.0987212	0.0382278	-0.864538	-1.1896	-1.38982
5105	alpha/beta-Hydrolases superfamily protein	HORVU.MOREX.r3.2HG0145810	-0.0959324	-0.0565667	-0.409067	0.571905	-1.07526	-0.198544	-0.803167	-0.437214	-0.98035	0.135438	-0.101544	-0.731364	-0.269384	-1.2971	-0.275396	-0.681902	-0.311766	-0.589261	0.326859	-0.277615	-0.183897	-0.662425	-0.30051	-0.769104
5109	30S ribosomal protein S4. chloroplastic	HORVU.MOREX.r3.5HG0483080	-0.864118	-0.0705123	-0.41003	0.209197	0.215494	-0.339077	-0.236496	0.340331	-0.36134	-0.163816	-0.197215	-0.752297	-0.0716634	-0.0648163	-0.197304	-0.463766	-0.281457	-1.1032	0.0319627	0.130225	-0.314528	-0.231868	-0.206867	-0.937892
5117	Proline-rich protein. putative. expressed	HORVU.MOREX.r3.2HG0105400	-0.694297	-0.287364	-0.413681	-0.753918	-0.560518	-1.09312	-0.52259	-0.0131183	-0.874855	0.0618786	-0.929403	-1.02129	-0.0499514	-0.332074	0.0633337	-0.0510718	-2.66031	-2.22368	-0.629444	-0.230227	-0.797247	-0.298205	-0.742438	-1.15852
5130	DNA polymerase	HORVU.MOREX.r3.3HG0222890	-0.0624568	-0.0855294	-0.418764	0.101476	-0.535114	-0.745294	-0.512705	0.135436	0.164786	0.0841657	0.1297	-0.43726	0.213361	-0.493272	-0.275933	0.0592837	-0.479192	-0.604386	0.211802	-0.00179471	-0.0837158	-0.921295	-0.327579	-1.05857
5143	Histone H2A	HORVU.MOREX.r3.1HG0006650	-0.257469	-0.179025	-0.423612	-0.722642	-0.884349	-0.806734	-0.356372	0.0122538	-0.699108	0.801932	-0.409642	-0.260118	-0.0301913	-0.490996	-0.14504	0.0658845	-1.13763	-1.17595	-0.195894	-0.415005	-0.451799	-0.655394	-0.835574	-1.03589
5154	Chitinase	HORVU.MOREX.r3.7HG0681050	-0.262383	-0.287801	-0.429792	-0.500714	-0.670322	-0.80381	-0.177102	-0.233562	-0.372137	-0.281173	-0.564614	-0.443829	-0.258933	-0.777674	-0.468756	-0.32173	-0.95707	-1.15094	-0.109171	-0.110806	-0.445904	-0.237129	-0.01487	-0.596961
5168	Cysteine protease. putative	HORVU.MOREX.r3.7HG0747000	-0.309677	-0.0528554	-0.434868	-0.0309229	-0.612827	-0.770205	-0.308643	0.0248584	-0.46766	0.248908	-0.399763	-0.420911	-0.0030654	-0.00316275	0.047294	-0.203455	-1.64183	-1.81323	0.294569	0.403253	-0.00487955	-0.406907	-0.302186	-0.746373
5180	Serine/threonine-protein kinase	HORVU.MOREX.r3.2HG0211800	0.816731	-0.544516	-0.438339	0.305055	0.022796	-0.357735	-0.0183771	-0.284835	-0.478652	0.309236	-0.0246457	-0.421412	0.200982	-0.331214	0.0693569	-0.199949	-0.0868739	-0.457814	-0.241758	-0.0361429	-0.432911	-0.200612	-0.996704	-1.00941
5245	CMP-sialic acid transporter-like protein	HORVU.MOREX.r3.2HG0132250	-0.0158304	-0.0935774	-0.463874	-0.538322	-0.288387	-1.05577	-0.505131	-0.505388	-0.396573	0.0686673	-0.0183189	0.0560158	0.150861	-0.483019	-0.577997	-0.038288	-0.666607	-0.892613	-0.25369	0.114565	-0.293928	-0.648743	-0.377205	-1.14812
5267	Peroxidase	HORVU.MOREX.r3.2HG0173960	0.601651	-0.335037	-0.470467	-0.538433	-0.816343	-1.18576	-0.265548	-0.226976	-0.703175	0.315037	-0.912822	-0.889349	-0.0840244	-0.814794	-0.622484	-0.0372353	-1.61937	-1.60364	-0.444385	-0.0767262	-0.433742	-0.711771	-1.19916	-1.41976
5271	NC domain-containing protein	HORVU.MOREX.r3.5HG0498010	-0.215868	0.173857	-0.47314	-0.170073	-0.143559	-1.08966	-0.297086	-0.0905731	-0.674026	-0.266837	-0.631527	-1.41892	-0.251286	-0.715428	-1.14041	-0.271759	-1.0259	-1.40768	-0.259018	-0.121654	-0.782766	-0.0721511	-0.119646	-0.785821
5286	Lysosomal Pro-X carboxypeptidase	HORVU.MOREX.r3.7HG0743490	0.262636	-0.090079	-0.479708	-0.739905	-0.0413593	-0.563247	-0.514806	-0.296441	-1.0334	0.846613	-0.772029	-0.409251	0.20012	-0.267189	-0.180898	-0.364259	-0.983438	-1.14292	-0.04158	-0.0945994	-0.327115	-0.369595	-0.947018	-1.37132
5334	Cysteine-rich receptor-kinase-like protein	HORVU.MOREX.r3.2HG0185800	0.315649	-0.330023	-0.49559	-0.583274	-0.571006	-0.547864	-0.737127	-0.352135	-1.06392	0.210719	-0.913592	-0.481432	-0.0213663	0.120085	-0.225449	-0.711608	-2.21337	-2.02782	-0.358062	-0.119118	-0.122562	-0.508758	-0.767776	-1.77759
5356	Lipoxygenase	HORVU.MOREX.r3.5HG0509210	-1.1846	-0.851751	-0.504186	-0.855225	-0.688712	-0.789606	-0.652485	-0.532544	-0.831436	0.0250618	-1.2771	-1.22588	-1.9982	-0.663378	1.01837	-2.64996	-2.60955	-2.07133	-1.13785	0.726442	-0.0893435	-1.98555	-1.97675	-3.28623
5358	IQ domain-containing protein	HORVU.MOREX.r3.3HG0285000	-0.357785	-0.750706	-0.505359	-0.273425	-0.921343	-0.928733	-0.0504058	-0.333319	-0.124748	0.374347	0.0314512	-0.458275	0.101072	-0.258182	-0.442535	-0.158904	-1.02407	-1.04914	-0.19108	-0.526491	-0.740265	-0.814541	-1.32597	-1.55588
5378	33 kDa chaperonin	HORVU.MOREX.r3.1HG0028720	0.542218	1.29666	-0.513731	-8.44864	-0.563867	0.152945	0.963009	0.844827	1.25223	0.930024	0.544092	-0.252742	-0.367103	1.16816	0.100923	-0.425424	0.22267	-0.235142	-0.0612148	-0.1988	-0.625622	0.0880965	-1.01547	-1.89584
5381	Histone H3	HORVU.MOREX.r3.1HG0023620	0.558322	-0.317518	-0.513867	-0.5855	-0.452091	-0.811566	-0.397461	-0.290858	-0.384696	0.728642	-0.400997	-0.457726	-0.200576	-0.735701	-0.237197	-0.0814535	-1.23162	-1.43171	0.0363754	-0.303089	-0.384095	-0.777485	-1.34825	-1.2872
5385	Histone H2B	HORVU.MOREX.r3.2HG0170880	0.361365	-0.796471	-0.515785	-0.917649	-1.44186	-1.43645	-0.134178	-0.446712	-0.837604	1.11722	-0.321303	-0.674199	-0.0126029	-0.840053	-0.72778	-0.641103	-1.81648	-2.16105	-0.367085	-0.321127	-0.410325	-1.13187	-1.56241	-1.78489
5403	BLT14.2 protein	HORVU.MOREX.r3.2HG0195550	0.240188	-0.0927087	-0.520146	-0.649463	-0.721549	-1.02037	-0.660373	-0.544662	-0.865662	0.286099	-1.13887	-0.413906	0.32109	-0.558214	0.756051	-0.908225	-2.12416	-2.04172	-0.555004	0.0951734	-0.713491	-0.942617	-0.512277	-1.54727
5414	ethylene-responsive transcription factor	HORVU.MOREX.r3.6HG0600830	0.451864	-0.325845	-0.525151	-0.634872	-0.389909	-0.789786	-0.304645	-0.34351	-0.487769	-0.0900537	-0.472553	-0.363992	-0.106963	-0.0810687	-0.409061	-0.433712	-1.42099	-1.6038	-0.269935	-0.152489	-0.32669	-0.49433	-0.381901	-0.905139
5420	Histone H3	HORVU.MOREX.r3.7HG0730800	0.450827	-0.409897	-0.528591	-0.625627	-1.11448	-1.13643	-0.580175	-0.140028	-0.285251	0.86568	0.000156219	-0.263693	-0.0436418	-0.158212	0.230463	-0.171614	-1.48569	-1.59041	0.271012	0.00133807	-0.0262387	-0.918257	-1.14074	-1.44551
5507	BTB/POZ domain-containing protein	HORVU.MOREX.r3.5HG0509260	0.486588	-0.418617	-0.575816	-0.811442	-0.860235	-1.20866	-0.192165	-0.432908	-0.668223	0.184832	-0.75774	-0.562703	-0.0577887	-0.817199	-0.722014	-0.394786	-1.51173	-1.43192	-0.288057	-0.23374	-0.304502	-0.702494	-1.28233	-1.2322
5517	Kinase family protein	HORVU.MOREX.r3.2HG0185660	0.418232	-0.671706	-0.581228	-0.0681339	-0.343101	-0.727896	-0.451831	-0.409624	-0.625699	0.0119371	-0.574204	-0.877188	-0.101589	-0.330572	-0.656907	-0.40225	-0.978262	-1.38112	-0.193626	-0.114683	-0.529757	-0.327842	-0.438152	-0.803401
5533	Ribonucleoside-diphosphate reductase small chain	HORVU.MOREX.r3.7HG0670020	-0.267568	-0.528235	-0.589846	-0.353663	-0.737433	-1.0999	-0.270772	-0.162191	-0.480476	0.421227	-0.539365	-0.366107	0.121244	-0.524062	-0.387457	-0.0439909	-1.42393	-1.24595	0.0684021	-0.0925026	-0.0770811	-0.746394	-1.31549	-0.636773
5562	Tubulin alpha chain	HORVU.MOREX.r3.4HG0338800	0.0811082	-0.343248	-0.602038	-0.231434	-0.345975	-0.503375	-0.244798	-0.291927	-0.504522	-0.227541	-0.310043	-0.871521	0.0232439	-0.442608	-0.381492	-0.310779	-0.924691	-1.20915	-0.398242	-0.381373	-0.511617	-0.549911	-0.497863	-1.03505
5581	Glucuronoxylan 4-O-methyltransferase	HORVU.MOREX.r3.5HG0497820	-0.117149	-0.680417	-0.614233	-0.0649767	-0.197472	-0.534989	-0.398312	-0.267583	-0.397201	-0.0835895	-0.751264	-0.715712	-0.0234405	-0.386791	-0.560872	-0.753375	-0.843499	-1.37291	-0.281498	-0.0904709	0.00283905	-0.333581	-0.477385	-1.21866
5584	F-box family protein	HORVU.MOREX.r3.3HG0220950	-0.116185	-0.836633	-0.615037	-0.676957	-0.807754	-0.90641	-0.246089	-0.0846394	-0.571244	0.0555641	-0.469371	-0.320994	0.0695005	-1.04168	-0.83369	-0.0906718	-1.22889	-1.08195	-0.215558	1.59469	-0.832003	-0.979031	-0.243092	-2.06799
5612	Citron Rho-interacting kinase	HORVU.MOREX.r3.1HG0043380	0.351254	-0.274612	-0.628367	-0.164352	-0.530074	-0.734819	-0.444243	-0.672778	-0.917329	0.212597	-0.15696	-0.53355	0.17298	-0.677276	-0.433546	-0.598679	-0.53915	-1.06514	-0.390428	-0.177959	-0.38389	-0.58076	-0.697068	-0.897851
5672	Fasciclin-like arabinogalactan-protein-like	HORVU.MOREX.r3.5HG0493200	-0.0928239	-0.390965	-0.655938	-0.385915	-0.430117	-0.803724	-0.479887	-0.190516	-0.749295	-0.0842158	-0.357841	-0.627627	-0.132356	-0.538151	-0.349823	-0.375056	-0.654559	-1.26995	-0.618945	-0.262368	-0.615874	-0.893477	-0.875056	-1.29207
5683	Fatty acid oxidation complex subunit alpha	HORVU.MOREX.r3.6HG0600050	-0.461121	-0.362243	-0.662541	-0.555202	-0.263978	-0.394837	-0.793838	-0.978093	-0.77404	-0.564116	-0.716639	-1.29634	0.143073	0.105056	-0.604842	-1.17365	-1.89641	-2.12042	0.774018	0.473124	0.249563	0.285003	-0.188231	-1.14408
5689	Ankyrin repeat-like protein	HORVU.MOREX.r3.6HG0592090	0.642703	-0.779319	-0.664286	-0.263323	-0.393944	-1.21732	-0.631392	-0.793196	-1.02665	-0.345805	-0.69211	-1.05807	-0.381874	-0.933627	-0.77578	-0.511166	-0.845399	-1.19658	-0.141756	-0.520494	-0.666521	-0.566099	-0.561678	-1.3516
5702	Calcium-dependent phosphotriesterase superfamily protein	HORVU.MOREX.r3.4HG0382280	0.589406	-0.126017	-0.669892	-0.131621	-0.753891	-1.19808	-0.0279939	0.208364	-0.310531	0.258167	-0.351202	-0.670795	0.0603281	-0.592518	-0.584504	-0.72317	-1.14887	-1.52194	-0.331702	-0.673197	-0.356374	-0.360167	-1.00983	-1.04782
5745	Lycopene cyclase family	HORVU.MOREX.r3.3HG0267830	-0.109256	-0.411735	-0.69094	-0.380297	-1.13674	-0.910091	-0.716629	-0.271525	-0.565726	0.591538	-0.312123	0.037143	-0.204713	-0.404236	-0.767467	0.273614	-1.42295	-1.33419	-0.402527	-0.0400155	-0.0313214	-0.639085	-0.392549	-1.75336
5763	transmembrane protein	HORVU.MOREX.r3.2HG0135760	-0.272204	-0.10886	-0.703515	-0.869137	-0.585853	-1.05004	-0.0786289	-0.197794	-0.978895	0.387989	-0.502741	-0.715483	0.0975912	-0.531987	-0.653044	-0.58144	-1.22851	-1.38745	-0.00649577	-0.35527	-0.0711819	-0.750464	-1.37325	-1.43784
5807	high chlorophyll fluorescent 107	HORVU.MOREX.r3.5HG0419580	0.00108982	-0.513666	-0.726157	-0.167012	-0.286774	-0.754638	-0.362628	-0.375193	-0.599504	-0.172515	-0.37899	-0.671338	-0.129615	-0.476116	-0.281331	-0.393519	-0.869311	-1.08637	-0.0243455	0.0369884	-0.156735	-0.414943	-0.0399552	-0.127262
5877	Receptor-like kinase	HORVU.MOREX.r3.6HG0633560	0.108886	-1.22499	-0.768574	-0.651788	-0.72734	-1.08823	-0.24771	-0.634357	-1.42978	0.417924	0.298893	-0.515422	0.252008	-0.767531	-0.530114	0.122119	-0.332778	-0.459452	0.00101215	-0.332648	-0.419267	-1.1329	-1.94504	-1.46201
5888	Receptor-like protein kinase	HORVU.MOREX.r3.3HG0274040	0.0926459	-0.71016	-0.778184	-0.697864	-0.942184	-1.18652	-0.402016	-0.522924	-0.354129	0.455354	-0.62321	-0.718535	-0.165684	-0.932865	-0.772256	-0.467401	-0.929675	-1.29803	-0.416376	-0.18854	-0.659769	-0.827201	-1.50008	-1.2352
5906	Sugar transporter. putative	HORVU.MOREX.r3.2HG0172690	0.0913581	-0.277606	-0.794419	-0.844292	-1.12808	-0.774844	-0.584812	-1.21893	-1.43603	0.623577	-1.39818	-1.16453	-0.44236	-0.99621	0.0783446	-1.06535	-2.12781	-1.98805	-0.657079	-0.657286	-0.798409	-1.9734	-2.01948	-3.11051
5917	Cellulose synthase	HORVU.MOREX.r3.3HG0291490	-0.381902	-0.993217	-0.799169	-0.882285	-0.521052	-0.649983	-0.913272	-0.581419	-1.23132	0.26755	-0.449124	-1.45627	0.148361	-0.600394	-0.907579	-0.696562	-1.38555	-1.58708	-0.475737	-0.390012	-0.64335	-0.912837	-1.30706	-1.53614
5940	GDP-L-galactose phosphorylase 1	HORVU.MOREX.r3.5HG0450950	0.0343556	-0.618699	-0.82135	-0.165405	-0.848343	-0.791205	-0.14545	-0.458312	-0.470954	0.300511	-0.40263	-0.472026	0.272495	-0.659746	-0.181613	-0.328643	-1.22491	-1.29213	-0.216765	-0.382982	-0.492576	-0.862793	-0.880207	-0.9577
5987	RING/U-box superfamily protein	HORVU.MOREX.r3.7HG0747330	-0.492767	-0.660817	-0.850734	-0.697885	-0.648795	-0.826445	-0.657234	-0.520995	-0.902863	0.130745	-0.665878	-0.651375	-0.138708	-0.73991	-0.216981	-0.25721	-1.30872	-1.71177	-0.567092	-0.284415	-0.457679	-0.697262	-0.845535	-1.58395
6023	LINE-1 reverse transcriptase-like protein	HORVU.MOREX.r3.6HG0553730	-1.04894	-0.490392	-0.879099	-0.284809	-0.985454	-1.6287	-0.426821	-0.500005	-0.653057	0.000723793	-0.586659	0.104601	0.055224	0.147009	0.00819413	0.0619171	-2.04	-2.22959	-0.503274	0.449006	-0.538986	-0.359786	-1.01547	-1.00361
6024	Trihelix transcription factor	HORVU.MOREX.r3.6HG0570820	0.274708	-0.639514	-0.880001	-0.719671	-0.241255	-0.26175	-0.412297	-0.572566	-0.94135	0.00802679	-0.394602	-1.21735	-0.0676352	-0.527004	-0.510707	-0.14529	-0.555293	-0.728665	-0.436153	-0.203698	-0.31643	-0.734673	-1.03625	-0.485482
6047	Retrovirus-related Pol polyprotein from transposon TNT 1-94	HORVU.MOREX.r3.6HG0626790	-0.982672	-0.939726	-0.904772	-0.764007	-0.146953	-1.09719	-0.453459	-0.434852	-1.05359	0.438333	-0.187805	-0.837115	-0.0847732	0.156354	-0.594261	-0.450736	-0.653762	-1.34633	-0.354066	-0.0812216	-0.595656	-0.533264	-0.727495	-0.944033
6067	NAC domain-containing protein. putative	HORVU.MOREX.r3.4HG0417500	-0.107739	-0.589515	-0.918216	-0.481132	-0.760764	-1.32814	-0.241491	-0.424761	-0.576144	0.0920303	-0.708925	-0.738975	-0.330909	-0.559936	-0.487874	-0.160043	-1.59849	-1.87604	-0.344746	0.221011	-0.535422	-0.806305	-1.34684	-1.15437
6096	Tubulin alpha chain	HORVU.MOREX.r3.2HG0132170	0.325601	-0.868731	-0.942562	-0.10806	-0.378374	-0.883919	-0.495931	-0.841701	-0.783633	-0.238461	-0.601021	-1.14181	-0.0124356	-0.907322	-0.499353	-0.509806	-0.765865	-1.23684	-0.190997	-0.390414	-0.533049	-0.579622	-0.959155	-1.16375
6102	Glucan endo-1.3-beta-glucosidase 3	HORVU.MOREX.r3.2HG0127530	-0.0691945	-0.90431	-0.948395	-0.839016	-1.08042	-1.39789	-0.523324	-0.244843	-0.832915	0.271927	-0.573634	-1.18914	-0.00475601	-1.24725	-0.84071	-0.735471	-1.89718	-1.94642	-0.153947	-0.0643675	-0.579869	-0.679838	-0.837872	-1.14509
6111	Subtilisin-like protease	HORVU.MOREX.r3.6HG0620540	-0.180672	-0.826088	-0.959052	-0.388689	-0.763985	-1.3357	-0.267198	-0.800764	-0.997387	0.435507	-0.511616	-1.05941	0.0513466	-1.00637	-0.255449	-0.555239	-1.78194	-2.27979	-0.281966	-0.498904	-1.04372	-1.64299	-2.05419	-2.48331
6119	Ubiquitin-conjugating enzyme E2	HORVU.MOREX.r3.3HG0256380	-0.330062	-1.20374	-0.965941	-1.04206	-0.775997	-1.25869	-0.6907	-1.35476	-1.4284	0.966284	-0.0782987	-0.352196	0.120769	-0.495706	0.0579885	-0.629118	-0.903092	-1.34591	-0.148889	-0.545601	-0.487145	-1.06574	-1.29226	-1.43331
6133	cysteine-rich/transmembrane domain A-like protein	HORVU.MOREX.r3.3HG0315430	-0.0795411	-0.537821	-0.985471	-0.98929	-1.03172	-1.33367	-0.395062	-0.927843	-1.31723	0.841412	-0.338618	-0.905731	-0.341224	-0.494224	-0.186188	-0.821453	-1.00193	-1.57489	-0.199856	-0.566427	-0.560409	-1.23908	-0.950735	-1.99464
6174	PISTILLATA-like MADS-box transcription factor	HORVU.MOREX.r3.3HG0307160	-0.206445	-0.51001	-1.04199	-0.489241	-0.620905	-1.2907	-0.865791	-0.612488	-0.549065	-0.0592458	-0.699284	-0.584462	0.339702	-0.230314	-0.4757	-0.556659	-1.62935	-1.76973	-0.517556	-0.401739	-1.01745	-0.0941621	-0.656482	-1.02407
6175	2-oxoglutarate (2OG) and Fe(II)-dependent oxygenase superfamily protein	HORVU.MOREX.r3.5HG0537490	-0.168006	-1.17287	-1.04282	-0.928658	-0.661543	-1.06178	-0.637071	-1.06666	-1.22134	1.03814	-0.900188	-0.310896	-0.074691	-0.861461	-0.508372	-0.674712	-1.0688	-1.71703	-0.327506	-0.0836403	-1.12194	-1.27902	-2.37286	-1.78826
6331	Auxin response factor	HORVU.MOREX.r3.3HG0289370	-0.114059	-1.28881	-1.30895	-0.789155	-0.832404	-1.13093	-0.596051	-0.949365	-1.09346	0.398621	-0.402156	-0.767314	0.0392081	-0.980215	-0.48099	-0.411498	-0.486561	-1.52577	-0.285108	-0.285566	-0.320619	-0.910932	-1.05137	-0.840676
6380	Jasmonate induced protein	HORVU.MOREX.r3.3HG0330650	-0.397338	-1.90106	-1.43655	1.11703	-3.21275	-3.21275	0.784663	1.46193	0.871791	-0.537518	-2.33724	-3.18374	0.0456484	-0.910549	-2.36142	0.103102	-7.4352	-7.4352	-1.86828	6.74562	-1.86828	NA	NA	NA

## Sheet: S2_SOTA_cluster_2
Original row	gene_description	Gene ID	Avalon_WFc4_WM4_logFC	Avalon_DM4_WM4_logFC	Avalon_DFc4_WM4_logFC	Avalon_WFc7_WM7_logFC	Avalon_DM7_WM7_logFC	Avalon_DFc7_WM7_logFC	Barke_WFc4_WM4_logFC	Barke_DM4_WM4_logFC	Barke_DFc4_WM4_logFC	Barke_WFc7_WM7_logFC	Barke_DM7_WM7_logFC	Barke_DFc7_WM7_logFC	Morex_WFc4_WM4_logFC	Morex_DM4_WM4_logFC	Morex_DFc4_WM4_logFC	Morex_WFc7_WM7_logFC	Morex_DM7_WM7_logFC	Morex_DFc7_WM7_logFC	Pb_WFc4_WM4_logFC	Pb_DM4_WM4_logFC	Pb_DFc4_WM4_logFC	Pb_WFc7_WM7_logFC	Pb_DM7_WM7_logFC	Pb_DFc7_WM7_logFC
3	hAT transposon superfamily protein	HORVU.MOREX.r3.5HG0498980	10.3558	NA	10.5734	11.5395	NA	10.6099	11.2106	NA	12.2542	7.3971	1.14677	8.14149	4.77056	-3.87494	5.94763	6.56325	-4.4938	6.58616	10.7224	2.70514	11.2065	7.84821	-4.20487	7.68256
4	Glutathione S-transferase	HORVU.MOREX.r3.3HG0311610	10.2296	NA	10.4621	10.8166	NA	10.7254	10.8393	2.14143	11.7291	8.84479	2.78941	9.95471	9.47153	1.54569	9.90607	7.54227	-3.7899	7.55897	10.327	NA	10.3657	11.7484	NA	12.1386
6	Disease resistance protein (TIR-NBS-LRR class)	HORVU.MOREX.r3.2HG0134190	10.2161	1.54275	10.0945	10.8303	NA	10.468	7.67408	-3.24211	8.37253	9.81292	4.28631	10.4971	7.42258	0.111169	8.05315	6.90541	-0.774081	6.99444	10.2149	NA	10.4602	11.1809	NA	11.5325
8	Tryptophan decarboxylase	HORVU.MOREX.r3.7HG0643110	9.65764	2.28547	9.79129	9.9433	NA	9.96144	8.39955	-1.437	9.04159	8.8401	4.1248	10.2597	7.28446	NA	8.50873	6.80542	-2.39395	6.36749	8.97634	NA	9.06137	9.78284	NA	10.6343
16	NAC domain-containing protein. putative	HORVU.MOREX.r3.5HG0514350	8.82636	3.13792	8.83658	8.86462	NA	8.86437	9.35764	1.42829	10.1858	8.14706	1.62599	9.24608	6.5648	NA	7.66951	6.56353	2.01183	6.48709	8.9534	NA	9.38185	9.74715	3.24229	10.4016
18	Germin-like protein 1-1	HORVU.MOREX.r3.4HG0335360	8.38431	NA	8.50583	8.15939	NA	8.34121	6.488	-1.43673	7.11637	5.36181	1.57904	6.41636	4.55503	NA	5.42584	3.35359	-3.25476	3.21852	7.86768	NA	7.68505	8.88002	NA	8.71345
19	Abscisic stress ripening	HORVU.MOREX.r3.3HG0325230	9.07627	1.52476	8.4902	9.57402	NA	9.4937	6.63498	-3.2746	7.07883	8.96489	5.43479	9.57417	8.18875	2.81211	8.3642	7.11685	-2.87946	6.88344	8.4975	NA	8.48229	9.50358	NA	9.52717
20	Germin-like protein	HORVU.MOREX.r3.3HG0220160	8.59854	1.27477	8.47255	10.8876	1.63028	10.9036	8.21181	0.831831	9.04047	8.42354	3.19449	9.71824	7.41189	0.838812	7.83822	6.94452	1.25803	7.9776	10.5324	4.33945	10.2471	11.8989	1.93166	12.6246
24	Patatin	HORVU.MOREX.r3.3HG0222590	8.66624	NA	8.40043	9.16196	NA	9.41708	8.09734	-1.43824	9.13747	6.87629	1.58237	8.37491	2.66416	1.52389	4.60658	8.94238	4.81903	9.7907	8.52168	3.71971	8.45554	9.7733	4.16766	10.6725
26	F-box/RNI-like superfamily protein	HORVU.MOREX.r3.4HG0345790	8.86307	2.73826	8.30567	10.1221	2.36021	9.69173	10.225	NA	11.1272	9.17534	2.86751	10.2222	7.18508	NA	8.49835	7.98202	0.316572	8.579	2.2801	3.04533	4.24579	0.256919	-2.37422	2.56005
29	Blue copper protein	HORVU.MOREX.r3.7HG0702070	8.46026	1.55815	8.21055	8.97664	NA	8.89416	8.80256	NA	10.075	7.42072	2.84232	9.41704	7.13275	NA	7.62553	9.14117	NA	9.33193	6.91722	-1.45804	6.81623	9.37595	NA	9.6477
30	Flavin-containing monooxygenase	HORVU.MOREX.r3.7HG0751200	9.07579	NA	8.1981	9.00274	NA	8.7023	6.21494	-0.720584	7.04198	7.73237	2.49999	7.75413	5.13701	-2.94366	5.60985	8.44123	1.11993	8.23385	6.79125	-1.45228	6.59469	7.07016	0.292431	6.40622
33	Core-2/I-branching beta-1.6-N-acetylglucosaminyltransferase family protein	HORVU.MOREX.r3.1HG0085710	8.29279	2.28763	8.03434	8.51077	2.83638	7.94098	8.79054	NA	9.50487	7.61362	NA	8.6475	4.57805	-0.561221	5.37684	5.22824	-3.5336	5.2012	6.76431	-1.45286	7.04152	6.57591	-2.35722	6.96496
34	Protein DETOXIFICATION	HORVU.MOREX.r3.7HG0740620	8.91483	NA	7.94376	10.1475	NA	8.7173	8.60069	-1.43646	9.40198	9.34748	3.49656	9.79199	7.22446	NA	8.42442	6.77738	-2.88867	6.52838	9.20921	2.70483	9.39308	9.99892	NA	10.4486
37	Processive diacylglycerol beta-glucosyltransferase	HORVU.MOREX.r3.7HG0686280	8.1401	-1.45821	7.84178	7.16289	-0.795233	6.18772	6.77139	-3.26627	7.77156	9.16838	3.99242	9.59983	3.92486	-2.56515	5.73919	4.7928	-1.81272	4.93453	6.87518	-2.63846	7.05488	8.78002	-1.63565	9.12867
38	Ethylene-responsive transcription factor	HORVU.MOREX.r3.1HG0065400	8.70823	2.77596	7.83516	9.44749	NA	8.97651	6.52855	-2.62245	7.84562	8.14093	NA	9.18674	4.59182	-2.0959	5.41395	4.70684	-0.256329	5.98317	8.44222	NA	8.58901	9.13495	2.73016	10.1571
43	2-oxoglutarate (2OG) and Fe(II)-dependent oxygenase superfamily protein	HORVU.MOREX.r3.7HG0641710	8.52126	NA	7.62418	9.5597	NA	7.8368	8.46968	1.42914	9.05923	8.22574	3.27536	7.80268	7.91282	NA	7.89943	6.3667	-3.79198	5.62987	9.34649	NA	8.75828	10.3578	NA	9.5548
44	Laccase	HORVU.MOREX.r3.3HG0313580	6.96756	0.486373	7.62158	8.42708	3.0274	8.78193	7.39614	-0.608488	8.54115	8.64411	3.07844	9.65761	5.35379	-0.535954	5.9217	6.74286	0.457485	6.75885	10.1671	2.38239	10.3569	8.11289	0.696231	8.70564
45	Stress response protein nst1	HORVU.MOREX.r3.6HG0544310	7.42423	NA	7.61329	8.35861	NA	7.59814	8.05392	NA	8.91995	6.71615	2.91542	8.73201	5.38276	1.53834	6.14716	6.19743	-1.64486	6.13197	7.99216	1.50456	8.51994	7.73377	-1.63894	8.04416
46	ZCF37. putative	HORVU.MOREX.r3.2HG0130210	6.83506	NA	7.60045	4.85132	-1.8589	5.24954	5.92617	0.431032	6.71618	7.50944	2.86764	9.24835	3.05382	-2.06078	3.17555	5.86671	-0.434745	6.68301	5.47142	-0.655041	5.87979	8.90887	NA	9.91116
47	Zinc finger protein	HORVU.MOREX.r3.5HG0526080	8.51989	NA	7.53949	8.18827	NA	8.14535	7.91446	NA	9.26525	6.65588	NA	7.90407	2.97312	-2.58957	3.77131	4.86576	-2.888	4.92285	4.78728	NA	5.79497	6.29231	NA	7.34016
48	Blue copper protein	HORVU.MOREX.r3.2HG0213080	7.60959	1.55378	7.5334	8.53004	1.6364	7.94921	7.0738	1.84646	7.51829	5.80542	2.88446	7.26846	5.43251	2.20462	6.51685	7.41234	2.77764	8.69911	5.33582	NA	5.1085	5.84499	3.62226	5.47833
49	Glycosyltransferase	HORVU.MOREX.r3.3HG0310480	8.29673	NA	7.52798	7.10654	-1.58997	6.65229	9.03529	NA	9.36928	7.40697	4.428	8.48384	7.05685	NA	7.81538	8.42584	2.75892	8.97818	6.93605	-1.45077	7.23172	9.48193	1.93556	9.85515
51	Hydroxycinnamoyl-CoA shikimate/quinate hydroxycinnamoyltransferase	HORVU.MOREX.r3.2HG0203200	6.93092	3.12268	7.44647	4.74689	1.12713	5.61512	7.72686	4.23902	7.80402	7.64708	5.08284	9.33159	NA	NA	5.67005	3.53613	-1.63676	3.47868	5.07805	1.6634	5.51613	6.2059	0.42915	7.08058
53	Glutathione S-transferase	HORVU.MOREX.r3.1HG0051880	7.85683	0.489059	7.42643	10.2909	2.86453	10.0829	7.57558	1.00614	8.27081	5.87166	0.70426	6.87459	3.8963	0.587019	4.252	5.30888	-0.380571	4.88249	6.75873	-0.146747	6.79496	8.22565	-0.819443	8.27619
55	Indole-3-glycerol phosphate synthase	HORVU.MOREX.r3.5HG0470090	7.44985	0.127388	7.35496	7.73977	0.379332	7.4309	10.8624	2.14143	11.7136	10.0861	5.06924	10.7715	7.65707	1.98518	8.46902	7.42215	-0.761753	7.32691	6.98096	0.801762	7.38477	7.59318	0.369353	8.01866
56	Homeobox protein. putative	HORVU.MOREX.r3.6HG0559620	7.32326	NA	7.30622	7.55841	NA	6.79163	7.66044	NA	8.3734	6.66975	2.38397	7.0412	4.86236	NA	5.48529	5.65559	NA	6.51192	8.00045	NA	8.04008	8.24245	1.92067	8.14816
57	Hydroxycinnamoyl-CoA shikimate/quinate hydroxycinnamoyltransferase	HORVU.MOREX.r3.6HG0604660	7.40479	1.9856	7.24494	11.4109	6.83036	11.307	7.34039	0.0540834	7.90307	6.79516	2.87836	7.72157	6.35368	3.19857	7.29359	5.98409	1.3347	6.22673	8.21062	1.32308	8.33231	7.66315	1.81344	8.11338
59	tRNA dimethylallyltransferase	HORVU.MOREX.r3.3HG0243110	7.62877	NA	7.20737	8.97537	NA	8.29897	8.65865	1.429	9.49941	7.92546	3.21097	8.88073	7.22898	NA	7.99597	8.40282	NA	8.48231	6.95584	1.50719	5.9674	7.81613	NA	8.21132
60	Germin-like protein	HORVU.MOREX.r3.6HG0604640	7.93232	0.100572	7.0637	9.89418	2.34142	8.58613	9.74954	NA	10.2544	8.9383	4.42394	9.39582	6.22312	3.35413	7.84214	8.73436	3.983	8.54073	8.64492	3.12827	8.76919	7.02413	-0.459514	7.61319
64	Ribose-5-phosphate isomerase A	HORVU.MOREX.r3.5HG0485290	8.20052	3.61659	6.94879	9.06905	NA	8.41972	6.55195	-0.483835	7.09692	6.62922	1.90794	7.05385	3.54038	0.295481	4.15922	6.03399	-0.438619	6.23014	5.79458	0.0470318	5.81506	9.70776	NA	9.96463
65	Agmatine coumaroyltransferase-2	HORVU.MOREX.r3.4HG0406080	7.35511	NA	6.91131	7.01631	NA	7.26231	8.43051	NA	9.41513	7.27662	1.62085	8.19042	5.85957	NA	5.87524	7.59608	NA	7.58175	6.88824	NA	6.73871	5.69012	NA	7.73858
66	Cytochrome P450 family protein. expressed	HORVU.MOREX.r3.6HG0554760	7.04545	1.79205	6.90589	8.80837	3.97454	8.70195	8.45412	0.908357	9.41176	6.04877	2.36878	6.73071	5.27713	1.76115	6.08218	4.66579	1.29589	5.09464	6.60364	-0.261185	6.71576	7.12965	2.11961	8.0535
67	WRKY family transcription factor	HORVU.MOREX.r3.3HG0237360	7.91092	1.52974	6.89369	6.77757	0.0478302	6.83607	8.54339	NA	9.30796	5.96862	0.0195293	6.87947	4.12062	-2.59489	5.21121	4.4729	-1.02415	5.2925	7.5388	1.52219	6.28615	9.07791	NA	8.98192
68	U-box domain-containing family protein	HORVU.MOREX.r3.6HG0628340	7.22583	-2.16062	6.87944	9.79595	1.60862	9.5709	8.40118	1.19083	8.94374	7.51455	5.99316	8.75588	4.10917	2.66832	5.11935	4.83839	3.47193	5.44828	6.56728	0.0610312	6.41421	6.38306	2.9672	7.12574
69	Protein PLANT CADMIUM RESISTANCE 2	HORVU.MOREX.r3.5HG0528610	6.87229	-1.46002	6.85839	10.0234	NA	9.23898	9.37279	NA	10.3968	5.41605	1.24298	6.52755	8.68367	NA	9.1012	7.0771	-3.25621	7.06623	9.14143	NA	8.75006	10.4503	NA	10.1996
70	Peroxidase	HORVU.MOREX.r3.1HG0017420	7.31724	NA	6.83545	8.89228	1.61322	8.39875	6.33481	0.452188	7.00687	7.1965	1.62569	8.49057	6.70022	NA	7.02457	8.80807	NA	9.16216	7.89147	NA	7.5907	8.63232	NA	9.29213
74	Protein kinase. putative	HORVU.MOREX.r3.6HG0539430	7.70147	NA	6.78541	7.99506	NA	7.17384	6.29007	-1.45045	6.72479	6.89034	NA	7.14347	6.27246	NA	5.89686	6.76679	-1.64487	6.94216	6.78543	NA	5.44341	6.92051	NA	7.76239
75	beta-fructofuranosidase 5	HORVU.MOREX.r3.4HG0340030	7.15384	2.2235	6.70022	6.31872	1.91764	6.04947	7.522	2.62492	7.65898	3.58459	0.724412	4.47623	3.10416	-2.13954	3.77116	7.28371	NA	7.63431	2.96329	-3.01575	3.62915	4.8284	-0.917633	4.89679
76	Protein TIC 214	HORVU.MOREX.r3.3HG0290310	6.99084	2.25488	6.67028	6.58776	-1.60463	5.64774	6.26449	-0.0135812	6.70368	6.44752	NA	7.68891	4.50181	-1.42193	5.49047	4.13427	-3.53995	4.52104	2.10961	-3.2591	0.817233	1.00859	-1.29102	1.55803
78	Homeobox protein. putative	HORVU.MOREX.r3.6HG0559530	6.68455	1.13294	6.62476	7.91216	-0.725473	7.49161	8.6789	1.17255	9.66488	6.16411	1.22738	7.01224	6.39788	-1.42019	7.45894	7.52713	-2.38675	7.92591	7.32154	0.539994	7.5072	8.91664	1.08693	9.69662
79	Fatty acid desaturase	HORVU.MOREX.r3.6HG0609630	7.73795	2.7487	6.59176	6.07422	2.14898	5.15211	7.71274	4.30865	8.6164	4.62142	2.42104	5.07325	3.39944	-1.61523	3.43937	4.71484	1.80936	5.49591	0.0791404	0.456817	1.81381	2.85324	0.934523	3.89214
80	DNA translocase FtsK	HORVU.MOREX.r3.2HG0187670	6.95134	-0.612006	6.55618	9.78625	NA	8.83636	6.32914	-2.61158	6.75122	7.30967	2.39133	8.26565	7.50443	NA	7.63446	9.60271	NA	8.88427	4.04558	-0.570216	3.30246	7.99133	-2.35723	7.54662
82	Zinc finger protein	HORVU.MOREX.r3.5HG0526090	6.79571	2.83302	6.4918	8.48166	2.36919	9.33011	9.10721	3.4609	9.64688	7.86352	3.76941	9.66726	7.37506	5.45001	7.86856	9.15849	6.19155	9.37201	5.96016	2.64595	6.47882	7.88724	NA	8.6505
83	Protein phosphatase 2c. putative	HORVU.MOREX.r3.4HG0344490	6.78219	NA	6.48272	8.00162	NA	7.43447	4.58182	-1.06037	5.65114	7.28932	NA	7.8486	4.07061	0.144828	4.31823	8.03473	NA	7.86288	4.09185	1.54898	3.51679	4.27169	-1.07713	4.7936
85	Phospholipase a1-chloroplastic-like	HORVU.MOREX.r3.7HG0701500	5.74723	2.40802	6.44601	7.12894	3.20166	7.14596	5.03149	-2.97493	5.70449	3.23017	-0.131954	4.16918	2.58009	-0.392365	2.80252	3.15129	0.675754	3.68312	4.72176	-2.64433	4.82491	7.18891	1.09428	7.47916
86	transmembrane protein. putative (DUF679)	HORVU.MOREX.r3.7HG0739820	6.12349	NA	6.42883	7.87435	1.63709	6.7148	8.47893	NA	9.54567	7.39039	2.36365	8.59347	3.66604	-1.41784	4.97249	6.93964	NA	7.7843	5.65817	3.07459	5.28994	6.73898	NA	7.88816
87	Coatomer subunit delta	HORVU.MOREX.r3.6HG0548770	6.28493	-1.00927	6.42785	7.89139	1.35473	7.52286	9.29715	1.21578	10.2248	6.38373	-1.825	7.60842	4.59556	-0.870302	5.34184	6.13593	-0.866859	6.19611	6.82	1.2132	7.30637	9.87105	2.65685	10.0244
88	12-oxophytodienoate reductase-like protein	HORVU.MOREX.r3.7HG0664250	6.04563	-1.47174	6.40999	7.69357	NA	9.78453	6.05548	-2.13945	6.21012	7.72276	2.41389	10.8293	2.51331	NA	6.46751	4.8122	-2.39804	5.39904	2.36621	-1.65103	2.56227	6.10047	0.840643	7.21312
91	Argininosuccinate synthase	HORVU.MOREX.r3.7HG0654490	6.92792	NA	6.37881	9.04693	NA	8.68096	7.96972	NA	9.20089	7.74852	NA	8.58818	4.21363	NA	6.29778	6.54552	-1.65696	6.52287	7.64995	NA	8.0978	8.26762	-1.64251	7.76424
92	Glycosyltransferase	HORVU.MOREX.r3.3HG0240580	6.47576	1.08749	6.36129	6.43706	0.993299	6.65739	5.28124	-1.05875	6.36001	5.78765	1.68756	6.69198	3.97104	-0.444142	4.63294	6.49362	1.31118	6.39419	6.26575	1.03356	6.696	5.90926	-0.0684593	6.46453
96	F-box family protein	HORVU.MOREX.r3.5HG0473390	7.50308	NA	6.30594	8.23128	NA	7.32708	6.92987	-1.43657	7.60933	6.97841	NA	7.88021	4.96036	NA	6.02758	4.13948	-2.88819	3.91044	5.66092	1.47993	6.09115	6.83708	NA	6.84704
97	Receptor-like kinase	HORVU.MOREX.r3.6HG0614070	5.00811	4.15791	6.28564	5.26199	3.59309	6.16009	6.93835	3.31873	7.43324	4.98325	5.13071	7.02222	4.08858	2.7399	5.32084	4.83601	3.19762	7.02429	4.69986	1.39683	5.43406	3.90944	2.71218	5.26206
98	Fusarium resistance orphan protein	HORVU.MOREX.r3.4HG0345780	5.67876	-2.11574	6.26535	9.99014	NA	9.8754	10.2684	NA	11.1949	8.83375	3.62225	10.2297	5.56158	NA	8.3406	10.0869	NA	10.7422	10.109	NA	10.3206	11.3325	NA	11.927
99	FAD-binding Berberine family protein	HORVU.MOREX.r3.5HG0490260	6.30318	1.3589	6.25463	6.75976	0.649471	6.65317	8.88426	1.04909	9.74386	6.66524	2.4083	7.69575	5.21985	0.636301	6.1299	5.49135	1.00232	6.2168	8.0377	2.25129	7.89355	8.08871	1.31104	8.64877
100	Ribose-5-phosphate isomerase A	HORVU.MOREX.r3.5HG0485270	6.99845	NA	6.25399	7.65358	NA	7.20142	5.63376	-2.14131	6.44557	6.49071	1.62541	7.53216	3.43268	-2.11908	4.46533	5.88684	-2.39291	5.91601	7.13342	NA	7.67788	8.25437	NA	8.44498
101	Dirigent protein	HORVU.MOREX.r3.7HG0654500	6.50387	NA	6.24706	8.05079	NA	8.1176	7.81211	NA	8.6276	6.49544	NA	7.59616	5.30664	NA	6.12958	4.93746	-2.89272	5.12082	5.61079	0.00899625	6.61957	7.29413	-1.6444	7.195
102	Glutathione S-transferase	HORVU.MOREX.r3.2HG0212850	7.28386	3.38139	6.19308	7.70996	2.82566	5.95273	5.57998	-2.14985	6.01183	8.18346	2.40062	7.21554	5.6768	NA	6.96277	7.59299	NA	7.91174	6.55579	1.50679	6.42096	8.72103	4.35322	8.33254
103	Blue copper protein	HORVU.MOREX.r3.2HG0213140	6.16377	0.43047	6.18051	5.66592	-0.0112633	6.18968	4.11428	-0.335944	5.04702	5.3888	3.0095	6.76299	1.46136	2.2005	7.18179	3.15554	-1.88668	5.04302	6.19025	-1.44566	6.26607	8.08693	0.968023	8.7597
105	Cytochrome P450. putative	HORVU.MOREX.r3.4HG0407860	6.50651	-3.51558	6.12936	8.21153	-1.59951	7.92551	7.46299	-2.60797	8.32388	5.97421	1.80515	6.11987	7.22042	0.137281	7.33202	4.65935	-3.42238	4.14705	8.03625	0.500228	8.10039	7.66558	-0.938999	7.65611
106	Alpha/beta-Hydrolases superfamily protein	HORVU.MOREX.r3.5HG0517250	6.5984	0.133939	6.12118	6.84172	-0.893221	6.72667	9.23264	-0.705617	10.1473	10.4454	4.42497	11.138	3.72297	-0.827441	4.61367	6.19183	-1.0592	6.13678	6.95193	-0.710919	7.17819	7.2496	0.634226	7.95852
107	Fatty acid desaturase	HORVU.MOREX.r3.6HG0609610	6.84584	-1.45928	6.11351	7.49433	4.34517	7.09197	4.34584	-0.24654	5.00318	6.83191	3.76571	7.25176	5.2207	0.77478	4.02573	5.17797	1.76769	5.80524	1.537	-1.03201	1.47481	3.59868	1.6966	4.30506
110	Protein PLANT CADMIUM RESISTANCE 2	HORVU.MOREX.r3.5HG0528590	6.07644	2.3674	6.07854	7.65165	3.31975	7.42016	9.00177	3.42	9.62274	7.10342	3.91036	8.22566	4.23399	2.60321	5.29394	6.53942	3.55547	7.14488	4.79225	0.554025	5.2699	6.89359	2.93557	7.52707
112	Subtilisin-like protease	HORVU.MOREX.r3.7HG0654260	5.92942	1.54296	6.04895	10.2769	NA	10.2541	8.63847	-0.00827812	9.75903	9.07976	5.23316	10.2522	6.7097	NA	8.3254	8.58353	NA	9.18233	8.14599	NA	8.14501	9.04266	3.2443	9.55548
115	Blue copper protein	HORVU.MOREX.r3.2HG0213070	6.11775	-1.44577	6.00536	8.18449	0.00530095	7.85064	9.80176	3.48042	10.6226	8.86507	3.76936	9.99448	5.53363	-0.5593	6.09092	9.20673	2.74957	9.76315	7.20109	NA	6.81965	6.315	2.00007	6.88884
116	Calcium-binding protein	HORVU.MOREX.r3.7HG0744940	6.99306	3.12584	5.97068	6.92789	3.55058	6.96026	7.66608	NA	7.94281	6.05406	4.18026	8.1015	1.70234	0.718717	2.78727	3.6278	-2.88681	4.62162	6.55508	NA	6.55892	8.14165	2.72602	8.31984
117	Lipoxygenase homology domain-containing protein 1	HORVU.MOREX.r3.2HG0209730	5.45828	1.6888	5.94552	6.10927	0.834774	5.93765	6.28493	NA	6.93711	5.57514	1.64507	7.07013	4.31847	0.460528	4.6213	4.90495	2.33454	4.76967	NA	NA	NA	1.81785	NA	NA
120	Receptor-like kinase	HORVU.MOREX.r3.3HG0226510	5.71263	NA	5.91275	6.30326	NA	6.52867	7.93243	-1.42717	8.59006	5.41129	0.0384343	6.06855	5.15697	NA	7.04942	3.67352	-2.39579	4.73243	6.4872	NA	6.10363	6.2718	NA	7.67676
121	Protein kinase-like	HORVU.MOREX.r3.1HG0079470	6.29073	3.80368	5.89876	4.91457	0.78817	5.81751	6.45524	1.15867	7.38135	6.28811	4.66632	8.40215	1.83956	-1.63892	1.50658	4.75211	-3.32092	4.45339	3.75011	-3.48858	4.32318	8.91919	2.57524	10.7638
122	ERECTA-like 2	HORVU.MOREX.r3.2HG0203120	5.45812	2.81614	5.86792	5.51809	3.4725	6.02874	8.68074	3.09327	9.70296	5.54633	3.73145	7.43295	4.25102	3.17779	5.4047	6.369	5.20739	7.901	6.68866	1.67862	6.79022	7.94813	4.33738	8.96699
124	DWNN domain. a CCHC-type zinc finger	HORVU.MOREX.r3.3HG0274050	6.49723	-0.69417	5.85767	10.6219	2.85197	10.5633	8.05923	-2.967	8.55208	6.86388	1.53048	7.7755	5.32718	0.497767	6.13356	5.28942	0.64179	5.67241	7.17259	0.0664015	7.00474	7.54572	0.781011	8.04277
125	Ethylene-responsive transcription factor	HORVU.MOREX.r3.1HG0083130	6.56746	NA	5.84997	5.84245	2.34875	8.09359	7.24467	3.19358	8.5909	7.10848	NA	8.78647	-2.5785	-2.5785	2.03818	3.95901	-2.36853	4.31094	3.07879	-3.86544	3.0933	9.15341	3.94537	9.89072
127	Cysteine synthase	HORVU.MOREX.r3.6HG0601510	6.0705	-3.2741	5.78623	9.64958	2.34404	9.33429	7.95854	0.0116495	8.70099	7.33764	0.777447	7.69958	6.56473	0.087555	6.88256	9.95876	2.76319	9.03941	7.96269	0.804345	8.41044	10.5808	NA	10.3458
129	Calcium-dependent lipid-binding domain-containing protein	HORVU.MOREX.r3.3HG0302610	6.13732	NA	5.7485	7.10687	NA	5.95003	6.30635	-0.0106985	6.99621	5.53247	2.12339	6.63538	3.75508	-1.00855	4.05738	5.23529	-3.25328	5.5593	2.75211	-3.27029	2.01204	5.70248	0.300077	5.65247
131	Glutathione S-transferase	HORVU.MOREX.r3.1HG0051800	5.61215	-1.19926	5.708	7.45527	0.966765	7.72531	6.36995	-1.14326	7.13755	6.33302	1.59089	7.94679	5.17962	0.566562	5.60241	6.65545	0.677727	7.01784	7.2721	-0.160462	7.56184	8.59613	-0.0220733	8.86092
132	Glutathione S-transferase	HORVU.MOREX.r3.2HG0214680	5.82399	1.56384	5.68884	5.23632	0.0307132	5.95235	6.431	4.00416	7.11154	5.28739	3.10455	7.46575	2.93928	2.2299	4.15794	4.43297	2.01597	5.25108	7.90957	4.34074	8.4631	6.77309	1.10815	6.85061
139	Cytochrome P450 family protein. expressed	HORVU.MOREX.r3.2HG0107270	5.58206	2.37711	5.58868	5.70501	2.11905	5.64622	9.75184	4.54849	10.4859	5.185	2.33019	6.28283	5.7869	4.03766	6.33421	5.19373	1.71257	5.87969	5.86783	1.42902	5.61727	7.63909	4.27235	8.78397
140	DUF4228 domain protein	HORVU.MOREX.r3.5HG0491470	5.5817	-0.380053	5.57178	6.07049	0.00425677	6.61686	4.95897	-4.53506	5.61369	5.80623	1.26618	7.02816	2.4189	-1.43371	2.87953	4.52775	-1.9288	4.20948	5.68763	-2.99456	6.10293	8.81473	-1.61856	9.31163
141	Receptor-kinase. putative	HORVU.MOREX.r3.6HG0627340	5.24327	0.116244	5.56145	5.65509	0.941474	5.09254	5.07081	-0.00511856	6.11688	8.09279	2.87931	8.33234	4.27925	1.94361	5.06172	4.45059	-0.479729	4.5831	6.0231	-2.63382	5.72117	5.05208	-0.16179	6.09937
142	CASP-like protein	HORVU.MOREX.r3.1HG0063980	6.57309	1.98961	5.54089	6.00601	1.68106	5.81106	6.10572	1.3751	6.76945	5.2282	2.43155	6.14186	4.90864	-1.5568	5.5096	6.65748	0.665858	6.7115	7.64292	2.84244	7.39309	6.52499	1.12755	7.11424
145	DUF4228 domain protein	HORVU.MOREX.r3.5HG0491490	5.86719	-1.44224	5.42899	5.22506	-1.91349	4.16413	6.44835	-0.711631	7.25426	7.37595	1.64653	8.77873	3.94971	0.723148	3.71391	5.12491	-0.904938	4.63977	5.2092	0.590744	5.6167	7.45377	-2.39101	7.18196
146	Peroxidase	HORVU.MOREX.r3.4HG0393900	6.21066	1.56799	5.41918	7.5848	NA	7.2628	6.67056	NA	8.00582	6.48393	NA	7.58297	3.00483	-2.9114	3.83731	8.00705	NA	8.46502	6.33386	NA	5.00097	7.37115	NA	8.06994
147	transcription factor IIIA	HORVU.MOREX.r3.6HG0548800	5.35171	-2.18357	5.38246	6.92049	-0.409718	6.63685	7.13459	-0.62159	8.03827	5.2457	0.478618	6.37855	4.19521	-0.607599	5.08089	5.62418	-0.196352	5.891	7.09279	0.305892	7.46307	7.82516	0.532833	8.06172
148	Single-stranded nucleic acid binding R3H protein	HORVU.MOREX.r3.3HG0282910	5.54537	2.0682	5.37784	7.02168	3.45879	6.89263	9.8322	5.12326	10.8884	5.47068	4.16445	7.00768	2.70246	1.84923	3.90252	5.05316	3.68451	6.09808	6.6728	1.97478	6.79601	6.31292	3.41263	7.40882
149	Late embryogenesis abundant (LEA) hydroxyproline-rich glycoprotein	HORVU.MOREX.r3.2HG0209950	5.09481	2.44225	5.35956	7.3754	5.07722	8.00283	6.24516	1.68223	7.06864	6.15458	4.81624	7.81968	4.81574	3.66729	5.93047	5.18696	3.57541	6.44064	6.79414	2.41453	6.93827	7.3057	3.95762	8.30603
150	Glycosyltransferase	HORVU.MOREX.r3.2HG0106390	5.047	-0.825199	5.32817	6.55857	2.40848	7.10387	7.97949	2.33892	8.68469	5.2436	2.37003	6.80011	5.64053	0.0543401	6.39978	5.64407	-0.309068	5.80094	5.86913	0.625778	6.38786	6.75474	0.517281	7.46663
151	Strictosidine synthase	HORVU.MOREX.r3.3HG0322780	5.58894	1.86367	5.32306	8.49833	3.99949	8.49235	10.0249	2.14078	10.9771	6.60194	3.70239	8.78582	NA	NA	6.79311	NA	2.7107	NA	8.22677	1.50555	7.30214	7.23008	-2.40508	7.25047
154	Glycosyltransferase	HORVU.MOREX.r3.2HG0106450	5.72988	-1.43755	5.28947	7.69197	1.71103	7.55487	7.63956	NA	8.40957	7.09995	2.90968	8.4027	4.57018	3.14631	6.42483	6.55042	2.96233	6.75315	4.8693	NA	4.32949	5.3448	NA	6.50679
156	DNA-directed RNA polymerase subunit beta	HORVU.MOREX.r3.7HG0752000	4.38118	2.91473	5.26776	5.74366	1.0399	4.67256	4.21748	-0.931558	4.89451	5.36232	2.18939	5.5376	1.41731	-1.43242	1.24031	3.77157	0.789414	3.23419	1.69502	-0.672862	1.65258	2.14902	-0.445947	1.82321
157	NAD(P)H dehydrogenase (Quinone)	HORVU.MOREX.r3.4HG0404680	5.2974	0.652341	5.26536	4.71643	0.217925	4.46031	6.56036	2.09243	7.15467	4.97868	2.86179	6.59189	2.60692	2.42733	4.37655	4.02544	2.95777	4.73031	3.78414	0.750777	3.98785	5.00989	4.05739	5.97815
160	Glutathione-S-transferase	HORVU.MOREX.r3.5HG0516710	5.06874	2.14783	5.22899	5.87234	3.47694	7.31749	6.38055	2.8112	7.3409	6.76497	4.97808	9.40041	1.87866	2.5157	3.23988	4.16066	3.27358	5.22127	5.99209	2.58784	6.64481	7.04988	3.17752	7.99531
162	NRR repressor homolog 3	HORVU.MOREX.r3.1HG0060200	5.58404	2.16112	5.19743	6.21857	2.3602	7.11087	4.65672	-1.4491	6.13418	2.64498	1.21975	3.98699	0.924335	-0.171746	1.16991	3.52002	0.632127	4.2017	4.26985	-0.384547	4.65096	6.16994	2.00852	6.32512
165	Protein kinase-like	HORVU.MOREX.r3.1HG0079430	5.28255	0.737615	5.15261	5.41805	1.83219	5.28357	5.56843	0.25326	6.71726	4.95458	1.77854	6.18317	2.38094	0.166783	3.61816	4.95437	3.13803	6.13171	6.15001	0.0471039	6.13701	7.87906	3.20928	9.28785
168	Jasmonate zim-domain protein	HORVU.MOREX.r3.2HG0163880	5.15411	1.25753	5.07531	5.82236	2.39773	5.69412	7.31086	1.88181	7.9509	6.2489	3.71818	7.35497	3.75774	0.783221	4.68665	5.46397	2.06557	5.54873	6.18158	0.767983	6.16993	5.59858	1.56709	5.72555
169	Glycosyltransferase	HORVU.MOREX.r3.5HG0464880	5.42266	-0.365921	5.04716	6.48699	-1.13292	6.2048	7.72307	-0.138789	8.49901	5.33079	0.508262	6.17598	3.86844	-0.880649	4.8603	5.899	0.672299	6.0132	7.03467	-0.219382	7.25338	7.06007	-0.00920443	7.58275
170	Mitochondrial distribution and morphology protein 10	HORVU.MOREX.r3.3HG0234070	5.56912	0.894827	5.0004	6.6464	-3.20722	6.82926	9.24647	2.2429	10.0489	7.85563	1.62126	8.80443	4.01104	0.139864	5.6269	8.48343	-1.55272	8.33962	7.89362	-2.16729	7.83568	7.95987	-1.29525	8.2932
171	Glutathione S-transferase	HORVU.MOREX.r3.2HG0214670	5.53586	NA	4.99182	3.8099	-1.59754	4.61682	8.62079	NA	9.50664	8.39684	1.62374	9.53804	6.20485	NA	6.92297	5.23987	-3.23751	4.9169	3.11334	NA	3.73851	5.227	0.279359	4.84295
172	BnaCnng07380D protein	HORVU.MOREX.r3.4HG0340040	5.73442	-0.7558	4.98619	6.6658	-0.820485	5.73719	5.68669	-3.88335	6.23283	4.47218	-0.0298357	4.96576	4.3358	-1.89981	5.03189	4.37823	-2.49546	4.45422	4.54652	-0.382393	4.52796	5.43621	0.594623	6.08711
177	Shikimate kinase	HORVU.MOREX.r3.7HG0665990	4.74354	0.684698	4.89029	4.43225	0.515079	4.20138	4.52081	-0.184745	5.33405	3.4653	0.962038	4.16624	2.40364	0.00293899	2.92285	4.11352	-0.580278	4.42735	3.1608	-0.285268	3.52861	3.80708	-0.489802	4.75345
179	Ankyrin repeat family protein. putative. expressed	HORVU.MOREX.r3.5HG0501670	5.5948	1.69559	4.85612	5.76859	1.5945	5.57579	4.08073	-1.49094	4.3899	5.87166	1.60718	8.15265	3.59337	-1.04622	3.20751	5.07299	-0.161967	6.16549	4.52163	-0.72939	4.31542	4.88304	-0.483899	6.23725
180	Pleiotropic drug resistance ABC transporter	HORVU.MOREX.r3.3HG0288800	5.02947	-0.710394	4.84634	7.45852	1.08752	7.01066	6.33503	-1.1759	7.00669	5.13292	0.763038	4.98032	5.03677	-4.15525	5.45341	4.56685	-2.90334	3.91737	4.79758	-2.709	4.62218	4.91666	-1.72967	5.29126
183	Pleiotropic drug resistance ABC transporter	HORVU.MOREX.r3.5HG0520190	5.31602	0.0557433	4.82942	6.26396	0.428776	6.01304	6.8009	0.535816	7.67749	6.05023	0.99104	6.47679	4.77455	-1.42732	5.27199	6.65006	-0.326186	6.39547	6.42646	0.534293	6.25137	7.84274	0.748366	8.43564
185	Tryptophanase	HORVU.MOREX.r3.1HG0019280	5.86708	NA	4.79433	7.60544	NA	7.61724	6.88284	NA	7.61148	6.22095	2.34784	8.0334	4.02147	NA	5.72136	7.67212	NA	8.28601	6.09881	1.5048	6.12189	7.69232	2.73267	8.48141
187	Chalcone synthase	HORVU.MOREX.r3.6HG0613330	5.2774	-0.514165	4.74484	6.02372	-0.843693	5.42205	5.69023	-3.70756	6.58407	8.8002	3.81489	9.63879	5.14852	1.50428	5.26609	9.38613	NA	10.0375	4.86842	0.0483367	4.46988	5.1505	-3.49372	6.18275
189	Ring finger protein. putative	HORVU.MOREX.r3.5HG0487980	4.85686	1.27411	4.66557	8.91624	4.80981	7.96968	4.06445	-1.05531	4.89708	4.31898	0.934595	5.57378	3.08041	0.477234	3.67968	6.01797	2.75111	5.93494	6.94929	0.77107	7.13158	9.49846	2.72589	9.64468
190	Aspartate--tRNA ligase	HORVU.MOREX.r3.5HG0499990	5.13923	-3.00576	4.66526	4.22124	-2.29153	4.98407	8.12456	-2.14062	8.75047	6.8629	0.729333	8.29528	4.52625	0.120689	5.15154	6.17545	-1.30198	5.6261	7.22036	0.938142	7.04229	9.47302	-1.63842	9.66922
193	Pathogenesis-related protein 1	HORVU.MOREX.r3.7HG0668900	4.21077	1.00894	4.59332	5.81796	0.97607	5.90903	5.61305	-0.271813	6.53993	4.73278	0.765301	5.199	4.44216	0.920214	4.46806	5.32535	0.74927	4.66775	5.26165	0.271654	5.38879	6.94042	3.1995	7.09222
194	Protein kinase-like	HORVU.MOREX.r3.1HG0079460	4.5346	1.86602	4.57896	5.63449	1.36903	5.43711	5.29286	0.0854557	6.45152	3.17657	1.10224	4.5053	2.80949	0.840187	3.40977	3.91888	1.80604	4.48082	4.69822	-0.572348	4.70087	5.57712	2.31876	6.17873
197	NAC domain-containing protein. putative	HORVU.MOREX.r3.5HG0514310	4.95926	0.597025	4.54279	7.86091	3.1983	7.82544	7.55258	2.14141	8.56884	7.34847	3.50354	7.84146	3.2914	0.194379	4.27026	3.25383	-2.48869	3.19364	3.55325	-2.02342	3.4853	5.75367	1.34883	6.69897
201	Replicase polyprotein 1a	HORVU.MOREX.r3.2HG0114050	3.76398	-2.18906	4.4836	7.99624	2.82411	7.78075	7.01986	NA	8.18228	6.5895	NA	7.95139	0.653172	-3.73575	1.89344	3.53137	-0.383414	4.17619	2.11864	-2.01518	3.64887	7.76629	NA	9.25664
202	U-box domain-containing protein	HORVU.MOREX.r3.6HG0616340	4.58263	0.631509	4.46895	3.64471	-0.813132	3.62792	4.09308	-1.35388	5.13923	4.25087	0.949489	4.20145	1.33385	-1.09801	1.80614	3.30917	-1.42855	3.00969	3.72919	0.0779067	4.33085	4.96079	1.02076	5.62081
203	Glutathione S-transferase	HORVU.MOREX.r3.7HG0648120	3.52094	2.32394	4.45872	4.35952	3.12037	5.963	5.14063	2.21645	6.00454	3.9089	2.59308	5.09077	3.75364	3.61982	5.21917	4.93648	3.09345	5.42707	3.85356	3.44319	4.46882	7.80774	6.16848	8.51332
209	U11/U12 small nuclear ribonucleoprotein 25 kDa protein	HORVU.MOREX.r3.6HG0575360	4.80742	-1.1032	4.39966	4.49929	-4.88646	3.50795	4.73388	-1.01543	5.40103	5.04419	1.64996	5.51342	2.43054	-1.41081	3.12182	4.3948	-0.165072	3.93576	3.49455	-1.44995	3.69113	5.01843	-0.564396	4.47784
211	Protein kinase-like	HORVU.MOREX.r3.3HG0282880	4.5565	2.77993	4.37598	4.40126	2.16569	5.03101	7.77239	4.64682	8.34533	4.74557	3.7969	6.30193	1.55479	2.57475	3.35679	3.38732	3.07214	3.83472	4.14375	1.50956	4.57614	5.10229	2.71015	5.74022
212	Protein kinase-like	HORVU.MOREX.r3.3HG0282920	5.13252	1.64726	4.36903	5.10251	0.108231	5.07418	5.3614	0.898703	6.18567	3.26741	0.756551	4.1729	1.34938	1.61568	2.7806	3.70719	2.0997	4.99498	3.34943	-1.3604	3.70309	5.9277	2.7285	6.71395
213	WRKY transcription factor	HORVU.MOREX.r3.1HG0071500	4.67071	-0.188478	4.35539	6.52368	2.35495	6.40306	4.54218	-0.933564	5.23286	5.10258	2.97527	6.45564	3.44648	-1.25022	4.00981	6.68566	0.876316	7.2769	4.16974	-0.207964	3.93686	6.82542	2.16374	7.64849
217	F-box family protein	HORVU.MOREX.r3.5HG0473650	4.13319	2.07893	4.30046	4.5163	1.49288	5.12331	7.38507	3.28208	8.52951	5.62053	2.68844	6.92712	4.31349	2.63302	5.05389	4.74363	0.892217	5.11652	6.52577	2.44951	6.54584	6.80155	0.385414	7.13491
218	Eukaryotic translation initiation factor 3 subunit G	HORVU.MOREX.r3.4HG0340220	4.90553	-0.826435	4.29712	7.07383	1.35208	7.18418	8.14641	1.87079	8.71852	5.4336	-0.623164	6.60496	4.62799	1.19118	5.51962	5.60446	-0.113857	5.68335	5.5943	-0.235056	5.79182	7.6603	0.576738	8.21859
219	60 kDa chaperonin	HORVU.MOREX.r3.6HG0574250	4.48898	0.877726	4.29059	4.72315	0.347548	4.86427	4.5868	0.305396	5.47317	3.70178	-1.26103	5.02879	2.38686	0.409372	3.45693	4.49536	0.230602	4.64083	4.36768	-0.796033	4.62766	5.07012	-0.173737	5.63215
220	F-box plant-like protein. putative	HORVU.MOREX.r3.6HG0557290	4.29284	-0.834767	4.2821	5.78725	-0.339331	5.54475	8.58385	2.18912	9.57154	4.92787	1.12989	6.34961	5.11587	1.75996	6.28946	6.33392	0.89559	6.84234	7.86671	NA	7.11956	7.20625	-1.63879	7.94665
224	TMV response-related protein	HORVU.MOREX.r3.6HG0574290	4.02047	1.3511	4.26464	4.28189	1.22194	4.1461	4.46144	1.43412	5.47494	2.8043	2.30808	3.93996	2.66572	1.81351	3.41015	3.52118	1.74272	3.80192	2.75206	0.097619	3.03461	4.15631	2.23296	4.28706
225	Calcium-binding protein	HORVU.MOREX.r3.3HG0322130	4.66099	-0.537159	4.26401	4.0254	-0.580196	3.99419	4.73975	-0.503215	5.52839	4.76649	1.70222	6.36905	2.73784	1.03036	3.78666	4.28217	0.807187	4.83722	4.34982	-1.29183	4.46159	6.07835	0.129367	6.82386
226	Glutathione S-transferase	HORVU.MOREX.r3.1HG0002040	4.37589	-0.999334	4.25168	8.37948	3.53571	8.71873	0.586494	-0.460253	2.00831	2.32346	0.466636	1.98582	0.252342	-2.1276	-2.9056	-0.0401907	-2.53339	-2.73401	7.52763	4.37652	7.42678	5.09109	-3.23275	4.71208
227	Cytochrome P450	HORVU.MOREX.r3.2HG0121410	4.42345	0.909036	4.24055	5.07226	0.310726	5.21553	5.80944	0.711185	6.36357	5.01063	1.9963	6.31999	4.03385	0.846935	5.2686	5.78966	2.29402	6.25849	5.68914	1.30119	5.96126	6.41028	1.86969	7.11078
228	VQ motif-containing protein	HORVU.MOREX.r3.4HG0334150	4.06707	2.26353	4.23685	5.32822	3.2137	5.45068	4.90272	1.90122	5.65747	3.38066	1.98763	4.55491	3.00682	2.0616	3.92795	3.72095	1.77525	4.09339	3.60796	1.20444	4.08943	4.87826	1.96171	5.34191
229	quiescin-sulfhydryl oxidase 1	HORVU.MOREX.r3.2HG0203250	3.94747	1.88697	4.23559	4.02732	1.1069	4.74039	3.70187	-0.193686	4.16997	3.986	2.82147	5.9908	5.55721	-2.61088	5.59808	5.51778	1.41753	6.66936	4.10265	0.519621	3.39882	4.92391	1.44772	6.37245
230	Transmembrane protein 45B	HORVU.MOREX.r3.5HG0485130	3.86767	2.24507	4.23183	4.84555	3.99294	5.48643	7.47071	4.58425	8.39715	6.43041	5.95326	7.69068	5.46369	5.92721	6.6334	5.51735	4.2911	5.93693	6.43838	3.2561	6.91437	6.86855	4.17887	7.50406
232	Glutathione S-transferase	HORVU.MOREX.r3.3HG0311650	3.18358	1.79629	4.22373	4.321	1.99083	4.2757	5.00072	2.69421	5.95428	3.37363	2.79349	4.84113	2.21349	2.04329	2.99095	3.28472	1.81055	4.10778	3.42208	0.848525	3.75938	4.2037	2.09449	4.79249
235	Elongation factor 4	HORVU.MOREX.r3.1HG0064060	4.63492	1.44729	4.20806	5.73951	-0.141144	5.19458	7.11386	1.76131	7.93139	4.81835	1.93817	5.9086	4.74627	0.213136	5.38296	5.05813	1.05235	5.59066	9.24407	3.49458	9.16459	7.23492	0.0762463	7.06601
241	Exocyst complex component exo70a1	HORVU.MOREX.r3.2HG0160240	4.76122	1.01895	4.104	4.65962	1.44994	4.98612	4.91947	0.319032	5.84212	4.60501	2.82779	6.2374	3.13683	1.5777	4.19888	4.36294	2.44236	5.30529	5.2257	1.73325	5.40369	6.32668	3.12821	7.22862
243	Glycosyltransferase	HORVU.MOREX.r3.5HG0524010	3.81644	-1.43743	4.10271	5.92573	1.60464	5.39468	2.72856	-2.96303	3.83022	5.65465	4.29501	6.26542	6.26617	1.53813	5.97902	4.06271	0.774937	3.41424	4.67618	-3.4868	4.83991	6.31646	1.77714	6.21644
244	Germin-like protein	HORVU.MOREX.r3.6HG0543180	4.4516	-2.15254	4.09129	6.26961	NA	7.14998	5.02097	0.81539	5.4606	3.31771	-0.474116	3.54471	2.87287	0.149927	3.0273	4.97757	1.2772	5.55324	2.1613	-1.04841	2.77074	2.47741	-1.29647	3.37885
248	DUF868 family protein	HORVU.MOREX.r3.7HG0658720	4.40149	2.10944	4.05015	7.75174	4.45906	7.49703	8.03321	3.22724	8.28346	7.14696	5.04989	7.55736	3.00253	-3.19479	3.59873	4.9051	0.77433	4.90213	5.19435	NA	5.64959	6.32898	2.73073	6.06238
250	microtubule-associated proteins 65-1	HORVU.MOREX.r3.3HG0234060	4.66798	-0.756436	4.04459	5.40731	0.0655319	5.30976	7.32382	-0.326922	8.30344	5.67139	1.01817	7.17349	5.03796	-0.925615	5.72863	6.60035	-0.437303	6.51831	6.26583	0.448237	6.44835	8.39742	0.158729	8.57109
253	Carbonic anhydrase	HORVU.MOREX.r3.7HG0649020	4.7293	1.1116	4.01532	4.94425	-0.854222	5.34734	3.34125	1.00707	3.8572	4.84203	2.13704	5.97056	3.67235	1.5787	3.50329	5.244	-1.83537	5.03693	3.35599	0.0382113	4.01273	3.53472	-1.25383	4.66722
254	Peptide transporter	HORVU.MOREX.r3.6HG0606430	5.44104	-1.46012	4.01495	7.25301	2.37022	6.06094	4.08655	-3.47194	5.13209	3.28962	-1.80502	3.71655	2.8347	-2.11946	3.97547	4.14134	-2.37404	4.74238	3.50975	-2.34261	2.9001	5.18644	-1.89038	5.98161
255	Glutathione S-transferase	HORVU.MOREX.r3.2HG0214690	4.53297	1.20441	4.00591	4.60118	0.755223	4.95222	2.82112	0.504692	3.4151	2.8098	0.803892	4.17165	-0.976922	0.363209	1.7601	0.0842323	-0.117357	0.10438	3.9146	-0.363067	4.57652	5.8848	-0.124416	6.21656
256	Non-specific lipid-transfer protein-like protein	HORVU.MOREX.r3.1HG0009950	2.70744	2.4884	4.00148	4.01957	1.26798	4.35772	6.1068	2.37748	7.09231	4.44427	2.39298	5.7106	2.75176	1.74515	3.93992	4.73597	2.98237	6.80666	3.81527	2.39449	3.97261	5.52821	2.97483	6.75861
257	Blue copper protein	HORVU.MOREX.r3.7HG0748270	4.29607	2.71989	3.99508	4.71059	1.04714	4.47377	4.35455	0.63158	5.03568	3.81643	1.15845	4.95424	2.41102	2.13821	3.63474	4.44464	1.22283	4.66473	4.06178	0.633246	4.14995	6.33874	1.25475	6.93908
260	Cell wall invertase	HORVU.MOREX.r3.4HG0413910	4.03941	0.465573	3.98018	4.26905	0.346194	4.71634	4.88356	0.0194542	5.49148	5.21301	0.805425	6.03847	3.5161	1.04049	4.09166	3.80605	-0.811468	3.84243	5.98244	0.938756	6.31135	5.19209	0.928635	6.04573
262	Glycosyltransferase	HORVU.MOREX.r3.3HG0227940	4.46057	-0.3853	3.96617	7.85517	1.61186	8.20389	5.60726	-0.463698	5.67958	6.55147	2.56928	7.19836	2.78545	-2.88785	3.84851	4.97218	-0.551077	3.70239	7.46215	NA	7.50176	7.28264	-2.83869	8.10368
263	28 kDa heat-and acid-stable phosphoprotein. putative	HORVU.MOREX.r3.1HG0077410	4.79446	0.606824	3.95239	5.69765	0.829669	4.95286	5.7852	0.0146734	6.2118	4.31461	-1.16626	4.35759	1.63916	0.332521	1.81821	2.19662	-0.982874	1.57759	2.88982	-0.299669	2.70119	4.05011	-0.811895	4.18749
264	ABC transporter B family protein	HORVU.MOREX.r3.3HG0282640	4.2272	-0.418788	3.9496	4.93073	0.291344	5.21895	6.15872	0.934024	6.75808	4.88878	1.25893	5.93784	3.19137	-0.591015	3.94121	4.58645	0.017782	4.95445	5.57063	-0.0295544	5.79648	6.47279	0.851322	7.3907
266	Methyl esterase 1. putative	HORVU.MOREX.r3.3HG0313990	3.485	-0.189122	3.9375	3.3437	-0.404608	3.62644	5.8476	1.55393	6.85974	3.82822	0.273891	5.48562	2.03453	-0.19751	2.88345	4.60112	0.928715	5.44428	2.32863	-0.210764	2.87512	3.5111	0.636173	4.33299
270	DUF1645 family protein	HORVU.MOREX.r3.3HG0274650	4.13564	1.18599	3.90995	5.00891	0.965706	5.40257	5.97522	1.87197	6.83595	5.12483	2.66929	6.3315	4.00331	1.79339	4.79066	4.9718	3.13004	5.67065	4.69091	1.10874	4.82209	7.05962	2.18042	7.61886
274	Glycosyltransferase	HORVU.MOREX.r3.1HG0092830	4.41828	-0.518826	3.88811	5.72598	-1.21946	5.28562	5.31745	-0.878004	5.47331	4.85079	0.356243	5.40464	3.49899	1.47427	4.30565	3.48255	-1.67356	3.58454	3.14867	-1.3851	3.50582	3.91394	-2.49184	4.17758
276	Plant/MSJ11-3 protein. putative	HORVU.MOREX.r3.1HG0027650	4.14444	2.15401	3.87488	3.19386	1.04428	3.90973	3.17254	0.023936	3.99293	2.60869	0.79194	3.47406	0.866419	0.667558	1.13979	1.84443	1.92499	3.52624	2.1587	-0.479953	2.15085	3.83992	1.48282	4.41099
278	tRNA (guanine-N(7)-)-methyltransferase	HORVU.MOREX.r3.7HG0727090	3.88075	-1.31236	3.87042	5.3202	-0.343096	5.19246	7.00377	-0.351663	8.00367	5.48671	0.40837	6.47155	4.80889	-0.305738	5.82308	5.79474	-0.617147	5.83633	7.03535	-0.242174	7.03711	7.63347	-0.799395	7.75963
279	Sugar transporter. putative	HORVU.MOREX.r3.4HG0396130	3.71252	0.453473	3.86808	4.67707	1.17229	4.99638	4.90223	1.28669	5.76014	3.60332	0.874652	4.64029	3.1156	0.141747	3.97162	4.14017	0.583632	4.87682	4.06087	-0.429338	3.9514	5.02615	0.555184	6.14244
289	Patatin	HORVU.MOREX.r3.4HG0403430	4.52886	0.112035	3.75948	5.60867	0.564176	5.55733	6.25821	2.15206	6.89969	3.83191	2.99733	5.55782	1.21976	-0.34151	1.62614	5.4564	2.04534	5.76047	2.23441	-1.80686	2.13577	4.05203	-1.22731	5.24207
290	Kinase family protein	HORVU.MOREX.r3.6HG0620200	3.50087	2.04402	3.75733	5.37568	4.24289	5.99164	7.53819	4.74587	8.40352	4.04565	3.21524	5.40076	2.43707	1.95058	3.43539	3.97552	2.88802	4.69706	4.26242	1.37727	4.62875	4.77937	1.42234	5.51169
294	Kinase family protein	HORVU.MOREX.r3.1HG0020440	3.63091	-1.22222	3.72526	4.66965	1.07639	5.19754	5.36876	1.11502	6.07813	4.633	2.36386	6.09226	1.59196	0.691985	2.20061	2.71755	0.89514	2.90101	3.87139	0.671056	4.39947	5.07508	1.70098	6.4467
296	HXXXD-type acyl-transferase-like protein	HORVU.MOREX.r3.7HG0634590	4.33565	-0.79576	3.71841	3.70288	-0.869341	3.00224	6.81631	3.10461	7.47921	5.91526	2.52671	6.36968	2.7291	-1.49872	3.34582	4.36358	-0.505921	4.17508	4.76125	-1.63525	4.96072	5.77087	-3.54727	5.99166
297	Ubiquitin system component Cue protein	HORVU.MOREX.r3.7HG0745790	3.41853	0.584491	3.70935	3.73927	0.411831	3.50647	4.54823	1.64733	5.47508	1.37347	2.41772	2.7833	1.93907	0.262983	2.54076	3.92587	1.44933	3.55355	3.79846	-0.0804818	4.4087	6.72926	0.380339	6.5765
299	transmembrane protein. putative (DUF247)	HORVU.MOREX.r3.4HG0381790	3.82896	-0.543634	3.70622	5.08916	-0.105141	4.80894	5.71652	-0.251733	6.18684	4.16513	-0.2941	5.08994	2.82609	-2.77494	3.77306	5.15848	-0.166092	5.02034	3.73099	-1.23346	3.98651	5.92924	-1.02836	7.07717
302	WRKY transcription factor	HORVU.MOREX.r3.3HG0237200	3.82799	0.472545	3.69842	3.85889	1.45893	2.86611	3.32292	0.128733	3.94894	2.90853	0.589158	3.56175	2.24218	-2.60423	2.88331	2.83854	-0.770523	2.85828	2.07814	-0.350148	2.74694	3.45723	0.681052	3.58306
304	NADH dehydrogenase [ubiquinone] iron-sulfur protein 7. mitochondrial	HORVU.MOREX.r3.7HG0645900	4.06286	0.426536	3.67887	5.36514	0.842047	4.99355	4.7111	-0.651315	5.48712	3.06131	-0.16822	4.48642	1.8217	0.683736	2.69803	4.43204	1.4986	4.99365	4.39354	-0.995425	4.29377	5.60802	2.3716	5.78496
306	Phospholipid-transporting ATPase	HORVU.MOREX.r3.4HG0379790	3.55898	2.2282	3.65869	4.71896	3.46191	5.4542	5.13788	2.6976	5.92571	3.27602	3.31677	5.00875	2.66952	1.98855	3.31896	3.22983	2.40239	3.76097	4.93458	2.3805	5.34005	4.99625	3.17745	5.77466
309	WRKY transcription factor	HORVU.MOREX.r3.5HG0484060	4.28684	2.71799	3.63517	5.83891	1.62183	6.16065	4.33249	-0.668516	4.87831	5.59207	2.40646	6.61852	4.12347	-1.40161	4.40338	6.01241	0.316634	6.21132	3.53935	-3.525	3.61874	6.47649	-0.442164	6.97476
310	Ubiquitin	HORVU.MOREX.r3.7HG0739070	2.86164	1.89106	3.63285	5.46351	3.4243	6.42477	9.26317	1.46937	10.532	9.49478	8.49191	10.4133	4.91155	1.94973	6.35513	4.49451	3.51309	5.83491	8.14961	NA	8.00519	9.63451	4.54611	10.0146
311	S-adenosylmethionine-dependent methyltransferase	HORVU.MOREX.r3.2HG0101890	3.39518	1.37606	3.63104	3.6704	1.93635	3.69188	4.36906	0.313363	4.99085	4.18595	3.21032	4.94685	1.70917	0.438243	2.41097	3.52658	1.74268	3.67671	3.61973	-0.112837	3.89594	5.10881	2.16637	5.58686
312	GDSL esterase/lipase	HORVU.MOREX.r3.3HG0245380	3.54842	1.58706	3.62978	6.14309	3.5708	6.39592	5.90526	2.321	6.38335	3.66635	0.759867	4.23421	1.79536	-0.301929	2.60563	4.32748	1.83941	5.18634	4.13058	-0.684168	4.15333	4.52583	2.19861	5.64549
315	RNA-directed DNA polymerase (reverse transcriptase)-related family protein	HORVU.MOREX.r3.2HG0202330	5.06446	0.13742	3.60969	5.02691	0.115686	4.607	6.17336	3.15847	6.50634	2.35571	-0.113947	3.8845	-3.3673	1.18981	1.8338	4.31126	0.292803	4.00634	6.56796	3.13722	6.38273	7.91438	2.66892	8.73954
316	Eukaryotic aspartyl protease family protein	HORVU.MOREX.r3.7HG0746660	3.92126	0.536858	3.6079	4.63097	1.29202	4.51153	4.8828	0.829861	5.81503	3.98752	0.560664	4.87681	2.2281	0.222538	2.85923	2.60903	0.0538847	2.93184	2.96156	-1.50763	3.08127	3.38839	0.128481	3.98714
320	Receptor-like protein kinase	HORVU.MOREX.r3.3HG0287850	3.75592	0.979075	3.57854	3.22385	1.07631	3.90506	4.40306	1.1903	4.91525	2.97078	0.459511	3.57879	2.24156	2.06563	3.21875	3.36371	1.60651	3.64141	3.40242	0.0152368	3.07929	3.34783	-0.110517	4.21485
322	F-box family protein	HORVU.MOREX.r3.5HG0473630	4.0087	0.884891	3.57604	6.24676	2.4594	6.21994	5.42564	-0.681018	5.93476	5.72581	3.33329	7.08607	4.7512	3.06363	5.97741	5.28421	1.57277	5.60537	4.85149	-0.449251	5.05389	7.09024	2.70756	7.46203
324	Cytochrome P450	HORVU.MOREX.r3.5HG0512310	3.42964	0.656983	3.55546	4.28037	0.820425	4.31047	3.38794	-0.214863	4.1581	3.40046	1.01917	4.61509	1.04471	-0.026314	1.26499	2.40038	0.0729041	2.53673	3.77989	-0.795909	3.71689	5.26721	1.05454	6.00787
327	Thaumatin-like protein	HORVU.MOREX.r3.5HG0423130	2.44662	1.71264	3.53924	2.88518	0.607604	3.18367	3.47597	1.39808	3.78649	2.7027	1.25806	3.18298	1.06848	0.361989	1.82618	1.5443	2.0872	2.74403	1.82525	0.169344	2.50184	2.45559	0.977883	2.99332
330	12-oxophytodienoate reductase-like protein	HORVU.MOREX.r3.7HG0664260	3.55905	0.297904	3.53159	3.62223	0.410479	4.83911	3.30451	-0.0531074	2.95156	2.50646	0.0353748	5.07944	1.53084	0.321127	1.98568	2.69165	0.156856	3.83936	2.5691	-0.279257	2.43842	4.49309	-0.29267	5.50586
332	Anthocyanin 5-aromatic acyltransferase	HORVU.MOREX.r3.4HG0338640	4.0836	-1.49898	3.51757	5.4805	-0.469894	5.80852	5.7726	1.01354	6.28636	4.20391	0.259599	5.68814	4.80246	1.68908	5.42719	6.02815	-0.468646	6.56477	2.96777	0.668157	2.78882	4.35588	1.43296	5.17102
334	Pathogenesis-related thaumatin family protein	HORVU.MOREX.r3.5HG0423100	2.7336	0.948494	3.51016	4.39073	0.369989	3.61292	3.40746	0.128502	3.92167	3.70923	1.05281	3.3227	2.46154	0.585603	3.20809	3.22874	1.10025	3.78879	1.99291	-0.839603	2.32482	2.4359	-0.796788	2.52327
337	Cytochrome P450 family protein	HORVU.MOREX.r3.1HG0049500	3.67173	0.903248	3.45996	4.50754	1.27822	4.79773	4.85369	1.19189	5.30335	3.35492	1.25135	4.56703	1.74757	0.709993	2.50372	3.25847	1.24571	3.51739	3.65585	0.520806	3.72048	4.56136	0.475689	5.32959
338	NBS-LRR protein	HORVU.MOREX.r3.1HG0081680	3.4123	0.995067	3.45994	4.24841	1.94301	5.05859	4.18628	0.236568	4.78904	2.07112	1.31908	4.11859	2.74367	1.03744	4.07247	2.86697	0.813352	4.00295	1.88132	0.0816596	1.82371	2.98918	-0.0403199	4.74435
340	Chitinase	HORVU.MOREX.r3.1HG0054950	3.07883	1.10619	3.44901	3.7527	0.498129	3.11393	3.41776	0.720728	4.1293	3.13476	0.929144	2.97	2.0555	-0.449127	2.80831	3.63801	0.57966	3.4928	2.47711	-0.45732	2.80785	2.87067	0.345661	3.06226
341	Chitinase	HORVU.MOREX.r3.7HG0714390	2.90365	0.78553	3.44529	3.03898	0.758056	3.39214	3.64369	1.13038	4.1023	2.60232	1.67743	2.68324	2.65732	1.95754	3.29791	2.13317	0.480607	2.81648	2.52576	0.375515	3.28674	3.12277	0.881905	4.2181
342	Calcium-binding protein	HORVU.MOREX.r3.3HG0322150	4.14425	NA	3.44482	5.25715	NA	3.76433	7.31438	NA	8.5712	7.4746	1.61534	7.76904	1.47211	NA	6.43584	4.23206	1.95658	4.26795	NA	NA	NA	4.89963	NA	3.49556
354	Glycosyltransferase	HORVU.MOREX.r3.5HG0518060	3.65674	0.481297	3.34549	3.57817	0.556939	3.50243	4.04643	-0.470803	4.58843	3.28174	0.960548	3.92201	2.00873	-0.109127	2.51883	3.1713	1.07325	3.23923	4.0766	-0.473164	4.17603	4.98976	1.14808	5.94573
355	Ribosomal RNA small subunit methyltransferase G	HORVU.MOREX.r3.7HG0667910	3.55285	0.875909	3.34027	3.97308	0.92667	3.6155	4.57423	1.068	5.2682	3.44803	1.27212	4.21182	2.45296	1.55631	3.16238	3.23941	1.72098	3.91623	2.56888	-0.646736	3.00398	3.8445	0.444071	4.24069
357	Glutathione S-transferase	HORVU.MOREX.r3.7HG0746410	3.59693	2.05201	3.32363	3.17287	0.947578	2.20969	2.19484	1.24659	3.29477	2.67971	1.63072	3.02827	0.629206	-1.4687	1.22194	2.52231	0.0749935	1.55621	2.2184	-0.847	1.92321	3.06234	1.47541	3.19768
359	F-box protein	HORVU.MOREX.r3.5HG0421580	4.05919	0.473184	3.31239	3.22679	-1.30978	3.09186	3.52533	-0.322543	4.35776	5.47032	2.42451	5.9531	1.87246	-0.195828	2.60322	3.47285	-2.48663	3.08694	2.95699	-1.98991	2.9091	3.17616	-2.05081	3.4205
360	Receptor-like protein kinase	HORVU.MOREX.r3.1HG0076630	3.08319	1.47755	3.29799	1.79973	-0.195788	2.43105	4.78695	1.61979	5.02195	1.37726	0.371323	3.39338	0.837602	0.159502	1.16274	1.98367	0.430966	2.49116	2.35986	0.49247	0.91386	2.71285	-0.828056	4.13033
361	Mitochondrial carrier family	HORVU.MOREX.r3.5HG0486200	3.56257	0.152901	3.29737	5.30378	2.19457	5.62202	5.81989	1.29175	6.2228	4.30454	2.524	5.45804	2.89645	0.699953	3.74679	3.93297	1.29256	4.52204	3.63836	0.138845	4.07886	4.85042	1.40065	5.71639
366	U-box domain-containing protein	HORVU.MOREX.r3.7HG0668940	3.40479	0.376475	3.24094	3.64801	-0.0869382	3.90205	4.78285	-0.506749	5.39564	3.57076	1.08013	4.92374	2.36018	1.11294	3.70168	4.04757	1.28002	4.81872	3.89887	0.35287	4.12981	4.59754	0.497427	5.49013
368	Heat shock transcription factor	HORVU.MOREX.r3.1HG0082040	4.24247	-0.283848	3.2264	6.14413	1.46817	6.77391	4.63304	-0.789444	5.68966	8.67482	5.88988	9.93323	4.31841	2.95009	6.15172	4.38879	2.4571	5.02185	6.19058	-0.109791	6.55843	5.91581	1.9706	7.27729
371	Peroxidase	HORVU.MOREX.r3.5HG0512600	4.01789	-0.7407	3.22363	4.48165	-0.459301	2.67513	3.14701	-1.21355	3.72566	2.68318	-1.50562	2.67592	0.882673	-1.89238	1.51598	2.27872	-3.50409	1.51418	2.71443	-0.969458	2.38006	2.79366	-1.23723	2.99815
374	DNA-directed RNA polymerase III subunit RPC6	HORVU.MOREX.r3.1HG0091080	3.52066	0.888318	3.20816	3.69684	0.740203	3.27545	3.87621	0.459221	4.63725	2.47462	0.685843	3.01264	1.24699	0.00811306	1.59262	2.96362	0.221431	3.13633	2.79399	-0.191431	3.3134	3.88134	0.950333	4.2345
380	NA	HORVU.MOREX.r3.2HG0203080	3.00043	0.777098	3.17326	3.51034	0.532427	3.39112	2.46255	-0.0452028	3.53207	1.75001	0.365106	3.25895	2.72991	0.436369	3.10339	2.9871	-0.617618	3.3027	4.27098	-0.404367	3.30498	5.43719	2.70227	6.16149
382	Peroxidase	HORVU.MOREX.r3.3HG0307910	5.33139	-2.87554	3.16361	8.86271	2.91177	8.04085	8.06768	NA	9.44296	7.06246	2.46767	8.27026	6.864	1.54193	8.1938	9.56761	2.41427	8.2508	7.15217	2.36951	6.52409	8.43669	1.92786	8.09969
388	Potassium transporter	HORVU.MOREX.r3.3HG0312690	2.55506	-0.512912	3.08735	2.93722	0.307821	3.22778	4.46377	0.479143	5.23016	1.87943	-0.233901	2.65562	2.53283	-0.62434	2.70077	2.79571	-1.32229	2.28816	2.08483	-0.528921	1.90416	2.79386	0.46609	3.28749
389	Sulfotransferase	HORVU.MOREX.r3.2HG0126450	3.20711	0.939209	3.0871	4.56282	1.06922	4.51414	3.84869	-0.475549	4.43437	3.16236	0.460113	3.74502	1.79899	-0.104833	2.54953	2.94542	-0.363145	2.55486	3.70247	0.126658	3.83896	4.16445	0.39417	4.43693
394	L-threonine 3-dehydrogenase	HORVU.MOREX.r3.5HG0493170	2.67742	-1.43525	3.0734	5.36257	NA	6.10171	4.50054	-0.712715	5.19482	6.25907	2.16416	7.36967	4.75446	1.85196	6.00091	7.18357	0.334876	7.95489	4.38096	-1.13151	3.73096	6.81464	3.50126	7.82319
397	UDP-glycosyltransferase	HORVU.MOREX.r3.4HG0392480	3.62297	-0.0218301	3.06883	3.51721	0.27248	3.82868	4.48287	1.21475	5.01799	2.41712	0.945339	3.15699	1.50058	0.825636	2.31531	2.69933	0.939748	2.97928	3.74585	0.985104	4.09042	4.43181	1.07313	4.86173
402	Glutathione S-transferase	HORVU.MOREX.r3.1HG0051870	2.27939	0.114247	3.05627	4.04791	-1.024	3.51931	3.56208	-0.500792	3.93342	2.36887	-1.08819	3.03629	1.3567	-1.27966	1.09226	2.77862	-2.52633	2.48058	3.74133	-2.34237	3.93166	5.50415	-2.39278	6.30038
413	Germin-like protein	HORVU.MOREX.r3.3HG0220150	3.46836	-1.44481	2.9797	6.92519	-1.59736	5.55409	4.3136	1.07894	5.3156	4.07522	0.914552	4.3159	1.28114	1.29115	3.08995	3.16035	-2.51221	3.62124	4.02775	0.121559	2.67551	8.15317	NA	8.48569
414	Ring finger protein. putative	HORVU.MOREX.r3.7HG0660720	3.64116	0.974349	2.97875	5.15733	2.45205	5.15344	4.46406	0.713615	5.25327	3.53304	2.16613	4.2066	2.77708	1.18789	3.40975	3.58148	1.32901	4.03011	2.77679	-0.0454091	3.02246	4.15256	1.43391	5.18583
415	Glycosyltransferase	HORVU.MOREX.r3.7HG0672850	3.25977	1.46134	2.97542	1.93384	1.23119	2.48752	3.06982	0.480237	3.4489	3.48968	2.56384	4.20852	1.45533	1.53179	2.43939	3.19845	2.86482	3.80896	1.70576	-0.0569471	1.95025	2.71457	1.41678	3.99822
419	GDSL esterase/lipase	HORVU.MOREX.r3.7HG0653340	2.53248	-1.05117	2.96194	1.73171	-1.39561	4.65979	2.75729	-0.543068	3.42643	2.63344	-0.285446	5.28304	0.581392	0.71228	3.70689	5.7824	1.85095	6.66131	2.4328	0.127483	2.04405	8.70635	1.91418	10.472
422	Cytochrome P450	HORVU.MOREX.r3.3HG0246000	3.28938	0.672223	2.94543	3.27663	0.60599	3.07558	3.72962	-0.0122916	4.42968	3.08362	0.816177	3.75858	1.39673	0.505561	2.09058	2.57499	0.034556	2.56735	2.97396	0.270134	3.07965	3.16836	0.418415	3.78486
424	Ornithine decarboxylase	HORVU.MOREX.r3.5HG0501420	4.40953	-3.56333	2.93578	5.72114	-3.17514	3.93018	8.25353	NA	8.21521	7.12035	1.62378	8.06429	6.05412	1.55025	7.03768	5.72622	-0.432973	6.15834	7.23745	NA	7.49044	8.1417	NA	8.60841
428	Anthranilate synthase	HORVU.MOREX.r3.4HG0389730	2.95736	-0.103893	2.90941	3.2808	-0.0986354	2.67645	3.60358	0.379868	4.44543	2.98123	0.296214	3.30956	1.6933	-0.0682536	2.26337	3.17534	-0.324617	2.91539	3.03737	-0.236056	3.16636	3.37053	-0.119851	3.91336
429	TATA-box-binding protein 2	HORVU.MOREX.r3.5HG0501340	3.33123	0.334047	2.90795	3.52853	0.0443292	3.16282	3.81274	0.62066	4.59533	1.82315	0.667526	2.87297	1.71227	-0.838464	2.32707	2.56125	-0.300868	2.42428	1.79244	-1.40627	1.40089	3.30845	-0.299033	3.91855
436	Lectin receptor kinase	HORVU.MOREX.r3.7HG0648480	3.08979	0.143211	2.8534	3.13453	0.0351211	2.92658	4.02359	-1.55688	4.70937	3.35672	0.472551	4.32011	2.38359	-2.408	3.2967	4.48376	1.0968	4.4138	3.20926	0.535735	3.57527	4.4991	-0.137708	4.83768
437	Glutathione S-transferase	HORVU.MOREX.r3.3HG0281500	2.17368	1.2931	2.84926	2.12736	-0.545879	3.13323	3.01735	0.267125	3.34614	2.99872	1.62871	3.92646	0.778492	-0.515337	2.01514	2.46741	0.872983	2.9611	1.40555	0.472202	2.27457	2.92954	1.36497	3.80632
439	Respiratory burst oxidase homolog	HORVU.MOREX.r3.5HG0495910	3.04263	-4.00456	2.83746	3.26249	-0.911361	3.52443	3.8528	0.234343	3.52405	3.37064	-0.828356	3.33019	0.715759	-1.13695	-0.104038	2.43295	-1.44056	2.31283	1.21768	-0.914174	0.931945	4.95841	1.32353	4.80803
440	Eukaryotic aspartyl protease family protein. putative	HORVU.MOREX.r3.1HG0063330	3.39655	-0.478481	2.83275	2.68432	-0.384457	2.11283	3.3936	0.805914	4.11554	2.92859	-0.419047	3.59554	2.0827	0.197378	2.18424	2.55314	0.642717	2.81172	2.04842	-0.994723	2.1093	3.67282	0.722526	4.3598
445	Ethylene-responsive transcription factor	HORVU.MOREX.r3.6HG0600160	3.78012	0.18833	2.80703	4.65846	0.313474	2.9924	3.43054	-0.427082	4.10238	3.48786	0.132035	2.72231	1.55532	-0.404894	2.21784	2.30369	-1.36323	2.29106	2.39422	-1.03049	2.19391	3.32502	-0.54656	3.12638
449	ABC subfamily C transporter	HORVU.MOREX.r3.3HG0241380	3.3188	-1.22453	2.78469	3.24358	-0.743433	3.37301	3.47932	-0.443453	4.28551	2.98083	-0.788846	3.20302	2.49754	-1.25072	2.93848	3.89158	-0.599756	3.72989	3.13857	-0.428145	3.31682	4.4123	-0.622759	5.42479
452	serine-rich protein-like protein	HORVU.MOREX.r3.4HG0380250	2.74373	0.885486	2.76882	3.10457	0.496211	2.44245	3.31419	1.28683	4.23823	2.59701	0.74722	3.0779	1.08565	0.664272	1.56431	1.97669	0.574145	1.94058	2.23148	0.0796886	2.3907	3.18076	0.502636	3.14304
453	SAUR-like auxin-responsive protein family	HORVU.MOREX.r3.7HG0736410	2.8516	0.372436	2.76525	4.10256	0.256953	3.49566	3.28438	0.258424	3.54474	3.31087	0.484164	2.37336	2.07628	-0.497446	3.1735	2.56187	1.56845	3.22138	1.45241	-1.83136	1.40378	2.9646	1.17521	2.78269
456	Basic 7S globulin 2	HORVU.MOREX.r3.3HG0224820	1.96661	1.76248	2.74667	2.37335	1.27463	3.0419	3.40743	2.12855	3.85468	3.42595	2.17967	4.06735	1.58595	0.920545	2.50814	2.53874	1.73703	3.46198	1.08288	0.592897	1.22403	2.13602	1.52655	2.53648
457	transcription factor BIG PETAL P (BPE)	HORVU.MOREX.r3.1HG0081380	2.76587	-0.352709	2.74412	3.20053	-0.741239	3.13085	4.2041	0.593518	4.62457	3.72364	2.09937	4.6912	0.927883	-2.45153	2.03889	2.30114	-0.795536	2.52553	4.78479	0.0824142	5.13315	5.19212	1.25863	5.70096
459	Jasmonate ZIM domain protein	HORVU.MOREX.r3.4HG0405230	2.63561	0.775674	2.73209	2.55117	0.0172567	2.2093	3.01554	0.103128	3.78632	2.95486	1.05533	3.40642	1.34265	-0.285111	2.31588	3.38865	1.48779	3.52183	3.45387	1.25818	3.75324	4.16397	1.07732	4.10716
462	WRKY transcription factor	HORVU.MOREX.r3.3HG0304380	3.04341	0.516899	2.7097	3.93606	-0.0070656	3.90147	4.03941	-0.21904	4.72289	2.46937	-0.381607	3.83735	2.38171	0.421992	2.97372	3.41655	0.367331	4.09101	2.93519	-1.19168	2.9161	3.87444	0.099948	5.07989
463	Ribose-phosphate pyrophosphokinase. putative	HORVU.MOREX.r3.3HG0285900	2.43178	0.422957	2.70965	2.67929	0.542454	2.74867	2.57265	-0.404131	3.28106	2.74019	1.25813	3.56533	0.718547	-0.237439	1.44856	2.20456	0.608514	2.12176	2.10597	0.427295	2.23755	2.73234	0.802499	3.67674
464	Scarecrow transcription factor family protein	HORVU.MOREX.r3.2HG0168770	3.20097	0.399542	2.70936	3.51079	-0.800063	3.59662	4.12036	-0.219102	4.86545	4.11781	-0.045677	4.52342	0.127816	-0.964219	0.652618	3.14947	-1.04641	2.85752	2.61674	0.625884	3.21282	2.99423	-0.901663	3.15532
473	Avr9/Cf-9 rapidly elicited protein	HORVU.MOREX.r3.4HG0388840	2.30302	1.42674	2.66681	3.72762	0.557747	4.20932	3.43123	1.29919	4.11241	1.96869	-0.860431	3.4556	2.03915	0.903314	2.58929	2.58898	0.639218	2.81871	2.27129	0.351926	2.1335	2.72703	-0.0425222	3.09543
474	2-oxoglutarate (2OG) and Fe(II)-dependent oxygenase superfamily protein	HORVU.MOREX.r3.6HG0627380	1.67485	0.0340171	2.66371	3.20924	2.16674	3.27145	0.988765	-0.0305481	1.13839	2.28349	0.549092	2.53665	2.39023	0.543999	3.11371	3.54622	-3.22338	4.30287	3.12575	0.0490427	3.42104	5.07565	1.34576	5.52189
482	Serine/threonine protein phosphatase 7 long form isogeny	HORVU.MOREX.r3.3HG0289210	3.39457	-0.735466	2.63922	3.43325	-1.08659	2.92459	3.84046	-0.585603	4.2259	2.60627	0.000906419	2.98507	2.10387	-0.132942	2.22141	4.00901	0.0581403	3.03344	2.52129	-1.60439	2.59196	4.19683	-0.265056	4.30947
490	cotton fiber-like protein (DUF761)	HORVU.MOREX.r3.5HG0475950	2.59196	1.17685	2.59056	3.27255	1.83896	3.52706	3.1985	0.666448	3.99562	2.74665	2.0492	4.05624	1.28918	1.35369	2.26461	2.70051	1.32298	3.61993	2.52181	0.24138	2.67254	3.47811	0.993845	4.31348
492	Trihelix transcription factor GT-3b	HORVU.MOREX.r3.6HG0606950	3.05201	0.928009	2.58308	3.33453	0.232883	4.10597	3.71107	-0.454682	4.48454	2.29738	-0.496342	3.54479	0.503842	0.404532	0.511315	1.41812	-0.138112	1.8986	2.01586	-0.0289678	2.12285	4.07464	-0.30298	4.99688
494	Zinc finger protein	HORVU.MOREX.r3.5HG0526030	2.50632	1.62331	2.57985	3.27761	1.316	3.89875	3.74174	1.25749	4.55649	2.20224	1.8363	4.33117	1.77856	2.61379	3.62419	3.3202	2.65331	4.13748	4.09154	2.33976	4.20542	5.19984	2.63654	5.87252
498	Peptide transporter	HORVU.MOREX.r3.6HG0606340	2.49512	-1.98441	2.57057	5.30849	1.87876	4.75601	5.77548	1.12272	7.21702	3.99041	0.0291688	4.35143	1.91746	0.169241	2.42233	4.078	-3.76257	3.98734	0.670696	-0.687649	2.8405	2.60517	-1.61777	3.31525
499	Ubiquinol oxidase	HORVU.MOREX.r3.2HG0193690	2.43912	0.158804	2.56522	2.88547	1.11271	3.52997	3.73213	0.5084	4.44353	2.62369	1.29737	3.96062	1.75246	0.818011	2.33198	2.90348	0.787813	3.47747	3.08335	0.796055	3.56598	3.72733	0.716941	4.63435
502	Lectin receptor kinase	HORVU.MOREX.r3.7HG0648470	2.90522	0.140827	2.5584	2.12921	-0.750707	1.91367	5.02748	0.239876	5.51924	4.57864	0.00349839	4.78535	1.97176	-0.977715	3.41056	1.74986	-0.486872	2.97953	4.1766	-1.45187	3.67379	3.26646	-2.35929	2.56288
505	senescence regulator (Protein of unknown function. DUF584)	HORVU.MOREX.r3.2HG0141190	2.43103	1.30585	2.5508	2.47083	0.876695	2.84954	2.78808	0.477964	3.59289	1.67505	1.28385	2.84538	1.81682	1.29887	3.19736	2.79065	1.70838	3.07343	2.7677	0.588013	2.88927	4.01063	1.77218	4.57202
506	Glutaredoxin	HORVU.MOREX.r3.3HG0278670	2.87476	0.332004	2.546	2.37341	-0.806045	2.50463	3.05525	0.336549	3.70057	2.28901	-0.189956	3.2017	1.04319	-0.0826278	1.26182	1.89906	-0.307322	2.10647	1.62557	-0.754305	1.95449	3.12162	-0.292572	3.33775
507	Metalloendoproteinase 1	HORVU.MOREX.r3.6HG0615840	2.25142	0.840262	2.54451	2.75146	0.632537	2.59245	4.08808	1.5124	4.92297	2.16376	1.22514	2.8217	1.92557	0.901868	2.33792	2.52791	1.09948	2.75761	2.98019	0.541386	3.1902	4.38042	2.20489	4.72482
510	Kinase family protein	HORVU.MOREX.r3.6HG0599470	2.30536	1.65343	2.53798	1.88706	0.767487	2.27625	1.43348	0.567079	2.10349	1.49719	0.717464	1.81754	0.491746	0.236587	0.914067	0.810221	0.876536	1.8604	2.13049	0.256357	1.86151	3.2221	1.43562	3.61884
523	Glutathione S-transferase	HORVU.MOREX.r3.1HG0051910	3.3708	-0.171346	2.4721	2.53642	-0.723676	2.16563	2.82054	-0.0240662	3.58286	2.27792	-0.284834	2.82755	1.04468	-0.60778	1.22333	2.36145	-0.38078	2.37544	2.09492	-0.593605	2.25031	2.92506	-0.55107	3.50009
529	Glutathione s-transferase. putative	HORVU.MOREX.r3.1HG0051740	2.17038	0.819021	2.45729	2.43668	0.48394	2.69714	2.27434	0.258898	2.63937	1.20023	-0.201138	2.33299	1.19865	0.39259	1.39326	2.8818	1.07891	3.26616	2.0419	0.0261397	2.34104	3.97722	0.485375	4.3518
532	Mitogen-activated protein kinase kinase kinase 1	HORVU.MOREX.r3.6HG0613640	2.43808	-1.4036	2.4464	7.73301	2.37217	7.52087	7.06558	3.80045	7.72471	4.48285	1.92081	3.89897	3.27936	1.25336	3.73914	3.73263	0.976701	3.82936	3.84284	-2.62022	3.87529	8.33174	3.26513	7.5752
533	extra-large G-like protein. putative (DUF3133)	HORVU.MOREX.r3.2HG0111820	3.40192	0.190839	2.44355	3.56855	-0.540686	4.0501	3.34126	-1.44075	4.22578	3.68006	-1.48461	4.9997	2.55745	-0.140962	2.74341	2.84902	-1.89326	3.49985	2.66224	-1.97415	2.57553	3.35815	0.368735	4.45068
535	Jasmonate zim-domain protein	HORVU.MOREX.r3.7HG0669300	2.55611	-0.0392606	2.44262	3.98855	0.484807	4.16826	4.96294	1.03468	5.66218	3.49208	3.01849	4.81737	1.11366	-0.125878	2.6881	2.22453	-0.794546	3.10877	3.03795	0.730897	3.09936	3.85081	0.920551	4.05289
539	Transcription factor E2F8	HORVU.MOREX.r3.7HG0665850	1.89516	0.370189	2.43176	1.25881	-0.88132	2.33896	0.939634	0.529777	3.10519	1.40398	1.07785	5.36012	0.119892	-0.392197	1.39524	0.675417	0.594056	2.63021	1.27553	1.75224	1.22675	5.56905	4.36266	5.54214
544	60S acidic ribosomal protein P0	HORVU.MOREX.r3.4HG0348880	2.61159	-1.34558	2.42129	3.01491	0.269714	3.96794	5.9321	-0.864914	6.50204	5.17861	0.795231	6.68184	3.11471	-2.08302	4.7055	5.74486	-1.83897	5.31916	5.24128	-1.1389	4.88884	6.03835	-0.654879	6.09547
546	Alcohol dehydrogenase family-3	HORVU.MOREX.r3.3HG0324080	2.61842	-0.837827	2.41831	4.19619	-1.40488	3.85502	2.34314	-1.43175	3.82399	4.40852	NA	5.62847	0.173769	-0.763921	-0.546643	0.646447	-0.782542	0.739918	5.35345	0.0576699	4.72178	4.1168	-0.922667	4.27748
547	Alpha/beta-Hydrolases superfamily protein	HORVU.MOREX.r3.3HG0242050	2.25546	1.24488	2.41266	2.81569	1.01089	2.82159	2.85161	1.14761	3.435	1.74936	1.43233	2.70635	0.596896	0.257239	1.50247	1.72803	1.104	2.01575	2.13518	0.0801561	2.20612	2.71346	1.55543	3.46858
548	Sugar transporter. putative	HORVU.MOREX.r3.2HG0157210	3.28511	0.448886	2.41056	2.93265	-0.676768	2.75886	3.17585	-0.228519	3.30554	2.41432	0.0892155	2.53307	1.59325	-0.325612	2.06646	2.02202	-0.127635	3.02358	2.37303	-0.702564	1.93641	2.75424	0.555136	3.37316
557	Cytochrome P450	HORVU.MOREX.r3.3HG0273730	2.09355	-0.0658681	2.36143	3.30392	-2.2447	3.6242	3.04018	-0.725924	3.6867	2.14436	0.379338	2.59039	2.18332	-2.34075	2.22335	3.04972	0.131227	3.27641	4.72392	1.7395	4.5757	7.54588	NA	7.8119
560	Eukaryotic aspartyl protease family protein	HORVU.MOREX.r3.7HG0746630	2.31951	0.446771	2.3539	2.57195	0.751007	3.06267	3.85284	0.494614	4.87122	2.09955	0.930688	3.82489	1.66465	0.655848	1.9215	2.47172	1.13658	3.04813	1.89435	-0.171796	2.05003	3.99987	1.25608	4.84853
561	Receptor-like protein kinase	HORVU.MOREX.r3.6HG0574410	2.22619	0.384366	2.34364	2.85638	1.64431	3.44193	3.52813	0.802165	4.57809	2.49411	1.74804	3.56087	1.5818	1.10826	1.90748	2.5649	1.73196	3.02508	3.10449	0.0825968	3.19259	4.04014	1.18512	4.57446
562	VQ motif family protein	HORVU.MOREX.r3.6HG0571070	2.19136	0.836138	2.33761	2.77243	1.23185	3.36316	3.26005	0.502903	3.77726	2.288	0.920972	2.95119	1.5516	0.609389	2.10917	2.49657	1.44159	3.02696	2.55332	0.195017	2.97243	3.18036	0.593163	3.58741
563	Cytochrome P450	HORVU.MOREX.r3.3HG0229180	1.51511	0.992144	2.33457	2.75914	0.897378	3.02371	3.59728	1.44525	3.92077	2.59297	1.16771	3.28863	1.61383	0.20816	1.92598	2.30129	1.40491	2.78575	1.84296	-0.0175762	2.2219	2.76822	1.69014	3.22229
565	Alpha/beta-Hydrolases superfamily protein	HORVU.MOREX.r3.3HG0241870	2.83695	-0.835155	2.33377	4.32856	0.483355	3.31555	5.41349	0.608168	6.01063	4.34896	2.05023	4.73352	2.73394	1.38242	4.33526	3.23709	2.53956	3.23688	3.10435	0.0251567	3.12704	5.40628	1.05586	5.54053
575	Polyol transporter	HORVU.MOREX.r3.2HG0131170	2.24142	0.328544	2.29228	3.36045	-0.315385	2.713	3.07737	0.127997	3.26813	3.17319	0.0441371	3.15896	1.84924	0.585071	2.13429	1.83745	-0.595505	1.94506	2.84958	-0.695973	2.3478	3.01367	0.304698	3.34982
578	High affinity nitrate transporter	HORVU.MOREX.r3.6HG0591170	2.88927	0.204806	2.27817	3.04899	0.291137	2.68725	3.28876	0.66931	3.80962	1.48523	-0.184631	1.70746	1.23441	-0.724882	1.75851	2.68905	0.31816	2.51277	3.29626	-0.369852	2.91915	4.66739	0.444242	4.5805
579	ABC transporter G family member	HORVU.MOREX.r3.2HG0102150	2.40919	-0.980128	2.27665	4.1069	1.61761	4.01036	4.04396	0.331681	4.66295	2.12493	0.681102	3.04452	2.44844	1.06785	2.67776	3.07888	1.08627	4.01523	2.52337	-1.13121	2.65866	3.59887	1.27859	4.69555
584	BON1-associated protein 2	HORVU.MOREX.r3.5HG0497960	2.85303	0.525922	2.26478	3.06069	1.20752	3.00388	2.54617	-0.383805	2.96638	0.735105	-0.0582679	2.2423	0.119234	-0.532387	1.0266	1.56644	-1.09558	1.62835	1.73342	-0.153705	1.46875	3.46633	-1.34944	2.87639
586	Glutathione S-transferase	HORVU.MOREX.r3.1HG0051750	2.42151	0.206294	2.26033	4.72399	2.08226	4.2409	3.51902	0.854249	4.27933	3.61836	1.81222	3.76555	2.85126	1.86291	3.27175	4.21537	1.89144	4.37666	3.89415	0.2025	3.81384	4.14828	-0.406586	4.84361
589	Cytochrome P450	HORVU.MOREX.r3.7HG0746060	1.21794	1.37559	2.25536	2.253	1.45909	2.64841	2.39719	1.49942	2.69167	2.13488	1.44703	1.96739	1.27406	1.50459	2.14539	2.04037	1.3273	2.30888	1.35909	0.670367	1.65778	2.37297	0.682669	3.24315
590	Cellulose synthase. putative	HORVU.MOREX.r3.5HG0488970	2.1955	1.32204	2.25041	3.07443	1.53777	3.96243	3.14919	1.48104	3.72331	3.23337	2.94162	4.50911	0.844261	0.127286	1.60579	2.20388	1.72229	2.8312	2.85986	0.917238	3.2269	4.28558	3.28022	5.44549
593	P-loop containing nucleoside triphosphate hydrolases superfamily protein	HORVU.MOREX.r3.2HG0154550	2.81789	1.34251	2.2479	3.35187	0.910395	3.05233	3.2298	0.370361	3.7791	3.39916	1.45069	3.45205	-0.154103	-1.75943	2.44299	3.63276	0.93141	4.36209	1.03408	-0.301943	1.31936	3.82786	1.57871	4.13476
595	Dihydroflavonol-4-reductase	HORVU.MOREX.r3.2HG0127420	2.10528	-1.62326	2.24074	3.18692	0.793575	4.031	2.77971	-0.453062	3.27498	2.81397	1.17998	4.46214	1.76314	0.0833653	2.14625	2.41642	1.29773	2.94807	1.9444	-1.43156	2.15578	3.94557	0.127761	4.86339
599	Protein kinase	HORVU.MOREX.r3.2HG0139040	2.75337	0.899995	2.23506	3.30214	0.784618	2.37779	2.11125	-1.10051	2.52317	1.8718	-0.550862	1.77029	1.34837	-0.054913	1.37873	2.21765	0.548023	3.14686	1.37107	0.439733	1.68589	4.56667	-1.62051	5.42283
603	Jasmonate zim-domain protein	HORVU.MOREX.r3.5HG0480600	2.02754	1.11095	2.2081	2.06232	1.04616	2.53288	3.19965	0.85862	3.98521	1.90853	2.16078	3.5484	0.935511	0.603769	1.34061	1.60994	1.10839	2.64415	2.2876	0.474493	2.46216	3.04972	2.44052	3.8305
607	Glycosyltransferase	HORVU.MOREX.r3.6HG0617130	2.61102	-0.315298	2.19974	2.62023	-0.680155	3.46574	3.65947	0.732568	4.14348	2.89692	-0.748049	4.01655	1.10084	-0.423823	1.23215	3.14213	-1.36199	3.29619	3.13581	-1.09722	3.23268	4.76676	0.100425	5.78622
613	Cytochrome b561 and DOMON domain-containing protein	HORVU.MOREX.r3.4HG0399970	2.80581	0.45872	2.1852	2.7785	-0.229129	2.5915	3.03335	0.0560172	3.47413	2.01847	0.302916	2.40635	2.04915	-0.183414	2.61451	3.02419	-0.0392644	2.93194	2.73079	-0.190122	2.93975	4.24077	1.05856	5.01225
622	Alcohol dehydrogenase. putative	HORVU.MOREX.r3.5HG0479000	2.63	0.133425	2.15889	2.74533	0.161183	3.04119	2.73084	0.314935	3.18958	2.34956	0.788545	3.48264	0.767527	-0.293512	1.11006	2.28191	-0.314143	2.0445	2.33304	-0.281444	2.22865	4.13497	0.135743	4.79712
623	Pleiotropic drug resistance ABC transporter	HORVU.MOREX.r3.3HG0270800	2.03595	0.151219	2.15849	2.61059	1.08378	3.20196	3.168	1.28532	3.76976	2.75557	1.43531	3.94946	1.62505	-0.244745	1.65888	2.82713	0.96563	3.07214	1.69894	0.100882	1.85439	2.64064	0.565315	3.759
626	Scarecrow transcription factor family protein	HORVU.MOREX.r3.7HG0663990	2.70912	0.658898	2.14414	3.84552	0.871918	3.52826	3.21727	-1.24399	3.6509	2.88513	1.24421	3.1774	1.2718	-1.61885	2.06724	3.13099	0.160191	3.20522	2.79389	-0.0176869	2.63842	2.30503	-0.179185	3.15055
628	Kinase. putative	HORVU.MOREX.r3.5HG0430550	2.48405	-1.90085	2.14358	3.46354	1.21245	2.48805	2.2685	NA	NA	NA	NA	NA	2.23418	0.0794696	1.47612	2.66974	-1.53197	1.11284	2.06037	-1.02047	2.82038	2.93109	-2.00385	3.57608
631	NF-X1-type zinc finger protein NFXL1	HORVU.MOREX.r3.7HG0745210	2.09889	-0.413697	2.13981	3.06411	0.500004	4.06822	3.67394	-0.0586505	4.4159	2.17535	0.63689	3.74966	1.39088	0.132248	1.86731	3.13399	0.635059	3.59315	2.69693	-0.136233	2.85554	3.79878	0.348893	5.0373
637	ATP synthase subunit beta	HORVU.MOREX.r3.4HG0345770	2.86644	-0.638304	2.12064	4.88187	1.12937	3.77908	4.42638	0.419678	5.51211	3.21499	-0.964443	3.85656	1.72952	-1.39884	1.85752	3.46535	-0.871353	3.19544	3.17994	-0.318138	3.35442	4.84929	-0.538704	4.40026
644	Chitinase	HORVU.MOREX.r3.3HG0281620	1.47275	0.408996	2.10616	2.10319	0.352214	1.43298	2.39629	0.879767	2.85402	1.3246	1.04587	1.03299	0.76665	-0.718181	1.07679	1.50056	1.05225	1.63651	1.05104	-0.773334	1.24844	1.06527	0.393245	1.18313
651	FMN-dependent NADPH-azoreductase	HORVU.MOREX.r3.3HG0235720	3.12191	-1.25133	2.0872	1.45952	-4.23142	2.04189	2.10809	-2.82395	2.44112	3.75951	-0.259968	4.69615	0.620987	-3.39696	3.39937	5.02037	-0.403784	3.82084	2.79273	-0.00398277	2.07159	4.2384	-2.96951	4.46376
660	Leucine-rich repeat receptor-like protein kinase family protein	HORVU.MOREX.r3.3HG0283880	1.50974	-0.924216	2.05794	2.66332	1.10929	2.30307	3.36652	-0.496347	3.72095	0.878698	-0.420785	2.6951	1.24515	1.12802	0.656096	0.667008	-0.514279	0.319144	1.24101	0.279575	1.4535	1.00509	-0.190368	1.07554
662	WRKY transcription factor	HORVU.MOREX.r3.6HG0568570	3.21146	0.958754	2.05371	2.95751	-0.952543	2.73017	2.91595	-0.0824123	3.65129	2.06029	-0.528157	2.88471	0.928688	-1.27805	1.33514	2.22596	-0.358797	2.41512	2.77191	-0.415692	2.46344	2.9323	-0.883607	3.61906
673	cyclin-dependent kinase inhibitor SMR3-like protein	HORVU.MOREX.r3.4HG0414340	2.05057	0.692486	2.03049	2.39318	1.07762	2.85536	2.15835	-0.299323	2.76906	1.29371	0.831789	2.37793	0.581338	-0.115079	1.15443	2.04211	0.687944	2.41739	1.42942	-0.110324	2.06244	2.48718	0.900723	3.46352
674	Glutamyl-tRNA reductase	HORVU.MOREX.r3.7HG0655340	2.32976	0.568273	2.03033	3.1056	1.26387	3.24453	2.98776	-0.510049	3.73082	2.60395	1.88969	3.50743	1.18897	0.348753	2.1482	2.93236	0.811987	3.47132	1.87906	-0.548758	2.59306	3.51658	0.362486	4.29162
675	Glycosyltransferase	HORVU.MOREX.r3.5HG0518070	2.30901	-1.4391	2.02772	4.541	-1.18057	3.69789	2.32714	-1.43655	4.84939	3.78371	NA	5.76207	3.12758	0.514658	2.72077	4.13344	0.561603	4.18871	3.46553	-1.49556	4.06459	4.44719	-1.99062	5.57948
676	Chitinase	HORVU.MOREX.r3.2HG0178010	2.0612	0.595898	2.02061	1.74704	-0.806872	1.85816	1.45652	-0.00535627	1.78541	1.16764	1.07198	1.86778	0.560446	-0.573478	0.0709932	0.529206	1.7597	2.25454	0.631831	-0.44366	0.854761	1.33777	-0.362089	1.68879
679	WRKY transcription factor	HORVU.MOREX.r3.3HG0251900	2.07721	0.321319	2.01703	2.65243	1.12899	3.4631	3.13153	0.626024	3.66715	2.08332	1.25489	3.32021	1.93055	1.25794	2.68621	2.55671	1.74672	3.40564	2.36534	-0.0136546	2.65809	3.63156	1.58274	5.00811
682	RPM1-interacting protein 4 (RIN4) family protein	HORVU.MOREX.r3.6HG0555010	2.66208	0.0129514	2.00823	2.1891	-0.144644	2.39966	3.53862	0.0747672	4.12281	1.66807	0.847742	2.78849	0.977322	-0.413257	1.34785	2.6202	0.541461	2.85509	2.45638	-0.135551	2.38059	4.0919	0.257559	4.58112
684	PI-PLC X domain-containing protein	HORVU.MOREX.r3.7HG0707220	2.13366	-0.0425594	2.00336	1.62347	0.110872	1.86895	1.84923	-0.527019	2.07979	2.15114	0.815866	2.77648	1.73157	0.776592	2.05221	2.79359	1.03762	3.54726	1.21043	0.330798	1.6998	1.81082	-0.112175	2.66792
693	Protein ZINC INDUCED FACILITATOR-LIKE 1	HORVU.MOREX.r3.4HG0356550	1.74152	0.40997	1.98395	2.66026	1.04644	3.10397	3.12821	0.347563	3.67684	1.22391	0.175553	2.30448	0.862817	0.711154	1.44007	2.00764	1.20352	2.60521	2.62046	0.48001	2.737	3.39962	1.06589	3.97109
702	Protein DETOXIFICATION	HORVU.MOREX.r3.2HG0160920	2.25268	-0.112188	1.95866	3.19263	0.158594	3.13418	2.58121	-0.403757	3.22205	2.67496	1.32997	3.0907	2.11317	0.383297	2.55892	3.02788	0.0465253	3.29044	2.57325	0.00226653	3.17582	3.73475	-0.45581	4.51272
711	DUF668 family protein	HORVU.MOREX.r3.7HG0746670	2.0077	0.496223	1.9381	2.82271	0.922576	3.13231	2.66555	0.49794	3.34647	1.93961	0.340598	2.62009	1.18676	1.25901	2.3253	2.13088	1.0907	2.61972	2.51811	0.154973	2.51969	2.84916	0.797939	3.6303
722	RING/U-box superfamily protein. putative	HORVU.MOREX.r3.7HG0664700	2.42937	0.65711	1.90698	2.37166	-0.0280116	2.0774	2.47405	-0.228287	3.05341	1.76292	0.0222386	1.58213	0.926784	0.0760845	1.62193	1.66918	0.480346	1.66086	1.99896	-0.550432	1.8199	3.25985	0.67855	3.2211
727	Amino acid transporter. putative	HORVU.MOREX.r3.7HG0703490	1.92757	0.458682	1.89506	2.22597	0.839834	2.27587	2.12908	0.0532549	2.69964	1.68449	0.777791	2.01328	1.32	0.594147	2.19491	1.51859	0.346361	2.06858	2.00831	0.10272	1.56931	2.53971	0.574325	3.07431
729	Glycosyltransferase	HORVU.MOREX.r3.3HG0287050	2.94257	0.873353	1.89268	1.45466	-2.55915	2.09705	2.70146	-0.504641	3.02361	2.70627	1.10902	3.24708	0.46517	-0.0555572	1.30088	2.92638	0.333034	2.40366	-2.16134	2.26162	-2.16134	NA	NA	NA
748	Polyphenol oxidase	HORVU.MOREX.r3.3HG0294590	1.6131	0.936764	1.83701	3.96228	2.0457	4.10653	6.24872	3.71408	6.78383	2.6249	3.0641	4.42048	2.16137	1.6684	2.75444	2.61894	0.466737	3.16757	1.29794	-1.59694	1.58788	2.28477	1.66344	4.34971
754	Phosphatidylinositol-4-phosphate 5-kinase family protein	HORVU.MOREX.r3.5HG0486090	1.59377	1.19301	1.82713	1.53279	0.874996	1.95228	1.31058	0.5389	1.91561	0.621711	0.0344002	1.0457	0.351046	0.0587463	0.848801	0.80364	0.408761	1.34307	1.2903	-0.065943	1.15462	1.03064	-0.131197	1.48183
760	SAUR-like auxin-responsive family protein	HORVU.MOREX.r3.2HG0192220	2.27421	-0.527413	1.81274	2.72162	0.297648	1.84832	2.07288	-0.433196	2.54839	1.34389	-0.305216	0.73563	0.703976	-1.67424	-0.131789	1.96214	-1.62298	0.298366	0.70361	-2.30432	1.52299	1.18085	-2.29955	0.614428
765	External alternative NAD(P)H-ubiquinone oxidoreductase B2. mitochondrial	HORVU.MOREX.r3.7HG0701630	1.9223	0.286859	1.79623	2.65121	0.554339	2.50059	2.60968	0.296281	3.27646	1.62142	1.31007	2.84675	0.550771	0.716202	0.911375	1.94165	0.932086	2.39525	1.95822	0.0462788	1.95276	2.70519	0.159006	3.644
766	Pleiotropic drug resistance ABC transporter	HORVU.MOREX.r3.5HG0474060	1.80665	0.868749	1.79433	1.6784	0.957638	3.39274	3.91615	0.989422	4.50106	2.16416	0.94002	4.23711	0.515424	0.493056	1.16418	1.46576	0.956928	2.58549	2.38351	-0.351421	2.20667	4.22233	0.663133	5.62475
771	Pathogenesis-related protein 10.1	HORVU.MOREX.r3.7HG0662380	1.66352	0.0025878	1.78957	3.06092	-0.197468	1.72051	3.08201	0.287995	2.80721	3.7788	0.781825	3.02051	0.282732	0.642634	1.93994	1.46063	2.69473	1.78321	1.82383	0.793164	1.81553	4.50752	2.4635	3.94454
798	ABC subfamily C transporter	HORVU.MOREX.r3.2HG0103630	1.70245	0.737779	1.73488	2.0058	1.69918	3.11997	3.03291	1.7964	3.54437	1.62074	1.35431	2.6767	0.742298	0.60934	1.53544	1.15688	1.34111	1.93669	1.97369	0.564973	2.30538	2.66398	1.4925	3.74141
806	Peroxidase	HORVU.MOREX.r3.3HG0294340	2.38329	-0.897398	1.71266	3.88833	-0.0698587	2.89939	3.76137	-0.0249136	4.1606	2.36471	-0.245243	2.51433	0.913101	-0.814298	1.02466	2.59826	-0.0216481	2.69395	1.54666	-1.35085	1.35083	2.69681	-0.575277	3.19266
809	Nicotinate phosphoribosyltransferase	HORVU.MOREX.r3.2HG0168330	1.43073	0.621841	1.70673	2.056	1.27929	2.66125	2.12972	0.333991	2.45177	1.54369	0.852798	2.11595	1.19079	-0.104352	1.02009	1.63977	0.340723	1.80395	1.49614	-0.254458	1.78605	2.60504	1.31046	3.38113
811	DUF1685 family protein	HORVU.MOREX.r3.7HG0718720	1.76402	0.197185	1.70227	2.30559	0.923947	2.36796	2.61439	0.499204	3.30961	1.01231	0.523119	2.21076	0.903216	0.616381	1.11032	1.6567	1.57591	2.32358	1.52807	0.460155	1.89912	2.92146	1.26282	3.43181
813	Zinc-finger protein	HORVU.MOREX.r3.5HG0512730	1.71873	0.708963	1.69726	2.19777	0.548573	1.88444	2.51112	0.481635	3.10806	1.24081	0.502831	1.93332	0.4929	0.461268	1.02333	1.31573	0.258867	1.52322	1.48155	-0.207016	1.75697	2.99845	0.96029	3.37478
814	Cortactin-binding protein 2	HORVU.MOREX.r3.7HG0678140	1.65516	-0.390243	1.69601	1.9804	0.285933	1.5835	1.79972	-0.357305	2.45476	0.872216	0.578184	1.49513	0.355524	-0.166351	1.35454	1.03853	0.112645	1.42466	1.83829	-0.140317	2.10273	2.49316	0.135029	3.14339
828	Tryptophan synthase beta chain	HORVU.MOREX.r3.7HG0702290	1.50659	0.636664	1.67149	2.0736	0.767399	1.97018	1.95844	0.345673	2.74425	1.40943	0.714161	1.94999	0.864245	0.213626	1.34253	2.06649	0.683132	1.96741	2.36357	0.490553	2.54249	2.91107	0.701494	3.67194
841	Centromere protein V	HORVU.MOREX.r3.5HG0478950	1.32194	0.558826	1.64629	1.75783	0.887424	1.68169	1.62998	0.572224	2.08386	1.74565	0.916461	2.11986	0.621022	0.13803	1.12368	1.14779	0.916656	1.36283	1.30232	0.335337	1.4173	2.31874	1.25582	2.67219
843	Kinase family protein	HORVU.MOREX.r3.3HG0234500	1.39269	0.748879	1.63622	2.29838	1.18305	1.82811	1.4864	0.5557	2.16077	0.598214	-0.132783	1.06573	0.878535	0.448262	0.643912	1.2001	0.0981107	1.00063	0.834712	0.0815938	0.986593	1.07489	0.530506	1.75885
849	60S acidic ribosomal protein P2	HORVU.MOREX.r3.7HG0721920	2.27224	-1.72658	1.62702	3.73942	-0.0302082	4.11592	6.30489	0.383168	7.1053	4.71517	1.90618	6.33804	2.70171	0.306797	3.63724	5.17809	1.80407	5.71699	4.97192	-0.261811	4.8804	6.53477	0.863218	6.88565
850	2-oxoglutarate (2OG) and Fe(II)-dependent oxygenase superfamily protein	HORVU.MOREX.r3.4HG0385030	0.986615	0.887157	1.62644	2.34555	0.59005	2.60829	4.25476	1.1405	5.07141	4.34088	3.63647	4.94915	2.10165	1.57391	2.38879	2.59172	0.81172	3.29344	1.89011	0.854272	2.14061	2.42873	0.698637	2.98168
853	Serine acetyltransferase 3	HORVU.MOREX.r3.4HG0399700	1.88177	0.266922	1.62407	2.63222	1.57938	3.30937	3.14184	0.6583	4.03096	1.12668	1.06339	2.70836	0.481307	0.699115	0.787529	1.45618	1.38017	1.81767	1.91554	0.108244	2.37636	3.4533	1.79311	4.0172
855	Coiled-coil domain-containing protein 21. putative isoform 1	HORVU.MOREX.r3.7HG0668210	2.1191	0.107124	1.6181	1.47144	0.181165	1.96249	2.24595	0.527402	2.77256	0.871307	0.260491	1.98478	0.69607	-0.0201993	0.996321	1.58373	0.525335	1.36392	2.09612	0.41033	2.08698	2.62031	-0.37349	3.15111
857	Pimeloyl-[acyl-carrier protein] methyl ester esterase	HORVU.MOREX.r3.5HG0497170	1.6042	0.65201	1.61452	2.11423	0.468746	2.22559	1.99509	0.336361	2.5252	0.847928	0.392547	2.09514	0.592489	0.222979	0.804639	1.21984	0.129747	1.41433	1.70437	-0.151662	1.87611	2.5179	0.184055	2.95479
859	Calmodulin-binding protein	HORVU.MOREX.r3.3HG0266950	1.71321	0.429943	1.60954	2.60753	1.28526	2.39824	2.34792	0.407502	3.09193	1.48961	0.427476	2.06271	1.46433	0.683237	1.70115	1.82255	0.72708	2.16471	1.93394	-0.20872	2.12326	2.30913	-0.575701	2.69504
872	Inorganic pyrophosphatase 2	HORVU.MOREX.r3.3HG0269910	1.07821	1.21431	1.5793	0.882226	2.07467	1.93684	1.51176	1.14433	1.99411	1.82751	2.63485	2.80986	-0.888728	-0.983985	0.0299873	-0.286404	-0.533105	-1.13271	0.557175	0.215753	1.1583	2.07184	2.58105	3.12974
877	Receptor protein kinase. putative	HORVU.MOREX.r3.2HG0192400	1.89293	1.30358	1.57447	1.46425	0.864751	2.35392	1.54212	0.389365	1.9013	0.789543	0.815857	1.72551	1.33491	1.28702	1.76562	1.00659	0.328834	2.07912	1.3788	0.0302643	1.18342	2.57415	0.189232	3.55685
891	F-box family protein	HORVU.MOREX.r3.6HG0549750	1.94928	-0.304238	1.54088	2.51907	0.435802	2.3262	2.1113	0.0842091	2.02862	1.35713	0.128609	2.71792	-0.219277	-0.033869	1.31154	-0.56013	-1.60525	-0.13901	1.67517	-0.716413	1.82913	3.47728	0.387372	3.85354
893	Kinase family protein	HORVU.MOREX.r3.2HG0130740	1.45186	0.383118	1.53701	1.75515	0.520799	2.20445	1.88443	-0.0448753	2.6064	1.59944	0.876278	2.7538	0.269757	0.597918	1.49402	1.64188	1.16423	2.60128	2.19342	0.28871	2.50712	2.9307	0.624485	3.7482
904	ATP-binding cassette transporter subfamily A member	HORVU.MOREX.r3.1HG0076590	0.711746	0.339189	1.52005	2.15086	0.445944	2.29091	1.90598	0.381054	2.60747	0.0778132	-0.0426484	1.28333	1.43276	0.292083	1.15847	1.01993	-0.743859	1.27352	1.26434	-0.619606	1.62927	1.64726	-0.90735	2.20922
921	2-oxoglutarate (2OG) and Fe(II)-dependent oxygenase superfamily protein	HORVU.MOREX.r3.3HG0303730	2.21401	0.830165	1.48763	2.30642	0.0280082	2.82543	2.68704	1.15645	3.23722	1.6885	0.671857	3.41897	1.35542	1.55903	2.36598	2.87643	0.850893	3.15292	2.22412	1.90777	0.201083	4.41962	-2.87164	4.24337
931	Hexosyltransferase	HORVU.MOREX.r3.6HG0616130	2.14582	-1.96853	1.47014	3.84852	2.53305	4.0432	4.67825	1.78642	3.42491	2.64313	0.91888	2.84514	0.0449022	-1.0889	0.251995	1.42268	0.202832	0.814492	0.588856	0.0907503	0.36184	2.39162	0.962521	2.82935
935	Pirin-like protein	HORVU.MOREX.r3.5HG0533230	1.57745	-0.137607	1.45919	1.58874	-0.190779	1.99741	1.78299	-0.552614	2.55052	1.76324	0.328946	3.09481	1.05222	0.706612	1.2287	1.72394	0.631448	2.27894	1.28374	-0.341305	1.39304	2.46112	1.06692	3.30094
940	ATP synthase subunit alpha	HORVU.MOREX.r3.6HG0547910	2.13654	0.383232	1.4492	0.589894	0.332662	1.09531	1.46567	0.253586	1.96668	0.68417	0.369421	1.14543	0.344056	-0.947965	-0.144416	1.05427	-0.237461	0.608439	0.799679	-0.0156303	0.831233	1.32039	0.78703	2.04595
944	Formin-like protein	HORVU.MOREX.r3.7HG0659040	1.51603	-0.459629	1.44712	1.9707	0.0226376	2.15246	1.37197	-0.896437	2.07934	1.26691	0.143193	1.71827	0.882239	-0.00984322	0.914598	1.87848	0.47003	2.1434	1.50287	-0.0180229	1.60889	2.01119	0.12864	2.89565
946	WRKY transcription factor	HORVU.MOREX.r3.1HG0080920	2.20323	-0.930731	1.44156	2.37946	-0.538198	1.58491	2.15006	-1.12682	2.34093	2.52451	-0.819438	0.866555	0.667824	-0.611846	0.554425	1.81983	-2.11839	0.989691	1.58137	-1.41464	1.61477	1.38129	-1.10665	1.33604
953	Basic helix-loop-helix (BHLH) family transcription factor	HORVU.MOREX.r3.5HG0509430	2.21967	0.354232	1.43455	3.15547	1.15983	4.29163	2.81889	-1.67185	3.14865	1.02132	-1.57556	2.57569	1.14396	0.274382	2.55445	2.27371	0.323943	2.84462	3.64891	1.56873	3.0376	3.21782	0.41311	4.06107
960	Ubiquitin	HORVU.MOREX.r3.5HG0490390	1.54394	-2.58634	1.42945	2.06931	1.18703	1.10691	6.64762	-2.60962	6.34816	7.45666	3.28943	7.43786	2.89588	-2.13629	3.15676	5.03779	NA	3.48277	9.29863	3.49229	8.41368	9.71144	1.92875	8.20136
964	Kinase family protein	HORVU.MOREX.r3.1HG0015720	1.93428	0.0714056	1.42515	2.56187	1.05663	2.78562	2.16417	0.144724	2.73156	1.81736	0.921674	2.45214	0.916156	0.559324	1.40403	1.68451	0.793181	2.03582	1.29118	-0.563328	1.36241	2.04461	0.651204	2.93981
996	Exocyst complex component. putative	HORVU.MOREX.r3.3HG0290960	1.18913	-0.645638	1.38319	1.71374	0.408149	2.01616	1.43602	0.437408	2.31531	0.468889	-0.113169	0.612038	0.792981	0.119272	1.05622	1.04292	0.024832	0.918277	1.15363	-0.538871	1.33646	0.962532	0.224856	1.58542
1005	calmodulin-binding protein (DUF1645)	HORVU.MOREX.r3.2HG0124450	2.04964	-0.0776631	1.37422	2.30605	0.130987	1.79581	2.79256	-0.303498	3.01835	1.58743	-0.0318312	1.66703	1.3323	-0.134892	1.88411	2.08183	0.320428	2.23721	2.35151	-0.788409	2.24329	2.98083	0.248131	3.02354
1012	Ubiquitin	HORVU.MOREX.r3.2HG0195850	1.75284	-0.89934	1.3664	1.88875	-0.954452	1.66056	3.58552	0.0437318	4.17706	3.06673	0.194364	3.76993	2.43159	0.806445	3.84466	3.375	-0.748185	2.78182	3.56393	-0.0695099	3.52062	4.33904	-1.11455	4.14644
1017	Leucine-rich repeat receptor-like protein kinase family protein	HORVU.MOREX.r3.2HG0106290	1.53195	-0.0951943	1.35444	3.88305	0.347908	3.32866	3.49215	-0.122696	4.41259	2.98958	-0.27386	3.06887	2.1724	NA	4.49148	1.84913	NA	1.77371	3.35483	3.00131	NA	1.82283	NA	3.12898
1022	50S ribosomal protein L18	HORVU.MOREX.r3.3HG0253640	1.389	0.712439	1.34577	1.7686	1.24648	1.64654	1.54955	0.169538	2.1602	1.2103	1.04798	1.66238	0.295628	-0.497464	1.10869	0.877869	0.738016	1.75447	1.30012	0.174512	1.28106	1.56739	0.502757	2.63778
1026	F-box protein PP2	HORVU.MOREX.r3.7HG0644240	0.636058	0.917547	1.34259	0.922459	0.00162314	0.725146	1.2903	0.283163	1.83928	1.26251	0.356631	1.92675	0.558053	0.440515	0.80118	0.51336	-0.0834043	0.723143	0.747237	0.562717	0.850067	1.21826	0.328803	1.43972
1029	TMV response-related protein	HORVU.MOREX.r3.6HG0574190	2.10558	-1.17599	1.33623	5.17829	-2.33171	4.49553	3.96309	0.536666	5.12217	3.05395	-3.15388	4.34802	1.21	-2.93507	1.56898	5.36686	1.13303	6.13318	4.89354	0.618165	4.99221	5.83368	-2.37588	6.1019
1031	Type I inositol-1.4.5-trisphosphate 5-phosphatase 1	HORVU.MOREX.r3.3HG0237990	1.37163	0.358125	1.33232	1.59237	1.21112	2.03194	1.67281	0.60322	2.39194	2.19309	1.76984	3.00966	0.996152	0.606653	1.29285	1.12462	0.40063	1.35598	1.47809	0.505898	1.63561	3.13146	1.413	3.87138
1042	Protein kinase	HORVU.MOREX.r3.2HG0110850	2.0493	-0.405506	1.31774	2.9931	1.16996	3.33566	2.76604	-0.240703	3.26957	2.08404	1.63032	3.15536	1.83082	-0.232651	2.23848	1.91409	0.179419	2.08953	1.33066	-1.22232	1.5368	3.78625	0.408426	4.76505
1045	Glycosyltransferase	HORVU.MOREX.r3.6HG0607050	2.32756	-2.08535	1.3143	0.606186	-1.44064	1.86768	2.49027	-0.451405	1.71672	1.87648	-0.49408	3.43995	0.807266	0.0366204	-0.342242	2.15865	-1.51871	0.969857	1.45435	0.0953564	1.04	2.83427	-0.35521	3.62272
1046	Lectin receptor kinase	HORVU.MOREX.r3.3HG0235760	1.01376	1.12112	1.31299	2.28257	1.65996	2.23498	2.05735	1.45186	2.90554	1.22792	1.11305	1.58218	0.228449	0.961302	1.15945	0.981212	0.885938	1.01146	1.25837	0.809261	1.59267	1.78032	1.18923	2.4969
1047	Glycosyltransferase	HORVU.MOREX.r3.6HG0617100	2.17689	0.210046	1.31173	2.61834	-0.4996	2.72855	2.27656	-0.264491	2.3397	2.18654	-0.821177	3.05832	0.928835	-0.9054	0.52462	2.39461	-1.31919	2.27605	1.85993	-0.123943	1.82487	2.66504	-1.6987	3.37835
1057	Trehalose 6-phosphate phosphatase	HORVU.MOREX.r3.6HG0601410	0.951239	0.653606	1.29722	0.497853	0.133699	1.25194	0.13368	0.305404	0.683051	1.46832	0.382214	1.82349	0.391367	-0.0578295	0.601387	0.288267	-0.17875	0.719002	-0.11462	-0.0494204	0.258525	0.813251	-0.597021	1.35179
1058	Homeodomain-like superfamily protein	HORVU.MOREX.r3.7HG0736790	1.40476	1.08659	1.29677	4.06885	2.72277	4.7151	3.82026	1.60097	4.69227	2.68836	2.19991	4.29373	1.81692	0.774546	2.13557	1.39107	0.738594	2.44258	3.49705	0.598577	3.58914	4.66725	3.14048	5.70623
1059	Classical arabinogalactan protein 5	HORVU.MOREX.r3.4HG0406580	1.9303	-0.506973	1.29668	1.45306	-0.987018	1.84826	2.23259	-0.0817641	2.70827	0.751925	-0.569821	1.89095	0.704878	-0.765113	1.1784	2.4882	0.460597	3.22898	1.98826	-0.862984	2.16658	3.44961	-0.717772	4.04086
1060	GH3.3	HORVU.MOREX.r3.2HG0128980	2.10967	-0.933353	1.29613	2.21445	0.153547	2.24763	1.66143	-0.835048	2.02792	1.37718	-0.173231	1.89567	0.735153	-0.0838542	0.71406	1.79598	0.235558	1.78007	2.05411	-0.2387	1.96339	2.53191	-0.117822	3.31672
1062	Cell division cycle protein 48	HORVU.MOREX.r3.2HG0105790	2.25901	-2.52749	1.29499	4.11816	1.42673	4.97344	3.78583	-0.626432	4.41082	3.01971	1.31479	4.86222	0.602744	0.398156	0.781819	1.50359	-0.0634321	1.29872	3.76911	0.905973	3.3461	5.18795	0.373312	5.97783
1072	2-oxoglutarate (2OG) and Fe(II)-dependent oxygenase superfamily protein	HORVU.MOREX.r3.1HG0058310	0.328232	0.477834	1.28681	1.19719	0.419247	0.757003	0.390944	0.319625	1.17196	0.511219	0.342597	1.02625	0.938176	-0.0157867	0.816184	0.531865	-0.331247	0.337775	0.542659	0.295759	0.310557	1.42286	1.11856	1.84631
1081	Receptor protein kinase. putative	HORVU.MOREX.r3.1HG0071920	1.67535	-0.160085	1.27573	3.16267	1.20048	3.36075	2.58013	0.064382	2.76361	1.23637	-1.31538	1.73718	0.941302	-0.58955	0.657577	2.67383	-0.39081	3.20197	2.34241	0.443831	2.01561	4.73567	0.670907	5.6617
1083	Auxin-responsive protein	HORVU.MOREX.r3.6HG0627000	1.74235	0.0941087	1.27137	3.38238	-0.234104	2.98249	2.19007	-0.0925105	2.09131	2.20508	-2.15777	2.99072	0.85068	0.134401	0.988472	2.75225	-0.0426378	2.75707	1.57586	-0.481834	1.43007	3.63312	-0.162418	3.61281
1096	Cytochrome P450	HORVU.MOREX.r3.3HG0329740	1.64724	0.522254	1.25699	1.80376	-0.0329552	1.44116	3.71364	-0.0659289	4.15508	2.7746	0.479253	2.95773	0.881014	-0.139567	1.59097	2.32408	-0.33946	1.6518	2.63836	-0.155179	2.67103	3.56938	-0.268373	3.69236
1101	Peroxisome biogenesis protein 16	HORVU.MOREX.r3.6HG0550930	1.14379	0.482828	1.25153	0.449123	0.0775669	0.219139	1.24367	0.263071	1.64501	1.03542	0.758838	1.32514	0.412251	0.215356	0.117943	0.283173	0.322431	0.835983	0.6573	-0.203492	0.943546	0.626195	0.289127	0.994453
1106	methyl esterase 11	HORVU.MOREX.r3.2HG0127020	1.80099	0.0491195	1.24765	1.99638	-0.333177	2.04384	2.99761	1.23509	3.90388	1.92699	0.501091	2.34396	0.339181	-0.630497	0.80988	1.70229	-0.074532	2.52354	1.24185	-1.41536	1.36363	3.26257	0.842425	3.62284
1109	NAD(P)H dehydrogenase (Quinone)	HORVU.MOREX.r3.4HG0387550	1.84545	-0.385824	1.24617	2.90367	0.5236	2.55623	2.21982	-0.634544	2.81219	1.9546	-0.000709076	1.79912	0.940118	1.14075	1.85963	2.01504	-0.40048	2.16615	1.19783	-0.57991	0.942177	3.0358	0.381829	3.38245
1135	Mitochondrial substrate carrier family protein	HORVU.MOREX.r3.5HG0528200	0.605362	0.700494	1.22592	0.638624	0.568207	1.31795	0.357541	0.126539	0.407138	0.617727	0.396242	0.791024	0.142636	0.0981418	0.262244	0.0579067	-0.0253283	0.238613	0.564784	-0.33425	0.379889	0.506521	-0.00514106	0.767218
1145	Ankyrin repeat-containing protein	HORVU.MOREX.r3.1HG0046360	1.24129	-0.579593	1.2121	2.97399	0.560841	2.05572	3.38256	0.124233	3.7515	1.10796	0.45858	2.91275	2.06509	1.53509	2.90741	2.78598	-0.274886	3.04537	3.16429	-0.779754	2.61831	6.13625	0.640267	5.45038
1153	Arogenate dehydratase	HORVU.MOREX.r3.2HG0165450	1.67508	0.212057	1.20758	1.7487	-1.22799	1.58427	1.34215	-1.7223	2.06574	1.73396	-0.634503	2.77593	0.943952	-0.640299	0.367167	1.27964	-2.44539	0.511166	0.813703	0.261053	0.687628	2.75219	-2.00894	3.18951
1156	Galactoside 2-alpha-L-fucosyltransferase	HORVU.MOREX.r3.6HG0617730	1.60226	0.398047	1.20634	1.79626	0.482418	1.44086	1.16177	-0.547331	2.16527	1.6742	0.340479	1.88626	0.632111	-0.291909	1.06915	1.68818	-0.00832229	2.22251	2.55492	1.32386	2.66081	2.986	0.50986	3.49075
1158	Enolase	HORVU.MOREX.r3.7HG0647190	1.12039	0.288129	1.20395	1.31272	0.408803	1.66282	1.86994	0.713112	2.53329	0.751671	0.370505	1.77819	0.327027	-0.38754	0.606774	1.08677	0.888237	1.61242	1.46782	-0.234013	1.45304	2.74809	1.20491	3.44827
1169	Tryptophan synthase beta chain	HORVU.MOREX.r3.7HG0722940	1.40354	-0.102601	1.18784	1.66565	0.318395	1.40793	1.49491	-0.0261921	1.9715	1.54159	-0.254595	1.2088	0.662224	0.0165591	0.576062	1.7209	0.431828	1.12741	1.38412	-0.0779568	1.30988	1.62001	-0.469031	1.83083
1192	CRT-binding factor	HORVU.MOREX.r3.5HG0497610	1.47248	-1.45227	1.16914	1.54145	-0.00590001	2.79644	5.62356	-1.45387	5.74154	5.08185	1.65137	7.86704	-2.49972	-3.08652	-1.18897	4.45911	-2.37006	3.15154	6.39978	1.47085	5.73522	9.32648	NA	9.19356
1194	B12D protein	HORVU.MOREX.r3.1HG0089440	1.54263	-1.53423	1.16737	1.65007	-1.51226	0.666507	1.48406	-0.542897	1.94271	1.30069	-0.687452	1.88499	0.714933	-0.706736	0.501431	1.83124	-1.65557	1.17914	1.20192	-0.664674	1.35044	2.33023	-0.738928	2.43318
1195	Dimeric alpha-amylase inhibitor	HORVU.MOREX.r3.2HG0212820	1.64269	-0.0645475	1.16501	-0.733437	0.0944861	-0.0583538	0.380897	-0.304999	0.642393	7.56297	7.99336	8.02675	-0.957015	-0.975295	-3.01437	0.868421	-1.47975	-6.21587	-0.463786	-7.93107	0.900277	2.39662	-3.60832	4.25359
1197	Zinc finger (C3HC4-type RING finger) family protein	HORVU.MOREX.r3.4HG0412120	1.41786	0.232482	1.16356	1.86395	-0.168456	2.37035	2.26367	0.743826	2.57046	1.4059	-0.580353	2.2561	0.59876	0.449338	1.14067	1.27909	0.00274881	1.71955	1.73561	-0.405681	1.97587	2.75981	0.345539	3.08187
1211	Glutathione S-transferase.-like protein	HORVU.MOREX.r3.6HG0548070	2.26368	-0.488253	1.15154	1.95334	-0.201644	1.3476	1.58034	-0.541131	1.92127	1.43331	-0.629831	0.986671	0.706767	-1.64428	0.769261	1.7612	-1.36222	0.80352	1.17843	-0.774128	1.03201	1.98003	-0.896676	2.28057
1212	transmembrane protein	HORVU.MOREX.r3.2HG0172010	1.40641	-0.611835	1.15017	2.09219	0.717665	2.17001	2.13651	-0.310889	2.73305	1.30195	0.786197	2.35939	1.44396	0.199754	1.72389	2.2178	1.27046	2.57521	2.16629	0.134092	2.24999	2.23554	-0.181012	3.28376
1233	Calcium-binding protein	HORVU.MOREX.r3.3HG0322070	1.51578	-0.0226005	1.12668	1.2616	-0.320262	1.49243	2.43663	0.533215	3.01893	0.86331	-0.222864	2.3365	0.781996	0.0560962	1.14275	1.45169	-0.808269	1.45117	1.91326	0.124372	2.35226	3.34558	0.835303	3.95844
1234	Secretory carrier-associated membrane protein	HORVU.MOREX.r3.3HG0293560	0.922963	0.179222	1.12562	1.16931	0.0761501	0.983084	1.12444	0.0876611	1.56065	0.776092	0.409838	1.12137	0.452763	0.255432	0.754733	1.12247	0.589003	1.46357	0.775877	0.109791	0.853758	1.27716	0.41539	1.48816
1238	Ubiquitin	HORVU.MOREX.r3.5HG0474840	1.67997	-2.16728	1.11861	3.20893	-0.8164	4.19598	5.29769	-1.15877	6.06293	1.62187	-1.25023	3.79565	3.12277	0.217478	3.15305	3.20775	0.184302	2.7883	1.95845	-1.2998	1.87857	2.67075	-1.72412	1.48597
1241	Transducin/WD40 repeat protein	HORVU.MOREX.r3.2HG0176040	1.3398	0.602618	1.11415	2.95068	0.503215	1.87961	3.89478	3.01676	4.67892	1.51063	0.290709	1.76678	0.28391	-0.347775	1.17819	1.09472	-1.6098	0.97031	1.89719	1.22347	2.4433	1.50714	-1.0101	1.55467
1243	Hexosyltransferase	HORVU.MOREX.r3.5HG0481580	1.1543	-0.586154	1.1128	1.52847	-1.08254	1.32496	1.89689	-0.0273628	2.48754	1.19928	0.369019	1.88579	0.8585	-0.508716	0.725285	1.66392	-0.577743	1.66135	0.753827	0.107052	1.06112	1.43801	0.642966	1.82507
1256	F-box family protein	HORVU.MOREX.r3.1HG0080370	1.17294	0.818563	1.10408	0.65377	1.05753	1.62758	-0.745377	-0.687531	-0.289165	0.650852	-0.31231	0.61129	-0.0173469	-0.483158	-0.725028	-0.410974	-0.635942	-0.649299	-1.43481	2.87233	-1.43481	3.77399	3.88495	5.67931
1264	Galactan beta-1.4-galactosyltransferase GALS1	HORVU.MOREX.r3.6HG0608960	1.39487	0.0195122	1.09826	1.10709	-0.566757	1.14182	1.67932	0.0917606	1.96275	1.25065	0.838096	1.57499	0.788023	-0.271188	0.722449	1.24939	0.59916	1.39941	0.534397	-0.394934	0.517868	1.27883	-0.169674	2.10475
1266	Zinc finger CCCH domain protein. putative	HORVU.MOREX.r3.3HG0331020	1.13401	0.151101	1.09684	1.67271	0.189862	1.97607	1.21955	0.11072	1.76033	0.868551	0.0295151	1.52445	0.586863	0.422198	0.601742	0.410815	-0.140896	1.25524	0.620582	-0.257311	0.703761	1.07391	-0.402694	1.75457
1278	Lipid phosphate phosphatase-like protein	HORVU.MOREX.r3.3HG0281610	2.05118	-1.54417	1.08121	4.20127	1.06229	3.87105	3.42439	-0.604845	4.75346	1.21549	-1.86538	2.05341	2.28628	-1.69911	3.24043	3.02558	-0.482194	3.6969	1.85301	-1.13592	1.81312	3.6912	0.905358	4.0907
1281	Methyltransferase family protein	HORVU.MOREX.r3.2HG0177740	1.27877	-0.352239	1.08026	1.75899	-0.61269	0.927926	1.35315	-0.31646	1.97045	0.857392	-0.273094	1.14521	0.500751	-0.126658	0.246179	0.993035	-0.615758	0.718599	0.961383	-0.459941	0.951052	1.7145	-0.488246	1.71099
1284	Kinase family protein	HORVU.MOREX.r3.3HG0297620	1.77357	-0.0453676	1.07539	2.15594	0.598404	2.13133	1.93158	0.365534	2.4843	1.25159	-0.117161	2.09338	0.843644	-0.817733	0.854992	2.02825	-0.214699	2.36566	1.52835	-0.0761228	1.57788	2.95059	-0.17788	3.51759
1301	D-3-phosphoglycerate dehydrogenase	HORVU.MOREX.r3.2HG0204170	1.59341	-0.363844	1.05746	1.71818	-0.485097	1.0969	1.60084	-0.0940131	2.07115	1.58957	-0.413382	1.51338	0.822844	-0.853835	0.900128	1.49532	-1.15287	0.559586	1.45322	-0.17538	1.44065	1.47025	-1.17644	2.3041
1310	Peroxisomal (S)-2-hydroxy-acid oxidase	HORVU.MOREX.r3.2HG0194750	1.15338	0.380895	1.05293	1.17397	1.08489	1.38268	1.12595	0.240167	1.64343	1.32856	0.710928	1.65182	0.511918	-0.194893	0.559605	1.10614	0.459795	1.27685	0.477413	-0.318221	0.767154	0.837126	0.416663	1.33452
1316	Phosphoribosylaminoimidazole-succinocarboxamide synthase	HORVU.MOREX.r3.5HG0487850	1.05861	0.0418411	1.04917	0.996917	-0.177082	0.763244	1.23676	0.245119	1.24755	0.504155	0.404289	0.984075	0.355303	0.121467	0.282486	0.728845	0.566355	0.676194	-0.250222	0.1153	-0.000545597	0.0160537	0.284055	0.243538
1322	ATP-dependent zinc metalloprotease FtsH	HORVU.MOREX.r3.3HG0270240	1.02748	-0.414972	1.04571	1.98354	0.651637	2.49294	2.66773	-0.204542	3.37851	1.86736	0.209771	2.98697	0.638108	0.294543	1.17689	2.1842	0.319681	2.43651	2.8432	0.319078	3.13812	4.1003	0.773344	4.67549
1325	sequence-specific DNA binding transcription factor ATNDX	HORVU.MOREX.r3.1HG0077940	1.58843	1.13761	1.04472	1.38974	0.739202	1.00606	1.4886	-0.252812	2.02172	0.294393	0.646253	1.69991	1.05901	0.77144	1.7271	0.915899	-1.17592	1.5881	0.763387	-0.213833	0.785797	2.48078	1.35723	3.13056
1336	Patellin-like protein	HORVU.MOREX.r3.1HG0059180	0.892261	-0.138751	1.04177	2.11326	-0.665277	1.09677	2.25286	0.00345245	2.82338	1.52888	0.0261755	1.31154	0.0496478	-0.544695	0.0366906	1.67786	-0.0906485	0.998297	2.14343	-0.464564	2.12644	2.9483	1.115	3.32986
1364	Soul heme-binding family protein	HORVU.MOREX.r3.3HG0301820	1.04944	0.731611	1.02287	1.01364	0.565162	0.994185	0.801148	0.310937	1.34103	0.518904	0.779207	1.46627	0.498984	0.305528	0.367443	0.62806	0.236676	0.715897	0.805995	0.141593	0.519841	0.930725	0.483912	1.6467
1367	Plastid movement impaired protein	HORVU.MOREX.r3.7HG0670350	1.36003	-0.0283086	1.02168	1.1857	0.0264017	1.56481	1.49274	-0.353889	2.07102	0.647628	-0.297247	1.4203	0.959812	-0.258794	0.795882	1.33244	0.430142	1.97276	0.91178	-0.643114	1.08785	2.0907	0.648888	2.80502
1373	L-gulonolactone oxidase	HORVU.MOREX.r3.3HG0315590	0.0520329	0.207243	1.01512	1.49057	1.42545	0.806866	4.34843	-0.0144142	3.74226	0.508243	0.603176	0.644034	0.773358	-0.253816	1.01377	1.49395	-0.933626	1.89365	5.67718	1.21864	5.02018	4.96051	0.414905	5.08531
1382	Lipoxygenase	HORVU.MOREX.r3.2HG0171680	1.40248	-0.0891502	1.00702	1.65604	0.472477	1.9492	1.47379	-0.17906	2.33324	1.04752	0.463623	1.75436	0.233309	-0.0857476	0.172844	1.03992	-0.433482	0.844231	1.36731	0.207653	1.40713	1.91201	0.915765	2.97287
1390	3.4-dihydroxy-2-butanone 4-phosphate synthase	HORVU.MOREX.r3.6HG0589010	1.22305	-0.0805592	1.00321	1.04027	0.0940238	1.27783	1.36768	0.0375362	1.81335	0.859468	0.238564	1.38474	0.507472	0.0436045	0.824049	1.42258	0.43386	1.74362	0.914919	-0.0969067	0.960271	1.42546	0.172641	2.12183
1398	NADPH--cytochrome P450 reductase	HORVU.MOREX.r3.5HG0505320	1.03719	-0.0604914	0.99849	1.29222	0.435369	1.50795	1.2688	0.0151849	1.77457	0.728652	0.186733	1.48803	0.449255	0.203862	0.435535	1.10586	0.208636	1.25128	0.780709	-0.030288	0.911156	1.32441	0.106902	2.17102
1403	Retrovirus-related Pol polyprotein from transposon TNT 1-94	HORVU.MOREX.r3.3HG0315330	0.184054	0.657649	0.994603	0.598247	0.774973	1.0188	1.26816	1.0322	1.88328	0.373145	0.770471	1.35755	1.02093	0.59856	0.813184	0.688431	-0.407506	0.123639	2.29773	0.978797	2.06145	2.60899	1.84677	3.10862
1419	3-isopropylmalate dehydratase large subunit 2	HORVU.MOREX.r3.1HG0092940	-0.65999	1.14419	0.983842	-0.493841	-0.328626	-0.0165258	7.14973	7.98123	5.71683	0.490884	1.52378	-0.0655254	0.650473	0.787458	1.49232	0.869794	-1.72987	0.139961	-1.56559	-2.60693	-1.07633	0.48308	1.01103	-0.138271
1434	Phosphate transporter	HORVU.MOREX.r3.1HG0074210	0.627026	-0.0757745	0.971048	1.49762	0.249413	1.39819	1.17717	0.353693	1.79108	1.53582	0.808057	2.34075	0.391524	0.0336192	0.588503	0.385821	-0.631427	1.161	1.28075	0.083625	1.13054	1.81048	0.55333	2.85165
1453	Purple acid phosphatase	HORVU.MOREX.r3.5HG0500200	1.15866	0.520889	0.95907	1.57823	1.29039	1.8658	1.81224	1.0351	2.41952	0.574903	0.949024	1.30568	0.146122	-0.625397	0.231094	0.726919	0.733831	1.596	1.30512	-0.215656	0.993378	2.3146	1.27675	3.5165
1458	Anthranilate synthase	HORVU.MOREX.r3.2HG0173680	1.48958	-0.0104901	0.953436	1.53661	0.312182	1.07131	1.40382	0.0447392	1.77251	1.21832	0.331295	1.06029	0.260773	0.0686772	0.604667	1.46281	0.154816	1.04281	1.52261	0.293978	1.49475	1.77823	-0.0659841	1.892
1463	Kinase family protein	HORVU.MOREX.r3.2HG0177320	1.58185	-0.0763646	0.946473	1.40646	0.231137	1.20402	1.87216	-0.411823	2.19362	1.1296	0.66198	1.73699	0.382088	-0.354638	0.809522	1.37852	0.643256	1.75665	1.62667	-0.189657	1.77064	2.64633	0.498237	3.04362
1466	Methyltransferase-related protein	HORVU.MOREX.r3.5HG0464590	1.97069	-0.699031	0.945509	1.28621	-0.825113	1.17292	1.95366	-0.385762	2.6354	1.2514	-0.0318497	2.00044	0.311251	-0.754251	0.201748	0.952869	-0.877339	1.0221	0.997515	-0.466037	0.809297	2.19875	-0.385238	2.53484
1467	SNAP25 homologous protein SNAP33	HORVU.MOREX.r3.7HG0641110	1.3375	0.0832001	0.945182	1.56105	0.211222	1.36734	1.4861	-0.185563	1.9209	0.924416	0.0752422	1.4118	0.684486	0.0209318	1.02266	1.37271	-0.216599	1.53787	1.17252	-0.442256	1.01547	1.57749	-0.273946	2.10655
1470	Eukaryotic aspartyl protease family protein	HORVU.MOREX.r3.3HG0315280	1.71511	0.343104	0.944506	1.25851	0.723153	1.58105	2.3741	1.56022	2.65714	0.936177	1.69844	1.03362	0.0218687	-1.34951	0.520772	0.241842	0.546937	1.16166	0.652432	-0.0439704	0.246443	2.6364	2.02818	2.95262
1471	C2 domain-containing protein	HORVU.MOREX.r3.6HG0630040	0.921618	-0.331656	0.943524	0.660893	-0.666436	0.804738	1.96587	-0.288516	2.49462	0.49697	-0.253924	0.584695	0.319998	-1.59972	-0.278038	0.449355	-1.14752	-0.606183	-0.430942	-0.628679	-0.526147	0.694639	-0.751127	0.819802
1476	Cysteine--tRNA ligase	HORVU.MOREX.r3.1HG0040640	1.81306	-1.29028	0.939173	3.018	0.958579	3.54785	3.92192	0.308808	4.40259	2.54315	0.185437	3.51052	0.412563	-1.65155	0.511993	2.41592	-0.290817	2.74248	2.53886	-0.463601	2.0471	2.93231	-1.24614	3.47114
1479	Protein F12F1.11-. putative	HORVU.MOREX.r3.2HG0213020	1.10762	-0.367011	0.936932	0.875512	-0.526175	1.09782	0.953123	-0.423718	1.45213	0.708141	0.223294	1.2356	0.244754	-0.584639	0.411149	0.526115	-0.0264002	0.903525	1.09863	-0.557388	0.83736	1.80118	0.19309	2.07252
1482	Heat shock 70 kDa protein	HORVU.MOREX.r3.7HG0729310	1.09586	-0.0773648	0.93532	2.26024	-1.67833	2.6064	3.70921	0.0485706	4.75317	2.73373	-0.242431	4.43528	0.230628	-1.05267	2.00195	3.66319	0.948441	3.92937	5.28256	0.406713	5.5648	5.20027	-1.0213	5.30792
1501	Exopolysaccharide production negative regulator	HORVU.MOREX.r3.2HG0193640	1.16054	-0.0374863	0.919623	1.33098	0.260778	1.19745	1.38391	-0.00835555	1.80299	0.454565	0.203857	1.01113	0.293998	-0.192744	0.504948	1.12446	0.0273782	1.44422	0.655405	-0.0218325	0.646091	0.995033	0.214794	1.42766
1503	RING/U-box superfamily protein	HORVU.MOREX.r3.1HG0004730	0.942282	-0.140918	0.918666	1.08162	-0.569322	0.842951	1.70437	-0.172344	2.0059	0.655982	-0.054996	0.912314	0.20636	-0.134011	0.997906	1.11197	0.32672	1.32888	0.728232	-0.353871	0.717921	1.47911	0.191271	1.8573
1515	Cytochrome P450	HORVU.MOREX.r3.3HG0300850	0.983347	0.402515	0.909443	1.9194	1.14895	1.77065	0.300096	0.297964	0.673675	0.905533	0.279452	1.31757	0.282715	-0.242311	-0.0204646	-0.0645701	-0.371192	-0.0547383	0.426606	0.781248	0.992673	0.51571	0.954028	1.53556
1549	Homeodomain-like superfamily protein	HORVU.MOREX.r3.7HG0736780	0.872889	0.458394	0.887324	1.81976	0.511688	1.91419	2.19426	0.563312	2.74279	0.707425	0.618145	1.92199	0.828776	-0.332833	1.28422	1.26671	0.513852	1.88463	1.213	-0.431497	1.15571	2.67116	1.4143	3.59315
1572	Multiprotein-bridging factor. putative	HORVU.MOREX.r3.7HG0714970	1.14524	-0.186734	0.870688	1.35745	-0.970517	1.51324	2.16134	-0.0747173	2.61695	2.35984	-0.915848	3.15461	0.0887208	0.523577	-0.11	0.990719	0.676864	0.925821	1.39967	0.367197	1.9769	2.15201	0.357237	2.68547
1593	Transporter-related family protein	HORVU.MOREX.r3.2HG0191960	0.909927	-0.243068	0.856534	1.2272	0.140367	1.29033	1.18925	-0.0920469	2.17376	1.27673	0.583868	1.66802	1.33655	0.620339	1.85664	1.41752	0.127333	1.09749	0.79491	-0.392794	0.515733	1.00934	-0.0588272	1.57476
1597	Heavy metal-associated protein	HORVU.MOREX.r3.1HG0038590	0.988665	0.496765	0.853133	0.950619	0.5244	0.843755	0.939976	0.311593	1.19587	0.426409	0.113925	0.673717	0.347418	0.203869	0.499448	0.435757	0.204031	0.35032	0.687138	0.141864	0.783622	1.22395	0.870378	1.69816
1607	Alcohol dehydrogenase	HORVU.MOREX.r3.4HG0345760	0.667516	0.540304	0.84614	0.964622	0.20035	1.09486	1.05976	0.53747	1.67747	0.598038	0.398267	1.29143	0.237499	0.227447	0.620708	0.814652	0.509866	1.33073	0.545782	0.277612	0.798582	1.00261	0.280737	1.30754
1608	Ring finger protein. putative	HORVU.MOREX.r3.3HG0245590	0.966299	0.234751	0.845495	0.780281	-0.342234	1.63655	1.46322	-0.697782	1.9716	0.813425	0.240486	1.51916	0.0472136	-0.517941	0.314268	1.28989	0.127495	1.55718	1.33146	-1.11089	1.66692	1.62171	0.579149	2.51061
1616	3-phosphoshikimate 1-carboxyvinyltransferase	HORVU.MOREX.r3.7HG0645370	0.668052	-0.0672188	0.840043	0.940596	-0.0117043	0.787528	0.938157	0.0648509	1.34421	0.563375	0.0600621	0.729092	0.600935	-0.085304	0.448816	0.820994	-0.115174	0.561268	0.470928	-0.284881	0.51055	0.774345	0.0377982	1.22725
1619	Acylamino-acid-releasing enzyme	HORVU.MOREX.r3.3HG0260150	0.789912	0.162789	0.837321	0.478174	-0.288405	1.08469	0.796672	-0.143492	1.10322	1.06185	0.210339	0.960475	0.0758663	-0.869055	-0.482833	0.233922	0.378145	1.18736	-0.0261505	-0.479016	0.255403	0.411591	0.524242	1.83787
1625	ENTH/ANTH/VHS superfamily protein	HORVU.MOREX.r3.6HG0626330	1.31183	-0.0129757	0.83268	0.97835	0.147966	0.895733	1.52783	-0.030742	2.13459	1.23632	0.374001	1.54127	0.577548	-0.234516	0.725315	1.00835	0.365185	1.23546	1.10805	0.221838	1.41697	1.02132	0.45971	2.18517
1626	Scarecrow transcription factor family protein	HORVU.MOREX.r3.5HG0441360	1.26353	-0.261566	0.831849	1.73417	0.616925	1.50265	1.39421	-0.149804	1.7853	0.886388	-0.163054	0.845939	0.491013	-0.372159	0.691794	1.16525	-0.22621	0.751793	1.13218	-0.0118807	1.17033	1.27719	-0.470117	1.85642
1630	Carbonic anhydrase	HORVU.MOREX.r3.7HG0733480	1.23105	-2.29524	0.830973	2.34743	0.520086	1.66848	2.42065	-0.401426	2.4417	1.37669	0.475115	1.66701	3.00173	-2.57784	4.01359	2.48024	1.53995	3.71554	1.47956	0.30826	1.05481	2.62967	-0.0162988	3.04315
1659	Valine--tRNA ligase	HORVU.MOREX.r3.1HG0049110	2.70067	0.573283	0.809735	2.17073	0.736021	3.01911	3.26047	-0.714536	3.66657	3.04119	1.44162	4.13485	0.957073	-0.197148	0.86503	2.12882	-0.337652	2.0235	2.49011	-0.664053	2.424	2.75444	0.167869	3.392
1668	Acetylglutamate kinase-like protein	HORVU.MOREX.r3.6HG0600870	1.16097	0.114857	0.804356	1.89263	0.225082	1.81504	1.75727	-0.976731	2.16096	1.50456	0.241726	2.20577	1.44402	-0.16142	1.40338	2.4336	0.686446	3.21951	1.25943	-0.359252	1.61746	2.51464	0.600353	3.52466
1669	Ethylene-responsive transcription factor	HORVU.MOREX.r3.5HG0486530	2.52997	-2.57629	0.804347	6.78725	1.64696	7.44497	7.51331	NA	8.25862	6.6425	NA	9.01911	0.401794	-3.15689	2.75996	7.90498	NA	7.99843	4.94047	-2.63792	4.55535	8.62138	-1.64654	8.69902
1679	AT5g16110	HORVU.MOREX.r3.3HG0312640	0.656768	0.315707	0.792655	0.658115	0.323898	0.778345	0.728039	0.70499	1.27659	0.146351	0.387167	0.552148	0.268208	0.45399	0.582884	0.0412654	0.4139	0.52422	0.320363	-0.080602	0.524705	0.715477	0.841999	1.207
1724	Peroxidase	HORVU.MOREX.r3.2HG0215250	3.37194	-4.44849	0.767359	4.75411	-0.727297	2.46621	3.49005	-0.491579	3.64106	3.59439	-1.31916	1.45055	1.83521	-3.20377	2.19499	2.992	-1.11716	2.13512	1.72715	-1.48399	0.260029	3.66203	0.732785	3.37475
1727	Hexosyltransferase	HORVU.MOREX.r3.7HG0668680	0.874679	-0.250634	0.762509	0.606479	-0.784697	0.791642	0.78696	-0.270463	1.26099	0.386477	0.0514296	1.20434	-0.000914656	-0.524969	0.66948	0.457255	-0.375093	1.02099	0.844943	-0.324857	0.836184	1.25015	-0.990798	1.88715
1740	Calcium-binding protein	HORVU.MOREX.r3.2HG0177660	0.980723	0.49795	0.755542	0.948946	-0.174478	1.60734	1.62339	0.302248	2.12227	0.647611	0.630239	1.49672	0.843448	0.0924849	1.11492	1.26879	-0.182262	0.863831	0.744996	-0.751039	0.514194	1.04456	-0.762632	1.63209
1758	Serine/threonine-protein kinase	HORVU.MOREX.r3.4HG0339400	0.707183	-0.185467	0.743919	1.617	-0.0504634	1.26855	1.30841	-0.552157	2.38322	1.92853	0.730264	1.86472	0.567001	-0.943414	0.228995	1.48081	0.249296	2.07918	1.58769	-1.41517	1.24858	1.80866	-0.0574222	2.28356
1772	Arogenate dehydratase	HORVU.MOREX.r3.2HG0165490	1.11579	-0.260918	0.737996	1.14476	-0.0318948	0.903086	1.19128	-0.365761	1.47333	0.787612	0.171787	0.561172	0.529298	0.00874865	0.742439	0.95039	0.0162746	1.0338	0.703592	-0.419467	0.749899	1.14709	0.0915407	1.4452
1787	NAC domain protein	HORVU.MOREX.r3.4HG0347360	1.34392	-0.327537	0.73002	1.60534	-0.327554	2.14941	1.34547	-0.407084	1.785	1.54981	0.47579	2.78268	0.836922	0.142995	0.990928	1.19301	0.607621	1.79994	0.863125	0.189248	1.17902	1.51419	0.115404	2.34159
1810	Protein DETOXIFICATION	HORVU.MOREX.r3.7HG0656220	0.723681	0.375268	0.720435	0.0689021	-0.247685	0.691226	0.18205	-0.374885	0.633305	-0.238565	-0.0427272	1.48475	0.098603	0.205488	0.0819837	0.942454	0.397949	1.27235	1.20814	0.243934	1.08611	1.68924	0.212792	2.45144
1814	Carbonic anhydrase	HORVU.MOREX.r3.7HG0649110	1.17043	-0.0186566	0.718208	1.92699	-0.95267	1.5986	2.41488	0.753438	2.81072	2.87587	0.465317	3.95275	1.39867	1.04787	1.62487	2.74286	-0.719197	1.90466	2.62702	2.24955	2.32203	2.96305	-0.0484233	4.04915
1825	Chaperone protein DnaJ	HORVU.MOREX.r3.4HG0380120	1.06222	0.191057	0.711334	1.12703	-0.119344	0.567552	0.763036	-0.169627	1.38077	1.13103	0.00960837	1.22498	0.551178	0.241235	0.434847	0.884351	0.168268	0.671057	0.450015	0.029996	0.752894	1.0303	-0.0422507	1.13264
1844	MYB	HORVU.MOREX.r3.6HG0596420	2.86741	1.16603	0.699495	3.43645	-0.291241	2.42913	2.65673	-1.42867	2.7903	2.41944	0.500613	3.60997	0.216755	-0.604641	1.59218	1.05699	-0.543775	2.35865	2.5805	-1.5126	1.74008	3.64089	2.19974	4.69012
1848	3-N-debenzoyl-2-deoxytaxol N-benzoyltransferase	HORVU.MOREX.r3.3HG0239550	1.17446	0.951284	0.696513	1.19221	1.1591	0.27468	0.33262	-0.885271	0.326404	-0.0835121	-1.09766	-0.0771161	-0.2098	-1.50354	-1.36216	0.304496	-1.35658	-0.825643	0.659814	-0.141494	0.0396395	0.655288	-0.816704	0.852824
1855	Protein kinase family protein	HORVU.MOREX.r3.3HG0226150	0.306634	-0.0408985	0.691785	1.71419	0.363763	1.34999	1.94659	-0.318462	2.34586	0.437856	-0.247363	1.0424	0.197369	-0.264012	0.186706	1.14528	0.0237624	1.60891	-0.205901	-1.05214	0.9953	2.38911	0.184018	2.52122
1878	WD40 repeat-like protein	HORVU.MOREX.r3.2HG0116380	0.836107	-0.438858	0.680502	0.632594	-0.0561641	1.23181	1.36352	0.148047	1.8131	0.806227	-0.00644225	1.68819	0.515628	0.396317	0.834094	1.08304	0.423819	1.53653	0.752492	-0.0652522	0.874703	1.92829	0.0534644	2.63587
1885	apyrase 1	HORVU.MOREX.r3.5HG0464490	0.973559	0.246005	0.675063	0.691938	-0.695628	0.624013	3.16439	0.647425	3.81927	2.37446	1.27655	3.85005	1.23794	0.951927	2.05767	1.77499	0.426388	2.38582	2.20687	-0.174107	2.61935	3.49523	-0.0172634	3.92075
1917	Glutamate receptor ionotropic. kainate 4	HORVU.MOREX.r3.2HG0138260	1.27461	0.641814	0.658497	0.734987	0.314616	0.950619	0.0968984	-0.39958	0.702977	0.506153	0.0149792	0.96045	0.0549641	-0.0874913	0.390374	0.848384	-0.00565649	0.783351	0.607816	-0.734874	0.512472	1.59343	0.0877117	1.86522
1951	Receptor-like kinase	HORVU.MOREX.r3.5HG0479660	1.98517	-0.322431	0.632884	1.97941	0.182029	2.25439	1.87502	-0.509083	2.03699	1.02939	-0.544033	1.52256	0.892631	0.421668	1.65235	1.3322	-0.254658	1.62613	1.78647	0.247049	2.11569	2.16896	-0.135577	2.68151
1952	Actin cross-linking protein. putative	HORVU.MOREX.r3.5HG0520830	0.733858	0.0489203	0.632749	0.534282	0.0739195	0.602038	0.719921	-0.107443	1.12613	0.303565	0.161799	0.712651	0.0142053	0.0825414	0.222261	0.426687	-0.210932	0.469369	0.123302	-0.352796	0.288251	0.701656	-0.0739707	1.09804
1963	Processing peptidase	HORVU.MOREX.r3.5HG0485980	0.899701	-0.224753	0.626217	1.24892	0.295073	1.17533	1.24902	-0.405678	1.69337	1.10801	0.541424	1.03435	0.260131	-0.174303	0.433179	0.714671	0.216526	0.709397	1.35279	-0.201212	1.18639	1.55574	-0.0452774	1.9246
1965	12-oxophytodienoate reductase-like protein	HORVU.MOREX.r3.2HG0170580	0.711458	0.089442	0.625121	1.13566	-0.0859993	1.06839	0.724852	0.056966	0.885817	0.535654	-0.044028	1.09612	0.565591	0.421253	0.616909	1.01713	0.495827	1.48099	0.738228	-0.196682	0.591555	1.82535	-0.214549	1.97692
1977	Protein kinase	HORVU.MOREX.r3.7HG0649370	1.41703	-0.237708	0.619571	0.763018	0.438806	0.827175	0.298377	-0.731676	0.279737	0.789221	0.289482	0.807834	0.00524969	-0.555825	-0.00636517	0.674978	-0.206285	0.687471	0.477885	-0.106974	0.502374	0.392052	0.0277688	1.24233
1987	chitin synthase. putative (DUF1218)	HORVU.MOREX.r3.6HG0607160	0.677429	0.0788081	0.615593	1.01527	0.679132	0.883362	0.70335	-0.358661	0.574393	0.546323	0.61117	0.991621	0.126527	-1.2888	-0.278016	0.446627	-0.154366	-0.454182	0.869993	-0.0355466	0.680036	0.707325	0.75123	0.906959
2003	Processing peptidase	HORVU.MOREX.r3.5HG0512880	0.671435	0.323783	0.610753	0.497139	-0.0296039	0.507786	0.560945	-0.335663	0.840538	0.40479	0.132812	0.619274	0.224764	-0.216852	0.125739	0.346663	0.238447	0.673972	0.503614	0.123535	0.0613925	0.637938	-0.0663003	1.12291
2007	Ethylene-responsive transcription factor	HORVU.MOREX.r3.6HG0617580	0.904374	0.197474	0.609216	0.642324	0.200446	0.234184	0.2874	-0.0984724	1.45995	0.599663	0.466852	0.781009	-0.0201599	0.016125	0.478767	0.35769	-0.640662	0.954435	0.481609	-0.715257	0.280316	2.56912	0.913091	2.78631
2017	Arogenate dehydratase	HORVU.MOREX.r3.5HG0507470	0.987526	0.0962111	0.606062	0.618775	0.0652893	0.666325	0.985079	0.347677	0.909144	0.655069	0.719766	1.17996	0.0160559	-0.24227	-0.149962	0.171568	-0.237204	0.472916	0.727315	0.0762793	0.47336	0.699943	0.653805	1.66648
2021	Phospholipid-transporting ATPase	HORVU.MOREX.r3.1HG0000110	0.801617	-0.629083	0.603857	1.20769	0.48913	1.76965	1.40196	-0.264942	2.02773	1.56723	0.327157	1.97708	0.907071	0.126186	0.860544	1.33881	-0.543239	1.32009	1.20649	-0.29209	1.38343	1.19661	-0.720433	2.12112
2042	Cation/H(+) antiporter	HORVU.MOREX.r3.5HG0426750	1.11606	-1.03765	0.594667	2.42105	0.46957	1.70607	3.9603	-0.12092	4.22829	3.15958	-0.496115	4.63033	1.4611	-0.86618	2.28607	3.40818	-0.998244	3.45602	2.3563	-0.626153	1.60421	4.8382	0.716429	5.80291
2044	Dihydrofolate reductase	HORVU.MOREX.r3.2HG0172110	0.264205	0.346645	0.593155	0.204933	0.376978	0.694482	0.581138	0.519374	1.11346	0.23281	0.447814	0.82313	0.138606	0.43123	0.0808387	0.0771512	0.200397	0.217186	0.189813	0.0602445	0.332876	0.726957	0.706182	1.01466
2045	Chalcone--flavonone isomerase	HORVU.MOREX.r3.7HG0662560	0.900299	0.0539739	0.593145	0.844819	0.487869	0.812066	1.29491	0.223611	1.00526	0.375451	0.565401	0.826363	0.0656356	0.18235	0.239619	0.741669	0.278545	1.12275	0.306778	0.198313	0.232037	1.05874	-0.228719	1.41028
2078	Nitrate reductase	HORVU.MOREX.r3.6HG0618720	1.04881	-1.67082	0.580592	2.37816	-0.417542	0.706829	2.50077	0.0959579	3.37487	1.90485	-0.22636	1.56826	1.06457	-3.94669	0.0337849	1.89474	-1.13734	-0.712402	2.28298	0.435861	2.17296	1.79057	0.576333	2.61655
2079	Phosphoenolpyruvate carboxykinase (ATP)-like protein	HORVU.MOREX.r3.4HG0391040	0.922644	-0.32532	0.580503	0.855709	0.244591	1.03939	1.14964	-0.232654	1.62721	0.787288	-0.0970118	1.28738	0.799347	-0.913338	0.479325	1.08687	-0.481012	0.901557	0.513706	-0.446187	0.211964	1.63497	0.0273419	2.35552
2111	Formin-like protein	HORVU.MOREX.r3.6HG0616150	0.818796	-0.602823	0.567738	0.53968	-0.442943	0.896251	1.21556	-0.37371	1.65091	1.37837	0.420122	2.00236	0.234738	-1.4229	-0.234788	0.942376	-0.348095	1.08711	0.559152	-0.14779	0.523106	1.29533	-1.20792	2.07781
2125	Methionine--tRNA ligase	HORVU.MOREX.r3.7HG0724370	0.374058	-0.403586	0.560577	1.45916	-0.163145	1.42493	1.31605	0.128575	2.32755	1.36973	0.233953	1.82376	0.0496785	0.00872982	0.130279	0.29026	0.00632289	0.262913	0.324962	-0.116466	0.385014	0.700129	-0.658228	0.0848556
2132	TOM1-like protein 2	HORVU.MOREX.r3.2HG0096760	0.979887	0.589096	0.558288	0.0516677	0.299915	0.449724	0.539814	-0.250636	0.377082	0.434269	0.649897	0.677749	0.451733	-0.0983665	0.537938	0.521311	0.430619	1.13508	0.819529	0.0365876	0.820565	1.14605	0.951817	1.94084
2137	Zinc finger (C3HC4-type RING finger) family protein	HORVU.MOREX.r3.6HG0595330	1.42306	0.0361503	0.555331	1.42384	1.2651	1.27683	1.19467	-0.208779	1.64332	0.788529	0.709185	1.33552	0.17441	-0.157909	0.216894	1.35346	-0.123705	1.03027	1.19837	0.0990153	1.10715	1.73737	0.587715	2.57484
2148	Glycerol-3-phosphate dehydrogenase [NAD(+)]	HORVU.MOREX.r3.1HG0069010	0.932881	-0.188575	0.549011	0.808308	-0.582471	1.43052	0.793819	-0.346017	1.18582	0.64191	-1.0337	1.81864	0.487308	-0.677615	0.390996	0.723322	-1.32634	0.450165	0.460375	0.291181	0.699534	0.700528	-0.686983	1.17092
2153	zinc finger B-box protein	HORVU.MOREX.r3.1HG0054010	0.827407	-0.218763	0.547175	0.946448	-0.199683	0.912322	1.1036	-0.269484	1.4137	0.702133	0.176287	0.981825	0.672182	0.023401	0.869276	1.30816	0.162116	1.57586	0.959891	-0.093485	1.03044	1.52479	0.231796	1.97233
2157	Heavy metal transport/detoxification superfamily protein	HORVU.MOREX.r3.2HG0208520	1.52845	-0.148436	0.546	1.33778	-0.270888	-0.152511	3.44256	-0.108587	4.43623	2.10665	-0.730655	2.25176	0.00536657	-0.221448	-0.579521	0.281553	-2.34281	-1.61927	1.88639	-0.867571	1.69798	2.95864	0.957794	3.18738
2163	Sphingosine-1-phosphate phosphatase 1	HORVU.MOREX.r3.5HG0522320	1.03406	-0.61955	0.5437	1.25576	0.183069	1.03622	1.3905	0.241746	2.05935	1.11276	-0.112908	1.43738	0.741954	-0.0994569	1.12376	0.979396	-0.377444	1.07245	0.967719	-0.442469	0.806373	0.948739	-0.434427	1.37502
2181	Phosphoadenosine phosphosulfate reductase	HORVU.MOREX.r3.2HG0142030	0.627713	0.0902895	0.538062	0.750682	0.763442	1.24354	0.813852	0.412501	1.02432	0.255551	0.490741	1.1817	0.264024	-0.446734	-0.316421	0.163897	-0.822612	-0.120632	0.351217	-0.387226	-0.010427	0.887973	0.186123	1.53199
2197	Calcium-binding family protein	HORVU.MOREX.r3.7HG0732170	1.38454	-0.207819	0.529945	0.830295	-0.363412	0.393894	1.03289	-0.304395	1.12005	0.830919	-0.12947	0.652503	0.323109	-0.896188	0.0690412	0.566087	-0.875373	0.278344	0.528963	-0.546415	0.423826	1.27458	-1.87622	0.862778
2211	Calmodulin	HORVU.MOREX.r3.1HG0091390	1.82601	-1.34879	0.52454	2.22517	-0.870878	1.14385	2.97585	0.181421	3.20563	2.39389	-1.16957	2.33992	0.30951	-1.6592	-0.0280882	1.78071	-1.01927	1.76181	1.13028	-1.73069	0.969357	1.66297	-1.05219	1.61829
2223	NAC domain-containing protein	HORVU.MOREX.r3.3HG0254600	0.34283	0.101454	0.520279	0.757069	0.37457	0.973494	1.23492	0.505765	1.52193	0.414759	0.27622	1.13036	0.549394	0.625729	0.773969	0.698895	0.270105	0.993059	0.841706	0.131882	0.756885	1.25877	-0.122425	1.41181
2234	Glycosyltransferase	HORVU.MOREX.r3.7HG0714870	0.56413	-0.00328925	0.517041	0.547296	-0.221411	0.286246	0.811794	0.30399	1.23639	-0.274841	-0.10463	1.02972	0.211101	-0.0877868	-0.290362	0.241989	-0.0669103	0.241369	0.559081	-0.0328671	0.521033	1.37144	0.660142	1.67197
2240	Cytochrome P450 family ABA 8-hydroxylase	HORVU.MOREX.r3.6HG0607330	1.21017	-0.82874	0.514503	1.25975	-0.60294	1.70024	1.82654	0.178604	1.99908	1.55902	0.132092	2.42185	1.61062	-1.19199	1.17261	1.62108	-0.824335	2.35868	1.24335	-0.484524	1.6669	1.44139	-1.79511	1.84493
2262	Calcium-dependent protein kinase	HORVU.MOREX.r3.5HG0517140	1.12054	0.0546085	0.505317	0.7287	-0.0166961	0.839734	0.991092	-0.0290884	1.17129	0.43432	0.122909	0.880726	-0.137778	0.0394567	0.0726993	0.928333	-0.181353	0.580327	0.465766	-0.255265	0.6149	0.514518	-0.236777	0.813763
2265	Polygalacturonase QRT3	HORVU.MOREX.r3.2HG0191150	0.500297	0.514429	0.505025	0.434755	0.314859	0.337117	0.720261	0.421995	1.0745	0.593275	0.91878	0.919553	-0.402365	0.252341	0.528363	0.274302	0.182243	0.465733	1.02866	0.284151	1.02882	0.561271	0.459324	0.98265
2267	Late embryogenesis abundant (LEA) hydroxyproline-rich glycoprotein	HORVU.MOREX.r3.1HG0046460	0.373312	0.553956	0.504208	0.532471	0.438331	1.01749	0.988619	0.446227	1.28384	-0.265311	0.727395	0.724494	-0.11742	0.319272	0.384653	0.0693556	-0.0674231	0.168441	0.345734	0.206549	0.194217	1.29299	1.05115	1.66387
2272	Ankyrin repeat-containing protein. putative	HORVU.MOREX.r3.5HG0441420	1.04021	0.352484	0.503565	0.79777	0.344864	0.810746	0.970545	0.336477	1.61967	0.178425	0.11031	0.658141	0.153462	-0.0280136	0.624962	0.114923	-0.830844	-0.498398	0.910085	-0.271901	1.24467	0.517565	-0.163678	1.29929
2278	ATP-dependent zinc metalloprotease FtsH	HORVU.MOREX.r3.1HG0064890	1.11765	-0.203492	0.50125	0.682897	-0.10277	0.736957	1.31537	-0.0535307	1.65827	0.676994	-0.353248	1.2834	0.10408	0.171997	0.279971	0.389167	-0.699803	0.427139	1.292	0.310521	1.03307	1.59041	-0.187033	1.77214
2292	Polyadenylate-binding protein 1-B-binding protein	HORVU.MOREX.r3.7HG0706770	1.07071	-0.000945385	0.493943	0.700147	0.449569	0.554663	0.817158	0.224893	1.0184	0.456264	0.0600363	0.614382	0.231866	0.163744	0.234794	0.430052	-0.0398714	0.457958	0.543202	-0.0524429	0.534429	0.570701	0.172232	0.979172
2298	UPF0503 protein. chloroplastic	HORVU.MOREX.r3.7HG0664760	1.34289	-0.883093	0.492184	0.995992	-0.705685	0.145428	1.11016	-0.451524	1.50559	0.656436	-0.379298	0.977793	0.489011	-0.965537	0.621103	0.758861	-1.39746	0.0189836	-0.14064	-0.264048	-0.192399	1.08222	-0.205803	1.29391
2303	Ubiquitin	HORVU.MOREX.r3.2HG0195860	1.02306	-2.27274	0.488285	2.22969	-0.334061	2.40203	8.58019	2.20185	9.09292	3.85283	0.0116137	6.19794	3.58112	-1.43651	3.68421	6.21798	NA	5.91886	5.6957	-2.17091	5.46128	5.49069	-3.49354	4.88085
2358	Receptor-like kinase	HORVU.MOREX.r3.2HG0209330	0.270471	0.16847	0.466411	0.231781	-0.449852	0.182119	0.87504	0.0526342	1.33254	0.081191	0.395684	0.85257	-0.215623	-0.036608	-0.267665	0.0442293	-0.226502	0.211658	0.309546	-0.176693	0.219569	0.647728	0.95098	1.04447
2371	Cytochrome P450	HORVU.MOREX.r3.6HG0631480	0.557141	0.44979	0.462015	0.585446	0.444618	0.452943	2.1456	1.1492	1.68962	0.933291	1.00462	0.588197	0.06921	-0.233792	-0.0793193	0.121938	-0.0130576	-0.0692929	0.0730498	-0.0987746	0.271888	0.637745	1.28911	1.28316
2372	Receptor protein kinase. putative	HORVU.MOREX.r3.5HG0421310	0.787295	-0.173825	0.461953	0.932641	0.222331	0.80434	0.683818	0.356694	0.942658	0.216957	0.0134535	-0.0213284	0.3276	-0.677161	0.0260608	-0.0450176	-1.18672	-0.623186	0.51778	-0.0488568	0.341355	0.284403	0.0908764	0.874134
2373	Histone-lysine N-methyltransferase	HORVU.MOREX.r3.2HG0199050	0.105942	-0.441244	0.461553	1.37288	-0.734708	1.58389	1.35349	0.0864183	1.85897	0.635669	-0.324024	1.63221	0.391744	0.437193	0.491367	1.52112	-0.191713	1.36117	1.65905	-0.0328398	1.27396	2.70677	-0.446599	3.05554
2384	Beta-1.3-galactosyltransferase-like protein	HORVU.MOREX.r3.5HG0521630	0.758508	-0.124136	0.457865	1.02259	0.626824	1.56322	1.47309	0.524927	1.92458	0.217876	0.611971	1.44928	0.0844327	-0.268382	0.256233	0.275518	0.0219846	0.292162	0.850099	-0.235407	0.598785	1.4097	0.58591	2.28445
2397	Jasmonate-zim-domain protein	HORVU.MOREX.r3.2HG0125430	0.562506	0.13884	0.452543	0.713864	0.172106	0.79882	0.776612	0.0522282	1.04034	0.417702	0.293773	0.735362	0.240669	0.17657	0.523222	0.578633	0.260685	0.813731	0.630352	0.0838352	0.571883	0.860842	0.306546	1.13175
2405	Protein DETOXIFICATION	HORVU.MOREX.r3.5HG0499780	0.760574	0.0799756	0.449786	1.08514	0.200403	0.938979	0.705489	-0.0639293	0.994059	0.852614	-0.0555866	1.12756	0.442565	-0.0861475	0.199859	0.594234	0.0628523	0.362114	0.685866	0.0244369	0.641568	1.12402	-0.124223	1.72593
2410	Kinase family protein	HORVU.MOREX.r3.2HG0125840	1.1104	0.296297	0.448807	1.43866	0.36541	0.992641	1.16034	0.129576	1.55268	0.519559	0.458042	0.955189	0.706062	0.351293	0.529862	0.585962	0.25783	0.513788	0.900974	0.60988	1.08212	1.22276	0.799892	1.97521
2417	Cinnamoyl-CoA reductase	HORVU.MOREX.r3.5HG0468580	1.13886	-0.0233837	0.44527	2.03735	0.156463	1.0482	2.91872	1.04776	3.30884	0.72728	-0.731004	0.290934	0.768753	-0.289576	0.575801	1.47658	-0.732668	0.747923	1.33949	0.140505	1.23124	1.41319	0.41474	2.25147
2467	Receptor kinase-like protein	HORVU.MOREX.r3.2HG0172990	1.13381	-0.193838	0.429886	0.850752	-0.0779557	0.620751	1.07296	-0.084211	1.40775	0.64794	-0.0479108	0.47436	0.280826	-0.457001	0.295675	0.855045	-0.117238	1.10136	0.840323	-0.685161	0.511405	1.39134	0.171839	1.71288
2471	Glutathione S-transferase	HORVU.MOREX.r3.2HG0139310	0.645447	-0.242638	0.428855	0.885304	-0.662091	0.851747	0.735996	-0.608526	0.92774	0.719185	-0.238394	1.7846	0.118591	-0.872196	-0.043595	0.852439	0.0975432	1.28189	0.775906	-0.638231	0.405179	1.59772	0.00335949	1.63279
2484	Cytokinin oxidase/dehydrogenase	HORVU.MOREX.r3.3HG0292960	1.70859	-0.894115	0.423643	1.48173	0.956879	1.42777	2.41297	0.149383	2.92718	1.46946	1.70691	1.88791	0.287445	0.572617	0.667844	1.90372	1.04038	1.49335	1.58952	-1.63248	1.93042	2.77504	0.67843	2.97371
2492	Ribosome maturation protein SBDS	HORVU.MOREX.r3.2HG0191300	0.583017	0.189115	0.420825	0.448965	0.0287535	0.456591	0.676077	0.0232219	1.21866	0.2147	-0.235674	0.449791	-0.0986886	-0.0963887	0.289219	0.620689	0.0455166	0.610075	0.6626	0.128431	0.910406	1.42069	0.247217	1.31676
2532	Inositol 1.4.5-trisphosphate receptor	HORVU.MOREX.r3.6HG0595410	-1.1139	-0.306142	0.406934	1.21762	0.205303	1.94364	2.10271	0.613364	3.19375	1.90531	3.39653	5.09927	-0.899031	1.08646	0.83588	0.0467479	-0.0367643	2.05603	3.04991	0.152147	2.89751	3.8575	1.62391	5.10376
2564	DUF309 domain protein	HORVU.MOREX.r3.4HG0356930	0.331184	-0.163983	0.399446	0.450707	-0.0168305	0.66732	0.0370369	-0.118126	1.21712	0.183329	0.408766	0.970638	0.754383	0.289131	0.557285	0.806217	0.417322	0.699689	1.45058	0.308669	1.72562	2.19564	0.550231	2.25589
2590	UDP-glucose 4-epimerase. putative	HORVU.MOREX.r3.2HG0195580	0.388225	0.305443	0.386862	0.518782	0.0518071	0.312387	0.507751	0.251418	0.642717	-0.184258	0.168298	0.4041	-0.0493871	-0.669815	0.141802	0.163091	-0.10536	0.376427	0.590504	0.199891	0.105987	0.422821	0.503164	1.22045
2597	Copper-transporting ATPase	HORVU.MOREX.r3.7HG0738190	1.09733	-0.613669	0.384371	0.893562	0.854629	1.83222	1.57288	-0.085722	1.94845	0.783269	0.686412	1.52484	0.0225414	-1.42207	-0.0265774	0.436804	-0.622796	1.21306	0.924692	-0.442534	0.517181	1.90079	1.09676	3.35426
2603	4-coumarate--CoA ligase-like 4	HORVU.MOREX.r3.4HG0409850	0.855025	-0.132767	0.382551	0.933523	0.487829	1.21079	1.61983	-0.0613163	1.62754	0.769945	0.282724	1.06332	0.163663	-0.633864	0.379644	0.520028	-0.612775	0.659138	1.53812	0.0994294	1.251	1.61127	0.0511077	2.41005
2645	Transposon protein	HORVU.MOREX.r3.6HG0605200	0.591856	-0.341751	0.36497	0.572401	-0.307539	0.611127	0.195285	-0.421901	0.343318	0.621477	0.222917	0.734399	-0.00387653	-0.550182	0.202285	-0.0265584	-0.434093	0.326442	0.454195	0.169216	0.544802	0.675364	0.127764	1.15874
2646	Ethylene-responsive factor-like transcription factor	HORVU.MOREX.r3.1HG0068710	0.581216	0.146279	0.364851	0.647622	-0.163745	0.616525	0.777925	0.414739	1.00826	0.645339	0.693357	0.889343	0.513495	0.283776	0.694816	0.473127	0.0420121	0.628905	0.217081	-0.285845	0.202639	0.65284	-0.0706399	1.13015
2647	Exostosin-2	HORVU.MOREX.r3.1HG0080620	0.736487	-0.431744	0.364241	0.833628	-0.0872838	0.792351	1.02687	-0.24886	1.28005	1.07165	0.562835	1.20688	0.225862	-0.59399	0.330197	0.555442	-0.595312	0.332585	0.459628	-0.247213	0.133926	0.763492	0.110859	1.44973
2681	Calcium-dependent lipid-binding (CaLB domain) family	HORVU.MOREX.r3.4HG0331460	0.603612	-0.100204	0.35155	0.610357	-0.0578994	0.213224	1.31905	-0.99772	1.18903	1.44453	0.438979	1.62753	0.476875	-0.25148	-0.404248	0.615106	-0.468534	0.145774	0.501929	-0.571341	0.34143	0.866341	-0.203543	0.715703
2724	91A protein	HORVU.MOREX.r3.3HG0296420	0.60275	-0.416473	0.338154	0.72162	-0.0700464	0.837834	0.654535	-0.557299	0.673835	0.855352	0.214441	1.27994	0.191761	-0.376536	0.301821	0.973648	-0.313349	1.1763	0.241267	-0.168129	0.310954	0.750287	-0.738263	1.21647
2754	Glutamate carboxypeptidase 2	HORVU.MOREX.r3.3HG0287740	0.126492	0.0911128	0.328225	0.335737	0.282736	0.615011	0.799855	0.323304	1.26512	0.644682	0.817052	1.08748	0.0306321	0.417659	0.614743	0.342411	0.33243	0.48358	0.548908	0.144606	0.55589	0.519845	0.211304	0.850166
2763	WRKY transcription factor	HORVU.MOREX.r3.2HG0192860	0.739152	-0.335618	0.326145	0.994257	-0.453607	0.542731	1.05271	-0.457237	1.21805	0.587239	0.0183538	0.685677	0.284826	-0.107317	0.317227	0.699325	-0.35913	0.780466	0.666964	-0.577572	0.352293	1.02651	-0.182482	1.53642
2773	DNL-type zinc finger	HORVU.MOREX.r3.3HG0270250	2.27589	-0.19815	0.322453	2.22543	-0.571859	1.85215	2.82426	0.265268	2.95203	0.851651	-1.548	1.09198	0.230678	0.106944	-0.184484	0.028966	-0.0475567	0.318496	0.970688	-0.0873356	0.919019	1.54657	-0.0452153	1.99531
2792	Endoglucanase	HORVU.MOREX.r3.6HG0616240	1.15283	-0.917988	0.315467	1.00911	-0.823859	1.05539	1.71221	-1.2155	2.51622	2.05733	0.363433	2.34568	0.181412	-1.9385	-0.624347	1.25333	-0.6808	1.20054	1.19716	-0.500475	0.818802	1.1313	-0.143554	2.15423
2804	Heat shock transcription factor family protein	HORVU.MOREX.r3.4HG0395190	0.508748	-0.0348201	0.3109	0.259821	0.26801	0.233366	0.497523	0.173247	0.639793	-0.511539	-0.404347	0.182118	-0.0774805	-0.210516	0.142929	0.341034	-0.00359141	0.302388	0.579861	-0.134348	-0.102105	0.71899	0.0946667	1.16785
2826	Ring finger protein. putative	HORVU.MOREX.r3.2HG0172180	0.844725	-0.198422	0.301905	0.586292	0.279551	0.67486	1.16521	-0.0445023	1.17506	0.00696908	0.0714831	0.462481	0.187083	0.185461	0.422446	0.809573	-0.312987	0.711685	0.445384	-0.0130459	0.425746	1.16211	-0.000714789	1.45034
2854	Ammonium transporter	HORVU.MOREX.r3.2HG0180820	1.32495	-0.217849	0.291082	1.65356	-0.487681	0.703263	1.12659	0.258863	1.43681	0.766399	-0.721225	0.447938	0.301615	-0.836446	0.0651342	0.268228	-0.36903	-0.0743248	0.862697	-0.0200178	0.442013	1.01049	-0.350096	1.23191
2855	NAC domain protein.	HORVU.MOREX.r3.5HG0491620	0.248908	-0.166478	0.290913	0.339738	0.0721826	0.581139	0.536582	-0.157542	0.602309	0.539436	0.174517	0.650021	0.39648	-0.297204	0.361293	0.502898	0.140339	0.884274	0.413652	-0.173783	0.289919	0.601935	0.113044	1.2669
2870	Elongation factor G	HORVU.MOREX.r3.7HG0712610	-0.0556695	-0.339371	0.28585	0.540456	0.0189674	0.25214	0.280423	0.00384181	0.341902	0.363779	0.289489	0.790124	0.24287	-0.0537828	0.473387	-0.278961	-0.249547	0.308038	0.183287	-0.171247	0.137006	0.0579076	-1.05489	-0.0958879
2883	Kinase-like protein	HORVU.MOREX.r3.7HG0662420	0.671703	-0.397537	0.283838	1.08243	-0.340245	1.42966	0.792444	-0.341015	1.27221	0.458695	-0.639817	1.14637	0.803085	0.0163138	0.872273	0.467421	-0.175028	1.38206	0.839202	-0.364919	0.754821	1.3325	-0.160249	1.75968
2909	WRKY transcription factor	HORVU.MOREX.r3.2HG0158690	0.446521	-0.642648	0.275483	0.51536	-0.32355	0.518246	0.889864	0.142797	1.35512	0.836566	0.456603	1.01913	0.474249	-0.177769	0.386449	0.833228	0.238486	1.09024	0.536114	-0.718853	0.327178	1.40276	-0.16098	2.19424
2915	Leucine-rich repeat (LRR) family protein	HORVU.MOREX.r3.1HG0052510	-0.131545	-0.116884	0.275042	0.199517	-0.0991724	0.289611	0.432139	-0.0965195	0.631807	0.437791	0.11801	0.831684	0.192399	-0.195238	-0.149627	0.364667	-0.0732509	0.445035	0.144821	-0.118547	0.222326	0.991513	0.247529	1.3784
2928	Plant/F1M20-13 protein	HORVU.MOREX.r3.6HG0542640	1.17238	-0.466828	0.27212	2.32946	-0.454211	1.88858	1.82532	0.020209	2.67929	1.41605	0.0391435	1.73007	0.479613	-0.340276	0.751618	1.25357	-0.580802	1.36158	1.5307	-0.209955	0.853039	1.92988	-0.308111	2.92076
2932	Methionine aminopeptidase	HORVU.MOREX.r3.6HG0591930	1.06557	-0.0712494	0.270233	0.897817	0.152339	0.823507	0.247845	-0.24032	-0.0502054	1.14078	0.821987	1.80254	0.592273	1.07288	0.414162	1.09921	-0.039603	-0.305687	0.878219	-0.422897	0.606972	0.792047	-0.560225	0.777715
2939	Serine hydroxymethyltransferase	HORVU.MOREX.r3.3HG0298480	0.368051	-0.282971	0.267823	0.652727	0.200382	1.37646	0.540929	-0.17261	0.718722	0.604187	-0.027754	1.43312	0.397392	-0.226373	0.476307	0.282863	-0.420045	0.41519	0.569842	-0.176562	0.408861	1.03598	-0.113353	1.91503
2941	protein kinase family protein	HORVU.MOREX.r3.6HG0551960	0.876081	-0.288204	0.267421	1.066	0.249448	0.758888	0.663608	-0.225605	0.820892	0.803375	0.187172	0.293119	0.352129	-0.051314	0.0986781	0.637635	-0.52498	0.595186	0.395309	-0.295885	0.324825	0.535738	-0.485392	0.878787
2944	Leucine--tRNA ligase	HORVU.MOREX.r3.3HG0250640	0.576521	0.288436	0.264138	0.884173	0.45749	1.58415	1.87552	0.340896	2.44204	1.06801	-0.138421	1.88828	-0.0743539	0.0767682	0.744464	1.21669	0.131257	1.33268	1.45947	0.145938	1.34068	1.76348	-0.211911	2.16445
2970	tRNA pseudouridine synthase B	HORVU.MOREX.r3.2HG0121300	0.435233	0.208318	0.254449	0.432334	-0.341618	0.349468	0.839943	0.283871	0.91713	0.626894	-0.027798	1.11123	0.0235608	-0.0783547	0.667171	0.348383	-0.473195	0.196516	0.687596	0.205124	0.461319	0.860878	-0.622773	1.08571
2972	tRNA pseudouridine synthase B	HORVU.MOREX.r3.2HG0121320	0.481916	0.119369	0.252614	0.219988	-0.463345	0.203868	0.775524	0.29892	0.919436	0.75038	0.0511558	0.893093	-0.373677	-0.54333	0.371326	0.28722	-0.0926472	0.126916	0.666158	0.143966	0.530462	0.765938	-0.410714	1.15754
2975	ATP-dependent zinc metalloprotease FtsH	HORVU.MOREX.r3.1HG0050700	1.5811	0.0777562	0.251539	0.802644	0.571211	0.85797	0.814498	0.295125	0.796732	0.405348	0.429639	0.693701	0.377914	0.420078	0.571804	0.387291	0.254985	0.990411	0.668004	-0.247869	0.386102	0.62859	0.228386	1.24847
2990	Classical arabinogalactan protein 5	HORVU.MOREX.r3.4HG0406630	0.494727	-0.564206	0.246412	0.413344	-1.39782	0.428409	0.80228	-0.175372	1.0238	0.0661483	-0.503779	1.02939	-0.0474084	-0.240759	0.23004	0.925372	-0.363599	1.17585	0.518504	-0.891351	0.272221	1.67389	-0.745297	1.87197
3015	Core-2/I-branching beta-1.6-N-acetylglucosaminyltransferase family protein	HORVU.MOREX.r3.7HG0739180	0.329863	-0.0744889	0.239185	0.512572	0.22541	0.616862	0.684884	-0.0952218	0.984387	0.496015	0.500561	0.678	0.210461	0.437301	0.539863	0.540932	0.262441	0.406852	0.200369	-0.323901	0.231242	0.620074	0.0607278	1.01881
3017	SBP (S-ribonuclease-binding protein) family protein	HORVU.MOREX.r3.6HG0605060	0.349865	-0.476363	0.237655	0.662941	-0.42701	0.715234	0.602669	-0.128569	0.821218	-0.0900929	-0.141753	0.242329	0.00097501	-0.571063	0.169626	0.393017	0.16059	0.432171	0.450009	-0.0176998	0.371901	0.650746	0.4942	1.09673
3019	Glycosyltransferase	HORVU.MOREX.r3.3HG0239110	1.08639	-0.165708	0.235453	-0.0254383	-0.274178	1.72598	0.704601	-0.201176	0.476872	1.40302	0.528236	2.71676	0.345768	-0.733309	-0.367377	0.279947	-0.0697832	1.20814	0.615412	-0.687275	0.364067	1.38377	-0.321783	2.53064
3037	Cytochrome P450 family cinnamate 4-hydroxylase	HORVU.MOREX.r3.7HG0723880	0.89956	-0.469861	0.227845	0.330172	0.0386639	0.657925	0.711342	-0.553967	0.327696	0.0520473	-0.431748	0.72465	0.0704606	-0.063125	-0.00999763	0.689639	-0.322956	0.581117	0.538929	0.372552	0.786595	1.11801	0.469716	1.44442
3042	Phosphatase 2C family protein	HORVU.MOREX.r3.5HG0526280	0.654041	-0.359196	0.225294	0.871702	0.599947	1.082	0.707816	-0.282048	1.06571	0.24735	-0.59565	0.691993	-0.0608349	-0.432924	-0.366429	0.535072	-0.206619	0.345315	0.525733	0.169322	0.423112	1.01724	-0.0249572	1.05474
3048	Peptide transporter	HORVU.MOREX.r3.1HG0041630	1.31696	-0.304146	0.223691	1.15336	-0.408027	0.364202	1.2091	-0.319101	1.12086	1.28053	0.0731742	0.504699	0.753046	-0.789413	0.745914	0.780601	-0.213084	0.118352	1.77422	-0.409794	1.48385	2.40521	1.00392	2.66795
3053	Protein kinase-like protein	HORVU.MOREX.r3.3HG0331100	0.587413	-0.663683	0.222984	1.08457	-0.183828	0.243773	0.438582	-0.453729	0.723013	0.609986	-0.831401	0.139834	0.216857	-1.28032	0.247316	0.497083	-1.08244	0.268924	0.276132	-0.746747	0.0870625	0.920453	0.10224	1.42006
3076	CC-NBS-LRR family disease resistance protein	HORVU.MOREX.r3.3HG0294430	0.502738	-0.508956	0.214306	-0.17458	0.527074	0.167251	0.288644	-0.199651	0.229639	-0.0922035	0.103403	-0.0135185	-0.324672	-1.31115	-0.545928	0.274897	-0.509659	0.0357426	0.5922	0.0674132	0.0924938	-0.20196	-0.605745	-0.232401
3079	Ethylene-responsive transcription factor. putative	HORVU.MOREX.r3.3HG0247610	0.664412	-1.45599	0.212661	1.85369	-1.58767	2.47808	2.88459	-0.0881693	2.95204	2.61888	0.660395	3.61952	0.591277	-1.0258	1.34579	2.48248	-0.248461	2.43341	1.29292	-1.92242	1.62879	2.75555	-0.112141	3.67502
3107	Avr9/Cf-9 rapidly elicited protein	HORVU.MOREX.r3.3HG0244330	0.006617	-0.290833	0.202442	0.0723085	-1.28121	-0.274692	0.660666	-0.560131	0.629098	0.60622	-0.599954	1.37906	-0.213938	-0.374327	-0.0802959	0.401994	-0.633921	0.976294	0.266966	0.215415	0.533908	1.406	-0.268117	1.91773
3109	Lipoxygenase	HORVU.MOREX.r3.4HG0404940	1.19544	-0.418516	0.201974	1.00172	0.635521	0.8623	1.06716	0.581495	1.35471	0.448176	0.240375	0.346703	0.606928	-0.208014	0.393966	0.589187	-0.235153	0.298779	0.750871	-0.595331	0.305498	0.61487	-0.0850053	1.23204
3115	Smr domain containing protein	HORVU.MOREX.r3.2HG0170230	0.363599	-1.38527	0.199106	0.628027	-1.31112	0.506721	1.10492	-0.445097	1.66554	-0.419499	-1.04797	0.729994	-0.403321	-1.58747	-0.500384	0.631299	-0.96926	0.804379	0.948971	-0.907404	0.764517	2.58137	-0.448041	2.94
3148	Omega-3 fatty acid desaturase	HORVU.MOREX.r3.4HG0384980	0.587184	-0.25643	0.187439	0.927042	0.253597	1.03972	0.994833	0.336298	2.01035	1.10825	0.278864	1.60782	0.511783	0.263753	0.553234	1.75267	0.166748	1.72646	1.48433	0.0397258	1.00115	1.25516	0.273453	1.83075
3152	CBS domain-containing protein CBSX5	HORVU.MOREX.r3.1HG0047320	0.332609	-0.115537	0.185528	0.692955	0.415609	0.843329	0.805791	-0.037007	0.880138	0.538771	0.627988	1.14461	0.0444677	-0.392357	-0.00544723	0.356885	-0.105971	0.466715	0.293193	-0.219708	0.187591	0.552014	-0.14961	1.27572
3159	Aldehyde oxidase. putative	HORVU.MOREX.r3.5HG0517330	1.08477	0.206975	0.183631	1.41954	0.655759	2.01655	1.63273	0.249832	1.52445	1.80949	1.20954	1.69097	0.363438	-0.599465	0.318688	0.860479	0.871345	1.70981	0.941946	-0.526879	0.88379	2.06508	0.821041	3.2785
3189	Protein kinase-like protein	HORVU.MOREX.r3.3HG0297290	0.0719021	-0.270294	0.177176	1.36275	0.85202	1.78872	1.5182	0.510176	1.93034	0.706672	0.29169	1.72017	0.314215	0.180667	0.593052	-0.00911999	-0.248703	0.395812	0.954193	-0.0601205	0.826077	1.47697	-0.176197	2.39047
3212	Metal-dependent phosphohydrolase HD domain-containing protein	HORVU.MOREX.r3.3HG0218700	0.626058	-0.0591971	0.167919	-0.0794513	0.318838	0.543935	0.0990597	-0.0815504	0.373662	0.368316	0.642025	0.469922	0.214263	-0.313303	0.128934	-0.101099	0.19319	0.304186	0.209783	-0.00512236	0.39695	0.552216	0.282295	1.01061
3222	Leucine-rich repeat (LRR) family protein	HORVU.MOREX.r3.3HG0300620	-0.284101	-0.497578	0.163103	1.32098	0.237242	1.77242	2.17856	-0.240993	2.60554	1.30156	-0.119446	2.28276	0.16879	-0.0433584	0.664647	1.04843	-0.53246	0.930636	0.914436	0.105829	0.833524	1.33942	0.374098	1.94449
3226	Long-Chain Acyl-CoA Synthetase	HORVU.MOREX.r3.7HG0653740	1.29252	0.115092	0.162167	1.73817	0.0214018	1.50662	2.54928	0.468546	3.10465	1.25596	-0.360162	1.6408	0.0663934	-1.21921	0.277701	0.815908	-0.463868	0.833407	2.50795	1.93244	2.05557	1.86788	-0.551725	2.26887
3233	Protein COBRA. putative	HORVU.MOREX.r3.4HG0383400	0.432851	-0.606663	0.161125	0.158173	-0.518414	0.357491	0.796644	-0.0611126	1.52716	0.193566	-0.857408	0.230051	0.380523	-0.840465	-0.384096	0.426306	-1.55919	-0.187556	0.0649521	-1.15044	0.0605235	0.685634	-1.85757	0.866717
3244	Ankyrin repeat-containing protein	HORVU.MOREX.r3.4HG0333040	0.984645	-1.47655	0.157285	1.62084	0.400043	0.790656	1.68463	-0.0880522	1.55884	0.791673	0.424907	1.36314	0.368183	-1.14644	0.166964	0.250348	-0.909612	-0.0624917	0.767399	0.0019189	0.559859	0.940813	0.853597	1.73399
3263	Pyridoxal 5-phosphate synthase subunit PdxS	HORVU.MOREX.r3.2HG0158270	1.07081	-0.235491	0.15089	1.22454	-0.0996285	0.78867	0.527932	-0.57194	0.339594	0.557265	-0.453153	0.829711	0.218468	-0.931136	-0.384619	0.557022	-1.21609	-0.260729	0.37413	-0.658785	-0.00729747	0.871448	-0.419208	1.09081
3285	60S ribosomal export protein NMD3	HORVU.MOREX.r3.1HG0052930	0.178358	-0.0819533	0.14312	0.436599	-0.278415	0.571632	0.556397	0.121903	0.813507	0.475651	-0.398719	0.864772	0.133706	-0.399697	0.233453	0.549462	-0.158084	0.70886	0.752847	-0.0617748	0.445012	1.08057	-0.541128	1.76465
3303	lysine ketoglutarate reductase trans-splicing-like protein. putative (DUF707)	HORVU.MOREX.r3.3HG0310110	0.393982	-0.22818	0.136143	1.24693	0.710596	0.7971	0.666682	-0.039492	0.900446	0.00383035	-0.141759	-0.103712	0.306178	-0.0492688	0.0556824	0.133989	-0.0779069	0.0736113	0.534191	-0.300994	0.359263	0.405167	0.101079	0.970039
3329	BSD domain containing protein	HORVU.MOREX.r3.4HG0339580	-0.0928995	-0.119485	0.126055	-0.232109	0.415051	-0.49708	-0.0157193	-0.0440492	0.0142458	-0.249494	0.0970869	-0.423324	-0.399552	-1.01905	-0.549903	-0.254899	-0.245345	-0.397542	-0.0983604	-0.111845	-0.346408	-0.0636728	-0.14031	0.204904
3332	Cytochrome P450 family cinnamate 4-hydroxylase	HORVU.MOREX.r3.3HG0243040	0.375046	-0.239667	0.124037	0.726284	-0.0327953	0.658522	0.915353	0.08863	1.17289	0.51424	0.537013	0.943047	0.545876	-0.45075	0.135074	0.379961	-0.411814	0.451989	0.792173	-0.39933	0.410159	0.71377	0.135078	1.40049
3333	Scarecrow transcription factor family protein	HORVU.MOREX.r3.3HG0302590	0.510187	-0.622772	0.123832	1.24379	-0.0860281	1.15776	1.04294	-0.0881988	1.01805	0.287951	-0.61229	0.995773	0.618207	-0.0973252	-0.014998	0.181822	-0.989315	-0.0857896	0.787922	-0.506105	0.614283	1.22421	-0.572248	1.80646
3338	Multidrug resistance protein ABC transporter family protein	HORVU.MOREX.r3.2HG0195130	0.172743	-0.0974269	0.122303	0.345593	-0.03538	0.753803	0.610143	0.0664094	0.819929	0.476069	0.611895	1.01525	0.00813705	-0.100808	0.0390005	-0.0358475	-0.0322436	0.383749	0.222037	-0.277322	0.193122	0.147176	-0.13836	1.02811
3357	Peptide methionine sulfoxide reductase msrB	HORVU.MOREX.r3.4HG0408800	0.0814956	0.21314	0.116936	0.0717146	-0.459641	0.234749	1.12913	0.217465	0.818399	0.575263	0.472531	0.263944	0.803293	0.169195	0.342676	0.360769	-0.109363	0.20697	0.113423	-0.259252	-0.150155	0.180188	-0.304191	0.454507
3390	Late embryogenesis abundant (LEA) hydroxyproline-rich glycoprotein family	HORVU.MOREX.r3.5HG0463010	1.26406	0.370647	0.107139	1.04797	0.43561	0.899263	0.76124	-0.279514	0.903646	0.245125	0.559322	1.07384	-0.192018	0.196725	0.12892	0.608405	0.45861	0.62817	1.34745	0.127102	1.09789	1.45782	0.701863	2.17397
3414	Leucine--tRNA ligase	HORVU.MOREX.r3.6HG0605110	0.48006	-0.288559	0.10047	0.313821	-0.0982908	0.0187146	1.18714	-0.0997556	1.08295	1.00644	0.63594	0.901777	-0.215777	-0.62193	0.487583	0.282969	-0.394312	0.24306	0.557897	-0.527013	0.352257	1.05994	-0.0157594	1.49727
3420	Set1/Ash2 histone methyltransferase complex subunit ASH2	HORVU.MOREX.r3.5HG0460560	0.1305	-0.223578	0.0987255	0.410424	-0.313631	0.0177072	0.516825	-0.260677	0.735795	0.348998	0.0683602	0.0904843	0.143002	-0.769187	-0.317619	0.86446	-0.47528	0.805382	0.182421	-0.203229	0.356975	0.945341	-0.34522	1.19843
3502	U-box domain-containing family protein	HORVU.MOREX.r3.6HG0607590	0.481462	-0.336505	0.0720751	0.486768	0.18704	0.377087	0.364268	-0.107824	0.664399	0.147049	-0.418196	0.652328	0.0484665	-0.979094	-0.279959	0.743301	-0.339147	0.413546	0.0706664	0.333121	0.383875	1.03483	0.376325	1.12164
3525	ATP-dependent zinc metalloprotease FtsH	HORVU.MOREX.r3.5HG0520940	0.377675	-0.00799074	0.0628138	0.379663	-0.045965	0.612093	0.452458	-0.125081	0.922022	0.532546	-0.667057	0.778316	0.243643	-0.0182864	0.503413	0.857941	-0.19555	0.904551	0.909591	0.44392	1.02746	1.14737	-0.400535	1.91975
3530	Calmodulin-binding family protein. putative. expressed	HORVU.MOREX.r3.6HG0557060	0.669078	-0.188503	0.0603573	0.28165	-0.088844	0.551633	0.406434	-0.613	0.369459	0.408491	-0.454615	0.660465	0.173182	-0.209909	0.459246	0.551321	-1.11513	-0.0983466	0.387505	-0.2315	0.142374	0.607692	-0.618359	0.9402
3567	IAA-amino acid hydrolase ILR1. putative	HORVU.MOREX.r3.3HG0283770	0.843761	-0.800384	0.0494365	0.617186	-0.846936	0.512355	1.50964	-0.161067	1.947	0.767194	-0.0752193	0.945795	0.819788	-0.834896	0.350422	1.50381	-0.583927	1.32948	0.270278	-0.669543	0.20046	0.434871	-0.131602	1.21025
3577	protein kinase family protein	HORVU.MOREX.r3.4HG0395160	0.642149	-0.419879	0.0460527	0.76116	-1.16957	-0.413612	1.19042	-0.634698	1.55579	1.23572	-0.0459665	0.458229	0.310079	-1.37042	0.0762144	0.717788	-0.557148	0.122823	0.65839	-0.654822	0.363503	0.830676	-0.440798	0.661467
3583	ATP-dependent RNA helicase family protein	HORVU.MOREX.r3.7HG0635400	0.0312536	0.594351	0.043275	0.274871	-0.578705	-0.117447	0.0983935	0.0130248	0.144968	1.03951	0.566463	1.28066	-0.0692444	-0.331986	0.268564	0.0899175	-0.22003	-0.419243	0.428088	0.267826	0.470441	0.98389	-0.259422	1.68606
3627	ATPase family AAA domain-containing protein 3	HORVU.MOREX.r3.6HG0606170	0.591981	0.137848	0.0293348	0.265835	-0.454595	0.543661	0.547718	0.295268	1.07296	0.504248	-0.0248556	0.765901	0.245807	-0.988565	0.321841	0.519552	-0.182645	0.520428	0.58404	-0.388187	0.527743	0.679239	-0.12108	1.59673
3628	Nucleolar protein	HORVU.MOREX.r3.2HG0114930	0.144073	0.118643	0.0289628	0.30037	-0.306101	0.119731	0.948236	0.561066	1.0408	0.570672	0.554125	0.811511	0.061495	-0.0556969	0.59369	0.182131	-0.00914053	0.324825	0.618389	0.156679	0.509776	0.849394	-0.207838	1.18279
3630	Guanine nucleotide-binding protein G(k) subunit alpha	HORVU.MOREX.r3.1HG0004240	-0.120648	0.258431	0.0282272	0.0766609	0.639102	0.556082	0.307284	0.0140019	0.554169	-0.124765	0.169467	0.0530165	-0.135379	-0.912322	1.80701	-1.53626	-0.684042	-0.361174	0.26705	0.431217	0.622772	0.421246	0.197354	0.665668
3662	p-loop containing nucleoside triphosphate hydrolases superfamily protein	HORVU.MOREX.r3.1HG0078910	1.90517	-0.515823	0.0187299	1.62562	0.501799	1.5476	1.46101	-0.609075	1.89391	1.60605	-0.23537	1.74201	0.246009	-0.717842	0.184954	1.32008	-0.334798	0.912658	1.29656	-0.423519	1.17147	1.01717	-0.707293	1.41264
3680	Receptor-kinase. putative	HORVU.MOREX.r3.7HG0737830	0.686311	-0.533217	0.0114919	2.12504	1.44573	2.13831	1.3183	-0.555183	2.13332	1.04664	-0.352217	1.55264	0.631788	-0.893328	-0.216418	1.0323	-0.350726	0.648891	2.1701	0.14971	1.65496	0.905868	0.361578	1.54996
3712	Kinase family protein	HORVU.MOREX.r3.3HG0303710	0.246012	-0.175202	0.00136788	0.429386	-0.240449	0.292847	0.757474	-0.179318	0.898286	0.674382	0.272618	0.921459	0.448867	-0.273339	0.502141	0.246744	-0.971353	-0.036637	0.247113	-0.0949872	-0.116312	0.122381	-1.20858	0.16782
3716	Protein arginine methyltransferase	HORVU.MOREX.r3.2HG0120200	-0.194888	-0.11011	0.000590645	0.272431	-0.195658	0.0858609	0.822027	0.436876	1.09757	0.147058	0.250092	0.499621	0.309473	-0.247606	0.290716	0.510136	0.639841	0.487278	0.311297	0.12219	0.154468	0.596489	-0.40533	1.23715
3723	Tryptophan decarboxylase	HORVU.MOREX.r3.7HG0642940	NA	3.44008	NA	NA	NA	NA	8.04248	NA	9.26087	7.55697	2.84857	7.58127	6.18372	2.28901	6.59964	7.70269	NA	5.92276	NA	NA	NA	NA	NA	NA
3725	Ring finger protein. putative	HORVU.MOREX.r3.5HG0496950	2.56527	2.76691	NA	1.70893	3.31121	1.62446	NA	NA	NA	NA	NA	1.71482	-0.225483	-0.466738	-0.590009	-0.0728551	-0.324011	-0.486832	NA	2.35989	NA	1.99074	NA	4.23848
3731	downstream target of AGL15-4	HORVU.MOREX.r3.3HG0224640	4.37172	NA	NA	5.21998	NA	5.12109	7.59074	NA	8.25904	5.45616	0.713629	6.05501	5.20223	3.15793	6.2682	6.34706	-1.64558	7.59724	4.87028	-1.45603	5.49259	8.10706	NA	9.05041
3733	Phenylalanine ammonia-lyase	HORVU.MOREX.r3.2HG0182090	NA	NA	NA	NA	NA	NA	NA	NA	NA	NA	NA	7.35216	NA	5.9516	NA	NA	NA	NA	2.19235	-0.945262	2.54221	5.94635	1.01775	5.79834
3736	Blue copper protein	HORVU.MOREX.r3.4HG0401210	1.39983	NA	NA	4.06166	3.89494	2.90199	4.77053	-1.2278	5.19407	5.4982	0.0169188	6.03736	3.13517	-0.558532	4.18266	6.27743	-1.64599	6.63953	3.12864	-0.673288	1.86166	5.36175	2.19468	6.10091
3812	Pectin lyase-like superfamily protein	HORVU.MOREX.r3.1HG0000380	-1.06115	0.301341	-0.0140126	0.757977	0.685457	0.921233	0.220523	0.176007	0.38417	-1.12708	0.576473	0.0727396	-0.1367	-0.666899	-0.876501	-0.352525	-0.530766	-0.759596	0.553658	4.91972	2.36428	4.71044	4.42236	4.21504
3860	WRKY transcription factor	HORVU.MOREX.r3.7HG0710560	0.843063	-0.775872	-0.028993	0.214719	-1.03011	0.235647	1.19736	0.0678256	1.44568	1.09717	-0.294324	1.04312	0.534867	-0.310198	0.667469	1.32847	-1.80477	0.439141	0.960362	-0.230654	0.441024	1.36252	-0.958575	1.36467
3870	Zinc finger protein	HORVU.MOREX.r3.7HG0729500	0.417544	-0.00369798	-0.0319719	0.125473	-0.312924	0.261693	0.630523	0.0907124	0.463379	0.176094	0.141106	0.401263	0.125941	0.231756	0.384152	0.177405	-0.00917315	0.342495	0.184905	0.135574	0.0483227	0.753532	0.293507	1.02147
3877	Serine/threonine-protein kinase	HORVU.MOREX.r3.5HG0530740	1.30778	-0.613852	-0.0332292	0.97092	-0.576335	0.808234	0.98839	-0.456123	1.11757	0.935747	-0.200647	1.16595	0.345511	-1.0154	-0.324332	0.985274	-0.689407	0.823016	0.65433	-0.300383	0.206552	0.526282	-1.15578	1.38291
3910	Plant/T31B5-30 protein	HORVU.MOREX.r3.6HG0569310	0.413594	-0.416449	-0.0420085	0.678142	0.0984329	1.1337	1.63836	-0.073419	1.94557	0.607233	0.0735585	1.46232	0.0643822	0.232467	0.169775	0.661488	0.77053	1.01055	0.856766	-0.125451	0.981114	1.70873	0.576531	2.44673
3917	Eukaryotic translation initiation factor 3 subunit A	HORVU.MOREX.r3.7HG0646350	-0.0639415	0.0577591	-0.0436686	-0.0395018	-0.0243734	0.317873	1.26694	0.150575	0.945118	0.838704	-0.204713	0.970675	-0.00774878	0.236918	0.580194	0.0248831	-0.93046	-0.553994	0.0266919	-0.310314	0.208979	0.566574	-0.738763	0.42928
4043	Response regulator	HORVU.MOREX.r3.2HG0211040	0.63875	-0.257252	-0.0873775	0.737839	-0.543512	-0.0336436	0.454029	-0.806749	0.608716	0.659509	-0.635879	0.317912	0.126268	-1.11738	-0.0897775	0.544562	-0.470135	0.360988	0.132092	-0.956337	-0.308076	0.962306	-0.418388	1.13281
4075	Polyubiquitin	HORVU.MOREX.r3.7HG0732860	0.422947	-0.257284	-0.094569	0.366111	0.0911974	0.460259	0.598761	-0.195639	0.460029	0.302433	0.640223	0.324644	0.0436878	-0.496724	0.305385	0.125723	0.207777	0.49382	0.124822	-0.0939043	0.0160524	0.750276	0.522217	1.15289
4098	Endoplasmic reticulum-Golgi intermediate compartment protein 3	HORVU.MOREX.r3.3HG0317120	-1.52133	-3.27291	-0.101462	-3.41846	-0.978675	-1.72644	-0.0334416	0.379381	-0.0984185	-0.285659	0.407435	0.758951	-4.77076	-2.48169	-4.77076	-1.09626	-1.13613	-1.72312	-0.436781	-0.36537	-0.288802	0.160901	-0.551458	-0.362469
4112	Sulfite reductase [NADPH] hemoprotein beta-component	HORVU.MOREX.r3.1HG0067230	-0.0815267	-0.328544	-0.105617	0.597081	0.0225067	0.710724	0.292461	-0.0656016	0.255324	0.442014	0.0975046	0.785287	0.190749	-0.466915	-0.481298	0.311316	-0.132393	0.263354	0.376244	-0.211447	0.168595	0.896894	-0.279384	1.42652
4130	Hydroxyproline-rich glycoprotein-like	HORVU.MOREX.r3.4HG0388820	0.140621	-0.8163	-0.108983	0.341944	-0.207956	0.303705	0.290013	-0.0215787	-0.261874	0.310227	0.0072751	0.461987	0.324842	-0.43442	0.0884178	-0.34056	-0.461507	0.0406564	0.280833	-0.0864627	0.407442	0.574434	0.258456	1.01295
4149	IgA FC receptor	HORVU.MOREX.r3.2HG0127640	-0.223286	0.686526	-0.115481	1.27353	-0.198129	0.228284	2.27942	1.55927	3.2145	-0.305219	1.08892	-0.749546	-1.08491	-0.0154205	0.900823	-0.82585	0.965459	0.743104	1.88657	0.712021	2.06763	1.22394	1.92928	2.50798
4162	Siroheme synthase	HORVU.MOREX.r3.3HG0273810	0.634174	-0.0900994	-0.118862	0.329799	-0.0405388	0.826104	0.539623	-0.201345	0.146603	0.530452	0.0513866	1.39472	0.523168	-0.675169	-0.134397	1.26176	-0.663754	1.18881	0.208765	-0.408848	-0.500404	0.822025	-0.902451	1.75891
4250	Pentatricopeptide repeat-containing protein	HORVU.MOREX.r3.6HG0596990	-0.522549	-0.62462	-0.142524	0.484067	-0.43922	-0.345218	0.0741546	-0.194742	0.67751	0.360463	-0.721711	0.334398	-0.45614	-0.710486	0.505756	0.292145	-0.932531	-0.585724	-0.002032	-0.442786	0.106136	-0.099366	-1.26444	-0.160206
4268	Cytochrome P450 allene oxide synthase	HORVU.MOREX.r3.5HG0513120	1.06278	-0.426665	-0.146755	1.13301	0.741917	0.837261	0.343076	-0.629085	0.597868	0.0335685	-0.28575	-0.15076	0.109617	0.199819	0.20848	0.699631	-0.524073	0.493051	0.406828	-0.110548	0.337507	0.869919	-0.0715796	1.44437
4427	CCCH-type zinc fingerfamily protein with RNA-binding domain-containing protein	HORVU.MOREX.r3.3HG0278170	-0.360857	-0.367541	-0.190548	0.527266	0.700318	1.68562	1.87868	0.0291716	2.34272	0.791569	0.521109	1.30456	0.0104863	-0.489762	0.238111	-0.184074	-0.207878	0.112092	0.550581	-1.08244	-0.485859	2.63396	-0.924745	1.7329
4467	Glycosyltransferase	HORVU.MOREX.r3.5HG0523250	0.486995	-0.145043	-0.201916	1.7179	-0.198089	0.0492828	1.35473	-0.109439	1.90162	1.45574	-1.12851	1.04099	0.371407	-0.42263	-0.675236	-0.110294	-1.60884	-1.96646	1.46047	0.393904	0.836089	2.01076	-0.440443	1.97781
4503	SHR5-receptor-like kinase	HORVU.MOREX.r3.2HG0190290	1.38289	-3.12007	-0.214614	1.68233	-2.45538	1.22375	1.2033	-1.55953	1.59941	0.973416	-3.09247	0.449807	0.409165	-2.47284	-0.280663	1.38103	-3.19929	0.734081	-0.0471848	-1.58505	-1.14342	0.682638	-0.954654	0.780006
4534	Multidrug resistance protein ABC transporter family	HORVU.MOREX.r3.2HG0196780	-0.0233589	-0.448345	-0.222492	0.448063	-0.111768	0.11063	0.189369	-0.434274	0.416372	0.130439	-0.814358	-0.099185	-0.0608039	-0.736719	-0.443885	0.0606701	-1.30757	-1.08887	0.228479	0.471537	0.504469	0.107096	-0.486731	0.79504
4580	GDP-mannose transporter	HORVU.MOREX.r3.4HG0396540	0.681342	-2.02864	-0.238154	1.3489	-1.20348	1.1422	1.26702	-0.637186	1.783	1.88167	0.133918	2.39079	0.969327	-0.180811	0.665917	1.76102	-0.792746	1.9405	1.30912	-0.769405	0.95509	2.21175	-1.01199	2.38341
4634	OTU domain-containing protein	HORVU.MOREX.r3.5HG0490710	-0.367887	-0.30069	-0.253633	0.355789	-0.617539	-0.886981	-0.246238	-1.06412	-0.472166	0.302028	0.480999	0.409681	0.165486	-0.300098	-0.582226	-0.089736	0.0523313	-0.271328	0.195143	-1.46366	-1.12934	0.570587	-0.230852	0.63753
4642	Ankyrin repeat and zinc finger domain-containing protein 1	HORVU.MOREX.r3.2HG0186730	0.31332	-0.0971893	-0.255705	-0.181431	-0.172681	0.120799	0.325726	0.228538	0.220926	0.475513	1.00649	0.452926	-0.103882	0.108953	0.10781	-0.231943	-0.253782	0.114231	0.36346	0.223941	0.295705	0.195164	0.202286	0.329993
4677	Zinc finger protein	HORVU.MOREX.r3.4HG0411310	-0.00785967	-0.289409	-0.268672	0.218008	0.029136	0.429702	0.751945	0.0581863	0.926161	0.370105	-0.298643	0.641949	-0.0705742	-0.398979	0.165304	0.808655	0.132372	0.397914	0.0336693	-0.36438	0.266795	0.707586	-0.179917	1.1089
4684	Indole-3-acetic acid-amido synthetase GH3.3	HORVU.MOREX.r3.1HG0093050	-0.153562	-0.31299	-0.269759	-0.0481674	-0.29001	0.157228	0.0544176	-0.155046	0.338466	0.181735	-0.652835	0.505282	0.134418	-0.211618	0.203996	0.726091	-0.463002	0.738949	0.025166	-0.0439344	-0.0624563	0.501478	-0.587531	1.30669
4762	UBiQuitin family member	HORVU.MOREX.r3.2HG0195920	-0.274876	-0.0637458	-0.293289	-0.339738	0.89452	0.645673	8.98521	0.558435	9.86585	6.51403	1.92245	8.07916	5.67961	-3.22804	7.03396	6.85017	-2.69578	6.89575	6.69065	-0.26319	6.61853	9.07857	-0.172164	8.93753
4769	Cytochrome b5	HORVU.MOREX.r3.6HG0599440	-0.00815255	-0.731527	-0.29552	0.406935	-0.68326	-0.23816	0.645426	-0.372409	0.906767	0.606753	-0.490291	0.546548	0.273683	-1.07276	-0.556798	0.558405	-1.21781	0.329946	0.521056	0.225944	0.782642	0.685511	1.46897	1.39021
4772	Transducin/WD40 repeat protein	HORVU.MOREX.r3.5HG0428990	0.244771	0.449423	-0.296048	0.804074	0.293703	0.421194	0.649013	0.0986903	0.414525	0.564781	0.355734	0.812565	0.0247006	0.148078	0.4289	0.209202	0.434863	0.455164	0.249477	0.0691923	0.585757	0.828647	-0.30574	1.23787
4801	DNA-directed RNA polymerase	HORVU.MOREX.r3.5HG0469450	-0.137929	-0.387023	-0.307585	0.279878	0.211102	0.533068	0.298135	-0.0663672	0.651923	0.132314	-0.35116	-0.167132	0.127742	-0.759637	-0.128816	0.223427	-0.448537	-0.0563099	0.282955	0.10423	-0.262852	0.63194	-0.515977	1.04977
4820	DNA-directed RNA polymerase subunit	HORVU.MOREX.r3.5HG0530140	-0.0692579	-0.271195	-0.311866	0.421932	0.398675	0.575252	0.885955	0.385374	0.938347	0.083129	0.242209	0.465525	0.130438	-0.887876	-0.0484389	0.457683	-0.165928	0.279342	0.673426	-0.0261863	0.446911	0.556927	-0.0912823	1.19668
4847	La-related	HORVU.MOREX.r3.5HG0500780	0.548596	-0.550971	-0.318428	0.113088	-0.173408	0.19899	0.40492	-0.258328	0.654902	0.249985	0.181084	0.25486	0.235456	-0.503753	-0.0719555	0.546816	-1.02262	-0.233437	0.473228	-0.0942734	0.496672	0.563906	-0.605455	0.541458
4848	Ribosomal RNA large subunit methyltransferase E	HORVU.MOREX.r3.1HG0089590	-0.154416	-0.286801	-0.318634	0.374352	-0.29618	0.258667	0.215775	-0.0441194	0.354614	0.493153	0.0184797	0.689847	-0.0339855	-0.314997	0.0535104	0.185033	-0.247083	0.213998	0.05557	0.0205243	0.303174	0.388775	-0.158092	1.04482
4857	Glutamate synthase. putative	HORVU.MOREX.r3.3HG0280530	0.00977703	-1.06894	-0.320849	0.453254	-0.478439	0.0945981	0.564483	-0.252188	0.748842	0.607708	-0.792315	-0.0178479	0.207533	-0.777951	0.0731274	0.70017	-0.53382	0.293278	0.300247	-0.214705	0.0905674	0.350667	-1.16564	0.482347
4860	PHD finger family protein	HORVU.MOREX.r3.3HG0263560	0.38667	-0.241771	-0.321373	0.295288	0.529325	1.3051	0.451387	-0.259293	0.536764	0.755727	0.431466	1.34066	-0.0964243	-0.81411	-0.0927469	-0.105618	-0.22193	-0.43404	0.131327	-0.0321429	0.0842891	0.827435	-0.313119	1.55621
4945	Receptor-like kinase	HORVU.MOREX.r3.3HG0289020	0.55664	-0.980555	-0.356881	0.12098	-0.744623	-0.280969	-0.263395	-0.81868	0.213656	0.506495	-0.255781	0.363618	0.0749859	-1.03515	-0.198712	0.122261	-1.63368	-0.166612	0.0172088	-0.552289	-0.117583	0.2782	-1.13542	0.839779
4957	Polyribonucleotide nucleotidyltransferase	HORVU.MOREX.r3.1HG0014620	-0.173012	-0.253944	-0.360143	0.62503	-0.14182	0.603024	0.823257	0.227245	1.08988	0.356422	0.0981058	0.80141	-0.22065	-0.917601	0.671262	0.678011	-0.313858	0.494276	0.655818	0.253112	0.645259	0.770207	-0.580525	1.17259
4981	Transducin/WD40 repeat-like superfamily protein	HORVU.MOREX.r3.5HG0497780	0.357394	-0.431559	-0.369805	0.403849	0.0446125	-0.0458633	0.0491522	-0.354618	0.0809174	-0.333535	-0.548081	-0.161794	-0.379724	-1.27971	-0.585854	0.133929	-1.0775	-0.727332	0.128763	-0.0916948	-0.0573405	0.403449	-0.174493	0.755316
4983	WD-repeat protein	HORVU.MOREX.r3.2HG0142760	0.249488	-0.249902	-0.370885	0.110902	-0.493031	-0.0249409	0.377263	0.0673428	0.740945	0.17122	-0.239749	0.344976	0.177968	-0.0430543	-0.0753611	0.380753	-0.183635	0.361242	0.464302	0.255874	0.434681	0.909043	-0.405272	1.01295
5040	Pentatricopeptide repeat-containing protein	HORVU.MOREX.r3.2HG0105350	-0.335645	-0.898999	-0.390903	0.0162151	-0.303836	-0.0137926	-0.151212	-0.254984	0.160635	0.520711	-0.243946	-0.0301581	-0.460909	-1.31089	-0.398672	-0.396378	-0.966563	-1.09318	-0.132864	-0.341026	-0.032554	0.194507	-0.694021	-0.0310349
5219	B3 domain-containing protein Os03g0164300	HORVU.MOREX.r3.4HG0345810	1.42571	1.38194	-0.452495	-0.287759	1.90472	1.41484	2.62373	2.96621	4.61763	-2.40853	1.67411	-0.644169	-0.540888	-0.388289	-0.916478	0.108853	0.0385256	0.189621	2.72482	3.36765	3.6845	0.734572	0.359062	0.757082
5237	Protein kinase-like	HORVU.MOREX.r3.2HG0135740	0.481092	-0.747714	-0.459475	1.05752	-0.364559	0.24072	1.09734	0.294128	1.19837	0.546987	-0.827417	0.456268	-0.343353	-0.954079	0.43877	0.419875	-1.0618	0.556951	0.608416	0.00324586	0.44278	1.18388	-0.42096	1.7616
5241	Response to low sulfur protein. putative	HORVU.MOREX.r3.1HG0050070	0.676582	-1.55134	-0.461633	0.21509	-1.43796	-0.620218	0.228207	-0.940744	0.460202	-0.3676	-0.151412	-0.120288	0.189459	-1.15471	-0.217111	0.143514	-0.386919	0.26194	0.062308	-1.50559	-1.00938	0.954566	0.160797	1.15432
5263	weak chloroplast movement under blue light protein (DUF827)	HORVU.MOREX.r3.3HG0258500	-0.334494	-0.157908	-0.469318	0.35061	-0.0187366	0.434477	0.198125	-0.0833944	0.977488	0.420071	-0.435655	0.972814	0.150317	0.0853211	0.207002	0.278681	-0.422076	0.287079	0.28968	0.0788721	0.202097	0.915319	-1.04935	0.637457
5288	Serpin-like protein	HORVU.MOREX.r3.7HG0672590	0.0518833	-0.0832121	-0.480652	0.0554301	0.27914	0.670012	0.459267	-0.0926444	1.10056	-0.0654682	0.385412	0.613495	-0.0831572	-0.350247	-0.179777	0.41892	-0.631805	0.00546636	0.286195	-0.312716	-0.665993	1.91783	0.448417	1.68852
5302	Alpha/beta-Hydrolases superfamily protein	HORVU.MOREX.r3.4HG0413890	0.582931	-1.02935	-0.485969	0.744185	-0.841773	-0.299311	0.169891	-0.627576	0.746333	0.0886972	0.121265	-0.544161	-0.009639	-1.00294	-0.218711	-0.0533195	-0.122778	-0.192166	0.531624	-0.722116	-0.184482	0.570707	0.254435	0.826063
5347	3-ketoacyl-CoA synthase	HORVU.MOREX.r3.6HG0577300	0.4571	-0.966732	-0.500241	0.123182	-0.355551	-0.277957	0.239354	-0.465043	0.0662586	0.291069	-0.236513	-0.0923636	0.0658508	-1.55988	-0.502021	0.054207	-0.786714	-0.334937	0.220041	-0.458669	-0.126112	-0.00917073	-0.877738	0.3553
5444	RNA cytidine acetyltransferase	HORVU.MOREX.r3.4HG0399920	-0.278731	-0.95251	-0.541348	0.660455	-0.721736	0.183396	0.440099	0.0515444	0.508732	0.875108	0.445438	1.23359	0.290666	-0.373173	0.5599	0.439013	-0.380117	0.427175	0.319367	-0.159141	-0.0776487	0.819584	-0.326691	1.1508
5451	Non-specific serine/threonine protein kinase	HORVU.MOREX.r3.5HG0509060	-0.0437713	-0.922473	-0.543322	0.348476	-0.486943	-0.293251	0.431894	-0.4584	0.455228	0.466926	-0.698708	0.0162146	-0.213552	-0.95683	0.221348	-0.245647	-0.212213	-0.180785	1.41465	0.326539	0.546857	0.479049	-0.195321	0.597581
5456	RNA binding protein. putative	HORVU.MOREX.r3.7HG0723730	-0.245419	-0.747537	-0.545494	0.0737024	0.00391773	0.118484	0.440977	-0.202941	0.890339	-0.00894897	0.30259	0.632558	-0.0234304	-0.463924	-0.360713	0.104305	-0.0290636	0.264896	0.332904	-0.223126	-0.216622	1.07873	0.0748139	1.12868
5534	Kinase family protein	HORVU.MOREX.r3.5HG0511440	-0.167254	-0.428531	-0.589969	0.315422	0.0942475	-0.300619	0.220965	-0.452196	-0.0594213	-0.0157501	-0.134148	-0.0264714	-0.571921	-1.53642	-0.86944	-0.0890568	-0.460359	-0.606763	0.15921	-0.0118259	-0.182335	-0.0972057	-0.502821	-0.435551
5575	Non-specific serine/threonine protein kinase	HORVU.MOREX.r3.3HG0290180	0.247514	-0.737839	-0.609972	-0.00511806	-0.103925	-0.203075	0.262762	-0.407676	-0.414292	-0.0968227	-0.13458	-0.719683	-0.266	-1.14427	-0.215199	-0.575734	-0.316206	-0.807511	0.417725	0.000637128	0.0848279	-0.149163	0.473895	0.442208
5580	Serine/threonine-protein phosphatase 7 long form	HORVU.MOREX.r3.2HG0157640	0.32041	-0.731163	-0.613999	0.0170092	0.181562	-0.251804	0.266102	-0.424554	-0.184998	0.557494	-0.0211296	0.168739	-0.396747	-1.19531	-0.552851	-0.299956	-0.774872	-0.557607	0.265534	-0.532273	-0.261694	0.258702	-0.760562	-0.190899
5600	Homeobox-leucine zipper family protein	HORVU.MOREX.r3.4HG0411530	-0.222665	-1.33607	-0.622541	-0.292273	-0.105848	-0.125262	4.14933	1.42914	1.51455	2.15321	0.88863	-2.38188	0.0169445	-0.669849	-1.5299	0.367048	-0.511857	-0.726911	-0.179416	-0.682593	-0.386966	1.09766	-0.486289	0.555121
5627	Nuclear pore complex protein Nup160	HORVU.MOREX.r3.6HG0557980	0.0886343	-0.406213	-0.633924	0.194264	-0.223999	0.0496769	0.573986	0.14743	0.14078	-0.0873599	-0.130005	0.0752637	-0.446682	-0.564682	-0.0328959	0.122048	0.13671	0.0481192	0.232701	-0.375373	-0.36537	-0.0950916	-1.15163	-0.0268835
5634	Plant/F1M20-13 protein	HORVU.MOREX.r3.2HG0215200	0.252826	-0.858916	-0.636835	0.0936632	-0.78622	-0.435909	0.50294	-0.0831006	0.316545	0.497639	-0.340164	0.194789	-0.414914	-1.11728	-0.830254	0.16253	-0.834042	-0.525458	0.0584221	-0.783741	-0.628352	0.266486	-0.982202	0.0313527
5759	Ethylene-responsive transcription factor	HORVU.MOREX.r3.5HG0472800	-0.585263	-1.06903	-0.700719	-0.0545536	-0.505319	0.183344	1.03954	-0.559775	0.932596	0.935834	-0.472412	1.23404	-0.857028	-0.321642	-0.529215	0.834331	-0.439719	0.767839	1.55909	0.41284	1.4505	0.608894	-0.595434	1.8202
5781	BZIP transcription factor	HORVU.MOREX.r3.3HG0300770	-0.434808	-0.5247	-0.714959	-0.313147	-1.02326	-0.291254	0.337239	-0.357193	0.290833	0.139905	-0.38295	0.295627	0.126257	-0.491689	-0.141982	0.185973	-0.035679	0.30903	0.170256	-0.0229097	0.00443037	0.406231	-0.461649	0.795724
5785	Annexin	HORVU.MOREX.r3.7HG0665280	-0.0475439	-0.646488	-0.717363	-0.73667	-0.971758	-0.654847	0.136749	-0.47614	0.215931	0.430389	-0.499551	0.147877	-0.178528	-0.779786	-0.724916	-0.175539	-1.60174	-0.743267	-0.0668535	-0.19814	0.042069	0.0662607	-1.07431	-0.249862
5791	TOM1-like protein 2	HORVU.MOREX.r3.3HG0248860	-0.109578	-0.544954	-0.718859	0.290948	0.0793309	-0.241981	-0.304246	-0.358599	-0.0641786	0.0100028	-0.167661	-0.389921	-0.286217	-1.01522	-0.547243	-0.259606	-0.738014	-0.595517	-0.00308905	-0.517029	0.0219904	-0.0206217	-0.909431	-0.312382
5829	Receptor-like kinase	HORVU.MOREX.r3.2HG0196540	-0.187436	-1.61563	-0.740644	0.957917	0.0268576	0.914011	0.161991	-0.387722	-0.110386	-0.329587	-0.831719	-0.485142	-0.422434	-1.18648	-0.191905	-0.0554477	-1.40768	-0.954791	0.083505	-0.960185	-0.0960672	0.183469	-0.608223	0.180015
5854	Auxin efflux carrier family protein	HORVU.MOREX.r3.5HG0491050	-0.655365	-0.802462	-0.753554	-0.400372	-0.650603	-0.746993	-0.143027	-0.546115	-0.337179	0.910882	-0.697413	0.113941	-0.41905	-0.344554	-0.436493	-0.395182	-0.639807	-0.690894	0.0597846	-0.254154	-0.427766	-0.43054	-1.75333	-0.155361
5867	phytochrome interacting factor 3	HORVU.MOREX.r3.4HG0392820	0.406804	-0.261516	-0.762337	0.466431	0.213927	0.127967	0.588467	-0.374583	0.395614	0.119343	-0.394911	-0.0877314	-0.149773	-0.739414	-1.05838	0.204842	-0.232146	-0.210125	0.0436141	-0.570356	-0.350816	0.556535	0.628055	0.565696
5881	Ubiquitin-conjugating enzyme E2	HORVU.MOREX.r3.1HG0086090	-0.098775	-0.700145	-0.772927	0.587228	0.100212	-0.112481	-0.0439028	-0.175517	0.0871039	-0.277621	-0.571876	-0.731719	-0.353226	-1.68914	-1.11751	-0.630206	-0.789958	-1.67107	-0.164179	-0.8327	-0.330251	0.26981	0.527039	0.541626
5902	Inorganic pyrophosphatase 2	HORVU.MOREX.r3.3HG0285550	0.557584	-0.701937	-0.792494	1.1596	-0.708677	0.642118	1.14838	-0.114019	1.39012	-0.503505	-0.0105782	0.930401	-0.0511061	-1.29148	-1.36301	-0.228277	-1.10762	-0.667949	0.919201	-1.07353	-0.0872655	0.311754	0.341264	1.7518
5958	Calmodulin-binding transcription activator	HORVU.MOREX.r3.3HG0310930	-0.0232782	-0.711928	-0.834069	0.0829602	-0.198162	-0.491662	-0.250269	-0.451786	-0.0769944	-0.0385524	-0.0386919	-0.566264	-0.534956	-0.716357	-1.26397	-0.603788	-0.443535	-0.463876	0.238842	-0.399844	-0.0543673	0.0445299	0.102285	0.146468
5998	Midasin	HORVU.MOREX.r3.1HG0039860	-0.135877	-0.818727	-0.85749	-0.358202	-0.223685	0.697472	1.1748	0.375681	1.56758	1.01036	0.597317	1.9536	0.275137	-0.742594	0.150302	0.869565	-0.370036	0.857698	0.669514	0.273579	0.450637	0.998624	-0.303651	1.74526
6020	Auxin-responsive protein	HORVU.MOREX.r3.1HG0086460	0.159818	-1.30155	-0.878301	0.18242	-0.857615	-0.283402	0.172442	-0.390165	-0.216736	0.0753279	-0.37525	-0.831654	0.046754	-1.04889	-0.460631	-0.0194189	-0.67239	-0.525715	0.120127	-0.558112	-0.80307	0.745059	0.235156	0.39517
6033	Zinc finger protein CONSTANS	HORVU.MOREX.r3.1HG0095200	-0.404118	-0.932045	-0.888323	-0.207192	-0.909081	-0.220417	0.13207	-0.534811	0.373943	-0.0601818	-0.304434	0.328581	-0.169771	-1.10125	-0.719742	-0.212964	-0.340574	-0.0690435	0.0897028	0.0441176	-0.2088	0.515625	-0.475029	0.516229
6052	Isoaspartyl peptidase/L-asparaginase	HORVU.MOREX.r3.2HG0204260	0.217178	-1.34213	-0.910067	0.188722	-1.05266	-0.84399	0.326197	-0.618181	0.3361	-0.190177	-0.517146	-0.288728	-0.141967	-2.45937	-1.05488	0.00567501	-1.4449	-0.991733	0.109081	-0.737548	-0.424143	0.572184	-0.893932	0.82478
6081	RNA-dependent RNA polymerase	HORVU.MOREX.r3.2HG0174030	-0.228747	-0.845612	-0.928223	-0.115724	-0.371939	-0.333045	-0.290487	-0.304647	-0.0556858	0.169001	-0.0648318	0.0162969	-0.0600676	-0.421925	-0.0410531	0.0919487	-1.33741	-0.111296	0.0770874	-0.474228	-0.404249	0.59203	0.332957	0.503566
6095	NRT1/PTR family protein 2.2	HORVU.MOREX.r3.5HG0420230	-0.299822	-0.778061	-0.942455	0.296803	0.49999	-0.0472838	0.0317775	-0.579156	-0.102869	-0.21587	-0.450479	-0.793353	-0.226005	-0.745474	-0.794683	-0.342288	-0.796345	-1.45688	0.579024	0.0112433	-0.828864	0.789648	0.769976	0.315927
6120	TPR repeat-containing thioredoxin TTL1	HORVU.MOREX.r3.3HG0244960	-0.73743	-0.945987	-0.966656	-1.25943	-1.09107	-0.801685	-0.633723	-0.515459	-0.488935	0.411167	-0.543871	0.161945	-0.419238	-0.672464	-0.580562	-0.212031	-1.18809	-1.09025	-0.307542	-0.140196	-0.549936	0.0812512	-0.0897584	-0.214936
6121	Cat eye syndrome critical region protein 6 homolog	HORVU.MOREX.r3.7HG0728880	-0.176313	-0.553543	-0.967614	-0.466486	-0.883597	-1.05454	0.584361	0.188979	0.805909	-0.823681	0.244165	-0.0262886	-0.15592	-0.839294	-0.0680494	-0.4337	-0.0422564	-0.226467	0.575837	-0.35447	-0.350757	1.3395	-0.130709	1.03238
6125	Cytochrome P450	HORVU.MOREX.r3.5HG0459910	-0.47693	-0.600204	-0.972403	0.312407	-0.257488	0.650208	0.960461	-0.679714	1.43686	0.367009	-0.845465	1.42646	-0.151512	-0.542595	-0.548172	0.848118	-1.96336	1.00368	0.851923	-0.338898	0.348803	1.86419	-1.02363	2.26782
6130	F-box family protein	HORVU.MOREX.r3.3HG0314720	-0.36183	-0.535932	-0.983587	0.00547392	0.0663523	0.298427	0.240418	-0.494381	-0.722126	0.769441	-0.0682493	0.615739	-0.140265	-0.663018	-0.427185	-0.490581	-1.72868	-0.862715	-0.0358323	-0.0594931	-0.0565742	0.331468	-0.468157	0.8265
6139	Phosphotransferase	HORVU.MOREX.r3.3HG0318700	-0.599064	-0.941664	-0.991188	-0.41668	-0.101335	-0.679775	-0.245063	-0.588735	-0.290787	-0.0905892	-0.0585252	-0.116426	-0.349541	-1.33029	-0.728212	0.201938	-0.712677	-0.531698	-0.268389	-0.446934	-0.710767	0.240391	-0.202288	0.310332
6163	Trehalose-6-phosphate synthase	HORVU.MOREX.r3.1HG0077190	0.0189268	-0.92278	-1.02314	-0.113274	-0.37535	-0.346849	-0.134174	-0.717153	-0.455572	0.252446	0.100236	0.325994	-0.416964	-0.792698	-0.602058	-0.0244996	-0.433641	-0.482972	0.00920729	-0.283643	-0.393803	0.0246413	-0.52817	-0.0718945
6178	Receptor protein kinase. putative	HORVU.MOREX.r3.4HG0337740	0.253279	-0.998221	-1.05139	-0.396612	-0.409757	-0.115051	0.156547	-0.356027	-0.0150092	0.417407	-0.581527	-0.130056	-0.294254	-0.846363	-0.860061	-0.173031	-1.00326	-1.26413	-0.213093	-0.837945	-0.689411	0.126034	-0.577016	-0.0725779
6190	Zinc finger family protein	HORVU.MOREX.r3.6HG0601380	-0.0262278	-1.3454	-1.06499	-0.154054	-0.463806	-0.305873	-0.0496822	-0.40353	-0.326057	0.527848	-0.234732	0.764085	-0.0452169	-0.239347	-0.557556	0.38271	-1.49852	-0.131956	0.220405	-0.427222	-0.421828	0.498463	-1.45675	0.230016
6197	Tetratricopeptide repeat (TPR)-like superfamily protein	HORVU.MOREX.r3.1HG0047910	-0.028884	-0.956616	-1.0816	0.227639	-0.318055	-0.549743	0.0207548	-0.705299	0.236757	-0.249494	-0.611364	-0.496549	-0.423775	-1.09805	-0.620319	-0.0646554	-0.146852	-0.290122	0.262288	0.0756432	-0.249783	0.62472	0.257171	1.12449
6199	MOB kinase activator-like 1A	HORVU.MOREX.r3.6HG0546250	-0.109431	0.0769087	-1.08455	0.757726	0.333992	1.58244	2.71694	-0.39118	3.43094	1.00741	1.04289	2.46689	-0.404386	-0.914156	-1.76237	-0.138449	-1.6342	-0.631928	2.21737	-0.678104	1.1136	5.41493	1.69986	5.58933
6239	Transcription factor protein	HORVU.MOREX.r3.4HG0381680	0.0382569	-0.753374	-1.12924	-0.545752	-0.0813366	-0.276076	-0.419795	-0.680827	-0.666542	0.0145292	0.348574	0.0930445	-0.586407	-0.601682	-0.485238	-0.420299	-1.14633	-0.488841	0.0321222	-0.23409	-0.267288	-0.123031	0.129856	0.340621
6251	methyl-coenzyme M reductase II subunit gamma. putative (DUF3741)	HORVU.MOREX.r3.4HG0407120	-0.0990178	-0.70315	-1.16168	-0.362629	-0.451321	-0.36436	0.0549727	-0.555086	-0.410055	0.042437	-0.117823	0.128842	-0.153041	-1.17857	-0.612142	-0.578235	-0.335913	-0.361577	-0.244884	0.0748187	-0.421214	-0.0497871	0.478066	-0.179568
6253	Cytokinin riboside 5-monophosphate phosphoribohydrolase	HORVU.MOREX.r3.3HG0268430	0.110111	-1.09167	-1.16386	0.0762194	0.282478	-0.0984299	0.578086	-0.550924	0.834557	0.496514	0.281054	0.26841	-0.399111	-1.63474	-0.668519	-0.14585	-1.61964	-0.647667	0.567237	-0.380531	-0.100086	1.12074	-0.713111	0.635505
6276	RING/FYVE/PHD zinc finger protein. putative	HORVU.MOREX.r3.4HG0396780	0.081175	-0.918882	-1.20512	-0.177562	0.593125	-0.213442	-0.264893	-0.831299	-0.0397895	-0.336232	-0.114946	-0.0988121	-0.278335	-1.11108	-0.878003	0.122523	-0.833854	-0.817912	0.432118	-0.210839	-0.498308	-0.0335505	-0.827953	-0.225318
6326	Glycosyltransferase family 92 protein	HORVU.MOREX.r3.4HG0343590	0.984192	1.09859	-1.29676	0.764774	-0.285163	-0.735772	8.07397	6.31659	7.84646	0.890534	-0.297514	2.51843	-1.55529	-2.465	-0.362959	-0.00411238	-0.827535	0.506502	3.38941	-0.418969	2.09449	3.52348	0.4622	4.26271
6391	Blue copper protein	HORVU.MOREX.r3.2HG0213090	-1.46947	0.724737	-1.46947	NA	NA	1.63233	NA	NA	NA	NA	NA	NA	2.58365	NA	4.41902	2.44953	-0.835461	3.87061	8.33155	0.487255	8.38548	7.545	0.0095792	8.14511
6431	Homeobox leucine zipper protein	HORVU.MOREX.r3.7HG0648310	-0.313138	-1.67858	-1.61467	-0.153644	-0.0726365	-0.499856	0.222109	-0.779939	1.12609	0.321667	0.884901	1.37185	0.381219	-1.72696	1.06227	0.667147	-3.98306	-2.46271	0.414546	0.378476	-0.611092	2.00648	-1.86832	0.984604
6455	Lipase	HORVU.MOREX.r3.2HG0180730	-0.39027	-0.892772	-1.77359	-0.634656	-0.406308	-0.718643	-0.362467	-0.38164	-0.746511	-0.834399	-0.640381	-1.13997	-0.619839	-1.59755	-1.83189	0.339774	-0.653658	-1.74731	-0.333849	-0.405858	-0.609504	0.497572	-1.1924	-0.28684
6459	Boron transporter	HORVU.MOREX.r3.4HG0409380	0.347401	-1.83435	-1.79779	1.74506	-1.19201	0.965789	0.34825	-0.608577	0.501978	0.365453	-0.736891	0.568707	0.614139	-3.44849	-1.17153	-0.0184645	-3.11179	-1.5315	0.860802	-0.302286	-1.38395	1.35035	-1.70274	0.647213
6473	Glycosyltransferase family 92 protein	HORVU.MOREX.r3.4HG0342210	-1.02252	0.336933	-1.85954	0.560866	-0.0593367	1.47424	1.48682	0.507482	0.263652	0.251255	0.766752	0.903731	-0.567829	-7.19583	-0.169511	1.27014	-0.930311	0.184846	0.138687	-1.04835	-0.315229	2.90376	1.37702	2.77104
6510	Chymotrypsin inhibitor	HORVU.MOREX.r3.1HG0004280	0.787804	-2.10987	-2.37855	1.21835	-2.26981	-2.64536	2.62945	1.31063	2.52379	0.188088	1.30358	0.0528943	-0.27101	-0.450532	-0.694777	0.265001	-1.05074	-0.806462	0.781951	-1.68233	-0.526887	0.773318	-0.700584	0.22873
6551	Citrate synthase family protein	HORVU.MOREX.r3.7HG0736310	-0.00516479	0.958563	-4.22248	1.21492	0.798699	0.471531	1.49586	0.33628	2.48927	-0.665785	0.35379	0.976585	0.00723904	-0.18487	0.113122	0.136667	-0.428203	0.38322	2.56273	0.65858	2.67557	1.76678	-0.333238	1.87217
6553	Nitrate reductase	HORVU.MOREX.r3.6HG0541410	1.71433	-1.05568	-4.41133	1.43169	-3.10914	-0.65578	0.794087	0.559085	1.56214	1.41985	0.104834	0.138254	0.769106	-2.56921	-1.63051	0.690644	-0.765519	-0.0196019	0.942256	-0.988521	0.352453	1.3691	0.753306	2.46996
5885	Triose phosphate/phosphate translocator. chloroplastic	HORVU.MOREX.r3.3HG0241780	-0.0548021	-1.0703	-0.776158	1.30252	1.25349	2.27844	0.275913	-0.122384	0.67237	1.10332	1.09712	1.74387	0.197628	-1.24924	-0.140513	0.264844	-1.22649	-0.0183514	0.68062	-0.647733	-0.10323	1.05874	-0.264837	1.59585
6451	RING/FYVE/PHD zinc finger superfamily protein	HORVU.MOREX.r3.3HG0224410	-0.105783	-1.36018	-1.74529	-0.19848	0.344795	-0.586408	-0.274304	-0.535896	-0.302964	-0.943783	-1.41376	-0.550316	-0.581846	-0.567084	-0.510709	0.225405	-0.550577	-0.363896	0.19208	-0.0765487	-0.423851	0.178018	-0.0239365	-0.0145173
5801	Pleckstrin-like (PH) domain protein	HORVU.MOREX.r3.1HG0095220	0.00124814	-0.471104	-0.723079	-0.30108	-0.401249	-0.677268	-0.113877	-0.578251	-0.145064	-0.577082	-0.218525	-0.516523	-0.368969	-0.452669	-1.07318	-0.146724	-0.182726	-0.384328	0.0686716	-0.0528809	0.11037	0.0714209	-0.0571214	-0.270325
6365	Phosphatidylinositol transfer protein	HORVU.MOREX.r3.1HG0054110	-0.417711	-1.33092	-1.38757	-0.367045	-0.912125	-1.81898	-0.309325	-0.930495	-0.0714909	-0.701475	-0.166937	-0.574616	-0.258632	-0.678613	-0.645326	-0.276027	-0.315714	-0.63583	-0.264732	-0.197381	-0.846394	-0.186096	0.46305	0.464771
370	Late embryogenesis abundant (LEA) hydroxyproline-rich glycoprotein family	HORVU.MOREX.r3.3HG0299690	3.72084	1.45071	3.22568	5.14054	4.10954	6.04938	3.9095	0.783363	4.35306	2.1142	1.59077	3.8115	3.05114	2.20987	4.14608	3.525	2.5905	4.45441	6.25292	3.83169	6.65332	3.74116	2.4019	4.67569
1127	Cytochrome P450	HORVU.MOREX.r3.6HG0563780	0.10237	0.623923	1.23106	1.99985	1.42991	1.53188	0.755874	0.345002	1.02357	0.651132	0.503842	0.795928	0.300715	0.0800237	0.911383	0.851575	0.409141	0.411448	1.66399	1.55189	2.04422	0.835171	0.859719	1.43668
4607	Histone-lysine N-methyltransferase	HORVU.MOREX.r3.5HG0428850	-0.058737	-0.700463	-0.245444	0.683593	0.884744	1.00993	0.455135	0.130063	0.507412	-0.0444644	-0.491352	0.438702	-0.578872	-0.98987	-0.770909	0.0536534	-0.0826247	0.0177191	0.128717	0.116566	-0.0671071	0.0448294	-0.184939	0.412881
6441	Peroxidase	HORVU.MOREX.r3.7HG0647950	-0.396963	-1.30436	-1.66575	-0.323084	-2.09201	-1.80242	0.75876	-0.72263	0.686123	0.887767	-0.892962	0.810208	-0.108457	0.234086	-0.317877	-0.741069	-0.310271	-0.79224	0.50084	0.132149	-0.0977687	0.399691	-0.469808	0.289706
215	basic helix-loop-helix (bHLH) DNA-binding superfamily protein	HORVU.MOREX.r3.6HG0578630	3.80003	1.25165	4.33283	7.22259	3.49085	7.31058	3.53742	-1.19557	4.45406	6.43119	3.22362	7.80703	5.44065	4.28282	6.40296	4.43792	3.12145	5.86501	6.19778	NA	6.15265	5.09375	1.06961	5.37008
240	Calcium-binding protein	HORVU.MOREX.r3.7HG0744950	5.77236	1.55543	4.12708	6.24199	3.25551	7.11057	1.46227	-0.510624	1.79552	4.6773	4.34999	6.33883	6.72452	3.85483	6.36477	6.6069	-1.64548	6.89202	1.35828	0.887937	0.576446	3.55878	2.51489	5.32997
246	formin 3	HORVU.MOREX.r3.4HG0406610	3.01251	2.39892	4.08388	6.0114	4.49804	6.75402	7.62296	6.01063	8.53565	4.16971	4.53912	5.51652	3.89529	5.36487	5.52163	4.11148	3.66	5.27159	3.19939	0.312718	3.6662	5.45771	2.86081	6.08839
286	Glycosyltransferase	HORVU.MOREX.r3.2HG0099640	2.93364	2.48898	3.7678	5.58112	4.25425	6.32657	7.64215	4.02265	8.0329	3.80876	3.49559	5.15799	2.01172	2.21966	3.59728	4.40233	4.21861	6.16215	4.0987	1.4541	3.37234	3.42293	1.28978	5.36673
295	Cytochrome P450 family protein. expressed	HORVU.MOREX.r3.1HG0087330	2.90071	0.157914	3.721	7.43614	3.46008	6.85398	4.88079	2.22753	6.38343	5.99703	3.21387	7.09504	3.97124	-0.274271	3.51098	5.32676	-0.910273	6.99231	0.250636	-1.6757	0.737975	1.33186	-3.01797	2.95829
317	GDSL esterase/lipase	HORVU.MOREX.r3.3HG0224540	3.13515	1.5959	3.60274	4.20576	2.10524	4.76394	2.73859	1.22998	3.47493	1.71851	1.10662	2.85592	1.37934	1.4097	2.093	2.44883	1.76709	3.40248	1.75094	0.335162	2.21559	2.80056	1.51737	3.5835
353	NAD(P)-binding Rossmann-fold superfamily protein	HORVU.MOREX.r3.1HG0086260	3.12005	2.05198	3.34867	4.76327	2.70065	5.27482	4.95057	1.72971	5.67685	3.63691	3.19909	5.4375	4.09127	4.17023	5.49788	5.3384	3.61349	6.57627	5.32507	2.16033	5.81737	4.62026	1.31247	5.11221
363	FAD-binding Berberine family protein	HORVU.MOREX.r3.7HG0718770	3.30039	1.8257	3.26259	4.95331	3.36938	5.1472	4.80803	1.28575	5.43437	3.19609	2.57505	4.67209	1.68324	1.32875	2.41845	2.55294	2.37098	3.76514	3.61471	1.32214	3.5509	3.82648	2.03832	4.47657
423	Thaumatin-like protein	HORVU.MOREX.r3.7HG0752040	2.58539	-7.79745	2.94116	5.94528	0.741152	5.03979	5.50069	2.51587	6.63912	3.89115	-1.75206	3.00225	1.28379	-1.40137	2.95391	10.365	4.5523	9.97833	NA	NA	8.33415	10.8459	7.81114	10.9032
444	Laccase	HORVU.MOREX.r3.1HG0008790	1.98744	2.14501	2.8072	2.76433	1.8822	4.35543	5.18962	3.13438	5.62726	5.31739	6.11225	8.35117	2.75617	1.25468	3.52097	5.68728	3.25011	7.05267	5.59243	1.47782	5.15684	4.57796	4.68064	6.3156
448	Plant basic secretory family protein	HORVU.MOREX.r3.1HG0046400	1.71574	0.482762	2.78908	2.90813	-0.110568	3.80781	2.87149	0.548667	3.49415	1.73866	1.70674	3.221	1.40559	0.257367	2.54046	2.94765	2.86076	4.9926	1.67673	0.00200856	2.04712	3.5958	1.24859	4.7274
458	Type I inositol-1.4.5-trisphosphate 5-phosphatase	HORVU.MOREX.r3.4HG0341090	1.98493	1.43357	2.73749	3.31047	2.25927	3.79884	3.51072	1.52438	4.24492	2.73535	2.26553	3.75937	2.55482	2.75373	3.69618	4.17217	1.69929	4.14099	2.05307	0.642716	2.43093	3.13008	1.53809	3.44896
460	nodulin MtN21 /EamA-like transporter family protein	HORVU.MOREX.r3.1HG0084330	2.73658	1.52637	2.72271	3.88536	2.92895	4.18395	2.62612	1.63642	3.03635	3.06065	2.17189	3.40553	2.20301	1.62564	2.83342	2.7905	1.50533	3.22204	2.64832	0.632477	2.66941	3.5723	0.87252	4.4584
476	Late embryogenesis abundant hydroxyproline-rich glycoprotein family. putative	HORVU.MOREX.r3.1HG0082740	3.15779	0.462756	2.65814	3.95701	1.68873	4.13268	4.01678	-0.401246	4.81799	2.70956	0.809606	3.56137	3.29837	1.76227	3.97245	3.66425	2.10908	4.32703	2.45355	-0.115755	2.6613	2.16763	-1.05414	2.58704
481	Avr9/Cf-9 rapidly elicited protein	HORVU.MOREX.r3.7HG0645780	2.27	0.989064	2.64582	2.20962	1.2431	2.90957	2.83188	0.754075	3.4779	0.979126	0.587367	2.79639	0.54437	1.79756	1.7634	1.80437	1.46558	2.60132	0.647939	0.21574	1.23604	2.2311	1.02108	2.78702
527	Epoxide hydrolase 2	HORVU.MOREX.r3.5HG0528540	2.79592	1.06261	2.46069	2.3003	1.62795	3.80174	2.66413	0.427107	3.30616	1.51024	1.88881	3.48207	0.707517	0.0230986	1.17252	2.32237	1.53293	3.67085	1.66364	0.504703	2.01713	2.39754	0.611304	3.79238
536	Cytochrome P450	HORVU.MOREX.r3.5HG0512320	2.1315	1.20111	2.44218	3.49598	1.63671	4.31825	3.00489	0.355496	3.57791	2.91648	1.65219	4.28983	1.00576	0.435235	1.84494	2.54549	0.966436	3.31101	2.13876	0.00766299	2.35663	3.26183	0.507123	4.16022
545	ABC transporter B family protein	HORVU.MOREX.r3.3HG0282720	2.44863	1.05557	2.41925	2.98524	2.0816	4.15358	5.18017	1.97955	5.77417	3.38434	3.50519	5.09094	1.5349	1.82992	3.01852	3.19093	2.93495	4.15847	3.28333	0.380043	3.34149	4.0128	2.87871	5.16968
572	Cytochrome P450 family protein	HORVU.MOREX.r3.2HG0200880	2.22398	1.1055	2.30423	4.32427	2.33428	4.58677	3.69755	0.983754	3.8517	0.825965	1.39903	1.65264	1.63481	-0.529911	0.902859	1.85447	2.0393	2.9184	3.68978	0.478283	3.43357	3.16235	1.17883	3.67451
591	Cytochrome P450	HORVU.MOREX.r3.2HG0121380	1.78755	0.931968	2.24858	2.78801	2.19702	4.04646	3.75402	1.96413	4.46907	2.75269	2.61995	4.57068	1.14956	1.54081	2.01369	2.57575	1.86165	3.43888	2.85327	1.40431	2.9975	3.37124	1.83454	4.31781
630	Cysteine-rich receptor-like protein kinase 10	HORVU.MOREX.r3.4HG0405250	1.7235	0.758686	2.14237	2.95163	2.24206	3.75859	3.17061	0.935993	3.84397	2.06004	2.26659	3.38565	1.28531	1.30193	2.14938	2.02457	1.83498	3.14498	2.27913	0.504493	2.57545	3.24895	2.30509	4.07148
645	F-box protein-like	HORVU.MOREX.r3.4HG0351320	1.8342	1.57229	2.10369	1.78007	1.42719	2.06027	2.26134	0.55551	2.42811	1.12515	1.27869	2.19928	1.11216	1.58135	2.0857	1.66177	2.09659	3.17977	2.93866	1.07136	3.04067	2.81084	1.55488	3.87754
648	9-cis-epoxycarotenoid dioxygenase	HORVU.MOREX.r3.5HG0426410	1.30196	1.17173	2.09352	1.56978	2.29207	3.45051	3.42519	2.52104	3.98222	1.37687	2.26855	3.18224	0.0620514	0.865152	1.71172	0.962813	1.47307	1.85151	2.7352	1.90713	3.12051	2.97776	2.50043	4.04638
668	Stress up-regulated Nod 19 protein	HORVU.MOREX.r3.7HG0685370	1.52477	0.942433	2.03725	1.93807	1.24554	2.97873	2.19642	0.865971	2.63395	1.65526	1.38484	3.06585	0.529942	1.15533	0.974932	1.23261	1.20245	1.83576	1.49337	0.294001	1.64811	3.01435	1.19896	3.63991
677	Short chain dehydrogenase/reductase	HORVU.MOREX.r3.1HG0090140	1.42505	1.45601	2.02012	1.36438	0.879044	1.77844	1.56679	0.903843	2.01721	1.42987	1.15621	2.09835	0.739649	0.577146	1.17855	1.18095	1.56885	2.18868	1.55342	0.712432	1.74707	1.48269	0.768261	2.11193
753	Plant/MSJ11-3 protein. putative	HORVU.MOREX.r3.1HG0027640	1.92397	1.30397	1.82896	2.46556	1.06895	3.00841	2.30949	0.24958	2.96458	1.75123	1.29642	2.98086	0.719345	0.539194	1.58259	2.45597	1.87029	3.32763	1.59721	-0.190166	1.81695	3.07036	0.399962	3.56519
758	Glutathione S-transferase	HORVU.MOREX.r3.1HG0021360	1.01303	0.476642	1.81373	1.48617	0.722393	1.8576	0.924288	0.53853	1.76608	0.609105	0.714723	1.52634	0.847389	-0.107201	0.926491	0.582221	0.98335	1.44223	0.958521	0.568085	1.23201	1.03213	1.34164	1.86803
772	Poly [ADP-ribose] polymerase	HORVU.MOREX.r3.4HG0394520	1.28892	0.0503294	1.78744	2.39295	0.89654	3.02196	2.37834	-0.12634	2.82208	1.7262	0.50652	2.98975	1.02688	-0.0504636	1.3685	2.79412	1.20492	3.59911	2.26493	-0.0904609	2.28773	3.38582	0.91442	4.1396
782	Envelope glycoprotein gp160	HORVU.MOREX.r3.5HG0437470	1.09497	1.53163	1.77515	1.73436	1.52067	2.87786	2.04157	1.07107	2.64022	1.31878	1.62668	2.6824	0.493351	0.67414	0.96602	1.11596	0.55141	1.41855	0.899537	0.503483	1.44734	1.89972	0.880845	3.01337
793	Dihydroflavonol-4-reductase	HORVU.MOREX.r3.7HG0742520	1.24172	0.348725	1.74385	1.58775	1.07138	1.92175	1.98814	0.155015	2.26187	1.11053	0.48896	1.00063	0.958669	1.48892	1.45983	1.5536	1.48807	1.89149	1.23441	0.186825	1.45883	2.01563	0.5292	2.51644
821	Cytochrome P450	HORVU.MOREX.r3.3HG0229170	0.589967	0.441374	1.68461	1.54418	-0.261161	2.10236	1.36168	0.701949	1.62121	1.02821	0.175267	1.96088	0.466731	-0.2287	-0.491551	2.13834	2.10802	3.73771	2.24804	1.00382	2.29052	2.93376	1.5651	3.59404
885	Heavy metal-associated protein	HORVU.MOREX.r3.4HG0400780	1.29394	0.524292	1.55796	1.95291	0.818577	2.78581	2.18815	0.503151	2.91206	0.706058	0.684457	2.67632	0.172505	0.376129	0.422888	1.07401	0.572615	1.92976	1.04147	-0.0590522	1.70148	2.38053	1.0421	3.62831
886	electron protein. putative (Protein of unknown function. DUF547)	HORVU.MOREX.r3.1HG0044290	0.84295	1.14258	1.55769	2.66065	1.50093	2.9757	2.11309	1.0467	3.12179	0.990845	1.79315	2.62377	0.395925	0.624056	0.598861	0.7035	0.870539	1.46543	1.84418	-0.290804	1.96919	3.25872	2.39269	4.21778
890	NAC domain-containing protein. putative	HORVU.MOREX.r3.5HG0524540	1.57258	0.890501	1.54453	2.26661	1.1324	3.02259	2.53544	0.755855	3.06101	1.69482	1.47745	3.23749	0.344108	0.739209	1.37407	2.0066	1.96072	2.80574	1.8619	0.649265	2.11823	3.12272	1.28434	4.20536
918	DUF538 family protein (Protein of unknown function. DUF538)	HORVU.MOREX.r3.4HG0383890	1.26353	0.681942	1.49088	0.842831	0.366641	1.19809	1.33378	0.37816	1.78083	0.676994	0.673393	1.75167	0.796661	1.1211	1.626	1.1546	0.870851	2.05641	0.610426	-0.144381	0.855351	1.55007	1.09323	2.20575
1008	Lysine--tRNA ligase	HORVU.MOREX.r3.4HG0335410	1.7633	-1.7808	1.36897	3.81783	2.31967	4.45578	2.34566	-0.770745	2.93828	2.08434	0.636058	2.77195	0.593848	-1.26525	2.06964	2.85971	0.381743	3.25208	2.45273	-0.242706	2.32293	3.66514	-0.159439	3.42741
1090	patatin-like phospholipase domain protein	HORVU.MOREX.r3.4HG0346610	0.822329	0.754264	1.26311	0.931065	1.22721	1.94249	1.56768	1.25619	2.23627	0.399309	1.15458	1.34916	0.467168	0.629421	1.06471	0.781139	1.09322	1.39348	1.97221	1.51526	2.28626	2.09049	1.80062	2.63886
1098	Translation initiation factor IF-1. chloroplastic	HORVU.MOREX.r3.3HG0275460	1.43308	1.14037	1.25597	2.35484	0.197238	1.89925	1.43552	-0.229036	1.85267	0.788247	-0.288106	2.11868	0.206466	0.381111	0.7863	2.02579	0.509678	2.73266	0.746535	0.259499	-0.260201	3.64821	0.572187	3.63745
1111	PPPDE thiol peptidase family protein. putative	HORVU.MOREX.r3.6HG0628660	1.33914	0.540286	1.24544	1.12744	0.215589	1.91761	1.78813	0.476093	2.23335	1.74317	0.974741	2.89772	0.228035	1.05909	0.862615	1.11452	1.42539	1.50843	0.539999	0.0105375	0.968864	1.20371	0.152352	1.89259
1128	Tyrosine decarboxylase	HORVU.MOREX.r3.3HG0292020	1.01751	-0.148161	1.23046	2.53734	0.688993	2.38217	2.1691	0.0330976	2.17467	0.73436	-0.388331	1.99714	0.544243	0.750606	1.18723	3.4623	0.98849	3.86902	1.95106	0.796646	2.36028	3.5526	-0.676871	3.98507
1132	Amino acid transporter. putative	HORVU.MOREX.r3.5HG0525300	1.04112	1.16434	1.22821	1.08871	0.785058	1.06133	1.03445	0.531473	1.48844	0.582761	0.841664	1.22218	0.265852	0.712073	1.0839	0.660941	0.988543	0.974126	1.11099	0.214037	1.03739	1.11082	1.00785	1.53825
1181	Calcineurin-like metallo-phosphoesterase superfamily protein	HORVU.MOREX.r3.4HG0343710	0.93699	-2.0896	1.18072	2.41138	0.528159	2.06605	1.81167	-0.155184	2.22087	2.14113	0.0344148	2.43644	0.679882	-0.0106833	1.22376	2.17638	0.521352	2.30032	0.846296	-0.192026	0.747281	1.76729	0.428293	2.42854
1199	Calcium-dependent lipid-binding (CaLB domain) family protein	HORVU.MOREX.r3.3HG0313780	1.14845	0.212223	1.16258	1.21737	0.749172	2.10034	1.74323	0.61399	2.5948	0.673835	1.01813	1.95966	0.5499	-0.024148	0.765909	0.988808	0.756015	1.87151	0.981553	-0.583731	1.19084	2.53715	0.608979	3.47206
1231	K+ uptake permease 9	HORVU.MOREX.r3.5HG0512640	1.63368	-0.33238	1.12844	1.71842	1.24061	2.90514	2.10139	0.917603	2.00284	0.894779	0.644336	2.72588	0.0381035	-0.481571	0.00897785	0.987029	0.961007	2.61211	0.895458	-0.285999	0.796613	2.85275	0.30019	3.51826
1298	Monodehydroascorbate reductase	HORVU.MOREX.r3.7HG0688870	1.47419	0.164908	1.05824	1.19925	0.647393	1.52826	1.46797	0.198161	1.63239	0.937614	0.567321	1.37085	0.529953	0.888747	1.18975	1.28291	1.59557	1.8502	0.8462	0.0551967	1.07265	1.252	0.206939	1.88217
1330	RING/U-box superfamily protein	HORVU.MOREX.r3.4HG0388680	0.801223	0.532985	1.04382	1.58455	0.338025	2.17109	1.36458	0.383753	2.22276	0.984521	0.740649	2.16928	-0.0152459	0.300663	1.03017	1.45471	0.624369	1.53207	1.05905	0.00462113	0.916563	2.07679	0.726251	2.50818
1383	Glycosyltransferase	HORVU.MOREX.r3.6HG0575410	0.669537	0.257402	1.00682	0.780089	0.552838	1.05352	0.527068	0.270599	1.0724	-0.0864681	0.339531	0.685465	0.471021	0.410829	0.568253	0.561736	0.64582	1.05597	0.841291	-0.0994801	0.933788	1.09124	0.69941	1.8163
1421	CoA ligase	HORVU.MOREX.r3.2HG0214130	1.10398	0.482355	0.980747	1.216	0.899273	1.30632	0.670512	0.417185	0.927428	0.0564997	0.526514	1.00539	0.11846	0.00763285	0.181411	0.390603	0.401164	0.328409	0.697733	0.620563	1.03903	0.702899	0.998531	1.517
1435	Respiratory burst oxidase homolog	HORVU.MOREX.r3.4HG0409670	0.965812	-0.010048	0.970861	1.45091	0.819799	1.8128	1.27509	0.104312	1.92308	0.47976	0.0715563	1.19257	0.473177	0.371139	0.726214	0.72515	0.566517	1.38239	0.839536	0.0364221	0.868855	1.38901	0.502593	2.35659
1440	Diacylglycerol kinase	HORVU.MOREX.r3.3HG0293850	0.113457	0.0367984	0.968876	1.67204	0.698703	1.43656	0.890933	-0.509038	1.23768	0.217189	0.437641	1.21164	-0.102982	-0.472395	0.792296	0.92777	0.185933	1.11962	0.823939	0.25719	1.16214	1.53936	-0.156982	1.74722
1445	Protein PLASTID MOVEMENT IMPAIRED 1	HORVU.MOREX.r3.1HG0054510	1.10912	0.201951	0.965847	1.017	0.366126	1.85013	1.52534	0.699279	2.24179	1.1931	1.01051	2.23063	0.545605	0.561275	1.04752	1.09766	1.17792	1.9284	1.04986	0.411082	0.872688	1.04572	0.501678	2.07372
1448	Oxidative stress 3. putative isoform 2	HORVU.MOREX.r3.2HG0201190	-0.239528	0.503287	0.962918	2.007	0.0518588	1.68007	1.25736	0.444592	2.52021	0.345395	-0.877502	0.778593	0.0358719	-0.14331	0.0830748	2.24018	2.15253	3.38002	2.10035	1.33884	1.98688	2.93861	1.17063	3.1431
1462	U-box domain-containing protein	HORVU.MOREX.r3.3HG0297800	0.609129	0.777438	0.947224	1.33043	0.875328	1.77918	1.47523	1.13066	1.78676	0.593943	0.930823	1.58353	0.913367	0.886781	0.5892	0.875021	0.803889	1.12198	0.542317	0.151297	0.472095	1.51136	0.444918	2.22235
1480	Transducin/WD-like repeat-protein	HORVU.MOREX.r3.1HG0014190	0.975613	0.266911	0.936723	2.01558	0.818721	2.48442	1.55337	0.597453	1.93133	1.67905	1.05412	2.46678	0.17525	0.237318	0.216769	0.61854	0.549677	1.64246	0.898214	-0.349708	0.64095	1.81841	-0.0808786	2.38202
1629	TOM1-like protein 2	HORVU.MOREX.r3.1HG0071420	0.773882	0.340659	0.831083	1.28242	0.71105	1.25893	1.0471	-0.261696	1.38807	0.361676	0.292327	0.950496	0.392785	-0.0767199	0.734045	0.720137	0.272504	1.23856	0.971413	0.334646	1.10305	1.15404	0.393765	1.63353
1660	Lipoxygenase	HORVU.MOREX.r3.7HG0679840	0.617449	0.275801	0.809264	1.72131	0.60192	1.81222	2.36195	1.15223	2.62403	-0.125683	0.496354	0.919012	0.431269	0.132395	1.1244	0.922102	1.33297	1.88499	1.62345	0.384325	1.09756	1.59118	1.31913	2.76224
1677	Short-chain dehydrogenase/reductase family protein	HORVU.MOREX.r3.2HG0109180	1.22792	0.219231	0.794013	0.743355	-0.23428	1.11444	1.4811	0.347109	2.39114	1.03635	0.38241	1.94924	0.949162	1.2206	1.46981	2.32663	2.58438	2.68909	1.34095	0.206032	1.45815	2.06975	1.16058	2.30093
1694	Calmodulin binding protein	HORVU.MOREX.r3.1HG0030730	0.674751	-0.753219	0.785017	2.91438	0.225303	2.7186	1.74928	-0.430714	2.44577	0.68747	-0.614219	1.66492	1.08476	-0.499832	1.19526	2.1698	0.933	1.82441	1.59039	-0.254051	0.889276	2.69455	0.523251	3.9455
1850	Bifunctional uridylyltransferase/uridylyl-removing enzyme	HORVU.MOREX.r3.4HG0391910	0.360081	-0.0403974	0.695898	0.673329	0.381966	0.872897	0.458556	-0.220175	1.17662	0.0760151	0.281764	0.599174	0.332886	0.146159	0.384747	0.450148	0.43786	0.704782	0.699078	0.322269	0.644689	0.92941	0.295646	1.66592
1887	Oxygen-evolving enhancer protein 3-2. chloroplastic	HORVU.MOREX.r3.2HG0182520	0.437113	0.470746	0.673498	-0.134662	-0.0647601	0.897515	0.934422	-0.725946	1.11014	-0.027999	-0.11236	1.77236	-0.658157	-0.324232	0.160184	0.937844	0.275196	2.16945	1.05934	0.0287591	0.8362	2.73485	0.493489	2.87089
1888	Receptor kinase	HORVU.MOREX.r3.2HG0128600	1.25942	-0.0938862	0.672779	2.25093	1.15733	1.94739	0.756552	-1.21567	1.30402	0.894625	-0.132668	1.72545	-0.0328011	-0.691272	0.618517	1.83647	0.261237	1.98937	0.967778	-0.141034	0.889023	1.60018	0.597546	2.76051
1913	Phosphopantetheine adenylyltransferase	HORVU.MOREX.r3.6HG0554840	0.608883	0.36672	0.661432	1.84907	0.399622	1.11892	0.610882	-0.312293	1.3321	0.636159	0.337184	1.40347	0.430206	-0.0776202	0.285547	0.779281	0.09548	0.619433	-0.0647232	-0.809538	-0.104905	0.733564	-0.256064	0.894598
1930	Plant-specific domain TIGR01615 family protein	HORVU.MOREX.r3.3HG0329430	0.899523	0.521018	0.646798	1.42169	0.888045	1.34524	0.416201	-0.118124	0.50871	-0.0226607	0.194727	0.457183	0.311685	0.140045	0.402605	0.906688	0.232405	1.14789	1.04015	-0.105056	0.745216	1.35611	0.407161	1.96748
1940	Late embryogenesis abundant (LEA) hydroxyproline-rich glycoprotein family. putative	HORVU.MOREX.r3.2HG0213820	0.462619	0.23454	0.640503	0.613634	-0.087981	0.941558	0.91415	0.0741543	0.947527	0.358276	0.29065	1.19491	0.0797607	0.299364	0.545024	0.398808	0.152671	1.1884	0.444381	-0.403454	0.317323	1.01427	0.386035	1.38407
1944	SPla/RYanodine receptor (SPRY) domain protein	HORVU.MOREX.r3.6HG0594590	0.642567	0.06946	0.637079	1.02889	0.2996	1.00756	0.655737	-0.512737	1.00885	0.611157	0.216461	1.65541	0.371395	0.0644465	0.484795	0.704953	0.486403	1.25719	0.708679	0.127975	0.462727	0.821255	0.473552	1.84385
1949	Eukaryotic translation initiation factor 3 subunit B	HORVU.MOREX.r3.4HG0343320	0.360868	0.553141	0.633643	0.631328	1.07758	1.38411	1.21507	0.830577	1.55717	0.690582	0.962198	1.91833	0.235392	0.0599268	0.156875	0.681712	0.426341	1.1689	1.0611	0.585475	1.51412	0.975062	0.398727	1.58042
2049	Mitochondrial carrier protein	HORVU.MOREX.r3.5HG0496050	0.507321	0.0869148	0.591619	0.695095	0.421074	0.732306	0.96061	0.0714745	1.20447	0.815061	0.403196	0.917975	0.371786	0.275523	0.399046	0.831607	0.363805	0.92678	0.168994	-0.144843	0.326753	0.488888	0.332481	0.847538
2110	Kinase. putative	HORVU.MOREX.r3.1HG0016450	0.405848	0.00607427	0.568403	0.93534	0.776193	1.37448	1.13017	0.199166	1.33188	0.654248	0.576465	0.846124	0.38717	0.376146	1.07157	0.752382	0.14116	0.632697	0.708834	0.325786	1.14732	1.01743	1.04509	1.40264
2138	3-ketoacyl-CoA synthase	HORVU.MOREX.r3.7HG0714140	1.17346	-0.362926	0.555243	1.85337	0.773524	2.06675	1.73984	0.0179087	2.23664	2.25426	1.73026	2.50897	0.846069	0.146316	1.38905	2.23541	1.24848	2.73937	1.0859	-0.270851	1.26462	1.39234	0.818104	2.82805
2161	Sulfate transporter 1	HORVU.MOREX.r3.5HG0484810	0.936196	-0.748409	0.544201	1.13943	0.956629	1.79749	0.979343	-0.0277552	1.31657	0.720801	-0.136243	0.607687	1.59246	-0.271275	1.51253	1.78328	0.829999	1.4682	0.510408	-1.04975	-0.0323657	0.613753	-1.38024	1.23271
2235	Chaperone protein DnaJ	HORVU.MOREX.r3.1HG0092140	0.525852	0.0630193	0.516846	0.600012	0.294294	0.961646	0.831498	0.449496	0.825555	0.173689	0.270048	0.862696	-0.0852232	0.183828	0.464344	0.441314	0.210635	0.55557	0.5317	-0.00952753	0.530269	0.880506	0.329553	1.35082
2244	Aquaporin	HORVU.MOREX.r3.5HG0502200	-0.110954	-0.311203	0.5124	1.52353	0.572976	1.63151	1.9101	0.908026	2.37562	0.907692	1.03495	1.95629	1.18091	1.1978	1.72876	1.52245	0.968697	1.82997	0.800512	-0.0258037	1.27624	2.17881	-0.871235	2.81122
2348	ATP-dependent zinc metalloprotease FtsH	HORVU.MOREX.r3.1HG0093760	1.45855	-1.93338	0.473038	2.07714	0.909581	2.74412	1.55382	-2.73026	1.90171	0.910302	-0.967413	1.53352	0.8297	-0.41514	1.08608	3.36081	0.480303	2.61476	2.73174	-0.268635	2.48895	3.91395	0.294979	3.8116
2423	Lectin-domain containing receptor kinase A4.3	HORVU.MOREX.r3.6HG0619900	0.358222	0.226114	0.443594	0.0453181	0.417098	0.990018	0.328715	0.163594	0.676376	-0.134319	-0.00819929	0.389711	0.0541542	-0.193274	0.0436999	0.425165	-0.0415103	0.611539	0.286626	0.0963503	0.346339	0.505902	0.294465	1.05087
2529	Mitochondrial carrier family protein	HORVU.MOREX.r3.2HG0121630	0.949558	0.803597	0.40721	1.31678	0.465307	1.55493	1.64545	0.349822	2.22874	0.481185	0.0945326	1.29546	-0.0152174	0.203955	0.040127	0.834256	1.10917	1.69051	1.32231	0.847108	1.28203	1.16297	0.531035	1.83516
2561	Non-specific serine/threonine protein kinase	HORVU.MOREX.r3.2HG0112440	0.629267	-0.23299	0.400721	0.788983	0.353576	0.746943	0.57666	-0.00375421	0.760079	0.727359	0.585057	0.517767	-0.12668	-0.0931176	0.275366	0.209603	0.346127	0.819667	0.397046	-0.0496229	0.945074	0.598969	-0.168438	1.28539
2657	Zinc finger (CCCH-type) family protein	HORVU.MOREX.r3.7HG0726720	0.249202	0.116724	0.361891	0.762587	0.205475	1.18019	0.285365	-0.150526	0.875819	0.23929	0.37001	1.09316	0.0383007	-0.0363782	0.19237	0.728397	-0.0308063	0.483014	0.280148	0.123317	0.298867	1.29247	0.535522	1.58737
2661	Arginine decarboxylase	HORVU.MOREX.r3.7HG0644220	0.759097	-0.155636	0.359193	1.28565	0.944785	1.81289	1.2569	0.0731043	1.68668	1.09859	0.766602	1.94197	0.446256	-0.331435	0.416549	1.10773	0.0858067	1.56736	0.760034	-0.226927	0.872128	1.16426	0.325626	2.24068
2731	DUF1685 family protein	HORVU.MOREX.r3.4HG0343400	0.2869	-0.118924	0.337203	0.337161	-0.235037	0.47877	1.10921	-0.36351	1.34428	0.0330342	0.168113	0.833011	0.136194	0.134877	0.163528	0.903448	1.08374	1.66078	0.474701	-0.0376595	0.309111	1.38119	0.00329196	1.89546
2762	Multidrug resistance protein ABC transporter family	HORVU.MOREX.r3.5HG0524470	0.681752	0.00616271	0.326383	0.561364	0.512785	1.20224	0.582964	0.00683833	0.901923	0.840472	0.55535	0.594448	0.281775	0.25824	0.229376	0.13826	0.596116	0.437224	0.386732	-0.334049	0.548462	0.789229	0.336634	1.76795
2819	Pathogenesis-related thaumatin-like protein protein	HORVU.MOREX.r3.4HG0394910	0.579921	-0.996864	0.304568	0.782977	0.0592398	1.22509	1.44359	-1.15861	1.82242	0.173408	0.435104	2.18186	-0.44339	-1.25211	-0.00482055	0.417075	0.263737	1.9847	1.08848	-2.02394	0.186203	2.16633	1.33177	3.43523
2851	Ribosome biogenesis protein WDR12 homolog	HORVU.MOREX.r3.2HG0127540	-1.72724	0.403807	0.29194	0.651706	0.389191	0.964952	2.35581	1.9729	2.73829	-0.36903	0.0415238	-0.203079	-0.470255	0.0576701	0.177024	-0.257753	0.595372	0.216517	0.563321	-0.068319	0.212603	0.131903	0.0368559	0.832724
3023	NAC domain protein	HORVU.MOREX.r3.2HG0111500	0.0393253	-0.041629	0.234348	0.135829	0.46841	0.559782	0.369331	-0.0587374	0.533906	0.0941441	-0.113381	0.500214	-0.103842	-0.532342	0.179047	0.124268	0.188139	0.268031	0.160492	-0.00381244	0.495289	0.737816	0.322742	1.2052
3034	Kinase-like protein	HORVU.MOREX.r3.4HG0404850	1.23443	-1.2172	0.228961	2.24123	0.0182329	1.82923	0.759	-2.37424	1.39179	0.959491	-0.413856	1.76185	1.81276	0.14512	2.38641	1.67368	0.445484	2.29921	0.989709	-0.792917	0.997928	2.43691	0.644957	3.25583
3046	Glycosyltransferase	HORVU.MOREX.r3.3HG0287070	-0.194003	0.0421059	0.224249	0.617107	-0.0505455	1.52768	0.872231	0.0978907	1.0411	0.501283	0.316322	1.8885	0.504054	0.66484	1.17135	0.957476	0.319012	1.49583	0.110463	-0.338398	0.532361	2.53185	0.740275	2.93614
3075	Nucleolar protein 10	HORVU.MOREX.r3.7HG0643180	-0.00909474	0.205107	0.214335	-0.18077	-0.159989	0.602056	0.363164	0.162954	0.604717	0.268831	-0.478017	1.11013	0.210856	-0.0128307	0.363766	0.342015	0.228662	0.77251	0.0474308	0.417518	0.52312	0.201414	-0.334271	0.608192
3114	ABC transporter B family protein	HORVU.MOREX.r3.6HG0558970	0.755714	-0.540921	0.199487	2.28893	0.920934	2.13185	1.7849	-0.172635	2.26843	1.66141	0.657565	2.21445	0.952756	0.10576	1.30921	1.88378	0.414382	2.17839	1.54015	-0.141174	1.81896	1.68435	0.239381	2.36077
3171	Leucine--tRNA ligase	HORVU.MOREX.r3.2HG0120760	0.0390332	0.184944	0.181235	0.300874	0.640756	1.10328	0.968741	-0.0724263	1.22841	0.512508	0.145843	1.45193	0.0778896	0.111975	0.418924	0.303894	0.0289706	0.386583	0.627263	0.147527	0.616168	0.918694	-0.153435	1.17691
3198	transcription regulatory protein SNF2	HORVU.MOREX.r3.6HG0624640	0.152448	-0.0663637	0.173782	0.644801	0.0643789	0.810286	0.624266	-0.0777912	0.845254	0.579065	0.0158556	0.938254	-0.00110198	-0.0869365	0.353798	0.712701	0.235887	0.986448	0.466565	0.249794	0.637385	1.1239	0.193698	1.47137
3260	Exodeoxyribonuclease 7 large subunit	HORVU.MOREX.r3.4HG0392540	0.457815	-0.0486704	0.152525	0.581393	0.665483	0.674397	0.59927	-0.072649	1.05939	-0.0096443	0.515901	0.489896	0.164343	0.090979	0.300292	0.488839	-0.062497	0.590824	0.335437	-0.122514	0.365743	0.884747	0.951709	1.87341
3339	Heavy metal transport/detoxification superfamily protein. putative	HORVU.MOREX.r3.4HG0375600	0.114617	-0.0552662	0.121014	1.02016	1.36666	1.23959	1.47787	0.349679	1.64525	0.230466	0.332103	0.227299	-0.0325052	0.188406	0.504146	0.675302	-0.131554	0.831695	0.584252	-0.236967	0.494456	0.841992	0.756324	1.47282
3378	Amino acid permease	HORVU.MOREX.r3.2HG0169290	1.18301	-0.224232	0.110797	1.33883	0.357653	2.26137	1.17076	-0.0801719	2.24677	0.616903	1.12895	1.97913	0.0474381	0.0868004	1.46293	0.862664	0.495371	1.56148	1.79863	-0.502312	1.8587	1.10378	0.201525	2.92407
3555	GRAS transcription factor	HORVU.MOREX.r3.2HG0138250	0.360565	-0.0109867	0.0518049	0.457788	0.0546576	0.80972	0.693828	-0.0761504	1.0101	0.109406	0.374918	0.845089	0.059302	0.0129391	0.477127	0.462355	0.42964	0.90993	0.572982	-0.173109	0.325364	1.06803	0.171809	1.65176
3603	Copper-transporting ATPase	HORVU.MOREX.r3.2HG0188860	0.637997	-0.0762531	0.0373332	1.37474	0.342135	1.31651	1.00035	-0.00672172	1.08526	0.185569	-0.193554	0.830668	-0.226015	-0.205732	0.0294847	0.674868	0.489133	0.770504	0.652575	-0.0181774	0.580685	1.78477	0.0195332	2.1954
3682	Lactation elevated protein 1	HORVU.MOREX.r3.6HG0538320	-1.37406	0.800105	0.0112865	0.913508	1.26092	1.06853	1.29997	1.38857	1.67722	-1.3003	1.32108	0.261395	-1.15369	-2.71642	5.56308	0.688166	-1.6564	0.304155	1.13702	-0.328843	0.497232	0.776566	1.73898	2.01182
3710	Proline-. glutamic acid-and leucine-rich protein 1	HORVU.MOREX.r3.4HG0354780	-0.0371638	0.0799489	0.00252335	0.138554	0.403381	1.02788	1.05755	0.554561	0.475602	0.666018	-0.107102	0.664976	0.524024	0.246348	0.612325	-0.284995	0.0417015	0.668099	0.0893583	0.133119	0.287779	0.587284	-0.180644	1.15942
3732	Retrotransposon protein. putative. Ty1-copia subclass	HORVU.MOREX.r3.5HG0504960	NA	NA	NA	4.23188	NA	3.96935	2.73246	NA	6.18063	3.53415	4.05248	4.85939	3.47817	2.2996	5.57618	5.89575	5.2949	6.77844	3.12518	NA	5.27771	7.33073	NA	8.61638
3734	Blue copper protein	HORVU.MOREX.r3.4HG0401170	NA	NA	NA	NA	NA	6.12362	3.74071	NA	5.76965	NA	NA	8.99534	NA	NA	NA	3.85169	NA	7.96314	4.93483	NA	NA	5.8799	NA	9.00986
3920	Histidine--tRNA ligase	HORVU.MOREX.r3.1HG0022680	0.00391403	0.059895	-0.0449727	1.00202	0.924651	1.18155	0.722464	0.447864	1.0072	0.530575	0.0139721	0.838154	-0.0233863	0.485187	0.788412	0.139458	-0.0150342	0.673083	0.606437	0.0705748	0.573152	0.738003	-0.0276242	1.35628
4073	BTB/POZ and TAZ domain protein	HORVU.MOREX.r3.3HG0308180	0.0854471	-0.531208	-0.0943888	1.1951	0.111098	1.43977	1.16982	-0.00535735	1.59761	0.131324	-0.00553189	0.52768	0.791202	0.342302	1.43452	1.33252	1.48572	1.90161	0.529024	-0.543771	0.303872	1.74522	0.602003	2.70062
4300	ethylene-responsive transcription factor	HORVU.MOREX.r3.7HG0665380	0.561746	-1.04283	-0.155807	1.41374	-0.0387312	0.975711	0.29387	-0.657568	0.851382	1.02755	-0.22786	0.905038	-0.137013	-0.925822	-0.0918792	0.767767	0.258296	1.45931	0.574566	-0.395475	0.360622	1.02741	0.232738	1.51865
4365	F-box family protein	HORVU.MOREX.r3.6HG0550730	0.140003	-0.369806	-0.173175	0.335093	0.882816	1.16443	1.25935	0.326456	2.17851	-0.0817246	0.919609	1.27227	0.152878	-0.393253	0.362502	0.793754	-0.278743	0.304822	-0.32148	-0.314419	-0.278742	1.09772	-0.0382353	1.20736
4888	Transferase family protein	HORVU.MOREX.r3.7HG0653260	-0.050294	-0.529591	-0.332315	0.277218	-0.129266	0.129761	-0.20699	-0.750278	-0.180769	0.0501103	-0.301513	-0.0990516	-0.102485	-0.471769	-0.646424	0.553176	0.239785	0.161508	0.627434	1.14025	0.794314	0.573209	1.07867	1.13983
5506	cotton fiber-like protein (DUF761)	HORVU.MOREX.r3.7HG0664610	-0.649217	-0.474815	-0.575542	1.19573	-0.0641641	1.5825	1.11767	-0.222818	1.48661	-0.55363	-0.589784	2.54934	-0.390163	0.132953	0.461057	-0.0175526	-0.254081	0.564936	1.02614	-0.0730957	0.00141909	3.13643	-0.599376	2.87505
6055	Nuclease S1	HORVU.MOREX.r3.2HG0125270	-0.745775	-0.476321	-0.912059	0.733974	1.86135	2.12367	2.15858	0.309584	3.13761	1.77423	0.650981	2.88763	-0.0376315	-1.13394	0.303485	0.205729	0.0589798	1.22833	1.33696	0.0699702	0.941008	2.83525	0.684829	2.56515
6476	Protein EXORDIUM-like 1	HORVU.MOREX.r3.7HG0665140	0.765861	-2.10503	-1.90262	0.627427	-0.884964	0.624165	0.081573	-2.46999	-0.107903	0.969947	0.0594928	-0.591772	1.1729	-1.21626	0.0955373	0.46106	1.25716	1.07088	1.19642	-0.374751	0.119234	0.697414	-0.819403	1.21722
376	Cytochrome P450 family protein. expressed	HORVU.MOREX.r3.2HG0211930	3.28916	1.32095	3.20015	3.80294	2.54294	4.27109	0.0300052	-1.17027	1.95403	2.10098	-0.743131	3.88899	4.11272	2.63578	3.90861	4.33262	2.38179	5.19284	2.85403	0.482054	1.90634	8.2843	4.87051	8.86259
2440	E3 ubiquitin-protein ligase RGLG2	HORVU.MOREX.r3.3HG0308290	-0.162216	-0.0110217	0.438346	0.392403	0.0957418	0.245158	0.55702	-0.224577	0.444792	-0.135955	-0.563355	0.23466	0.188842	-0.0339851	0.329248	0.263488	0.0288416	0.695613	0.0797794	0.0622507	0.177709	0.981928	0.417283	1.53631
3604	Pectinesterase	HORVU.MOREX.r3.3HG0251060	-1.45813	1.28869	0.037181	1.22669	-1.58789	-1.58789	1.08589	-0.167947	0.616706	-0.0779753	-0.0292948	0.533491	-0.0547261	0.172054	-0.449905	0.0705337	-0.178322	0.00666549	-2.29619	-2.84902	-2.20055	-0.244068	-1.26901	-1.1834
1294	Glutaredoxin. putative	HORVU.MOREX.r3.1HG0087850	1.41555	0.410672	1.06537	1.13609	-0.273006	1.17988	1.65356	0.551598	2.17356	0.86228	0.21363	1.8885	0.629165	1.21224	1.308	1.56191	1.40524	2.25136	0.59606	-0.189151	0.922015	1.79384	0.824031	2.44486
6037	Pumilio-like protein	HORVU.MOREX.r3.1HG0004540	-0.505338	-1.12369	-0.894987	-0.191281	-0.432875	-0.239332	0.500668	-0.167057	0.0651663	1.46695	0.942807	0.777977	-0.0748071	-0.304615	0.638828	0.0240421	-0.151632	0.715921	0.00344707	0.142724	0.0295181	-0.535132	-0.627933	-0.0396803
6535	Terpene cyclase/mutase family member	HORVU.MOREX.r3.6HG0557230	-0.788507	-0.0462937	-3.09008	1.09469	-0.271626	-0.561754	-1.2308	-0.0669787	0.140645	0.295201	-0.625944	1.78606	0.15364	-0.907046	-1.24603	0.749201	0.0836678	-0.183566	-0.165571	-0.575866	-0.234881	0.626569	-0.500895	-0.266256

## Sheet: S3_SOTA_cluster_3
Original row	gene description	gene ID	Avalon_WFc4_WM4_logFC	Avalon_DM4_WM4_logFC	Avalon_DFc4_WM4_logFC	Avalon_WFc7_WM7_logFC	Avalon_DM7_WM7_logFC	Avalon_DFc7_WM7_logFC	Barke_WFc4_WM4_logFC	Barke_DM4_WM4_logFC	Barke_DFc4_WM4_logFC	Barke_WFc7_WM7_logFC	Barke_DM7_WM7_logFC	Barke_DFc7_WM7_logFC	Morex_WFc4_WM4_logFC	Morex_DM4_WM4_logFC	Morex_DFc4_WM4_logFC	Morex_WFc7_WM7_logFC	Morex_DM7_WM7_logFC	Morex_DFc7_WM7_logFC	Pb_WFc4_WM4_logFC	Pb_DM4_WM4_logFC	Pb_DFc4_WM4_logFC	Pb_WFc7_WM7_logFC	Pb_DM7_WM7_logFC	Pb_DFc7_WM7_logFC
15	Transcription factor jumonji (jmjC) domain-containing protein	HORVU.MOREX.r3.2HG0132430	NA	NA	8.99375	9.60487	9.98408	10.3538	8.70122	NA	10.9345	NA	9.12344	11.027	NA	7.52616	7.56267	8.61818	9.13654	9.89274	NA	NA	NA	9.23006	8.07298	10.8474
135	S-adenosyl-L-methionine-dependent methyltransferases superfamily protein	HORVU.MOREX.r3.1HG0070560	NA	3.15206	5.63721	1.85221	4.48637	5.52874	4.44757	3.44921	4.41551	5.63758	5.73099	5.81738	-0.370746	4.24568	3.4572	3.84754	5.31375	5.22969	0.681118	0.318229	2.20356	0.69293	0.802118	1.57973
178	Ubiquinol oxidase	HORVU.MOREX.r3.2HG0193660	4.44998	2.77869	4.85661	5.40664	5.33918	6.78179	6.99262	2.86618	7.67353	5.08946	5.95268	7.5883	3.8299	2.33976	4.69268	4.78869	4.64461	6.56888	4.82479	1.68801	5.25925	5.55337	4.73651	6.83312
207	Zinc finger protein ubi-d4 B	HORVU.MOREX.r3.6HG0591940	NA	NA	4.40144	NA	NA	8.22184	6.14871	NA	8.12661	NA	NA	8.67243	NA	NA	6.44064	NA	6.26854	8.33933	NA	NA	NA	7.79268	NA	9.05579
236	FAD-binding Berberine family protein	HORVU.MOREX.r3.1HG0092910	2.02142	3.89503	4.1927	3.91364	4.54999	6.37236	4.11356	3.67963	4.28824	1.34369	4.44257	5.67749	0.028333	1.55528	1.44882	2.56222	3.83074	5.27857	1.86881	1.74998	2.63707	3.76871	4.16625	5.5085
251	ATP-dependent zinc metalloprotease FtsH	HORVU.MOREX.r3.5HG0536740	NA	2.29664	4.02438	3.51918	4.44665	6.27214	1.91542	-1.42631	3.36039	1.60608	3.73099	4.88877	2.80252	-2.59863	4.02023	5.39933	2.1967	5.89969	2.68961	1.5046	1.57134	0.980904	1.9952	3.94383
261	Chymotrypsin inhibitor	HORVU.MOREX.r3.2HG0122530	-0.0350873	3.17653	3.96935	3.30945	3.81747	5.45889	4.83986	4.47146	5.23842	2.97307	3.94636	5.53362	2.57031	3.44265	4.29849	2.95541	1.98306	4.61539	3.04229	3.3992	3.67055	4.45918	2.6651	4.77542
288	SPOC domain / Transcription elongation factor S-II protein	HORVU.MOREX.r3.6HG0553460	-3.30923	3.26144	3.7605	3.70893	7.78721	7.47405	3.31505	4.64697	4.35265	4.44061	7.42581	7.95902	1.40346	7.6102	6.72873	3.41842	7.23697	7.36257	0.0738043	4.12062	3.78999	2.80257	5.19951	5.66096
293	Progesterone 5-beta-reductase	HORVU.MOREX.r3.3HG0324450	1.06609	2.95923	3.72828	3.70225	4.04152	5.81523	5.20549	4.06586	6.20218	2.89621	3.25529	4.97267	0.882847	1.74756	2.06221	2.68316	1.78811	3.62895	2.3365	2.16964	2.7921	4.30555	2.54033	5.77127
298	VQ motif family protein	HORVU.MOREX.r3.5HG0420700	3.33565	1.47531	3.70734	6.44111	5.47504	7.51713	5.11154	3.07516	5.00602	6.36948	5.29391	7.77805	2.40754	1.6787	3.02581	3.98881	2.93867	5.26019	3.46308	1.82914	3.57179	5.54428	2.92768	6.52271
305	plant/protein (Protein of unknown function. DUF538)	HORVU.MOREX.r3.5HG0491100	2.05763	0.510116	3.67381	4.94292	2.29265	4.67255	2.45075	1.93582	2.69533	1.486	-0.177178	1.44451	1.57942	0.212643	1.15079	2.69014	1.06592	5.51976	-0.484561	-1.64313	-0.369707	1.83592	0.644179	2.2895
314	Ethylene-responsive transcription factor	HORVU.MOREX.r3.2HG0190070	3.89421	2.87082	3.6109	3.2406	2.91806	4.28315	2.6224	-0.501351	3.59945	2.5694	3.92643	3.70002	0.569178	-0.896041	1.11004	2.03624	2.18068	3.23409	0.417706	-1.70687	0.126684	0.881163	0.832035	2.66511
325	Pollen-specific arabinogalacta protein BAN102	HORVU.MOREX.r3.6HG0609830	3.09389	1.46087	3.54727	4.07946	2.71379	4.50607	3.82569	0.471598	4.22684	3.78822	2.92931	5.09851	3.32703	3.87141	4.97151	4.89888	4.24042	6.14559	2.26766	-0.0317141	2.49992	3.17828	0.599034	3.64555
344	C2H2 zinc-finger protein SERRATE (SE)	HORVU.MOREX.r3.7HG0752900	-3.59456	3.34167	3.40023	3.29564	10.0918	10.8943	8.88826	10.0042	9.47417	4.72553	10.2175	10.9185	-1.2435	6.25973	4.95551	0.507875	6.27635	6.27199	3.74973	9.11616	7.84723	4.373	8.5077	8.50233
347	U-box domain-containing protein	HORVU.MOREX.r3.5HG0477620	-0.717842	3.17143	3.36551	2.34914	6.11059	6.41214	5.6009	6.46868	6.14904	6.22587	9.23738	8.98138	0.109203	5.40034	5.13508	1.57498	5.35733	5.02594	0.203317	2.8502	2.73652	2.42528	4.3766	4.53126
348	Glutaredoxin. putative	HORVU.MOREX.r3.1HG0087910	2.12527	2.62894	3.35803	4.92275	4.62097	6.23041	5.78168	4.33131	6.73413	3.76589	4.3404	5.99365	2.28293	3.81815	4.42014	3.46688	3.23901	3.82781	3.3157	1.7401	3.6858	4.32772	2.38784	4.7411
349	Ripening-related protein	HORVU.MOREX.r3.1HG0046660	-1.98477	3.33304	3.35622	2.19931	4.54113	4.96368	6.32015	7.6353	7.354	5.26103	6.39703	7.50683	-3.24452	4.38008	3.76612	3.3416	5.47918	5.33324	2.7087	3.60936	4.07213	4.75936	4.32269	5.23431
362	tRNA N6-adenosine threonylcarbamoyltransferase	HORVU.MOREX.r3.4HG0346230	2.91627	2.11913	3.27935	3.76299	2.51996	4.94102	3.67092	1.65349	4.23036	2.80809	2.65451	4.76995	1.5448	2.99375	3.74377	4.38065	4.60056	6.13196	4.10902	2.96855	4.69406	5.67836	2.7246	6.30331
375	Pathogenesis-related protein PR-4	HORVU.MOREX.r3.3HG0326310	2.79573	1.12106	3.20407	2.94333	1.25891	2.64749	3.43553	1.57263	4.07654	1.79118	3.13038	2.48982	1.40872	0.304672	1.94794	2.00495	3.31221	3.94471	1.83525	0.0502765	2.31687	2.12726	1.52449	3.04587
381	Chymotrypsin inhibitor	HORVU.MOREX.r3.2HG0122600	-0.0839125	2.60505	3.16541	2.12872	1.80414	3.26475	3.02689	3.16425	3.06122	3.43753	3.62846	5.18312	1.76423	1.61107	2.5128	2.44894	1.54405	4.20946	2.0771	1.49679	2.41206	2.0166	1.92131	3.20224
390	GDSL esterase/lipase	HORVU.MOREX.r3.1HG0072170	-1.48308	3.48137	3.08586	NA	7.18499	8.4279	4.77901	2.71183	3.62176	NA	7.51552	8.13664	-1.42772	2.92441	2.78773	3.56187	9.42514	9.98727	NA	NA	NA	-2.92281	1.26578	-0.89182
393	Protein kinase-like	HORVU.MOREX.r3.3HG0282860	2.79727	2.63263	3.08096	2.7383	1.87122	3.53903	2.90837	0.560275	3.35994	2.24076	1.8957	3.99078	1.31107	2.55711	2.68555	2.78524	3.32008	4.40021	2.84525	0.390905	3.06011	3.85587	2.32263	4.58019
396	Actin depolymerizing factor	HORVU.MOREX.r3.5HG0526170	-1.14692	2.99717	3.07091	2.02503	5.29375	5.35651	3.3697	4.0275	4.19596	2.73721	5.49666	5.47381	-0.446084	4.39196	3.66153	3.08121	5.70144	5.80087	0.489492	2.81806	2.72412	1.70942	3.95869	3.82678
398	mediator of RNA polymerase II transcription subunit	HORVU.MOREX.r3.1HG0077330	2.00153	2.82654	3.06816	2.54303	3.07456	3.85859	2.46095	1.1139	3.20723	4.64746	6.23395	6.90251	1.78511	4.11089	3.24553	1.62437	3.13084	3.81999	2.97189	2.75789	3.10451	3.16102	3.29494	4.36564
399	Early nodulin-like protein	HORVU.MOREX.r3.7HG0733550	1.0494	2.48243	3.06236	3.2494	4.36984	5.15361	4.04967	3.9125	4.91087	2.70281	3.7398	4.66377	1.61291	4.4511	4.36043	3.08337	4.23939	4.8829	2.62194	2.82244	3.67563	3.56706	3.70161	5.19635
403	Thaumatin like protein	HORVU.MOREX.r3.4HG0333410	3.07117	1.02048	3.03234	3.43338	1.88893	3.70887	3.71663	0.878085	4.40894	2.19167	2.67664	2.92243	1.42685	0.224461	1.91534	2.67181	3.52651	4.52677	2.31244	-0.556702	2.43935	2.61406	0.852033	3.32868
406	Methylthioribose-1-phosphate isomerase	HORVU.MOREX.r3.4HG0406620	2.09375	1.52813	3.00513	2.23755	2.22563	3.65459	3.15675	1.84755	3.70215	1.51398	1.90478	3.09096	1.35889	2.90672	3.34179	2.26211	2.20197	3.86994	2.26033	0.228196	2.806	3.4348	2.05443	4.33036
407	RING/U-box superfamily protein	HORVU.MOREX.r3.4HG0346270	1.64534	3.33961	2.99442	6.97181	7.63791	9.91588	6.75221	4.21404	6.96846	6.87367	7.9318	9.52383	4.00256	7.43359	7.8484	5.87389	7.98552	9.24452	4.11655	3.73528	4.57444	4.97926	4.9178	7.38302
408	plant/protein (Protein of unknown function. DUF538)	HORVU.MOREX.r3.5HG0491120	1.66211	-0.0727715	2.994	2.5002	-0.370354	3.05456	1.66462	0.371739	2.73551	2.27795	1.66953	2.52569	0.720206	0.809291	2.08469	3.60483	2.83863	7.39233	-0.34299	-0.990975	0.219959	1.55024	1.13872	2.33511
410	Serine/threonine-protein kinase	HORVU.MOREX.r3.4HG0356280	2.70945	1.07979	2.98652	3.14905	2.2229	4.15978	4.40024	1.72276	5.24759	1.94443	2.11062	3.67981	0.659718	0.821131	2.88854	7.04225	6.91162	8.48238	1.65421	-0.808826	1.14836	3.63141	3.38752	5.31675
411	Zinc finger protein. putative	HORVU.MOREX.r3.5HG0438880	2.17512	2.48263	2.98204	3.77041	3.93428	4.96388	4.47002	2.81739	5.34773	1.91539	3.84599	4.28232	1.40573	2.88821	3.49092	2.64424	3.75225	4.33838	3.00241	1.5645	3.52423	3.78031	3.66043	4.63315
412	Lectin receptor kinase	HORVU.MOREX.r3.7HG0708450	2.75188	1.30135	2.98088	4.32439	2.87997	4.86621	4.42081	1.06672	5.06978	3.85547	3.18381	5.34629	1.35158	1.08823	2.68419	5.07415	3.53701	6.41967	3.63976	1.51002	3.64109	4.12336	2.12003	5.1165
425	Late embryogenesis abundant protein Lea14	HORVU.MOREX.r3.3HG0248140	0.2441	2.94364	2.92047	4.26349	6.32512	7.0362	2.6935	3.26428	3.65074	3.82869	5.27222	6.25096	0.800598	4.75808	4.2261	2.29169	4.66833	5.26705	2.49027	3.79839	3.4488	4.18822	4.10368	6.33882
469	O-acyltransferase WSD1	HORVU.MOREX.r3.3HG0280400	0.309216	2.05475	2.68539	1.8243	2.57518	3.24589	2.21174	2.17667	2.87963	1.7296	3.3658	4.04197	0.114443	2.26185	1.78676	0.679963	2.92697	2.89091	0.692149	1.32152	1.95797	1.50555	3.01587	3.19103
475	Cobyric acid synthase	HORVU.MOREX.r3.5HG0490790	1.74134	1.92817	2.66189	1.91758	2.067	3.01997	4.17258	2.64313	4.6069	1.98752	2.6379	4.0249	1.38522	2.83382	2.93631	2.19507	2.66046	3.42611	1.15819	0.856755	1.72853	2.79979	2.40868	3.53973
486	Glutamate receptor	HORVU.MOREX.r3.5HG0481720	2.5476	0.420988	2.61655	4.0751	1.73516	4.00181	4.8889	1.32717	5.22383	2.89627	2.1841	4.27581	2.60871	1.11871	3.3776	4.97167	3.38314	6.23639	1.57587	1.22528	1.1176	0.521647	0.422846	1.20495
496	Alpha-amylase	HORVU.MOREX.r3.5HG0486500	-1.4156	2.24973	2.57418	9.39135	6.47769	11.0129	4.73361	1.36662	6.89946	7.90456	10.7671	10.6342	4.47429	-1.37671	6.98921	6.7486	6.10452	8.97229	3.42793	0.716764	3.27782	5.16056	3.20662	7.58636
501	Eukaryotic peptide chain release factor subunit 1-1	HORVU.MOREX.r3.1HG0059680	-0.465721	2.56818	2.563	1.13795	4.0645	4.63171	2.50488	3.1679	3.0188	1.51776	4.17244	4.76341	0.263991	2.40344	2.35106	0.834792	3.79691	4.08964	0.73141	2.50632	2.45318	1.74699	3.88055	4.61405
512	Chitinase	HORVU.MOREX.r3.1HG0063630	0.727885	1.94014	2.52898	2.3783	3.04853	3.77463	2.26986	2.1447	3.20855	1.87735	2.24705	3.44783	1.35275	1.78658	2.55171	2.82252	2.13518	3.31552	2.21576	1.43225	2.43062	2.98858	2.60111	3.88163
519	Inhibitor protein	HORVU.MOREX.r3.3HG0234040	-0.135861	2.03907	2.49775	1.89486	2.19354	3.30127	2.98235	2.63795	3.3219	1.11817	2.42705	3.38461	1.02385	2.08438	2.40972	1.66265	2.88281	3.80447	1.61542	1.51159	2.30179	2.09437	1.91529	2.1854
526	Calcium binding family protein	HORVU.MOREX.r3.6HG0617760	-1.32987	2.23905	2.46207	2.10677	4.77844	5.29894	3.72441	4.12375	3.77882	2.18635	4.95812	4.89243	0.358676	3.52016	2.98718	0.0912652	4.25729	4.45749	-0.0268095	1.67418	2.3663	1.95209	4.31491	4.01219
528	Zinc finger protein	HORVU.MOREX.r3.3HG0303000	2.039	1.79676	2.4576	2.62644	1.9957	3.4507	3.25386	1.3518	3.90403	1.27629	2.23722	2.99246	0.958439	2.19572	2.23526	1.69938	2.5483	3.11276	2.10777	0.447651	2.16503	2.89068	3.08036	3.77794
549	Glycosyltransferase	HORVU.MOREX.r3.7HG0666740	1.06531	2.01756	2.40519	0.980284	2.65365	3.66893	0.63773	-0.00915971	1.06071	0.281886	2.89404	3.58084	0.27704	0.493014	0.647304	0.5244	2.6564	3.2516	-0.351871	-0.410706	0.0563965	0.289375	1.87042	1.50733
555	VQ motif family protein	HORVU.MOREX.r3.5HG0429040	1.20324	2.33157	2.36437	2.44654	2.71208	3.67477	2.79527	1.16915	2.44825	1.65024	2.99533	3.61077	1.3521	2.19442	2.77265	2.08906	3.49476	4.26032	2.59201	2.49331	2.28133	1.86207	2.33384	3.68266
564	RNA ligase/cyclic nucleotide phosphodiesterase family protein	HORVU.MOREX.r3.7HG0663270	1.14906	1.00663	2.33394	2.12397	2.46527	3.39252	2.05115	1.01133	2.70153	1.47623	1.86325	3.10226	1.25078	1.62221	2.32441	2.02755	2.23296	3.22146	0.671174	0.631953	1.58327	1.64524	1.82344	2.3967
568	Late embryogenesis abundant protein	HORVU.MOREX.r3.1HG0079980	0.987849	2.57126	2.33085	2.28458	5.61849	6.35634	4.44799	3.92065	3.77799	0.211611	3.44659	4.0265	-0.339575	0.570623	1.94066	1.27598	3.84212	4.74766	2.22859	1.18521	1.87162	0.241358	2.94884	4.63307
582	Alpha-glucan water dikinase	HORVU.MOREX.r3.1HG0082860	NA	2.33136	2.27016	4.51731	NA	6.75006	3.42918	NA	1.60349	1.58411	6.32169	5.26025	-2.14083	1.50327	4.9676	5.27408	8.00899	8.42496	5.13456	NA	2.75859	1.82558	3.67326	7.03015
596	Myb-like transcription factor family protein	HORVU.MOREX.r3.6HG0557000	-1.22425	1.39973	2.23955	-0.958546	5.53917	6.51174	1.07436	1.42927	1.2684	3.44774	6.56686	7.03147	0.187525	2.86181	2.92674	1.74654	5.2006	5.95057	0.407368	0.812046	1.07774	1.50267	4.50312	3.44345
597	Omega secalin	HORVU.MOREX.r3.1HG0005510	-0.504847	2.86342	2.23791	2.71897	4.43417	5.31288	3.71189	3.48462	3.79646	0.537491	2.70476	3.7389	-0.00399766	3.07717	3.09192	1.21468	3.03654	3.59098	0.887828	1.0189	1.85851	1.93151	1.42552	3.29166
605	11S seed storage globulin A	HORVU.MOREX.r3.7HG0748980	-1.46963	2.45702	2.20395	3.99712	4.95713	7.31761	3.41768	1.41667	3.96799	3.76757	5.18154	5.98137	NA	6.26808	6.4503	4.93095	8.72054	9.27898	-1.501	-0.683942	0.134235	2.96623	4.09719	5.20231
610	DUF506 family protein	HORVU.MOREX.r3.3HG0309470	0.957136	2.08899	2.18946	2.80921	2.44061	3.24386	1.54645	1.53774	2.33246	1.52407	2.68352	3.73763	-0.80322	2.52922	2.07253	1.47197	1.56607	1.59209	0.0382845	0.422611	0.132493	0.793381	1.35125	1.34223
616	NAC domain-containing protein	HORVU.MOREX.r3.2HG0111370	0.210319	2.19594	2.17896	1.72306	3.74267	4.11231	3.39108	3.63244	3.93914	0.95509	3.00199	3.44767	-0.0671486	1.90479	2.33157	1.10734	2.68567	2.46728	1.53952	2.27611	1.84837	2.34743	0.387982	2.74217
621	vacuolar sorting-associated protein (DUF946)	HORVU.MOREX.r3.2HG0131630	0.393201	2.25158	2.16364	2.33132	3.49008	4.24745	5.90293	5.87333	6.57806	0.930388	3.66371	4.11844	-1.01816	1.85899	1.57997	1.15972	2.6658	3.02918	0.559138	1.15664	1.83194	1.29571	2.62545	3.13381
634	Peroxisome proliferator-activated receptor gamma coactivator 1-beta	HORVU.MOREX.r3.5HG0443940	-0.64732	1.74226	2.13037	3.2967	4.4479	4.79777	1.9206	3.28561	3.13683	2.27668	3.70105	4.4843	-0.926339	3.45029	2.21515	1.91275	3.55361	4.17981	1.87461	3.39199	3.72421	4.09891	3.54644	5.32798
639	Pectate lyase	HORVU.MOREX.r3.3HG0306620	2.56206	1.05348	2.11387	2.53344	1.79467	2.91599	2.25124	-0.144584	2.65579	1.38366	1.59802	2.61383	0.462961	0.829506	1.47421	2.03514	2.28056	2.96171	1.34348	0.499166	1.93624	1.82453	1.87511	2.4308
642	Flowering-promoting factor 1-like protein 1	HORVU.MOREX.r3.3HG0253950	0.0780385	2.17906	2.11077	1.8377	2.77687	4.10823	5.1467	5.17248	5.17974	3.01502	4.20041	5.48028	0.447788	3.70797	3.99569	3.64583	5.87368	6.37321	1.78968	1.51161	2.98011	3.2443	2.8393	3.91129
649	Branched-chain-amino-acid aminotransferase	HORVU.MOREX.r3.4HG0394630	-0.0458169	1.84472	2.08866	1.88512	3.27158	3.76284	2.36211	2.0704	2.84788	0.449261	2.63863	2.54272	0.375121	1.7463	1.72419	0.720072	2.5838	2.33184	1.01675	1.47896	1.63452	1.39968	2.73923	2.96764
650	Early nodulin-like protein	HORVU.MOREX.r3.3HG0288690	1.28276	-1.13789	2.08805	7.86602	5.92357	9.86654	5.53778	3.19309	4.69262	3.23601	9.22411	6.59009	1.4981	0.442456	2.89585	3.13001	6.74847	7.47656	5.45455	-3.55777	3.29214	3.13472	2.70117	6.21761
656	Receptor-like kinase	HORVU.MOREX.r3.6HG0614080	2.73413	-4.14364	2.08046	6.93303	6.17857	8.83502	6.37627	NA	8.44234	NA	6.66561	9.56334	NA	NA	7.03053	7.92235	7.28522	8.85227	1.17341	-3.78224	0.881854	6.94199	6.06494	9.52142
665	Acyl-[acyl-carrier-protein] hydrolase	HORVU.MOREX.r3.7HG0714350	1.26771	1.08081	2.03973	1.20523	1.35849	2.55213	1.94769	1.03184	2.67637	0.518482	1.0783	1.73517	0.278292	0.494701	0.324197	1.3641	1.61225	2.37255	1.16723	0.167926	1.44222	2.70097	1.49255	3.24197
681	Chaperone protein dnaJ	HORVU.MOREX.r3.7HG0742800	0.33031	2.15451	2.01336	1.63265	2.11581	2.45454	3.17305	2.01241	4.8087	3.64046	4.93056	5.745	0.506961	3.08479	2.6056	1.52619	3.62623	3.60506	2.6258	2.60893	3.82357	4.17921	4.85237	5.57731
701	Jasmonate ZIM domain protein	HORVU.MOREX.r3.4HG0405240	1.42365	0.968965	1.9624	1.37311	1.15914	1.90968	1.86217	0.455506	2.46751	1.42224	2.21459	2.66168	1.11284	1.03548	1.55396	1.45239	1.93211	2.35687	1.26787	-0.102888	1.53029	1.8324	1.34235	2.04507
712	Endo-1.3(4)-beta-glucanase 1	HORVU.MOREX.r3.5HG0477800	0.503503	1.62832	1.93806	1.48815	3.05072	3.30171	1.70855	1.59713	2.35973	1.0804	2.38979	2.57217	0.429025	2.57548	2.08068	1.4805	2.47993	2.87782	1.49147	1.33669	1.86291	1.19715	0.654386	2.20022
714	Chaperone protein dnaJ	HORVU.MOREX.r3.7HG0742700	0.738886	1.50168	1.92895	1.22543	2.40685	3.48	1.83799	1.09792	2.27374	0.971703	2.19178	2.89553	-0.191445	1.3537	1.4929	0.600814	2.73945	2.84157	0.566399	1.36282	1.44408	1.51118	2.436	2.11748
721	nuclease	HORVU.MOREX.r3.3HG0267770	1.54753	0.698231	1.90821	1.90062	1.4264	2.79191	1.92026	0.46217	2.53693	1.26654	1.43421	2.9316	0.0959207	1.37589	1.51444	1.77573	1.67827	2.8773	1.162	0.396127	1.84736	1.9425	0.507579	2.99621
726	Glycosyltransferase	HORVU.MOREX.r3.3HG0221440	0.769974	1.08268	1.89534	1.95081	1.78007	2.5418	1.2141	1.15585	2.62733	1.61422	2.40622	2.90508	0.705786	0.869837	1.4452	2.07442	1.87651	2.6172	1.11881	1.03615	1.2309	1.05631	1.56791	2.02827
728	Methyl esterase	HORVU.MOREX.r3.2HG0196990	1.28111	0.653662	1.89474	1.98473	1.62026	3.07072	1.94301	1.81056	3.2214	2.21233	2.30111	3.60148	0.999711	1.42165	1.85653	2.20311	2.53932	3.21639	1.57476	0.268179	1.84869	3.41166	2.25261	4.42206
730	Glycosyltransferase	HORVU.MOREX.r3.6HG0541440	0.503344	1.6591	1.8908	1.88813	3.0275	2.56537	1.78538	0.385209	1.79325	2.12234	2.8121	0.597481	0.777904	1.70808	1.97483	-0.334848	1.71436	1.1844	0.319281	0.243369	0.500637	2.30335	1.88452	4.4125
734	electron transporter. putative (Protein of unknown function. DUF547)	HORVU.MOREX.r3.1HG0075800	1.67455	0.915965	1.8788	0.933187	2.06642	2.93911	2.62063	2.18575	3.35222	1.10164	2.51663	3.44385	1.361	0.877984	1.88433	3.27548	3.33395	5.18109	1.72297	1.01636	2.88661	3.3633	2.49969	4.97792
743	NAC domain protein	HORVU.MOREX.r3.3HG0231420	-0.206943	2.25347	1.85191	1.63316	4.30005	4.85299	3.16279	3.11987	3.65017	0.801124	3.79325	4.56992	0.2612	2.27172	2.73631	0.627104	2.65349	3.15343	2.15075	2.56235	2.94001	2.39885	4.0847	4.2566
744	Hexosyltransferase	HORVU.MOREX.r3.4HG0380970	-0.778209	1.45171	1.85165	2.16654	3.22982	4.35116	1.70901	2.49574	2.78186	0.903729	3.3626	3.6475	0.161403	2.60426	1.72958	1.26277	3.76086	3.4956	0.86449	1.7951	1.6754	1.45995	2.67831	4.01926
[truncated: 786 more rows]

## Sheet: S4_SOTA_cluster_4
Original row	gene_description	Gene ID	Avalon_WFc4_WM4_logFC	Avalon_DM4_WM4_logFC	Avalon_DFc4_WM4_logFC	Avalon_WFc7_WM7_logFC	Avalon_DM7_WM7_logFC	Avalon_DFc7_WM7_logFC	Barke_WFc4_WM4_logFC	Barke_DM4_WM4_logFC	Barke_DFc4_WM4_logFC	Barke_WFc7_WM7_logFC	Barke_DM7_WM7_logFC	Barke_DFc7_WM7_logFC	Morex_WFc4_WM4_logFC	Morex_DM4_WM4_logFC	Morex_DFc4_WM4_logFC	Morex_WFc7_WM7_logFC	Morex_DM7_WM7_logFC	Morex_DFc7_WM7_logFC	Pb_WFc4_WM4_logFC	Pb_DM4_WM4_logFC	Pb_DFc4_WM4_logFC	Pb_WFc7_WM7_logFC	Pb_DM7_WM7_logFC	Pb_DFc7_WM7_logFC
[truncated: 895 more rows]

[truncated: 7 more sheets: S5_SOTA_cluster_5, S6_SOTA_cluster_6, S7_SOTA_cluster_7, S8_SOTA_cluster_8, S9_SOTA_cluster_9, S10_SOTA_cluster_10, S11_SOTA_cluster_11]
