# Supplementary material for: Transcriptome and Hormone Regulations Shape Drought Stress‐Dependent Fusarium Head Blight Susceptibility in Different Barley Genotypes
Source: Plant Cell Environ. 2026 Apr 30;49(8):5738–55. doi: 10.1111/pce.70566 (PMC13353646; doi:10.1111/pce.70566)
Supplement: Supplementary file 7 — Supporting file 7 [file PCE-49-5738-s007.xlsx]

## Sheet: READ ME
Content:
This file contains lists of all 6558 significant DEGs clustered by WGCNA into different gene co-expression modules indicated by colour names; and lists of eigengene values for each WGCNA module per genotype and condition at 4 and 7 dpi
Abbreviations:
Av = Avalon
Ba = Barke
Mo = Morex
Pb = Palmella Blue
dpi = days post inoculation
DEG = differentially expressed gene
WM = watered, mock treated
DM = drought stressed, mock treated
WFc = watered, Fusarium culmorum infected
DFC = drought stressed, Fusarium culmorum infected
logFC = log2 fold change
4 = 4 dpi
7 = 7 dpi
WGCNA = Weighted gene co-expression network analysis
Table	Module	number of sign. DEGs	Description
Dataset W1	black	192	List of significant DEGs (FDR corrected p < 0.01) in at least one genotype found in WGCNA module black, gene- trait significance and GSP value
Dataset W2	blue	1199	List of significant DEGs (FDR corrected p < 0.01) in at least one genotype found in WGCNA module blue, gene- trait significance and GSP value
Dataset W3	brown	399	List of significant DEGs (FDR corrected p < 0.01) in at least one genotype found in WGCNA module brown, gene- trait significance and GSP value
Dataset W4	cyan	74	List of significant DEGs (FDR corrected p < 0.01) in at least one genotype found in WGCNA module cyan, gene- trait significance and GSP value
Dataset W5	green	339	List of significant DEGs (FDR corrected p < 0.01) in at least one genotype found in WGCNA module green, gene- trait significance and GSP value
Dataset W6	greenyellow	108	List of significant DEGs (FDR corrected p < 0.01) in at least one genotype found in WGCNA module greenyellow, gene- trait significance and GSP value
Dataset W7	grey	256	List of significant DEGs (FDR corrected p < 0.01) in at least one genotype found in WGCNA module grey, gene- trait significance and GSP value
Dataset W8	grey60	40	List of significant DEGs (FDR corrected p < 0.01) in at least one genotype found in WGCNA module grey60, gene- trait significance and GSP value
Dataset W9	lightcyan	49	List of significant DEGs (FDR corrected p < 0.01) in at least one genotype found in WGCNA module lightcyan, gene- trait significance and GSP value
Dataset W10	magenta	145	List of significant DEGs (FDR corrected p < 0.01) in at least one genotype found in WGCNA module magenta, gene- trait significance and GSP value
Dataset W11	midnightblue	57	List of significant DEGs (FDR corrected p < 0.01) in at least one genotype found in WGCNA module midnightblue, gene- trait significance and GSP value
Dataset W12	pink	156	List of significant DEGs (FDR corrected p < 0.01) in at least one genotype found in WGCNA module pink, gene- trait significance and GSP value
Dataset W13	purple	128	List of significant DEGs (FDR corrected p < 0.01) in at least one genotype found in WGCNA module purple, gene- trait significance and GSP value
Dataset W14	red	203	List of significant DEGs (FDR corrected p < 0.01) in at least one genotype found in WGCNA module red, gene- trait significance and GSP value
Dataset W15	salmon	97	List of significant DEGs (FDR corrected p < 0.01) in at least one genotype found in WGCNA module salmon, gene- trait significance and GSP value
Dataset W16	tan	97	List of significant DEGs (FDR corrected p < 0.01) in at least one genotype found in WGCNA module tan, gene- trait significance and GSP value
Dataset W17	turquoise	2646	List of significant DEGs (FDR corrected p < 0.01) in at least one genotype found in WGCNA module turquoise, gene- trait significance and GSP value
Dataset W18	yellow	373	List of significant DEGs (FDR corrected p < 0.01) in at least one genotype found in WGCNA module yellow, gene- trait significance and GSP value
Dataset W19			List of eigengene values for each WGCNA module per genotype and condition at 4 dpi
Dataset W20			List of eigengene values for each WGCNA module per genotype and condition at 7 dpi

## Sheet: Dataset W1_DEGs_BlackModule
GeneID	Avalon_DFc4_WM4_logFC	Avalon_DFc4_WM4_FDR	Avalon_DFc7_WM7_logFC	Avalon_DFc7_WM7_FDR	Avalon_DM4_WM4_logFC	Avalon_DM4_WM4_FDR	Avalon_DM7_WM7_logFC	Avalon_DM7_WM7_FDR	Avalon_WFc4_WM4_logFC	Avalon_WFc4_WM4_FDR	Avalon_WFc7_WM7_logFC	Avalon_WFc7_WM7_FDR	Barke_DFc4_WM4_logFC	Barke_DFc4_WM4_FDR	Barke_DFc7_WM7_logFC	Barke_DFc7_WM7_FDR	Barke_DM4_WM4_logFC	Barke_DM4_WM4_FDR	Barke_DM7_WM7_logFC	Barke_DM7_WM7_FDR	Barke_WFc4_WM4_logFC	Barke_WFc4_WM4_FDR	Barke_WFc7_WM7_logFC	Barke_WFc7_WM7_FDR	Morex_DFc4_WM4_logFC	Morex_DFc4_WM4_FDR	Morex_DFc7_WM7_logFC	Morex_DFc7_WM7_FDR	Morex_DM4_WM4_logFC	Morex_DM4_WM4_FDR	Morex_DM7_WM7_logFC	Morex_DM7_WM7_FDR	Morex_WFc4_WM4_logFC	Morex_WFc4_WM4_FDR	Morex_WFc7_WM7_logFC	Morex_WFc7_WM7_FDR	Pb_DFc4_WM4_logFC	Pb_DFc4_WM4_FDR	Pb_DFc7_WM7_logFC	Pb_DFc7_WM7_FDR	Pb_DM4_WM4_logFC	Pb_DM4_WM4_FDR	Pb_DM7_WM7_logFC	Pb_DM7_WM7_FDR	Pb_WFc4_WM4_logFC	Pb_WFc4_WM4_FDR	Pb_WFc7_WM7_logFC	Pb_WFc7_WM7_FDR	gene_description
HORVU.MOREX.r3.1HG0000340	0	1	0	1	0	1	0	1	0	1	0	1	-0.265519	0.812939	-2.5949	0.000574271	-0.812449	0.508772	-2.57843	0.000844295	-1.36662	0.159252	-1.04433	0.404869	-1.10211	0.219211	-1.5469	0.0252331	-0.461182	0.646401	-1.07813	0.152971	0.0433984	1	-0.270933	0.926893	0	1	0	1	5.58305	0.000154385	1.92941	0.366053	0	1	0	1	Esterase/lipase/thioesterase-like protein
HORVU.MOREX.r3.1HG0001330	0.395508	0.708348	1.78157	0.00718964	0.781046	0.416816	1.80227	0.00872326	-0.404698	0.79012	0.939538	0.34493	0.429917	0.650238	1.43774	0.0370241	0.722088	0.538099	1.18758	0.107041	0.27834	0.848666	-1.25831	0.225988	0.0418205	0.980163	1.84859	0.00556876	0.50509	0.600456	1.86398	0.00703506	-0.340554	1	0.232604	0.939082	0.441396	0.770151	0.706769	0.32723	1.8639	0.0418655	0.0454632	0.977013	0.295526	0.963294	0.505154	0.658118	Low-molecular-weight glutenin subunit
HORVU.MOREX.r3.1HG0002020	0.613927	0.405574	-1.6673	0.00266528	0.400869	0.650367	-1.08864	0.0625181	-0.472118	0.671904	-0.527337	0.565679	-0.986846	0.112703	-2.88608	1.72e-07	-0.52207	0.592249	-2.79089	8.64e-07	-0.499333	0.593823	-0.931359	0.283673	-0.55773	0.479536	-1.60388	0.00203698	0.0144751	0.999858	-0.788235	0.17926	-0.0721947	1	-0.174987	0.944092	0.784874	0.370082	0.193938	0.778788	0.798833	0.526312	0.501691	0.464335	-0.291298	0.942407	0.121903	0.92403	O-methyltransferase-like protein
HORVU.MOREX.r3.1HG0002040	4.25168	5.22e-05	8.71873	1.3e-10	-0.999334	0.619663	3.53571	0.0449546	4.37589	3.2e-05	8.37948	1.62e-09	2.00831	0.0490217	1.98582	0.0450177	-0.460253	0.838605	0.466636	0.737091	0.586494	0.74539	2.32346	0.0678776	-2.9056	0.00233554	-2.73401	0.00148768	-2.1276	0.0295478	-2.53339	0.00443971	0.252342	1	-0.0401907	1	7.42678	8.14e-08	4.71208	6.17e-06	4.37652	0.0287494	-3.23275	0.133759	7.52763	5.4e-08	5.09109	2.3e-06	Glutathione S-transferase
HORVU.MOREX.r3.1HG0002510	-1.08855	0.00923123	-0.492346	0.255912	-0.782768	0.0953339	-0.0697536	0.907654	-0.416241	0.521395	0.60992	0.256013	-0.619929	0.121552	-1.48901	2.98e-05	-0.28274	0.668465	-1.1077	0.00224311	-1.03898	0.00740664	-0.703809	0.175412	-1.12637	0.00131277	-0.618438	0.0651226	-0.731962	0.0499351	-0.616926	0.0825975	-0.0848771	1	-0.193181	0.870362	-0.652808	0.300582	-0.0887669	0.875947	-0.0598188	0.986986	-0.490666	0.361721	0.459615	0.683397	0.156423	0.854812	Methionine S-methyltransferase
HORVU.MOREX.r3.1HG0002530	0.340106	0.657388	-0.219191	0.716241	0.406617	0.60593	-0.107306	0.882313	0.412018	0.684923	-0.249857	0.801646	-0.0669441	0.946283	-0.147131	0.830334	0.404289	0.677956	0.308446	0.640399	-0.24747	0.81053	-0.0307774	0.994651	2.07858	7.71e-05	-2.23226	2.17e-05	-0.299231	0.701393	-1.34401	0.014413	0.24629	1	-0.309455	0.869421	-0.291507	0.804985	-0.926742	0.0671729	-0.021745	1	-0.711914	0.213339	-0.198489	0.970221	-0.829555	0.214034	Defensin
HORVU.MOREX.r3.1HG0004240	0.0282272	0.977629	0.556082	0.166896	0.258431	0.689364	0.639102	0.119373	-0.120648	0.91424	0.0766609	0.942537	0.554169	0.213144	0.0530165	0.926731	0.0140019	1	0.169467	0.748054	0.307284	0.650779	-0.124765	0.912964	1.80701	0.000791824	-0.361174	0.650871	-0.912322	0.305168	-0.684042	0.421548	-0.135379	1	-1.53626	0.199197	0.622773	0.271068	0.665668	0.0875038	0.431217	0.704672	0.197354	0.715895	0.26705	0.90049	0.421246	0.474082	Guanine nucleotide-binding protein G(k) subunit alpha
HORVU.MOREX.r3.1HG0004690	-0.088892	0.8705	-0.989905	0.00104913	-0.0370426	0.966327	-0.754965	0.0170529	0.018023	0.99226	-0.051526	0.951554	-0.72302	0.0227597	-1.7864	1.51e-09	-0.425174	0.350588	-1.16775	0.000108912	-0.749438	0.0274259	-0.339245	0.556734	-1.19634	3.27e-05	-1.27315	2.96e-06	-0.897884	0.00320684	-0.75295	0.0100615	-0.311592	1	-0.593974	0.160904	-0.155096	0.829528	-1.089	0.000269618	-0.192505	0.885672	-0.274784	0.471437	-0.171537	0.930404	-0.407199	0.35053	Chaperone DnaJ
HORVU.MOREX.r3.1HG0011900	0.676299	0.127647	0.663562	0.0657097	0.623945	0.194195	0.577515	0.130728	0.26642	0.73881	0.197849	0.78019	0.753951	0.071115	0.305443	0.455315	0.769678	0.122694	0.777613	0.0354727	0.887865	0.0424469	-0.157825	0.873265	0.0334689	0.966512	0.685474	0.0443173	-0.029296	0.974138	0.820094	0.0184454	-0.341756	1	0.0714782	0.978464	0.0875449	0.941597	1.02805	0.00768325	-0.0728532	0.980372	1.70209	1.05e-05	0.0289481	1	0.785402	0.120529	Pyrimidine-specific ribonucleoside hydrolase
HORVU.MOREX.r3.1HG0021100	-0.544975	0.265112	0.353734	0.410752	-0.441575	0.420926	0.324999	0.475462	0.00138692	1	0.185963	0.814994	-0.603427	0.186867	-0.122927	0.817779	-0.38346	0.578808	-0.747917	0.0799481	-0.272404	0.706913	-0.113306	0.924007	-0.381133	0.533473	-1.59087	9.74e-05	-1.37881	0.00173114	-1.79525	3.11e-05	-0.0288496	1	-0.0341619	0.99631	-0.28681	0.723666	-1.13318	0.00248984	0.0848565	0.975275	-0.968978	0.0175395	-0.133965	0.977252	-0.315684	0.616476	NBS-LRR disease resistance protein-like protein
HORVU.MOREX.r3.1HG0021720	-0.418842	0.603733	-0.536179	0.489731	-1.08632	0.151543	0.718869	0.272265	-0.92742	0.276681	0.0242879	1	0.0950999	0.932459	0.444134	0.582855	-0.268403	0.858308	0.68185	0.37941	0.234945	0.85328	0.941607	0.381458	-1.0693	0.01287	-1.29562	0.00198828	-1.4782	0.000374591	-0.679454	0.140036	-0.235497	1	0.0222305	1	-0.129363	0.944109	0.54458	0.332161	0.524645	0.775278	0.122821	0.892966	0.752104	0.563162	0.0302157	0.988471	Replication protein A 70 kDa DNA-binding subunit
HORVU.MOREX.r3.1HG0022620	1.23337	0.0150429	0.571163	0.238857	1.26595	0.0200726	0.921675	0.0526102	-0.464925	0.598233	-0.0238907	0.995292	0.515078	0.369136	-0.940613	0.0461388	0.768083	0.253136	0.163222	0.806184	-0.399093	0.630568	-1.00947	0.116115	1.31535	0.0177544	0.969953	0.0506199	1.66813	0.00145233	1.79628	0.000167273	0.201695	1	-1.33356	0.0669374	0.741296	0.281918	0.229965	0.675332	0.677794	0.518143	1.03382	0.0339854	-0.0301989	1	-0.104796	0.920108	Cytochrome P450
HORVU.MOREX.r3.1HG0035110	-0.292366	0.598265	0.650424	0.0868486	-0.246455	0.691937	1.0365	0.00559926	-0.00493894	1	-0.156704	0.849883	-0.541721	0.21573	0.593921	0.125812	-0.412646	0.510008	0.58857	0.149022	-0.479289	0.392002	-0.21946	0.814665	0.0572272	0.945335	-0.450029	0.309776	-0.39379	0.452526	-0.0955656	0.878344	-0.178702	1	-0.0130607	1	-0.013248	0.99902	-0.271237	0.520558	0.335815	0.799666	-0.0582607	0.930808	0.160874	0.964142	0.0516471	0.956584	Sec14p-like phosphatidylinositol transfer family protein
HORVU.MOREX.r3.1HG0048590	-0.339478	0.85401	-0.597573	0.592226	0.782693	0.611115	-0.523213	0.660455	-2.25341	0.196149	-1.8637	0.206725	-0.402667	0.812708	2.63315	0.0697083	-0.0680004	0.995793	3.54404	0.0085258	0.347468	0.879662	1.2596	0.716966	-0.332863	0.823494	0.612086	0.495578	0.346465	0.782557	0.473207	0.639503	-0.0351923	1	-0.0962842	0.990802	-0.0563727	0.993505	0.195985	0.898942	-1.50406	0.516909	1.05113	0.423674	-0.583187	0.922749	1.11658	0.49273	RNA 3-terminal phosphate cyclase
HORVU.MOREX.r3.1HG0050860	0.970694	0.061498	1.05217	0.0225002	0.570106	0.37293	0.931827	0.0561181	-0.279375	0.794034	-0.026207	0.994904	0.626397	0.265572	0.650964	0.205957	0.589724	0.436608	1.52706	0.000889519	0.820442	0.189962	-0.212054	0.877059	-0.151691	0.860644	0.744417	0.0898356	0.0894895	0.915673	0.859098	0.0575212	0.0740622	1	0.250789	0.876661	0.0711927	0.965988	0.584493	0.23502	0.2649	0.904245	0.39924	0.50423	-0.193214	0.968925	-0.768632	0.273001	HIT zinc finger family protein, expressed
HORVU.MOREX.r3.1HG0050880	-0.160154	0.802578	-1.01723	0.00748147	-0.308891	0.605137	0.0423916	0.947259	-0.496216	0.430147	-0.149158	0.853298	0.00493073	1	-0.311866	0.488996	-0.212829	0.802037	0.270123	0.573459	-0.1305	0.877796	0.0734698	0.956379	-0.0558987	0.942761	-0.0333029	0.959068	0.0457932	0.95342	0.257828	0.577972	-0.083985	1	-0.0729484	0.979013	-0.397854	0.581157	-0.688236	0.0849063	-0.133686	0.953576	-0.109198	0.854887	-0.152623	0.969	-0.817034	0.0980193	Methyltransferase-like protein 17, mitochondrial
HORVU.MOREX.r3.1HG0057600	0.823301	0.260119	0.353023	0.598373	0.721521	0.369668	0.536881	0.413633	-0.229343	0.880661	-0.364272	0.739236	-0.00516629	1	0.513685	0.43601	0.425058	0.712867	0.781224	0.235315	-0.551156	0.581449	-0.061282	0.98557	3.66011	8.9e-07	-1.16267	0.183647	1.77582	0.0607054	-0.305407	0.782267	1.21105	0.866828	-3.25753	0.00859715	0.556198	0.607911	0.518748	0.409666	0.417236	0.864385	1.1079	0.076823	-0.345215	0.925905	0.0816536	0.955779	Retrotransposon protein, putative, Ty3-gypsy subclass
HORVU.MOREX.r3.1HG0068110	0.284628	0.754639	-0.381661	0.549596	0.112363	0.933935	-0.46116	0.477022	-0.423058	0.717263	0.245728	0.827801	-0.293679	0.718173	-0.257808	0.717728	0.00750498	1	-0.364985	0.615603	-0.128552	0.923701	0.0955525	0.962833	2.01127	0.00336703	-1.40871	0.0626207	0.343997	0.755139	-0.269862	0.779946	0.616582	1	-0.258107	0.930265	0.0472179	0.987034	-0.0446755	0.960283	0.153617	0.968712	0.232613	0.776286	-0.393512	0.898827	0.0912822	0.947739	Phenylalanine ammonia-lyase
HORVU.MOREX.r3.1HG0074350	-0.169013	0.834317	0.671548	0.132096	0.4601	0.496359	0.414377	0.406003	-0.119584	0.930611	-0.296393	0.716629	-0.388985	0.516892	0.403693	0.418146	-0.267543	0.786339	0.295503	0.603869	-0.224725	0.809326	-0.224566	0.846607	0.131508	0.897889	-0.375664	0.54638	-1.81113	0.00206904	-0.597954	0.357818	-0.521339	1	-1.05809	0.248095	-0.330412	0.744429	-0.46805	0.358692	-0.0336662	1	-0.418291	0.480424	-0.443634	0.819629	-0.710648	0.279887	Tetratricopeptide repeat (TPR)-like superfamily protein
HORVU.MOREX.r3.1HG0075380	-0.849531	0.0691848	-0.818178	0.0373862	-0.443018	0.432406	-0.167182	0.72947	-0.137483	0.894391	-0.407549	0.507913	-0.862368	0.0350965	-1.11812	0.00425026	-0.750513	0.133615	-1.03588	0.0097944	-0.343454	0.580832	-0.869707	0.0964276	-0.455883	0.325534	-0.937085	0.00892093	-0.377254	0.394749	0.127107	0.797559	-0.0742223	1	-0.691631	0.230084	-0.10628	0.913267	-0.708733	0.0621804	-0.215046	0.891369	-0.326528	0.481677	0.183674	0.940984	-0.469011	0.382816	GTPase Der
HORVU.MOREX.r3.1HG0080370	1.10408	0.254047	1.62758	0.0587741	0.818563	0.474518	1.05753	0.281151	1.17294	0.318185	0.65377	0.692318	-0.289165	0.798511	0.61129	0.541409	-0.687531	0.611563	-0.31231	0.814088	-0.745377	0.555702	0.650852	0.72602	-0.725028	0.438564	-0.649299	0.362683	-0.483158	0.600213	-0.635942	0.407625	-0.0173469	1	-0.410974	0.855991	-1.43481	0.634369	5.67931	2.62e-05	2.87233	0.131222	3.88495	0.0293403	-1.43481	0.818962	3.77399	0.0614582	F-box family protein
HORVU.MOREX.r3.1HG0081480	-0.650589	0.313817	0.858005	0.085343	-0.438405	0.561881	0.289479	0.645205	-0.264304	0.812356	0.165815	0.886865	0.606821	0.29983	0.265542	0.666822	0.328279	0.741371	0.0425313	0.967462	0.683241	0.331982	-0.733982	0.42693	-0.647182	0.308232	-0.320216	0.556363	-0.7077	0.215069	0.13506	0.843741	-0.00152632	1	0.127699	0.959897	-1.79688	0.007945	0.870024	0.135022	-0.900026	0.433891	0.2912	0.728457	-0.330701	0.917653	0.28718	0.800141	Calcineurin B-like protein
HORVU.MOREX.r3.1HG0085590	0.184414	0.847688	0.357418	0.568062	0.393959	0.65425	0.566254	0.353141	0.399453	0.7266	0.421595	0.658757	1.60966	0.00624813	0.0255115	0.98418	1.24364	0.0940268	0.398437	0.562498	0.587209	0.541547	-1.06149	0.203512	-0.310102	0.740462	0.249397	0.709815	-0.181279	0.841863	0.878279	0.129786	-0.561208	1	0.0573934	0.992626	-0.0626749	0.978877	1.02613	0.074243	0.705714	0.62605	1.26444	0.0369121	0.414628	0.890565	0.963448	0.201166	Non specific phospholipase C
HORVU.MOREX.r3.1HG0089050	-0.241626	0.861776	-2.51984	0.000696859	-0.925067	0.430938	-1.74046	0.0207535	-0.0560761	0.988403	-1.22099	0.227682	-0.930607	0.358703	-1.55522	0.0466344	-0.357533	0.847543	-1.41917	0.0793607	-1.26938	0.285501	-0.83493	0.552557	-1.42439	0.105321	-4.17289	1.22e-07	-1.10698	0.201002	-3.435	1.04e-05	-0.384067	1	-0.085882	0.990758	-0.24671	0.929738	-2.28467	0.0113457	-0.876917	0.803343	-0.880877	0.371804	-1.04511	0.770494	-0.492842	0.729273	Basic 7S globulin
HORVU.MOREX.r3.1HG0089280	-0.311945	0.609188	-0.190895	0.709688	0.342413	0.59052	0.215042	0.685561	0.23235	0.801829	-0.303378	0.691947	-1.30597	0.00218652	0.349118	0.476474	-0.0647189	0.963949	-0.288104	0.606593	-0.822228	0.121628	-0.0215207	0.996493	-0.721382	0.15683	-0.338326	0.465506	-0.420192	0.439154	-0.325846	0.5166	-0.370557	1	-0.373087	0.746846	0.210115	0.835566	-1.26	0.00184405	0.423499	0.757462	-0.646104	0.167262	0.0691306	0.998236	-0.593195	0.304228	Chlorophyll a-b binding protein, chloroplastic
HORVU.MOREX.r3.1HG0093790	-0.502653	0.170971	-0.252905	0.456416	-0.625303	0.0944314	-0.482595	0.140725	-0.308506	0.57224	-0.394333	0.399176	-0.281495	0.468786	-0.46465	0.161713	-0.102027	0.896866	-0.363001	0.31727	-0.22883	0.680436	-0.0558914	0.961393	0.275172	0.575138	-1.19687	0.000202344	-0.433587	0.287912	-1.09582	0.00120845	0.13331	1	-0.326442	0.704741	-0.184128	0.788697	-0.317741	0.348821	-0.29511	0.771949	-0.424205	0.247091	-0.197951	0.910142	0.107766	0.867416	E3 ubiquitin-protein ligase MARCH6
HORVU.MOREX.r3.1HG0094400	0	1	0	1	0	1	0	1	0	1	0	1	0	1	0	1	0	1	0	1	0	1	0	1	-1.98475	0.00225108	-2.24694	0.000152956	-1.54519	0.0202368	-2.18681	0.000365467	0.238744	1	-0.242953	0.920213	0	1	0	1	0	1	1.92949	0.364139	0	1	0	1	Fatty acyl-CoA reductase
HORVU.MOREX.r3.1HG0094670	0.334635	0.7222	-0.661328	0.294085	0.178519	0.881695	-0.643797	0.327921	0.0945194	0.959844	-0.228607	0.859537	-0.192162	0.840356	-0.433947	0.530656	-0.0359412	0.996361	-0.437208	0.562882	-0.358231	0.756736	-0.392743	0.777369	9.6137	5.19e-20	1.79669	0.349438	0	1	3.27624	0.0803915	0	1	0	1	0.0430179	0.991406	-0.522497	0.420361	-0.0407769	1	-0.0914204	0.930848	-0.227555	0.970968	-0.178128	0.888265	myosin family protein with Dil
HORVU.MOREX.r3.2HG0098930	-1.03648	0.467098	1.04984	0.309431	-0.966304	0.535483	0.0415365	0.993061	0.756474	0.637717	-1.86348	0.366622	1.0196	0.349965	-0.55916	0.711075	0.501808	0.809747	0.878817	0.465963	0.50395	0.786934	0.192547	0.961703	-0.323004	0.732968	-0.0483044	0.9593	0.0551127	0.965927	-0.393675	0.566466	-0.198469	1	0.327152	0.867764	-2.88514	0.0569855	-4.9853	0.000708632	-0.496709	0.908399	-2.26074	0.0610764	-2.15587	0.234854	-2.38175	0.0764183	Kinase family protein
HORVU.MOREX.r3.2HG0099160	0.586616	0.582507	-0.678004	0.397346	0.417853	0.738594	-1.35615	0.0885563	0.171571	0.938669	0.184288	0.914532	0	1	0	1	1.4542	0.587666	3.57558	0.0445238	3.67679	0.0400042	4.84339	0.00435754	-0.717487	0.484367	-1.36897	0.0592313	-0.966086	0.264215	-1.34549	0.0805147	0.0139561	1	0.0251676	1	-0.0933186	0.975408	0.475331	0.605374	-0.682978	0.812173	-0.124237	0.93401	-0.280231	0.974516	0.674823	0.600743	2-oxoglutarate (2OG) and Fe(II)-dependent oxygenase superfamily protein, putative
HORVU.MOREX.r3.2HG0099800	-0.844569	0.380627	-3.38289	5.21e-05	-2.25821	0.0202389	-1.66608	0.0260058	0.534937	0.684923	0.367571	0.76285	-1.11364	0.162905	-2.11111	0.0312289	-1.30253	0.173353	-0.110152	0.937068	-1.50071	0.0847712	0.373148	0.846719	-1.08176	0.129288	-1.42263	0.014712	-0.442354	0.582963	-1.40927	0.0215884	-0.138372	1	0.0710669	0.990768	0.099093	0.965366	-0.913232	0.230766	-0.877664	0.619628	-0.514252	0.575085	0.072716	1	-1.18329	0.237219	Carboxymethylenebutenolidase-like protein
HORVU.MOREX.r3.2HG0099930	1.03392	0.00969689	0.167201	0.704539	1.21068	0.00403875	0.314559	0.45595	-0.0568622	0.961807	0.0650295	0.949162	0.276815	0.580801	-0.443708	0.267326	0.47834	0.422165	0.0479325	0.942591	-0.258558	0.707981	-0.559287	0.371231	0.314523	0.58807	0.52537	0.172369	0.833357	0.0447269	1.4646	4.15e-05	-0.0359426	1	-0.399094	0.66248	0.162072	0.863659	-0.118459	0.801504	1.27681	0.00300089	1.13131	0.00305764	-0.0854219	0.989558	-0.160877	0.82667	Glyceraldehyde-3-phosphate dehydrogenase
HORVU.MOREX.r3.2HG0100230	0.257092	0.732765	-1.6855	0.000234896	0.23646	0.777679	-1.25227	0.00865401	0.170213	0.895455	-0.392916	0.622817	0.380416	0.582293	-1.33148	0.0122717	0.540197	0.536594	-1.00982	0.0710989	0.121171	0.92122	-0.14638	0.923293	0.198347	0.821849	0.0926065	0.890787	1.03747	0.0462726	0.358812	0.53396	0.179896	1	0.0625748	0.988785	0.0447985	0.983162	-1.25271	0.00666564	-0.402686	0.816063	-0.118081	0.872365	-0.490769	0.770183	0.0280364	0.98628	Stress responsive A/B barrel domain protein
HORVU.MOREX.r3.2HG0100990	-0.786981	0.727519	-2.84667	0.111131	-2.97443	0.168795	-2.84667	0.126838	-0.428988	0.908468	-2.84667	0.254015	-2.98401	0.116717	0	1	-2.98401	0.192489	1.62272	0.42431	-0.371668	0.907956	0	1	-0.198352	0.919242	0.827352	0.41631	0.0148195	1	0.634753	0.579614	0.0663146	1	0.380546	0.918907	-0.573494	0.896705	-3.2761	0.0202088	0.570673	0.943408	-5.13516	0.00547073	-0.300959	0.995405	-1.17114	0.51103	NBS-LRR disease resistance protein-like
HORVU.MOREX.r3.2HG0104090	0.452133	0.235167	0.2932	0.362217	0.373337	0.38489	0.173468	0.637977	0.0520177	0.957248	-0.262747	0.611835	0.147376	0.747172	0.644485	0.0422091	0.227116	0.710169	0.671544	0.0400901	0.0982826	0.888841	-0.0937618	0.924258	-0.308265	0.448917	0.692445	0.0108996	0.272182	0.463203	1.00307	0.000200714	-0.178176	1	0.0993952	0.93908	-0.0329821	0.981322	0.720872	0.028993	-0.243294	0.851008	0.883589	0.0106256	0.0686782	0.991079	0.223881	0.717798	Glycerol-3-phosphate dehydrogenase
HORVU.MOREX.r3.2HG0104700	0	1	-6.12708	0.00512256	0	1	-6.12708	0.00696774	0	1	-3.92546	0.140757	-0.850034	0.743377	0.14481	0.96234	0.0108897	1	-4.87037	0.0345423	-0.46691	0.907821	-0.572638	0.916146	-0.451991	0.900902	-0.280788	0.912771	-0.436604	0.892385	0.691323	0.772485	0.342361	1	-1.6761	0.731464	0	1	0	1	2.69863	0.531288	0	1	0	1	0	1	Ribulose bisphosphate carboxylase small chain
HORVU.MOREX.r3.2HG0104710	2.57423	0.259951	-3.95089	0.044314	0	1	-3.95089	0.0538297	0	1	-3.95089	0.13018	0.672368	0.772	-1.36249	0.434742	-0.57582	0.88484	-0.47713	0.831708	1.34614	0.618025	-1.65521	0.585901	-0.870621	0.739331	-0.0863202	0.975774	-0.235025	0.937931	0.130317	0.962818	-0.462747	1	-0.0510222	1	-3.14667	0.189516	0	1	-0.680709	0.933595	5.93582	0.00574885	-6.05134	0.00971924	5.00614	0.0349566	Small subunit processome component 20 homolog
HORVU.MOREX.r3.2HG0104910	-0.0993921	0.809667	-0.924713	4.92e-05	0.0990179	0.828578	-1.02731	1.12e-05	-0.133335	0.811275	-0.495798	0.115453	-0.292616	0.325366	-0.594541	0.0135457	-0.0222769	0.987665	-0.518218	0.0427151	-0.0680852	0.904692	-0.00732581	1	1.59409	7.09e-12	0.201394	0.475395	1.19781	1.14e-06	-0.0817705	0.820235	0.234322	1	0.217323	0.760498	-0.107309	0.86217	-0.392762	0.111433	0.0123387	1	-0.370449	0.175265	-0.154683	0.914906	-0.107181	0.820995	40S ribosomal protein S6
HORVU.MOREX.r3.2HG0106870	-0.272623	0.723778	0.100583	0.875774	-0.1264	0.902844	0.418752	0.45107	-0.226297	0.846753	0.205144	0.840475	-1.0019	0.0713747	-1.00261	0.049207	0.00195277	1	-0.537676	0.352699	-0.171964	0.871953	-0.548159	0.562263	-0.829521	0.133842	-1.38053	0.00139107	-0.764519	0.150032	-0.789499	0.0974566	-0.0531754	1	-0.402935	0.750728	-0.459726	0.628771	-0.0533713	0.942042	0.160665	0.956704	0.11543	0.887604	0.278785	0.928576	-0.688211	0.350989	Amine oxidase
HORVU.MOREX.r3.2HG0127360	-0.649379	0.230105	1.20876	0.00274032	0.420976	0.490666	1.25837	0.00246859	0.476384	0.508423	1.13847	0.0194554	1.06084	0.019417	0.748243	0.0779574	0.324261	0.711512	0.760454	0.0849709	0.53428	0.430879	-0.986932	0.101081	-0.625869	0.212159	-0.247036	0.595059	-0.466163	0.35062	-0.281718	0.570182	-0.166089	1	0.131051	0.941783	0.341736	0.706821	0.525892	0.241616	0.0165006	1	-0.00322829	1	0.88072	0.184952	0.340903	0.635807	PI-PLC X domain-containing protein
HORVU.MOREX.r3.2HG0130370	-0.240293	0.659751	0.364955	0.338331	-0.308978	0.575874	0.167594	0.711297	-0.210305	0.792136	0.174226	0.806171	-0.203501	0.698876	-0.189023	0.689255	-0.0280633	0.992437	0.496059	0.229794	-0.673119	0.174138	0.165723	0.868883	2.96126	5.74e-06	-0.335118	0.858114	0.1892	0.921385	1.31566	0.299488	-2.00332	0.722811	0.921599	0.786051	0.214484	0.794979	0.124214	0.787734	0.403383	0.699342	0.319404	0.483535	-0.202036	0.93319	-0.113746	0.887197	Adenine nucleotide alpha hydrolases-like superfamily protein
HORVU.MOREX.r3.2HG0135040	-0.374952	0.291881	-0.634451	0.019118	-0.180773	0.693026	-0.448873	0.123747	0.0627164	0.940619	-0.664749	0.049605	-1.2853	1.07e-06	-0.440114	0.131649	-0.352955	0.433722	-0.263916	0.434599	-0.732229	0.0192147	-0.123835	0.870657	-0.644049	0.0435904	-0.539184	0.0518912	-0.472561	0.15083	-0.273426	0.404901	-0.080608	1	-0.357763	0.557198	-0.286572	0.581468	-1.36801	1.43e-07	-0.205591	0.862077	-0.281133	0.402805	-0.117706	0.966283	-0.384136	0.325421	Chlorophyll a-b binding protein, chloroplastic
HORVU.MOREX.r3.2HG0136590	0.341953	0.572952	0.713779	0.112002	0.0183374	0.99513	1.01989	0.0207896	-0.273277	0.774825	0.641924	0.321538	0.522539	0.301092	-0.312886	0.530305	0.115033	0.920591	-0.0332726	0.969354	0.131892	0.891781	-0.985003	0.0995677	5.1916	2.14e-05	0	1	0	1	0	1	0	1	0	1	0.119008	0.919811	-0.92856	0.0251144	0.279003	0.875398	-0.0521226	0.945028	0.360929	0.839184	0.296475	0.656811	Protein EXPORTIN 1A
HORVU.MOREX.r3.2HG0143300	-1.62696	0.240996	0.460313	0.733869	0.102752	0.971225	0.834849	0.506915	1.54316	0.234619	1.64426	0.254015	-0.823379	0.485592	2.78894	0.00981345	-0.855788	0.60274	2.03074	0.0976549	-1.28242	0.363122	1.18582	0.627754	-0.668918	0.572786	-0.215934	0.833019	-0.533097	0.627038	0.187608	0.87128	-0.0350036	1	-0.103904	0.988387	-0.435162	0.846202	0.896691	0.354315	0.683509	0.840776	-0.383764	0.787781	0.721773	0.860577	0.678378	0.658118	Profilin
HORVU.MOREX.r3.2HG0151880	0.268698	0.65458	0.61595	0.122256	-0.039315	0.975138	0.651418	0.11325	0.0324111	0.985656	0.404778	0.526051	0.376998	0.451531	0.675963	0.0921993	-0.0986958	0.929519	0.273686	0.587824	0.297326	0.679949	-0.324338	0.714409	5.85653	7.21e-08	0	1	0	1	2.76083	0.155893	0	1	0	1	-0.0092693	1	-0.0369891	0.948787	0.478536	0.638787	-0.281681	0.58054	0.17137	0.962058	0.103914	0.902931	Phytochrome C
HORVU.MOREX.r3.2HG0166240	-0.369203	0.437624	-0.293398	0.451954	-0.475814	0.317445	-0.506111	0.183092	0.156353	0.853821	0.0740451	0.936163	0.259571	0.590001	-0.167101	0.714989	-0.503746	0.370984	-0.00335586	1	-0.00541389	1	0.437865	0.501984	0.565977	0.299955	0.127718	0.827553	-1.79717	0.000537442	-0.38959	0.494149	0.416818	1	0.468199	0.654559	-0.237205	0.757498	-0.146207	0.732922	-0.510106	0.528099	-0.692975	0.0774909	0.224721	0.912079	-0.25038	0.683013	Alpha/beta-Hydrolases superfamily protein
HORVU.MOREX.r3.2HG0177830	0.275228	0.414249	0.745499	0.00158281	0.439358	0.165599	0.686734	0.00534007	0.525478	0.104297	0.208986	0.627913	0.251827	0.434866	0.550288	0.0276392	0.137867	0.808584	0.439789	0.102939	0.395529	0.266875	0.0473542	0.959064	0.341117	0.278877	0.691995	0.00228977	0.466657	0.0841657	0.807941	0.000467714	0.023337	1	-0.0425465	0.982461	0.20409	0.696481	0.685355	0.00666777	0.0166811	1	1.22555	1.26e-06	0.0798946	0.982008	0.423772	0.230175	Transporter
HORVU.MOREX.r3.2HG0181800	0.0374192	0.961132	-0.91114	0.00820187	0.0405643	0.96808	-0.80599	0.0250466	0.39135	0.522554	-0.46169	0.381196	-0.678185	0.0695968	-0.825027	0.015366	-0.307671	0.611603	-0.663156	0.0677394	-0.66326	0.121459	0.0701127	0.950872	-0.722661	0.0641967	-0.931132	0.00411972	-0.230675	0.629277	-0.647795	0.0664207	0.0260017	1	-0.288975	0.764017	-0.477937	0.37586	-1.00669	0.00217017	-0.241413	0.867629	-0.868929	0.0150822	-0.356224	0.765443	-0.618693	0.154515	Protodermal factor 1
HORVU.MOREX.r3.2HG0182410	-0.287496	0.327699	-1.27341	2.79e-09	-0.504028	0.0668493	-0.972859	1.17e-05	0.467356	0.115667	-0.0843301	0.866614	-0.612086	0.00997948	-1.05276	1.32e-06	-0.275908	0.46072	-1.27657	1.12e-08	-0.312287	0.355994	-0.122335	0.833634	-0.0942234	0.824962	-0.463187	0.038036	0.146094	0.656603	-0.293142	0.246528	0.0655149	1	-0.169458	0.809726	-0.262974	0.509725	-1.04245	9.4e-07	-0.234028	0.752025	-0.427593	0.0840101	-0.401376	0.339017	-0.382749	0.200886	Retrovirus-related Pol polyprotein from transposon opus
HORVU.MOREX.r3.2HG0183340	-0.375167	0.704796	-2.41749	0.00128003	-0.447758	0.662409	-0.670905	0.368643	-0.480756	0.709461	0.822271	0.365582	-1.38795	0.0432322	-0.294707	0.721886	-0.321314	0.808305	-0.312094	0.724911	-0.530034	0.611137	0.707686	0.54081	-0.810082	0.26402	-1.41559	0.010529	-0.644177	0.360966	-1.19049	0.0423388	-0.263199	1	-0.514703	0.738542	-0.472583	0.70307	-0.532971	0.463754	-0.401499	0.878891	-0.467489	0.585594	-0.730077	0.683443	-0.056332	0.976096	Ribosomal RNA large subunit methyltransferase H
HORVU.MOREX.r3.2HG0184260	-1.6477	0.0480594	-2.16621	0.00796851	-1.5209	0.0901379	-1.20037	0.143345	0.415813	0.780652	-0.0515359	0.990208	-0.730972	0.453421	-3.04932	0.0043225	-0.375238	0.825771	-1.22269	0.212322	0.855519	0.435876	0.736459	0.631386	-1.3037	0.0991146	-2.53676	9.81e-05	-0.576027	0.512275	-2.16605	0.0012436	0.0162427	1	-0.732952	0.635201	-0.644789	0.652386	-1.41791	0.0817305	-0.841074	0.695586	-0.227295	0.84334	0.205008	0.982786	-0.516098	0.695777	O-glucosyltransferase rumi
HORVU.MOREX.r3.2HG0185210	0.0423555	0.959369	0.478833	0.235382	-0.0618266	0.950917	0.841136	0.0298891	-0.244007	0.774832	0.47488	0.420622	-0.367936	0.442223	0.458521	0.250969	0.0880845	0.933778	0.562968	0.166801	-0.237673	0.742474	-0.183616	0.851824	0.461234	0.440691	0.576891	0.187037	0.0312075	0.978737	0.799302	0.0675215	0.232325	1	-0.0793674	0.981028	-0.224635	0.804985	0.34534	0.416303	0.237426	0.888424	1.02563	0.00945291	0.0493766	1	-0.0936376	0.916536	Transporter family protein
HORVU.MOREX.r3.2HG0189870	-0.835151	0.0645151	-0.113192	0.819235	-0.316845	0.595713	0.387431	0.360672	-0.0840911	0.940724	-0.22288	0.76488	-0.762721	0.0730367	-0.198714	0.679382	-0.402777	0.530247	-0.372946	0.427326	-0.153273	0.847377	-0.317883	0.706944	-0.642134	0.143714	-0.97364	0.00981684	-0.642221	0.121186	-0.373388	0.406656	-0.365874	1	-0.195269	0.886778	-0.395415	0.574829	-1.14215	0.00469114	-0.525291	0.574237	-0.335128	0.501392	0.288868	0.878052	-0.203233	0.781004	L-allo-threonine aldolase
HORVU.MOREX.r3.2HG0195240	0.375105	0.697896	0.201076	0.796867	0.558539	0.550333	0.214573	0.795799	-0.71308	0.520841	-0.563744	0.594796	-0.488639	0.55986	0.702726	0.303947	0.275946	0.854077	-0.798406	0.280518	-0.29723	0.817564	-0.385308	0.802439	1.91427	0.012963	2.1646	0.00243649	1.20729	0.154993	1.07868	0.222271	0.113985	1	0.790446	0.713657	0.250059	0.875417	-0.238416	0.753633	0.282592	0.932691	-0.383091	0.642513	-0.752262	0.685568	-0.0550852	0.975741	F-box protein CPR30
HORVU.MOREX.r3.2HG0198940	-0.387986	0.718924	-0.615416	0.434487	-0.253481	0.846555	-0.510441	0.543289	1.16618	0.200789	0.769286	0.460567	-0.0981	0.938264	-2.63537	0.000355342	0.447437	0.7344	-1.04732	0.160751	-0.136689	0.934229	-0.654636	0.624408	-0.632631	0.491787	-0.624347	0.35673	-0.765269	0.333341	-0.406553	0.601837	-0.173046	1	-0.767631	0.585036	-0.250025	0.902862	-1.69464	0.027996	0.523542	0.859554	-0.989765	0.247185	0.318351	0.961694	-0.294425	0.831851	Cyclin family protein
HORVU.MOREX.r3.2HG0201060	-0.288042	0.774844	-0.61111	0.373692	-1.18957	0.151285	-2.96601	0.000157929	-0.342589	0.801281	-0.276115	0.8271	0.28808	0.714169	-0.313017	0.672617	-0.179951	0.900762	-0.262633	0.751198	0.555774	0.533911	0.966297	0.277327	-0.239781	0.806043	-0.396058	0.517416	-0.194781	0.825058	-0.24609	0.731549	0.274281	1	0.159715	0.95268	0.0409515	0.992098	-0.65776	0.324186	-0.143049	0.970388	-1.15129	0.11024	0.483654	0.855928	-0.0531304	0.975741	Peptide transporter PTR2
HORVU.MOREX.r3.2HG0204750	-0.231406	0.738104	-0.984867	0.0202052	-0.0105601	1	-0.243673	0.640023	-0.302121	0.742492	-0.349578	0.631707	-0.570489	0.272355	-0.495834	0.290958	-0.574436	0.400937	-1.48726	0.000791929	-0.29843	0.708611	-0.298175	0.761135	-0.385079	0.541021	-0.70771	0.105197	-0.727121	0.138156	-0.74501	0.10523	-0.152666	1	-0.178229	0.917033	-0.832355	0.190735	0.719396	0.143853	-0.486372	0.723941	0.422987	0.491231	0.290545	0.904685	0.997027	0.0847892	Filament-like plant protein
HORVU.MOREX.r3.2HG0205020	0.592151	0.180402	-0.447461	0.266489	-0.203036	0.759444	-1.204	0.00277116	-0.0967528	0.930009	-0.368849	0.555606	-0.0967771	0.878651	-0.209095	0.698463	0.258794	0.73009	-0.506043	0.32025	0.453605	0.426237	0.492468	0.506641	-0.619769	0.12742	-0.69272	0.0374574	-0.30414	0.494397	-1.20321	0.000410711	0.0243034	1	0.110169	0.940832	0.242105	0.788262	-1.02547	0.0199823	-0.163193	0.940102	-0.520044	0.303205	0.333659	0.855928	-0.439115	0.49958	Glycosyltransferase
HORVU.MOREX.r3.2HG0205210	0.319354	0.747222	-0.422508	0.547191	-0.0441283	0.985018	-0.807739	0.233787	-0.234793	0.888178	-0.896484	0.328898	0.145287	0.912581	-2.79368	0.00939708	0.266667	0.890166	0.679944	0.459034	0.712047	0.555702	0.304479	0.88621	0.162015	0.89685	-0.280877	0.705095	0.823175	0.259301	0.177609	0.839675	0.684953	0.964548	0.10289	0.982677	0.190608	0.911628	-0.514076	0.464296	-0.277	0.934353	-0.436609	0.598706	-0.185285	0.982194	0.0904641	0.954552	Short chain dehydrogenase/reductase
HORVU.MOREX.r3.2HG0206570	-0.0878757	0.932165	-0.470547	0.443947	0.169715	0.873798	-0.234299	0.740565	-0.0764505	0.964964	-0.177518	0.886498	-0.223812	0.800504	-1.89076	0.00414231	0.423045	0.696391	-0.813273	0.238898	-0.32058	0.779859	0.0495979	0.989229	-0.412658	0.607313	-0.518087	0.370773	-0.0654593	0.951667	0.720279	0.200238	-0.0729202	1	-0.28888	0.881683	-0.204348	0.877033	-0.875819	0.110799	-0.114243	0.975275	-0.10492	0.905737	-0.311209	0.922749	-0.374204	0.683606	translation initiation factor 3 subunit I
HORVU.MOREX.r3.2HG0207510	0.739107	0.0211962	0.269945	0.393457	0.790094	0.0201138	0.0148704	0.985191	0.263829	0.641815	-0.105597	0.870525	0.224571	0.571554	0.112293	0.769123	0.579294	0.143906	-0.0749156	0.870552	0.126259	0.839852	-0.480753	0.313624	0.145611	0.78771	0.264064	0.449586	0.161912	0.723089	0.196052	0.623163	-0.309566	1	0.0992743	0.947769	0.544492	0.182821	0.795604	0.00549528	0.369875	0.634034	1.17303	7.82e-05	0.276871	0.821145	0.332836	0.458092	DNA-directed RNA polymerase subunit alpha
HORVU.MOREX.r3.2HG0208520	0.546	0.533837	-0.152511	0.848271	-0.148436	0.912812	-0.270888	0.728984	1.52845	0.0451147	1.33778	0.0895756	4.43623	7.61e-12	2.25176	0.000348666	-0.108587	0.963182	-0.730655	0.361127	3.44256	1.05e-07	2.10665	0.00362585	-0.579521	0.534608	-1.61927	0.00727261	-0.221448	0.829252	-2.34281	0.000139462	0.00536657	1	0.281553	0.90701	1.69798	0.0194581	3.18738	1.98e-07	-0.867571	0.58365	0.957794	0.178761	1.88639	0.00941587	2.95864	2.87e-06	Heavy metal transport/detoxification superfamily protein
HORVU.MOREX.r3.2HG0210880	0.325042	0.653168	-0.600036	0.259356	-0.0974904	0.934114	0.251345	0.678702	0.441316	0.62493	-0.228111	0.81937	-0.49686	0.430255	-0.63653	0.276585	-0.11939	0.931349	-0.731832	0.228187	0.276309	0.77087	0.253914	0.846138	-0.792904	0.147151	-1.28011	0.00271053	-0.476415	0.40822	-0.962117	0.0348717	-0.149184	1	-0.53219	0.593527	0.119241	0.930918	-1.25353	0.00755606	-0.163955	0.95205	-0.657969	0.222011	-0.0214067	1	-0.739546	0.244517	Arabinanase/levansucrase/invertase, putative
HORVU.MOREX.r3.2HG0211180	-0.777601	0.0351769	-0.846792	0.00835356	-0.577342	0.167612	-0.59988	0.0798026	-0.0137681	0.996889	-0.109784	0.879947	-0.766723	0.0309003	-0.57618	0.0921993	-0.602267	0.185593	-0.881624	0.00949628	-0.445451	0.359158	-0.242558	0.74081	0.125811	0.848726	-1.41747	3.42e-05	-0.738397	0.0632697	-0.973154	0.00701354	0.157993	1	-0.390886	0.642818	-0.208906	0.776219	-0.568732	0.0889189	0.00967787	1	-0.484992	0.196447	-0.160127	0.947984	0.0584094	0.938098	Histone H2A deubiquitinase (DUF3755)
HORVU.MOREX.r3.2HG0213520	-0.0677737	0.910683	0.486942	0.140308	0.0412807	0.964093	0.617375	0.0635957	0.306481	0.611154	0.337739	0.520312	0.379426	0.338931	0.851812	0.0087753	-0.175517	0.814146	1.12964	0.000427264	0.220644	0.720279	0.381736	0.552386	-0.229569	0.6913	-1.08902	0.00193047	-0.242552	0.62204	-0.745865	0.0482693	-0.322131	1	-1.01833	0.0185849	-0.536517	0.268656	-0.519019	0.121248	-0.169411	0.917775	-0.338895	0.390751	-0.00681735	1	-0.463055	0.309959	Polyadenylate-binding protein
HORVU.MOREX.r3.3HG0219240	0.239486	0.765184	-0.380195	0.487423	-0.195356	0.83269	-0.209141	0.739975	-0.200103	0.87297	-0.706758	0.327314	-0.966882	0.0813872	-0.657139	0.22146	-0.286478	0.788893	-0.996846	0.0633841	-0.411579	0.639329	0.544123	0.570583	-0.335729	0.680012	-0.739379	0.144448	0.1256	0.889794	-0.337643	0.582495	0.205745	1	-0.250406	0.889386	-0.233607	0.846202	-1.35904	0.00417613	-0.361951	0.860275	-0.828618	0.123973	-0.551539	0.72203	-0.819503	0.202872	Protein kinase family protein
HORVU.MOREX.r3.3HG0220800	0.524684	0.296571	0.307847	0.493018	0.0313928	0.98222	0.368549	0.420198	0.521287	0.418329	1.17215	0.00675443	0.780935	0.0716361	0.354493	0.4485	0.200767	0.824836	0.224537	0.685258	0.567975	0.317721	0.551799	0.443165	-0.411447	0.457984	-1.02147	0.00556815	-0.839683	0.0528865	-1.28723	0.000672405	0.66876	0.535808	0.0627725	0.982731	0.0748153	0.956774	-0.147922	0.775067	-0.286203	0.874663	0.0843534	0.902407	0.516932	0.641373	0.369734	0.57068	Receptor-like kinase
HORVU.MOREX.r3.3HG0226100	0.43392	0.662185	-2.07092	0.00121016	0.0910021	0.960615	-3.14719	5.2e-06	0.75785	0.500669	-0.971056	0.294094	-0.748799	0.319419	-2.26486	0.000206014	0.137968	0.93848	-2.9262	3.95e-06	-0.488986	0.662027	-0.940497	0.369569	-0.515344	0.595494	-0.400707	0.57734	1.10919	0.127075	0.0262285	0.987445	-0.161925	1	0.0303482	1	-0.0310571	0.996442	0.457358	0.517952	1.95308	0.0115943	0.901571	0.206682	-0.869375	0.58849	0.441974	0.686368	Pectin lyase-like superfamily protein
HORVU.MOREX.r3.3HG0227990	0.573899	0.3725	0.165475	0.78383	0.575892	0.401016	0.0410876	0.964924	-0.326463	0.76347	0.249908	0.793386	0.039169	0.972016	-0.0822324	0.909337	0.482918	0.574981	0.504215	0.378572	0.172648	0.873388	-0.815727	0.315248	0.123449	0.900902	0.400392	0.452736	0.488175	0.433378	0.282214	0.644582	-0.0815182	1	0.00405729	1	-1.05471	0.735163	2.12638	0.131878	3.49572	0.000106601	1.60951	0.372121	-0.395492	0.982194	-1.62394	0.57068	phosphoenolpyruvate carboxylase 2
HORVU.MOREX.r3.3HG0231780	-0.164302	0.873148	-0.452411	0.484759	-0.0784747	0.961015	-1.2087	0.0545828	-0.00450819	1	-0.63735	0.494391	-0.778429	0.273282	-1.06175	0.0985178	0.439397	0.682327	0.662524	0.311422	0.00346407	1	0.69961	0.497465	0.330945	0.707888	-1.15174	0.0310627	0.780616	0.2086	-0.479566	0.453696	0.170034	1	-0.00921285	1	0.15402	0.920976	-1.13325	0.0402283	-0.405037	0.859554	-1.72799	0.00390954	0.104226	0.994919	-1.01444	0.151283	Charged multivesicular body protein 5
HORVU.MOREX.r3.3HG0238740	-0.223168	0.861727	-1.22718	0.104806	0.295826	0.824527	-0.338421	0.708406	0.10636	0.963126	0.344744	0.803654	-0.496265	0.596542	-0.534006	0.49844	-0.051486	0.993149	-1.18908	0.115922	-0.456693	0.725746	-0.336834	0.848702	-1.27077	0.117892	-3.3474	6.28e-07	-1.58446	0.0339348	-3.98799	3.25e-08	-0.577212	1	-0.0781617	0.990802	-0.929504	0.410867	-0.717349	0.344913	-0.613285	0.803343	-1.09243	0.178976	-0.396633	0.926999	0.279205	0.837229	DNA binding protein
HORVU.MOREX.r3.3HG0240590	-0.0935314	0.885772	0.930222	0.0111514	0.32917	0.541644	1.5319	1.89e-05	-0.186532	0.823832	1.31028	0.000703496	0.154554	0.778462	0.142079	0.778202	-0.0473123	0.973763	0.712989	0.0706577	0.0694167	0.939525	0.198536	0.837739	-0.17734	0.778481	-0.163228	0.712834	-0.170938	0.755139	0.14988	0.75869	0.108505	1	-0.0456548	0.99057	-0.0890912	0.936519	0.311504	0.441597	-0.0169497	1	0.20583	0.682832	-0.043568	1	0.164664	0.819036	Chloride channel protein
HORVU.MOREX.r3.3HG0243170	0.405419	0.388332	0.364155	0.338474	0.202337	0.737797	-0.401769	0.317456	0.537653	0.318759	1.12711	0.00255431	0.81866	0.0321292	0.094682	0.845535	0.151134	0.863981	-0.0510557	0.936141	0.772626	0.0730929	0.537064	0.360011	0.49433	0.279241	0.189498	0.648216	0.433081	0.319961	0.437466	0.258507	0.546624	0.701669	0.22397	0.852808	0.936083	0.0289657	0.53787	0.1563	0.340782	0.796575	-0.0299775	0.971852	1.04611	0.0136374	0.951645	0.020895	Fatty acid oxidation complex subunit alpha
HORVU.MOREX.r3.3HG0248350	-0.171904	0.78622	-0.417051	0.371156	-0.44262	0.418933	-0.794322	0.0863088	0.188373	0.828171	-0.194217	0.820505	-0.34094	0.491253	-1.04589	0.0159042	0.115604	0.906874	-1.51291	0.000681109	-0.292724	0.672828	-0.262728	0.787374	-0.750307	0.077054	-0.550079	0.150267	-0.315949	0.515005	-0.0248595	0.972675	-0.508366	0.825128	-0.295024	0.786051	-0.679526	0.194701	-0.913957	0.0139223	-0.397231	0.731198	-0.627304	0.134649	-0.298659	0.867294	-0.488241	0.35743	S-type anion channel
HORVU.MOREX.r3.3HG0250670	0	1	0	1	0	1	0	1	0	1	0	1	0	1	0	1	0	1	0	1	0	1	0	1	-1.52382	0.0905955	-2.00794	0.00914379	-1.40721	0.104774	-2.01584	0.0128789	-0.363083	1	-0.277383	0.931202	0	1	-1.63713	0.403717	0	1	-1.63713	0.481795	0	1	-1.63713	0.572695	mRNA cleavage and polyadenylation specificity factor complex subunit pta1
HORVU.MOREX.r3.3HG0251060	0.037181	1	-1.58789	0.366901	1.28869	0.553825	-1.58789	0.388577	-1.45813	0.590111	1.22669	0.626067	0.616706	0.433535	0.533491	0.454018	-0.167947	0.926207	-0.0292948	0.98721	1.08589	0.1794	-0.0779753	0.980232	-0.449905	0.532989	0.00666549	1	0.172054	0.827368	-0.178322	0.791782	-0.0547261	1	0.0705337	0.986984	-2.20055	0.0129177	-1.1834	0.161781	-2.84902	0.00299034	-1.26901	0.185499	-2.29619	0.0106969	-0.244068	0.876232	Pectinesterase
HORVU.MOREX.r3.3HG0270210	-3.51579	0.103043	0	1	-3.51579	0.131682	0	1	-0.614064	0.879578	0	1	0	1	0	1	4.06724	0.0884149	4.60488	0.0224502	5.41558	0.00718688	5.94492	0.00761178	-0.270191	0.925604	-0.138436	0.951296	-0.171612	0.953732	-0.116337	0.963926	0.0406141	1	-0.0694962	1	-3.16784	0.242656	-1.60628	0.426165	-3.16784	0.363571	-1.60628	0.50184	-3.16784	0.363245	-1.60628	0.591235	HAT dimerisation domain-containing protein-like
HORVU.MOREX.r3.3HG0282970	-0.309696	0.564617	0.654407	0.0953849	-0.0721639	0.936136	0.779371	0.0503662	-0.172088	0.847018	0.309474	0.654793	-0.211078	0.694107	0.298864	0.526523	-0.0990414	0.922149	0.19166	0.730913	0.0574883	0.955081	0.186744	0.862841	-0.145092	0.824758	0.017758	0.980401	-0.190898	0.715938	0.409059	0.305241	-0.24804	1	0.217702	0.86133	-3.06713	0.0172273	1.00022	0.221562	1.9717	0.00175733	-0.886992	0.509599	-1.04092	0.654853	0.309139	0.864105	Saposin-like aspartyl protease family protein
HORVU.MOREX.r3.3HG0290530	0	1	0	1	0	1	0	1	0	1	0	1	0	1	0	1	4.21254	0.050731	4.59116	0.0133536	5.3206	0.00278982	4.48562	0.0495191	-0.382481	0.866626	-0.746984	0.572861	-0.0843031	0.978372	0.122718	0.951667	0.0232714	1	-0.616802	0.883076	0	1	0	1	0	1	0	1	0	1	0	1	Ribosomal protein S5/Elongation factor G/III/V family protein
HORVU.MOREX.r3.3HG0298890	-0.796518	0.11473	-0.0379854	0.953529	-0.419291	0.498679	0.372946	0.442442	0.0788889	0.948937	-0.0118839	1	-0.462088	0.378335	0.0533653	0.942296	-0.247735	0.781243	0.737597	0.126729	0.0551067	0.964677	0.243675	0.833072	0.0364039	0.972931	-1.55134	0.0013655	-0.865025	0.11844	-1.08491	0.0340146	-0.624823	0.873681	-0.436563	0.731844	-0.601575	0.342659	0.234105	0.635071	-0.543004	0.589607	0.495052	0.312794	-0.342581	0.855769	-0.129798	0.888265	Dihydrolipoamide acetyltransferase component of pyruvate dehydrogenase complex
HORVU.MOREX.r3.3HG0303020	-0.251803	0.585005	-1.06892	0.000444097	-0.188081	0.723826	-1.38425	1.1e-05	-0.532611	0.257163	-0.527093	0.23213	-0.826341	0.0131709	-0.798645	0.013529	-0.436722	0.370875	-1.20513	0.000199972	-0.453875	0.317996	-0.00908615	1	0.141433	0.823072	-1.24151	0.000586669	-0.724238	0.0660695	-0.88657	0.0213289	-0.362521	1	-0.229113	0.8554	-0.101202	0.90674	-0.831643	0.00747082	0.225513	0.865606	-0.744908	0.0284909	-0.053319	0.997727	-0.27965	0.58329	nuclease
HORVU.MOREX.r3.3HG0305960	-0.169776	0.732358	-0.251994	0.470052	0.0163343	0.991422	0.165939	0.669175	-0.226159	0.730282	-0.236057	0.670099	-0.224777	0.602703	0.0533034	0.908204	-0.210499	0.745388	0.192122	0.636984	-0.113647	0.868793	-0.302456	0.636656	7.27392	1.12e-17	1.77799	0.347453	0	1	0	1	0	1	0	1	-0.262334	0.676441	0.302516	0.374175	-0.0351556	0.995466	0.33488	0.37581	-0.0331903	1	0.170367	0.770667	Holliday junction ATP-dependent DNA helicase RuvB
HORVU.MOREX.r3.3HG0306830	-0.640531	0.109195	-1.27115	9.83e-05	-0.118451	0.853872	-1.14846	0.000633818	-0.2876	0.6559	-0.520207	0.268982	-0.63774	0.106425	-0.987651	0.00565108	-0.0130363	1	0.128365	0.788117	-0.219335	0.733164	0.190531	0.819437	-0.412269	0.338041	-0.350299	0.33655	-0.761852	0.0306163	0.355294	0.344728	-0.045032	1	-0.379239	0.640826	-0.721045	0.103935	-1.08039	0.00271145	-0.43791	0.606212	-0.415127	0.327055	-0.544268	0.432313	-0.861709	0.0457443	Glycine-rich protein
HORVU.MOREX.r3.3HG0306990	0.0294547	0.971735	-1.29001	0.000121771	0.0442438	0.964061	-0.490655	0.171616	-0.0799274	0.938758	-0.579541	0.217451	-0.232002	0.623807	-0.493222	0.191405	0.0177141	0.99878	-0.2805	0.518251	-0.0679713	0.936035	-0.0774263	0.945173	0.248501	0.635277	-0.436249	0.212074	0.378498	0.358524	0.12481	0.783774	0.069706	1	-0.254318	0.801118	-0.111472	0.902763	-0.732441	0.0519804	-0.0600518	0.981625	0.278865	0.531712	-0.460338	0.597489	-0.0831499	0.918753	TVP38/TMEM64 family membrane protein
HORVU.MOREX.r3.3HG0315330	0.994603	0.172924	1.0188	0.0995071	0.657649	0.449636	0.774973	0.247876	0.184054	0.915459	0.598247	0.559248	1.88328	0.00523891	1.35755	0.0307811	1.0322	0.302764	0.770471	0.291513	1.26816	0.144859	0.373145	0.814477	0.813184	0.31217	0.123639	0.883943	0.59856	0.454962	-0.407506	0.596017	1.02093	0.593085	0.688431	0.616771	2.06145	0.0500307	3.10862	0.000707711	0.978797	0.750603	1.84677	0.128962	2.29773	0.0249709	2.60899	0.0217193	Retrovirus-related Pol polyprotein from transposon TNT 1-94
HORVU.MOREX.r3.3HG0315380	-0.3954	0.345121	-1.3601	6.74e-06	-0.229167	0.656152	-1.23073	7.93e-05	-0.0557402	0.955723	-0.409444	0.386856	-0.85696	0.0110923	-1.2455	6.71e-05	-0.582986	0.189749	-0.947141	0.00350326	-0.783	0.0347442	-0.0768893	0.939687	-0.595325	0.120726	-1.37509	4.03e-06	-0.420613	0.280683	-1.02303	0.00104377	0.0976312	1	-0.154003	0.89654	0.0213154	0.992898	-1.75962	2.12e-07	0.0929833	0.967867	-0.895823	0.0139569	-0.13034	0.970363	-0.852822	0.0324987	CASP-like protein
HORVU.MOREX.r3.3HG0320770	-0.804954	0.429988	0.322302	0.718927	-0.0529306	0.985018	0.398028	0.668009	-0.459975	0.785346	0.0207028	1	0.58438	0.564254	0.806019	0.330604	-0.173026	0.936747	0.229079	0.840289	0.420826	0.780283	-0.273809	0.900816	-0.777394	0.484733	0.531868	0.539421	0.136707	0.926675	0.548723	0.555182	-0.083528	1	0.170076	0.974064	-1.65831	0.168719	-3.12099	0.00165778	1.24721	0.456828	-0.225543	0.862652	-2.51297	0.0263647	-6.57368	6.56e-06	Non-specific serine/threonine protein kinase
HORVU.MOREX.r3.3HG0322920	-0.28798	0.473261	0.0957015	0.790793	0.0900273	0.877627	0.27989	0.388504	-0.403661	0.387694	0.168254	0.758018	-0.0122053	0.990067	-0.189163	0.583389	0.560157	0.158186	0.256574	0.46897	0.160402	0.784484	-0.3344	0.543738	0.373278	0.358176	-1.37073	1.42e-06	-0.442713	0.219846	-1.00839	0.000677148	-0.190132	1	-0.289891	0.71527	-0.227964	0.703801	0.443497	0.135338	0.288848	0.76522	0.604461	0.0522787	0.0281147	1	-0.0686327	0.917289	Hydroxyproline-rich glycoprotein
HORVU.MOREX.r3.3HG0324080	2.41831	0.057937	3.85502	0.000841798	-0.837827	0.759882	-1.40488	0.441734	2.61842	0.0501773	4.19619	0.000581268	3.82399	0.000926838	5.62847	2.33e-05	-1.43175	0.588686	0	1	2.34314	0.181871	4.40852	0.0153437	-0.546643	0.574436	0.739918	0.258902	-0.763921	0.34259	-0.782542	0.277896	0.173769	1	0.646447	0.677048	4.72178	9.42e-06	4.27748	5.94e-07	0.0576699	1	-0.922667	0.663408	5.35345	9.33e-08	4.1168	4.26e-06	Alcohol dehydrogenase family-3
HORVU.MOREX.r3.3HG0325690	1.03564	0.479202	-1.8116	0.108639	1.10935	0.471643	-1.62713	0.166454	0.172093	0.959628	1.16252	0.480125	1.5992	0.222009	-3.85512	0.00231657	1.81404	0.25819	-1.70672	0.163879	1.03622	0.584593	-0.520146	0.851121	-0.984313	0.531931	-1.90652	0.108689	0.461977	0.77622	-0.95165	0.480126	-0.907525	1	1.49375	0.491649	0.111736	0.992716	0.590916	0.739721	3.19582	0.156571	-0.163436	0.960364	-1.45689	0.823335	0.566283	0.84698	Histidine decarboxylase
HORVU.MOREX.r3.3HG0330820	-1.79638	0.00063422	-1.84293	0.000351607	-1.73141	0.00254316	-1.31029	0.013499	-1.06231	0.100914	0.563975	0.467765	-0.157303	0.845448	-1.35028	0.0119853	-0.88882	0.218347	-0.567118	0.355503	-0.0385786	0.984667	0.489479	0.634418	-0.853541	0.161718	-0.719965	0.150274	-0.107712	0.907487	-0.311398	0.610694	0.623601	0.906252	-0.140588	0.956047	-1.16909	0.071372	-1.11107	0.0545369	-1.40028	0.0414016	-0.106747	0.908188	-0.163203	0.979732	0.132066	0.912445	Jasmonate-induced protein
HORVU.MOREX.r3.4HG0332470	2.42353	0.244057	-1.60439	0.374447	0	1	-1.60439	0.395911	0	1	-1.60439	0.559248	-0.849978	0.711702	0	1	-2.40726	0.335592	1.70671	0.400527	-2.40726	0.318538	3.46611	0.181378	-1.92712	0.0906654	-4.63907	3.04e-06	-1.23936	0.288514	-4.26003	2.4e-05	0.00185818	1	-0.773992	0.772912	0.176153	0.975408	-1.67958	0.398288	-0.325952	0.975275	-1.67958	0.475927	-0.363832	0.983894	-1.67958	0.568143	Histidine-containing phosphotransfer protein
HORVU.MOREX.r3.4HG0338860	0.66808	0.121573	2.06819	1.48e-09	0.846804	0.0522236	1.43001	6.08e-05	0.013975	0.998627	1.05815	0.0105952	0.746621	0.0666358	2.21482	1.35e-10	0.646569	0.211932	1.80555	4.77e-07	0.858878	0.0463994	0.969035	0.035212	0.161278	0.806412	0.71446	0.042534	0.139375	0.811841	0.746472	0.0416845	0.10967	1	-0.149954	0.917553	1.34566	0.000460063	1.46955	2.5e-05	1.10696	0.0172338	1.49223	6.52e-05	0.738659	0.232939	0.331522	0.590164	Sulfite exporter TauE/SafE family protein
HORVU.MOREX.r3.4HG0345810	-0.452494	0.850323	1.41484	0.302754	1.38194	0.444055	1.90472	0.157376	1.42571	0.514512	-0.287759	0.938054	4.61763	0.00766823	-0.64417	0.78013	2.96621	0.213695	1.67411	0.334001	2.62373	0.264765	-2.40852	0.45995	-0.916479	0.587509	0.189621	0.903003	-0.388289	0.827975	0.0385256	0.990411	-0.540888	1	0.108853	0.993075	3.6845	0.0928718	0.757082	0.692091	3.36765	0.247192	0.359062	0.896134	2.72482	0.448784	0.734572	0.810109	B3 domain-containing protein Os03g0164300
HORVU.MOREX.r3.4HG0349620	-0.825558	0.116353	1.31399	0.00418915	-0.195796	0.80226	1.14409	0.0189941	-0.459154	0.55474	0.666896	0.372424	0.119466	0.872512	0.630565	0.230831	-0.786557	0.259957	0.709107	0.188468	0.283197	0.739554	0.31841	0.788202	-0.55606	0.284046	0.475486	0.245806	-0.111685	0.870626	0.720166	0.0752375	-0.299384	1	0.317656	0.780581	-0.166066	0.89382	-0.56064	0.257317	0.283244	0.886763	-1.10801	0.0380252	0.308342	0.901896	-0.335983	0.669915	Protein downstream neighbor of Son
HORVU.MOREX.r3.4HG0353070	-0.424614	0.340473	-0.980827	0.0034998	-0.204222	0.720374	-0.713292	0.0456886	0.266014	0.702391	0.114701	0.881181	-0.180345	0.714794	-1.62296	1.36e-06	-0.169603	0.829533	-0.776914	0.032048	-0.329449	0.568587	-0.433708	0.494485	-0.317046	0.536803	-0.695276	0.0374952	-0.358288	0.422227	-0.587929	0.101339	0.152164	1	-0.290732	0.764017	-0.137178	0.878936	-0.640559	0.0694319	-0.0930365	0.968875	-0.111637	0.833509	0.27003	0.878052	-0.0417534	0.962541	Phototropic-responsive NPH3 family protein
HORVU.MOREX.r3.4HG0380530	-0.192951	0.80632	0.511561	0.287291	0.467264	0.470071	1.09958	0.0126167	0.0761159	0.957015	0.292085	0.731758	-0.36997	0.514119	0.351062	0.467621	-0.132204	0.906844	0.825138	0.0588227	0.294842	0.706921	-0.848703	0.207599	0.0384576	0.96733	1.23864	0.00170435	-0.0150412	0.995349	0.973276	0.0236246	-0.167221	1	-0.465252	0.69395	0.38233	0.698006	0.107033	0.865061	0.550382	0.681525	0.742195	0.144595	0.378406	0.874174	-0.14721	0.887928	Alpha-L-arabinofuranosidase 1
HORVU.MOREX.r3.4HG0391190	0.125777	0.898259	1.24031	0.0232764	0.337801	0.704924	1.45239	0.00876906	0.892135	0.24824	0.989723	0.202317	-0.305071	0.690806	0.333013	0.607935	-0.0283759	0.998641	0.441988	0.508639	-0.579305	0.511415	-0.283506	0.84409	-0.203994	0.833891	0.103839	0.888925	0.111744	0.9086	0.629448	0.276797	-0.196149	1	-0.221856	0.917185	0	1	-1.70808	0.379355	4.87518	0.000999327	-1.70808	0.459073	0	1	-1.70808	0.551076	Cyclin B1
HORVU.MOREX.r3.4HG0399450	-0.188337	0.823504	1.34963	0.00525554	-0.14388	0.887384	1.05571	0.0407433	0.0779167	0.959844	0.411218	0.641755	-0.336546	0.645071	0.35309	0.55898	0.261211	0.82317	0.845326	0.123772	-0.4548	0.622759	-0.0233732	0.998389	0.719748	0.330769	0.008463	1	-0.00068113	1	0.138265	0.876295	0.26612	1	-0.383505	0.855991	-0.53761	0.563709	0.699496	0.210341	-0.475906	0.782695	0.873886	0.141989	-0.163864	0.979732	0.174786	0.882568	Nodulin MtN21 /EamA-like transporter family protein
HORVU.MOREX.r3.4HG0402170	-0.088511	0.929554	-1.46341	0.0207239	-0.660723	0.375531	-0.62728	0.345292	0.0232696	0.996329	0.0501824	0.983463	-0.386357	0.580731	-1.26868	0.063147	-0.731437	0.369405	-2.09658	0.00340889	-0.751078	0.326862	-0.337786	0.821845	-1.15619	0.054283	-1.82423	0.000121138	-0.187951	0.817707	-0.877468	0.0867303	-0.00837197	1	-0.629082	0.541531	-0.168871	0.899931	-0.947205	0.0593989	-0.25888	0.9184	-1.33814	0.0132071	-0.418553	0.860577	-0.200456	0.83623	Heat shock transcription factor
HORVU.MOREX.r3.4HG0405210	0.614609	0.279546	-1.29699	0.0045835	0.621879	0.300294	-0.417578	0.411185	0.367462	0.683111	-0.248207	0.769044	0.264058	0.680996	-0.95638	0.0462021	0.314044	0.728197	-0.832261	0.096876	-0.227704	0.809627	-0.295981	0.778167	-0.493943	0.428245	-0.412155	0.405608	0.501496	0.346907	-0.206489	0.731671	0.441329	1	-0.14346	0.94495	0.151187	0.902108	-0.321316	0.559375	-0.362437	0.843528	-0.395045	0.524686	-0.253879	0.935823	0.00135326	1	H -ATPase 1
HORVU.MOREX.r3.4HG0413070	0	1	0	1	0	1	0	1	0	1	0	1	0	1	0	1	0	1	0	1	0	1	0	1	-1.05788	0.248668	-2.07749	0.00376139	-0.619153	0.515005	-2.16619	0.00399596	0.356323	1	-0.28608	0.920776	0	1	2.619	0.153798	0	1	1.99231	0.350633	3.09437	0.247569	0	1	Histone H4
HORVU.MOREX.r3.4HG0416470	-0.555453	0.41788	-0.963497	0.0672361	0.0682673	0.961015	-0.704476	0.208686	0.193135	0.882677	-0.304757	0.752295	-1.2619	0.0243507	-0.485862	0.418895	-0.473306	0.60289	-0.299153	0.668114	-0.351867	0.707902	0.0905651	0.962683	3.33607	0.000149861	0	1	-1.0623	0.610217	0	1	-2.60279	0.656801	0	1	-0.00496849	1	-1.37491	0.00789309	0.00798892	1	-0.18493	0.80508	-0.388316	0.883023	-0.290634	0.75419	Intracellular protease 1
HORVU.MOREX.r3.4HG0418700	0.250329	0.549308	-1.0199	0.000750328	-0.0944872	0.87387	-0.714124	0.0246461	-0.018792	0.991266	-0.173338	0.766309	-0.253422	0.514535	-1.24241	8.22e-05	0.358042	0.453671	-1.08313	0.000780941	-0.181075	0.752725	0.0478831	0.970095	-0.536167	0.133262	-0.687927	0.0157744	0.0233714	0.975321	-0.120537	0.761893	-0.112124	1	-0.522207	0.274063	0.0934678	0.903407	-0.503634	0.0902659	0.062535	0.975275	-0.0304792	0.958037	-0.350933	0.674108	-0.241258	0.615607	Pterin-4-alpha-carbinolamine dehydratase, putative
HORVU.MOREX.r3.5HG0420230	-0.942455	0.0427039	-0.0472838	0.937903	-0.778061	0.12896	0.49999	0.263811	-0.299822	0.712112	0.296803	0.687018	-0.102869	0.875479	-0.793353	0.0581811	-0.579156	0.354084	-0.450479	0.33631	0.0317775	0.983252	-0.21587	0.828479	-0.794683	0.0740375	-1.45688	0.000113319	-0.745474	0.0833825	-0.796345	0.0495604	-0.226005	1	-0.342288	0.750728	-0.828864	0.148934	0.315927	0.522383	0.0112433	1	0.769976	0.100644	0.579024	0.522934	0.789648	0.142899	NRT1/PTR family protein 2.2
HORVU.MOREX.r3.5HG0420320	1.48268	0.476973	0	1	0	1	0	1	0	1	0	1	4.40164	8.95e-08	2.87418	0.000565167	-0.00824322	1	0.875412	0.460577	3.44418	0.000112307	1.7261	0.206611	0.796856	0.41217	1.93094	0.00385895	0.461569	0.643697	1.14863	0.126253	0.699163	1	1.73086	0.0466878	0	1	-2.36012	0.223158	2.19205	0.576487	-2.36012	0.295569	0	1	-2.36012	0.378424	Kinase, putative
HORVU.MOREX.r3.5HG0423110	2.14384	0.000235404	0.236548	0.731368	0.468277	0.608884	-1.50083	0.0153016	1.64961	0.0110523	0.925778	0.243611	1.42153	0.0167495	0.10064	0.906571	0.0534137	0.987238	-1.69162	0.00803342	1.29375	0.0517171	0.72426	0.486503	0.538996	0.504893	0.271052	0.685466	0.172454	0.853907	-0.82038	0.17926	1.02292	0.450601	1.3761	0.0417528	2.43128	2.1e-05	2.0578	0.000343728	-0.508263	0.820973	0.303117	0.736004	1.87808	0.00261	2.53937	1.63e-05	Thaumatin-like protein
HORVU.MOREX.r3.5HG0428510	1.84506	0.0639575	-0.391756	0.715979	0.581829	0.701159	-3.09849	0.00726891	2.86212	0.00176559	2.73884	0.00187767	2.64541	0.00198642	1.05309	0.239816	-0.46337	0.830571	-1.10657	0.300235	2.49168	0.00619549	2.52743	0.0061831	0.427276	0.74348	0.835648	0.299461	-2.92868	0.00079787	-4.26034	2.72e-06	1.88124	0.092882	2.58569	0.00156245	0.817234	0.548932	0.0315803	0.984158	-2.82392	0.00547871	-2.22493	0.0137839	1.53043	0.207004	2.27633	0.00625566	Retrotransposon protein, putative, Ty3-gypsy subclass
HORVU.MOREX.r3.5HG0434250	0.178727	0.869903	0.219095	0.769447	0.105904	0.945326	0.776195	0.228223	0.890651	0.335583	0.166483	0.90703	-0.142532	0.884004	0.758632	0.233448	-0.256774	0.85676	0.0126266	1	-0.0973117	0.95036	0.412548	0.765179	5.61362	6.85e-06	-3.02656	0.0996842	0	1	-3.02656	0.145705	1.51678	1	-3.02656	0.360154	-0.0903173	0.963428	0.00583335	1	0.168827	0.961764	-0.169668	0.850073	0.338325	0.925905	0.184729	0.879794	Gamma-tubulin complex component
HORVU.MOREX.r3.5HG0464370	-0.464206	0.361539	-0.643602	0.0970227	-0.320352	0.591924	-0.423485	0.319249	-0.203263	0.81922	-0.356299	0.577164	-0.643417	0.149009	-0.47677	0.25403	-0.177544	0.845694	-0.283739	0.563196	-0.267497	0.709603	-0.0261631	0.993226	1.8401	7.24e-06	0.182874	0.762055	-0.628512	0.262959	0.137703	0.847598	-0.273254	1	0.376045	0.78755	-0.477678	0.469728	-0.771198	0.0453985	-0.0601049	0.986218	-0.415391	0.368572	-0.21119	0.937791	-0.452038	0.42994	Vacuolar sorting receptor protein
HORVU.MOREX.r3.5HG0490380	-0.182679	0.893357	-2.05563	0.00574905	-0.319405	0.819546	-1.47861	0.0576038	0.431982	0.795788	-0.865154	0.455784	0.0378119	0.986985	-1.38001	0.0790972	0.194378	0.925456	-1.8199	0.0230819	-0.452416	0.762001	-1.0235	0.444471	-0.737394	0.504127	-0.867209	0.274133	-0.191396	0.888605	-1.28546	0.105322	-0.329075	1	-0.164012	0.974531	-0.582635	0.825987	-5.05066	0.00137286	2.53035	0.0309327	-5.05066	0.00395454	0.517068	0.942593	-0.176161	0.936322	Calcium-binding EF-hand family protein-like
HORVU.MOREX.r3.5HG0496810	0.0573399	0.923388	-0.344064	0.329016	0.367273	0.401418	-0.0889447	0.844979	0.0349034	0.976356	-0.0785513	0.923096	-0.579386	0.106518	-0.577314	0.0877236	0.316682	0.55804	-0.455225	0.213682	-0.507851	0.248051	-0.476748	0.393122	-0.700401	0.0462469	-0.578858	0.064764	-0.189143	0.672123	0.144457	0.727625	-0.487642	0.693011	-0.454998	0.464277	0.315716	0.62358	-1.87998	3.97e-08	0.652136	0.245125	-0.436575	0.263311	0.0527153	0.99946	-0.0577646	0.940255	Lipase maturation factor 2
HORVU.MOREX.r3.5HG0496950	0	1	1.62446	0.359437	2.76691	0.180931	3.31121	0.053941	2.56527	0.284063	1.70893	0.523769	0	1	1.71482	0.364192	0	1	0	1	0	1	0	1	-0.590009	0.579559	-0.486832	0.543573	-0.466738	0.634332	-0.324011	0.728611	-0.225483	1	-0.0728551	0.992626	0	1	4.23848	0.00730189	2.35989	0.519663	0	1	0	1	1.99074	0.45172	Ring finger protein, putative
HORVU.MOREX.r3.5HG0508410	-0.739197	0.0244791	-0.180692	0.599591	-0.345683	0.407434	-0.0401226	0.933815	0.091895	0.909567	-0.446983	0.304444	-0.491736	0.152597	-0.528833	0.102915	-0.503964	0.237701	0.164687	0.686701	-0.347306	0.457482	0.0838815	0.927357	-0.512787	0.14678	-1.13274	3.49e-05	-0.466012	0.171003	-0.736055	0.0122636	-0.251284	1	-0.478915	0.346887	-0.503959	0.244681	-0.566776	0.0610034	-0.359423	0.649994	-0.21735	0.574179	-0.202455	0.902334	-0.611181	0.103045	BTB/POZ domain-containing protein
HORVU.MOREX.r3.5HG0509200	0.606729	0.44826	0.378854	0.570444	0.450624	0.626574	0.392383	0.573742	0.27928	0.841967	-0.62516	0.502491	-0.502403	0.512277	0.117086	0.888652	0.114166	0.951315	-0.661356	0.336136	-0.390492	0.726404	0.151547	0.933242	1.39203	0.0416181	-1.62709	0.0049117	0.79209	0.283303	-1.99587	0.00076817	0.892251	0.772854	-0.988049	0.34493	0.407389	0.748808	-0.0848686	0.917555	0.21648	0.947106	-0.343716	0.658771	-0.370105	0.916507	-0.606148	0.50183	Lipoxygenase
HORVU.MOREX.r3.5HG0512940	0.0820107	0.963707	-1.79387	0.0287908	-0.475835	0.727155	-1.91102	0.0251201	-0.315674	0.88236	-1.29797	0.268695	-1.65633	0.0755656	-1.25604	0.175375	-1.13814	0.376854	-1.46782	0.126803	-0.865121	0.517823	1.57936	0.20865	-0.335791	0.826036	-1.78626	0.0293577	0.802622	0.458483	-1.67473	0.0522463	0.368596	1	-0.262427	0.94462	-0.465442	0.805609	-2.54704	0.00256056	-1.10161	0.589607	-1.75777	0.0545817	-0.676802	0.861701	-0.61695	0.656811	Ubiquinone biosynthesis monooxygenase COQ6, mitochondrial
HORVU.MOREX.r3.5HG0521560	0.173553	0.695882	-0.641764	0.0221699	0.191026	0.681166	-0.526629	0.075788	-0.270874	0.617743	-0.492243	0.214938	-0.274264	0.457726	-0.0434834	0.920474	0.138548	0.835647	-0.480138	0.13376	0.126086	0.834503	-0.104208	0.901817	0.197763	0.690558	-1.17367	0.000129639	0.144059	0.754922	-0.813687	0.0130558	-0.197501	1	0.214755	0.828468	0.0461054	0.960905	-0.551508	0.0540696	0.264613	0.778107	-0.0293898	0.958689	-0.344484	0.670427	-0.0380654	0.958076	Prolyl 4-hydroxylase alpha subunit, putative
HORVU.MOREX.r3.5HG0522240	-0.0421312	0.917147	-0.59165	0.00422205	-0.023807	0.969876	-0.420413	0.057818	0.0231187	0.977817	-0.0641933	0.897391	-0.321022	0.209146	-0.610551	0.00368096	0.0223414	0.983223	-0.856074	4.57e-05	-0.29205	0.366893	-0.631568	0.0108037	-0.402693	0.123759	-1.12839	1.3e-08	0.0195322	0.971167	-1.10746	6.04e-08	-0.0791706	1	-0.0195224	0.99493	-0.0806745	0.887698	-0.0193967	0.953449	0.193988	0.80246	0.440906	0.0575148	-0.266282	0.67264	-0.15139	0.690536	Squalene synthase
HORVU.MOREX.r3.5HG0523090	0.0519653	0.950717	0.338004	0.459777	-0.693047	0.196239	-1.22351	0.00553567	0.80839	0.131573	0.86002	0.102156	0.626531	0.184837	-0.4148	0.356347	0.00723199	1	-0.962286	0.0238896	0.46916	0.463336	0.253433	0.789761	-0.503257	0.340838	0.054574	0.926733	-0.712844	0.113862	-0.375669	0.409852	0.504836	0.893789	0.269422	0.830415	0.347512	0.67651	0.257404	0.61153	-0.68164	0.449379	-0.311759	0.59777	0.894563	0.134952	0.715397	0.206047	Phosphate transporter
HORVU.MOREX.r3.5HG0524810	-0.0974464	0.927027	-0.124155	0.862049	0.210891	0.841178	0.461397	0.462129	-0.380943	0.747403	-0.39317	0.689315	0.1989	0.822569	-0.46269	0.46635	0.612094	0.520274	-0.185292	0.819593	-0.446149	0.664024	-1.2525	0.103246	-0.491274	0.552984	-0.209333	0.759546	0.035693	0.980488	0.365477	0.589735	-0.346601	1	-0.731348	0.520939	-0.159195	0.948797	-2.49818	0.0208282	2.15532	0.00567546	-1.49483	0.177547	-0.527294	0.904715	-2.49133	0.0573817	ATPase E1-E2 type family protein / haloacid dehalogenase-like hydrolase family protein
HORVU.MOREX.r3.5HG0527380	0.586548	0.51783	1.86869	0.00623238	0.197165	0.883642	0.951992	0.247654	0.735669	0.507438	1.27566	0.213182	1.72973	0.0120626	0.175769	0.860675	0.274184	0.881438	-0.412496	0.680877	0.609805	0.622268	0.652526	0.638849	1.98598	0.00110648	2.23112	5.29e-05	1.54935	0.0166908	1.16303	0.0696719	1.33891	0.188179	2.18101	0.000337109	0.884548	0.420987	1.08704	0.130457	0.506245	0.862077	-0.319192	0.788572	0.615705	0.832448	0.191848	0.910426	Protein MID1-COMPLEMENTING ACTIVITY 1
HORVU.MOREX.r3.5HG0529100	0.827658	0.198291	0.186808	0.770022	0.893149	0.181315	0.394513	0.515464	0.348712	0.759226	-0.385598	0.675135	-0.609668	0.342256	0.124356	0.864162	0.471019	0.62073	0.168571	0.827915	-0.282686	0.786934	0.187085	0.902442	1.73732	0.00220915	-0.575943	0.324463	1.21517	0.0442507	-0.685545	0.260426	0.37751	1	-0.169724	0.947824	0.160974	0.911628	-0.86658	0.100718	0.210395	0.939855	-0.612032	0.317162	-0.52269	0.789999	-0.427998	0.616001	Calreticulin
HORVU.MOREX.r3.5HG0529550	-0.739077	0.23039	0.778214	0.120862	-0.398944	0.602221	0.674096	0.206999	-0.522975	0.553179	0.260191	0.793607	-0.158706	0.845448	0.478241	0.429239	-0.18777	0.88484	0.808137	0.162189	0.233728	0.819951	0.804547	0.362997	6.11043	3.64e-08	0	1	0	1	0	1	0	1	0	1	-0.422476	0.661601	-0.357819	0.517215	0.0718217	0.987419	-0.00136106	1	-0.287874	0.926099	-0.13427	0.900436	NBS-LRR-like resistance protein
HORVU.MOREX.r3.5HG0531860	-0.0532497	0.95118	-0.719964	0.09302	0.3279	0.613691	-0.65258	0.147002	0.284978	0.746663	0.0535927	0.967089	-0.442297	0.414195	-0.184526	0.736531	0.0386608	0.987238	-0.397128	0.443402	0.0486926	0.970641	-0.118568	0.924901	3.28711	7.39e-06	-2.91347	0.112119	-2.97379	0.106256	-2.91347	0.160719	-2.97379	0.404934	0.267233	0.97742	-0.545583	0.484356	-0.165078	0.769606	-0.0481348	0.99625	-0.321237	0.593982	-0.663302	0.542415	-0.672844	0.30293	F-box protein
HORVU.MOREX.r3.5HG0534350	-0.0882644	0.902797	-0.679518	0.0866991	0.291195	0.641005	-0.427177	0.326605	-0.104161	0.927935	-0.6177	0.27319	-0.779948	0.0880501	0.0392259	0.953217	-0.432641	0.529258	-1.91201	9.28e-06	-0.560381	0.346872	0.169593	0.876444	-0.325244	0.632859	-1.97817	2.83e-05	-0.0580798	0.946663	-1.27046	0.00898276	-0.290236	1	0.111991	0.963866	0.182477	0.851467	-0.484817	0.242618	0.0717553	0.981611	-0.0994106	0.872524	-0.36842	0.824144	-0.773347	0.12534	Basic blue protein
HORVU.MOREX.r3.5HG0536490	0.482923	0.425887	0.540056	0.271089	0.40803	0.549283	0.49855	0.334792	-0.0792762	0.955858	-0.0540124	0.97374	0.156854	0.839719	-0.0947608	0.889287	0.968627	0.118435	0.467056	0.396436	0.304576	0.741997	0.057536	0.979805	-0.824113	0.116784	-1.58578	0.000403864	-0.830883	0.0935088	-1.03171	0.0295432	-0.296781	1	-0.242331	0.883214	-0.235657	0.832285	0.195159	0.738644	-0.117838	0.969489	0.83826	0.102261	0.19193	0.966283	-0.0435067	0.975741	Acyl carrier protein
HORVU.MOREX.r3.5HG0536570	-0.46791	0.431972	-1.01467	0.0327889	-1.11649	0.0469262	-0.092302	0.88686	-0.0120923	1	-0.596824	0.395021	0.265048	0.668416	-0.558624	0.261316	-0.224183	0.830571	-1.47019	0.00310944	0.246869	0.775954	-0.297611	0.7736	-0.42578	0.452715	-0.626571	0.133045	-0.120626	0.856292	0.059543	0.928079	-0.180686	1	-0.212091	0.884199	-0.251555	0.858995	-0.185971	0.825282	0.604009	0.668095	0.0965461	0.933915	-0.27456	0.94816	0.20216	0.880171	F-box protein PP2
HORVU.MOREX.r3.5HG0536770	1.03061	0.312919	1.52757	0.052418	0.87085	0.442221	1.55924	0.0568026	0.95412	0.480688	1.35312	0.218753	0.850394	0.386648	-0.725891	0.410694	1.22559	0.298642	0.323766	0.767665	0.647849	0.645623	-0.898553	0.548461	2.4832	0.00765111	2.00398	0.0771753	-0.477225	0.734911	1.16971	0.419191	-0.671019	1	1.91844	0.327111	0.825533	0.581468	0.226067	0.828165	1.30229	0.438802	1.65005	0.0594684	0.624391	0.88292	0.410008	0.788982	Ripening related protein family
HORVU.MOREX.r3.5HG0536790	1.10312	0.177551	1.43957	0.0276829	0.925201	0.305459	1.61832	0.0162878	1.13538	0.250784	1.1222	0.226514	1.072	0.163762	-0.254501	0.766686	1.27688	0.160506	0.58376	0.465121	0.949576	0.328447	-0.394802	0.805909	-1.02924	0.21853	-1.88708	0.00324447	-0.774468	0.352066	-1.48168	0.0283314	-0.186315	1	-0.250848	0.92808	0.408887	0.780896	-0.0787155	0.932329	0.0926486	0.989313	1.39639	0.0453525	0.0345946	1	-0.116822	0.937975	Ripening related protein family
HORVU.MOREX.r3.6HG0547640	-1.16706	0.0605262	-1.84513	0.00086936	-0.859341	0.216333	-0.891249	0.117488	-0.251589	0.837019	0.104532	0.938447	-0.367761	0.614137	-2.0133	0.000289331	0.0406821	0.991997	-1.39897	0.0126398	-0.397716	0.682613	-0.45451	0.680902	-0.794218	0.193973	-1.15258	0.0152621	-0.352639	0.603432	-0.584203	0.28407	0.0165725	1	-0.506493	0.676501	-0.230974	0.846202	-1.31356	0.00609395	-0.18571	0.943665	-0.126541	0.867213	-0.169568	0.977252	-0.662663	0.33188	Cytochrome P450 family protein
HORVU.MOREX.r3.6HG0548430	0.556042	0.677965	-1.10965	0.303097	-1.20487	0.375323	-5.0365	0.000901316	-0.76762	0.678901	-0.264399	0.904903	0.17986	0.894056	-1.01129	0.271803	0.369941	0.843436	-0.966202	0.323161	-0.744925	0.601276	-0.122286	0.972824	-0.189277	0.904844	-1.14429	0.158807	0.173189	0.90455	-0.871648	0.330861	-0.158037	1	0.142303	0.979842	-0.591669	0.722909	-1.34608	0.100755	-0.651685	0.832399	-1.48109	0.098569	-0.275135	0.977252	-0.855011	0.477892	Histone H4
HORVU.MOREX.r3.6HG0554010	-0.913683	0.296884	-1.87362	0.00801399	0.0587647	0.978774	-2.41244	0.00110489	0.463103	0.750307	-1.48312	0.109705	-2.54398	0.000394894	-1.22964	0.109711	-0.37501	0.804123	-2.35851	0.00291188	-1.48174	0.0829499	0.248206	0.903478	-0.616422	0.547844	-0.498387	0.518474	-0.459564	0.634332	-0.572736	0.482094	-0.405943	1	-0.532396	0.789196	0.653598	0.614189	-1.45653	0.0330921	0.722203	0.744349	-0.680768	0.407266	0.458777	0.904685	-0.397186	0.747639	ATP binding microtubule motor family protein
HORVU.MOREX.r3.6HG0558700	0.505072	0.481368	1.14991	0.0201689	0.616701	0.39673	1.04853	0.0436101	-0.48961	0.632416	-0.359121	0.707194	1.47479	0.00659272	1.56697	0.00237245	1.02244	0.155355	2.50482	8.87e-07	0.451535	0.639563	0.36883	0.772976	0.222025	0.806412	0.54974	0.296425	0.893416	0.116167	0.712582	0.182647	0.416909	1	-0.182379	0.931838	0.0362448	0.992716	0.386891	0.517783	0.0728279	0.990799	0.995507	0.0801447	0.0468934	1	0.235333	0.821788	Major facilitator superfamily protein
HORVU.MOREX.r3.6HG0563780	1.23106	0.0773832	1.53188	0.010917	0.623923	0.48848	1.42991	0.0232669	0.10237	0.958464	1.99985	0.00228955	1.02357	0.125792	0.795928	0.2173	0.345002	0.789775	0.503842	0.505949	0.755874	0.402825	0.651132	0.581043	0.911383	0.21243	0.411448	0.529717	0.0800237	0.947752	0.409141	0.564764	0.300715	1	0.851575	0.435686	2.04422	0.00809793	1.43668	0.0277543	1.55189	0.160157	0.859719	0.282733	1.66399	0.0835624	0.835171	0.40145	Cytochrome P450
HORVU.MOREX.r3.6HG0568790	-0.100651	0.904028	-0.741528	0.109002	-0.0862556	0.938356	-0.616693	0.208063	-0.158529	0.898628	-0.367929	0.635577	-0.138018	0.852599	-1.00294	0.031444	-0.0119223	1	-0.484821	0.365119	-0.291089	0.74025	-0.871011	0.202449	6.33496	2.03e-09	0	1	0	1	0	1	0	1	1.84617	0.677048	-0.0488463	0.981322	-0.733792	0.150207	-0.143902	0.959965	-0.440537	0.471822	-0.173944	0.973068	0.0803364	0.944133	Box C/D snoRNA protein 1
HORVU.MOREX.r3.6HG0575700	-0.0989719	0.89951	-0.287143	0.564952	-0.358858	0.599228	-0.993851	0.0334068	0.260944	0.781406	-0.508683	0.462844	-0.127727	0.853283	-2.52697	8.17e-08	-0.146127	0.894772	-0.83481	0.0719073	-0.202346	0.817602	-0.460864	0.578944	-0.271482	0.693729	-0.402113	0.390303	-0.133678	0.84738	0.115037	0.852592	0.133223	1	-0.223943	0.884199	-0.438873	0.582788	0.03836	0.95837	-0.231199	0.911733	0.0973353	0.901797	-0.330326	0.88273	0.032625	0.983692	Kynurenine formamidase
HORVU.MOREX.r3.6HG0581350	0.17636	0.850783	-0.00814112	1	0.4726	0.555253	0.0857967	0.914646	-0.970316	0.241042	-0.0768309	0.960995	0.33338	0.654521	0.0614888	0.942394	0.281474	0.813427	0.489531	0.440749	0.251092	0.818718	-0.276165	0.844344	-0.058047	0.956069	-0.402567	0.472887	-0.0263001	0.985978	-0.1842	0.79072	-0.0818107	1	-0.464774	0.734706	1.57343	0.581468	0	1	5.06378	0.000315177	0	1	2.24205	0.57113	0	1	DNA helicase
HORVU.MOREX.r3.6HG0591050	0.0835839	0.910908	0.527858	0.21443	0.0730977	0.941096	0.574924	0.187873	0.158144	0.880147	0.33683	0.632992	0.163304	0.792215	0.55099	0.204789	-0.372076	0.617602	-0.00878449	1	-0.202974	0.807419	-0.321927	0.725428	3.58067	7.15e-05	0	1	-2.12009	0.294161	0	1	-2.12009	0.87621	0	1	0.141294	0.896206	0.0667399	0.90493	-0.0507822	0.992315	0.00268083	1	-0.14596	0.975435	0.397425	0.526525	calpain-type cysteine protease family
HORVU.MOREX.r3.6HG0594730	0	1	0	1	0	1	0	1	0	1	0	1	1.11243	0.311344	-1.07931	0.287175	-1.66943	0.308705	-5.77882	7.34e-05	0.361404	0.85838	0.45762	0.831776	-0.470902	0.723445	-1.50017	0.0589055	-1.60447	0.0784816	-1.82295	0.0269653	0.691225	1	1.09224	0.475026	0	1	0	1	2.18363	0.58365	0	1	0	1	0	1	Receptor-like protein kinase
HORVU.MOREX.r3.6HG0600660	-0.052338	0.952227	-0.406942	0.375724	0.232856	0.744812	-0.161699	0.768658	0.315019	0.713908	0.214213	0.794115	-0.204322	0.747946	-0.686079	0.140476	0.0308821	0.993835	-0.882058	0.0622744	-0.470551	0.504383	-0.846774	0.202951	-0.881687	0.0639853	-1.55358	9.7e-05	-0.862893	0.0601371	-1.07257	0.0109633	-0.387005	1	-0.289718	0.826534	-0.717057	0.275082	-0.0948094	0.873004	-0.509472	0.682737	0.206072	0.739832	-0.310505	0.895639	-0.529055	0.438265	Receptor-like kinase
HORVU.MOREX.r3.6HG0614320	-1.44144	0.491784	0.616266	0.67434	1.33303	0.556198	0.00907386	1	-1.44144	0.59578	-0.497305	0.874313	0.758416	0.73673	0.0741355	0.979404	2.1086	0.30278	2.15781	0.0989907	3.86924	0.00161391	2.4593	0.131799	-0.443424	0.693188	-0.515833	0.498581	0.0140078	1	-0.634625	0.425936	-0.0505062	1	-0.148712	0.974531	-1.3122	0.237259	-0.671185	0.404662	-0.515511	0.871189	0.474596	0.610227	-0.750933	0.782162	-0.622227	0.605561	Translation initiation factor IF-2
HORVU.MOREX.r3.6HG0618340	0	1	0	1	0	1	0	1	0	1	0	1	0	1	0	1	0	1	0	1	0	1	0	1	-1.94354	0.00848993	-1.94192	0.00326556	-1.1387	0.141957	-1.56356	0.0240575	0.103116	1	-0.417192	0.854023	0	1	0	1	0	1	0	1	0	1	0	1	Cytochrome P450 family protein, expressed
HORVU.MOREX.r3.6HG0620130	-0.609451	0.224202	-0.640735	0.122426	-0.166501	0.822251	-0.187517	0.711783	0.0705946	0.954601	-0.237673	0.754598	-1.80561	3.68e-05	-1.28758	0.00708163	-1.19702	0.0207213	-0.820567	0.100111	-1.09029	0.0257983	-0.483837	0.58247	-1.00106	0.0252815	-1.19887	0.00195944	-1.34438	0.00156562	-1.06052	0.00946589	0.124146	1	-0.674686	0.326987	-1.27796	0.0154987	-1.4523	0.00196464	-0.986695	0.155987	-0.885013	0.0847121	-1.27044	0.020687	-1.04241	0.0654346	Hydroxycinnamoyl-CoA shikimate/quinate hydroxycinnamoyltransferase
HORVU.MOREX.r3.6HG0620150	-0.487866	0.700209	1.51507	0.0440847	0.608878	0.592438	2.01766	0.00591315	0.773705	0.545341	0.534535	0.72738	-0.178312	0.84138	0.852442	0.13978	0.161002	0.913123	0.357473	0.619963	0.327969	0.759944	0.0711974	0.979095	-0.425692	0.614273	-0.00666193	1	-0.357121	0.64059	-0.0103965	0.998811	-0.0447562	1	-0.207543	0.926893	0.261044	0.849191	0.335382	0.603914	0.495883	0.80246	0.32591	0.664831	0.418291	0.885338	0.548091	0.530631	Reverse transcriptase (RNA-dependent DNA polymerase) (ChrM)
HORVU.MOREX.r3.6HG0629270	-1.85154	0.0639575	-5.8547	5.97e-08	-1.95935	0.0650538	-4.44471	7.96e-06	-0.519088	0.780417	0.00424576	1	-0.934424	0.371768	-4.67009	4.49e-06	-0.833294	0.577497	-3.36605	0.000426045	-0.392831	0.819282	-0.289894	0.905246	-1.50185	0.143154	-1.89489	0.0221695	-1.41014	0.149068	-1.62007	0.0641167	-0.63432	1	-0.248423	0.95268	-2.12287	0.453596	0	1	2.25908	0.330821	0	1	-2.12287	0.64052	0	1	Glutathione S-transferase
HORVU.MOREX.r3.6HG0630150	0	1	0	1	0	1	0	1	0	1	0	1	0	1	0	1	0	1	0	1	0	1	0	1	-1.27859	0.179764	-2.32236	0.00190675	-0.710603	0.481784	-2.153	0.0054877	0.278892	1	-0.00868075	1	0	1	0	1	0	1	0	1	0	1	0	1	Ankyrin repeat-containing protein
HORVU.MOREX.r3.6HG0630680	-0.240353	0.765158	-0.338171	0.552621	-0.905513	0.156459	-0.347522	0.559234	-0.797827	0.287107	-0.396782	0.647203	-0.36962	0.584288	-0.100197	0.889766	-0.251955	0.823906	-0.412241	0.516897	-0.599833	0.447132	0.0600964	0.980232	-0.230401	0.789638	-0.525734	0.318231	0.0967121	0.917312	-0.496475	0.384615	0.211899	1	-0.190559	0.925736	0.563415	0.787265	-0.221907	0.871713	3.02124	5.22e-05	-0.71537	0.632817	0.939542	0.739318	0.453727	0.800509	F-box family protein
HORVU.MOREX.r3.6HG0631370	0	1	0	1	0	1	0	1	0	1	0	1	0	1	0	1	0	1	0	1	0	1	3.46689	0.15474	1.62898	0.0680683	1.97231	0.00776047	-0.944828	0.334106	-1.17105	0.16728	2.55096	0.00462529	3.49754	1.01e-05	1.99184	0.38626	1.89487	0.089922	-1.45312	0.781991	-3.22891	0.127962	3.52751	0.0203706	1.00417	0.605428	Pathogenesis-related protein PR-4
HORVU.MOREX.r3.6HG0631710	-0.515375	0.73278	1.03558	0.332671	-1.68416	0.181945	0.0977992	0.958017	-1.53259	0.300565	0.877532	0.601064	-0.216946	0.8939	-1.64025	0.116977	-0.736106	0.699623	-4.46973	0.000199088	-0.689786	0.700397	-0.268598	0.925501	-0.989645	0.473325	-0.909753	0.380747	-0.168653	0.927439	-1.42084	0.171054	-0.200963	1	-1.11577	0.610135	0.442683	0.847748	-0.635077	0.553654	0.126723	0.991395	-0.524162	0.68077	-0.313158	0.978107	-0.642753	0.697448	Aquaporin
HORVU.MOREX.r3.7HG0634850	0.324355	0.729485	0.578638	0.371332	0.202221	0.863989	0.628669	0.346255	0.247504	0.869059	0.376625	0.735623	-0.321686	0.706434	0.75526	0.245391	0.658206	0.508772	1.59832	0.00887609	1.6421	0.0105105	2.32698	0.000196201	-0.237318	0.824934	0.00635187	1	-0.184842	0.849574	-0.0827302	0.930811	0.0459524	1	0.0444163	0.997029	-0.190496	0.909142	0.201128	0.792074	-0.0705106	0.994509	0.314632	0.706313	-0.200066	0.978162	0.135671	0.922237	Acyl-coenzyme A oxidase
HORVU.MOREX.r3.7HG0634860	-2.07855	0.300554	1.05602	0.572239	-0.501241	0.853398	-0.0838471	0.987603	-0.355811	0.928504	1.80166	0.469523	0.140499	0.955474	0.0605975	0.990275	1.49473	0.45638	3.62931	0.0210747	2.20417	0.170587	4.55698	0.00732717	-0.24727	0.915368	-0.50646	0.707171	-0.17819	0.934441	0.163591	0.927797	0.0333668	1	-0.101409	0.99402	0.15665	0.977209	-0.402615	0.830915	-0.441088	0.957153	-0.331704	0.891779	-0.249757	0.995804	-0.954724	0.731148	Glycine-tRNA ligase, alpha subunit
HORVU.MOREX.r3.7HG0635200	-1.15374	0.078492	0.95601	0.0822018	0.24774	0.799913	1.12381	0.0453407	0.00259859	1	0.0049145	1	0.712188	0.312899	0.336435	0.647032	0.698685	0.467024	2.0968	0.000185292	1.17088	0.105269	0.691205	0.531237	-0.286307	0.752475	0.233422	0.718034	-0.806384	0.19832	0.587334	0.324145	-0.257932	1	-0.341376	0.850191	-0.837521	0.375624	0.570019	0.376365	-0.200167	0.953611	0.73876	0.284364	-1.03793	0.358907	-0.183458	0.890375	Acid invertase 1
HORVU.MOREX.r3.7HG0639310	0.484036	0.467543	0.903534	0.0597649	0.204779	0.819483	0.190748	0.759686	0.355488	0.725066	0.90225	0.165825	0.910714	0.0964302	1.56811	0.000881565	0.0692026	0.969737	0.366914	0.548509	0.282734	0.766657	0.621315	0.479915	0.101468	0.921552	0.807952	0.101409	0.408041	0.54414	1.42025	0.0032979	0.0773512	1	0.571007	0.611875	1.40126	0.0105127	0.863531	0.0751855	0.722276	0.506953	-0.831228	0.117833	0.640052	0.624223	0.553822	0.439909	Gamma-gliadin
HORVU.MOREX.r3.7HG0639320	0.760336	0.429982	1.61805	0.0216258	1.08635	0.248339	1.03548	0.173379	-0.460057	0.770745	0.692898	0.553967	1.04377	0.26256	1.75818	0.0242146	1.95186	0.0430513	3.39095	1.26e-05	1.67601	0.0757022	2.19196	0.017289	-0.0592475	0.972302	0.94501	0.205411	0.593645	0.546131	1.35715	0.0697688	0.0697867	1	0.642496	0.746846	0.300074	0.876054	0.793214	0.320887	0.027256	1	0.681968	0.462801	-0.432725	0.930072	0.00800585	1	Gamma-gliadin
HORVU.MOREX.r3.7HG0641190	0.0578963	0.889416	-1.07521	1.15e-06	-0.10135	0.812935	-0.861434	0.000151283	-0.141298	0.785346	-0.225134	0.546792	0.0480255	0.904977	-0.379965	0.118769	0.167046	0.715307	-0.265684	0.325669	0.11067	0.814899	-0.0802902	0.904388	-0.279349	0.347136	-0.677101	0.00123133	-0.104512	0.755354	-0.437671	0.0565827	0.132558	1	-0.112029	0.888385	-0.0878125	0.885439	-0.0890543	0.765594	-0.236436	0.755468	0.061379	0.871576	0.0108116	1	-0.0152441	0.985249	DAG protein, chloroplastic
HORVU.MOREX.r3.7HG0641950	0.0853411	0.90419	-0.281534	0.508903	-0.673182	0.198386	-0.105452	0.840546	0.240211	0.775075	-0.452525	0.446634	-0.0253624	0.97893	0.793911	0.0341756	0.338652	0.633596	1.0546	0.00431469	0.453598	0.453345	-0.429849	0.576663	-0.205568	0.754547	0.773613	0.0244516	0.790131	0.0484296	0.969306	0.00547638	-0.257629	1	0.0647949	0.981028	-0.31141	0.771361	0.618865	0.219571	0.180456	0.940164	1.01189	0.0436458	0.210601	0.955546	0.158318	0.884006	Oligopeptide transporter
HORVU.MOREX.r3.7HG0643260	0.112687	0.839726	-0.882967	0.0056029	-0.331908	0.490666	-0.697972	0.037543	0.238684	0.717533	-0.385334	0.441198	-0.528161	0.165253	-1.37743	3.34e-05	0.0202598	0.995793	-1.03538	0.00222966	-0.514991	0.262046	-0.673046	0.157075	-0.0022855	1	0.319862	0.344034	0.308893	0.448783	0.692171	0.0275985	0.0737268	1	0.055455	0.981782	0.09691	0.92082	-0.524494	0.153309	-0.181564	0.914976	-0.247547	0.590279	-0.117888	0.977252	-0.368795	0.498387	BTB/POZ domain-containing protein
HORVU.MOREX.r3.7HG0643290	0	1	0	1	0	1	0	1	0	1	0	1	-1.44536	0.454778	0	1	-1.44536	0.587084	0	1	-1.44536	0.571095	0	1	-0.913863	0.278202	-1.12072	0.0843184	-0.440376	0.624739	-0.650452	0.382418	-1.01622	0.698024	-0.64777	0.693103	-1.59237	0.426494	3.05885	0.0811376	-1.67736	0.567852	4.35087	0.00929421	-1.17569	0.775905	2.60142	0.287636	O-methyltransferase-like protein
HORVU.MOREX.r3.7HG0647440	-0.217216	0.744026	-0.0459793	0.945688	-0.197757	0.789076	0.122109	0.84823	-0.0641782	0.959844	0.538	0.430087	0.579168	0.238703	-0.306047	0.565737	0.0395593	0.987238	0.36486	0.487586	-0.132898	0.891781	0.344157	0.71265	-0.00446053	0.999792	-0.424027	0.302779	0.0663642	0.928721	-0.281173	0.553501	0.120157	1	-0.454243	0.611113	-0.372026	0.631597	-1.37608	0.00157593	0.136433	0.953908	-0.383813	0.465712	0.0757326	0.995007	0.0702203	0.94262	Cytochrome P450 family protein, expressed
HORVU.MOREX.r3.7HG0647950	-1.66575	0.0153589	-1.80242	0.00239182	-1.30436	0.0871775	-2.09201	0.000700706	-0.396963	0.76347	-0.323084	0.776013	0.686123	0.388315	0.810208	0.266997	-0.72263	0.533901	-0.892962	0.293395	0.75876	0.448361	0.887766	0.455755	-0.317877	0.763168	-0.79224	0.217484	0.234086	0.808695	-0.310271	0.697126	-0.108457	1	-0.741069	0.590703	-0.0977687	0.965366	0.289706	0.700377	0.132149	0.976263	-0.469808	0.575443	0.50084	0.873972	0.399691	0.720288	Peroxidase
HORVU.MOREX.r3.7HG0649540	0.186977	0.72879	0.373016	0.300306	0.603792	0.158743	0.742846	0.0302663	-0.168295	0.834978	0.0602764	0.948879	-0.416425	0.30816	0.667707	0.0481458	0.05936	0.957012	0.141271	0.764683	0.200021	0.759275	0.122846	0.899231	0.44526	0.336508	-0.747655	0.031374	0.377425	0.394464	-1.38099	8.53e-05	-0.381814	0.993115	-0.244791	0.830743	0.114167	0.899619	-0.723303	0.0278609	0.412973	0.637003	-0.280078	0.500488	-0.263648	0.875944	-0.443052	0.347703	Early nodulin 93
HORVU.MOREX.r3.7HG0654410	0.223439	0.821698	-1.13494	0.0538455	0.468597	0.607517	-0.727593	0.251609	0.170309	0.919042	-1.04417	0.199904	-2.55519	0.00223275	0.154099	0.905404	-0.366023	0.806382	0.780108	0.425063	-0.698803	0.541512	1.36256	0.259385	-0.00379646	1	-0.520709	0.402134	0.218034	0.809688	-0.627405	0.330614	0.0397922	1	0.206175	0.931325	-0.158266	0.92429	-1.17789	0.043391	-0.591591	0.752025	-0.785951	0.236471	-0.12373	0.991712	-0.98232	0.201166	Histone H3
HORVU.MOREX.r3.7HG0654950	-0.668458	0.179765	-0.230799	0.635352	-0.019148	0.993653	-0.146529	0.789682	0.00262808	1	0.0585323	0.962346	-0.127582	0.84313	-1.22524	0.00465657	-0.0176959	1	-1.02451	0.0217541	-0.653168	0.252878	-0.194661	0.859424	0.621801	0.325161	-1.72972	0.00099428	-0.136983	0.878127	-1.67022	0.00292179	0.233818	1	-0.958617	0.244861	-0.218611	0.809603	-0.777586	0.0569804	-0.101674	0.969191	-0.569162	0.220022	-0.637161	0.432313	-0.592452	0.28847	Sulfite exporter TauE/SafE family protein
HORVU.MOREX.r3.7HG0661620	0.385581	0.402859	-0.710911	0.0393543	0.345318	0.496982	-0.710164	0.0483909	0.446148	0.431073	-0.339033	0.552127	-0.223804	0.644106	-1.0815	0.00240216	0.470932	0.378721	-0.962735	0.00881779	-0.358028	0.534466	0.222775	0.787703	-0.291923	0.574635	-0.62165	0.0686416	0.284242	0.535833	-0.21438	0.618779	0.125573	1	-0.328742	0.714415	0.187803	0.811795	-1.27182	8.6e-05	0.0204492	1	-0.986085	0.00519845	-0.116511	0.977252	-0.50378	0.274817	Peroxiredoxin
HORVU.MOREX.r3.7HG0664880	-0.708339	0.402649	-3.15894	1.38e-05	-1.55595	0.051271	-3.34516	1.27e-05	-0.277077	0.856353	-0.482239	0.663833	-0.071674	0.956225	-0.152595	0.879998	-0.768133	0.49727	-2.23926	0.00968242	0.134939	0.931822	0.784527	0.535731	-1.15939	0.118995	-0.626659	0.352055	-0.654063	0.40381	-0.176301	0.844641	0.152733	1	0.233251	0.927869	-0.256762	0.878417	-0.859548	0.199694	0.227747	0.951315	-1.17838	0.106667	-0.0248003	1	0.251251	0.837968	Heat-shock protein, putative
HORVU.MOREX.r3.7HG0669600	0.491642	0.0798456	0.466306	0.0525417	0.371265	0.244336	0.479693	0.0546348	0.247884	0.577538	0.202752	0.627913	0.309787	0.295769	0.128131	0.675862	0.350069	0.353045	0.584921	0.0192933	0.0349285	0.961537	-0.102448	0.881027	0.295975	0.379161	0.715119	0.00181294	0.532891	0.0462726	1.0196	8.23e-06	-0.147719	1	0.123537	0.894043	0.0521061	0.952951	0.208683	0.5065	0.468059	0.345393	0.58755	0.0455199	-0.179202	0.910888	0.184349	0.708828	2-oxoglutarate (2OG) and Fe(II)-dependent oxygenase superfamily protein, putative
HORVU.MOREX.r3.7HG0675930	-0.354197	0.599136	0.254601	0.636549	0.517246	0.417268	1.19258	0.00816172	-0.660252	0.365917	0.60349	0.375053	0.0654464	0.939572	-0.233387	0.675515	0.25214	0.799044	0.695679	0.151897	-0.277269	0.752779	-0.652635	0.40646	0.925015	0.147143	0.937224	0.100096	0.0493867	0.970579	1.00072	0.0941001	-0.536275	1	0.298882	0.892925	-0.397887	0.658359	0.39093	0.443069	-0.235532	0.918467	1.22747	0.00925759	-0.226098	0.945	0.0941086	0.930938	molybdenum cofactor sulfurase (LOS5) (ABA3)
HORVU.MOREX.r3.7HG0678460	0.339826	0.577242	-0.270765	0.572799	0.0262007	0.987924	-0.236777	0.646274	0.28466	0.7553	-0.40999	0.552221	0.0491446	0.9539	-0.270707	0.589469	0.512402	0.461241	-0.578685	0.224632	0.0386047	0.979174	0.206827	0.851086	0.31555	0.647044	-0.239379	0.635462	0.946803	0.0459623	0.0319574	0.968519	0.240763	1	-0.157021	0.931202	0.362634	0.670501	0.497222	0.26498	2.59699	3.02e-09	-0.634094	0.186852	-0.0897799	0.991949	0.0421879	0.971639	Heat shock protein 90
HORVU.MOREX.r3.7HG0686410	-1.00657	0.294343	2.45564	0.00103323	-0.386021	0.765862	1.55129	0.0525168	-1.00205	0.415604	0.97751	0.411191	0.480701	0.650512	1.78204	0.0190679	-0.879922	0.50889	0.645379	0.493114	0.250473	0.882818	0.634086	0.701721	6.02021	7.32e-06	0	1	0	1	0	1	0	1	0	1	-0.133479	0.958376	0.390517	0.664418	0.613445	0.833517	-0.0991801	0.945247	0.0350848	1	-0.367808	0.803341	Retrotransposon protein, putative, unclassified
HORVU.MOREX.r3.7HG0688320	0.0640537	0.914078	0.110978	0.778123	0.385426	0.384734	0.182741	0.639037	0.0748372	0.937404	-0.798156	0.0359256	-1.09397	0.0005415	0.186351	0.6301	0.049461	0.964391	0.0771875	0.878965	-0.608096	0.139828	0.0921628	0.92371	-0.24578	0.634341	-0.039925	0.93698	0.189305	0.691339	0.0411616	0.939998	-0.135112	1	-0.451894	0.483166	0.168501	0.8248	-1.51126	3.97e-07	0.363394	0.697596	-0.563232	0.105856	-0.140145	0.96237	-0.419057	0.352511	Chlorophyll a-b binding protein, chloroplastic
HORVU.MOREX.r3.7HG0688790	0.432453	0.404261	1.0397	0.00876315	0.446891	0.417369	1.4788	0.000151923	-0.104683	0.927851	0.21145	0.805805	0.591427	0.199057	0.623259	0.152987	0.459955	0.480894	1.10495	0.00648806	0.0793638	0.936953	-0.0521361	0.979999	2.80623	0.146764	0	1	0	1	0	1	0	1	1.84926	0.676501	0.60804	0.308152	0.61567	0.129787	0.542178	0.572489	1.6023	2.66e-05	0.243406	0.922749	0.344308	0.601758	Tubulin beta-1 chain
HORVU.MOREX.r3.7HG0690610	-1.35801	6.57e-05	-0.496774	0.144884	-0.996305	0.00959537	-0.114351	0.793651	-0.464401	0.367011	-0.330531	0.543614	-0.51042	0.187103	-0.401404	0.271313	-0.616029	0.174582	-0.204927	0.636658	-0.455753	0.348584	-0.148842	0.868368	-0.0359569	0.970335	0.456568	0.443388	-0.740374	0.143231	0.137227	0.873189	-0.599913	0.825128	0.523771	0.708727	-0.763977	0.0692735	-0.431276	0.220497	0.216525	0.880036	-0.234953	0.590279	-0.188868	0.928576	-0.316203	0.555355	Myb/SANT-like DNA-binding domain protein
HORVU.MOREX.r3.7HG0693090	-0.326712	0.588669	0.0334352	0.957605	-0.416165	0.497038	0.249933	0.62176	-0.0604667	0.964188	0.025234	0.991899	-0.0784455	0.916534	-0.209658	0.690321	-0.213815	0.82261	-0.231721	0.680791	-0.0694859	0.950423	-0.000100675	1	6.94223	7.07e-13	3.03702	0.0819213	0	1	0	1	0	1	0	1	-0.231604	0.811795	0.00754935	0.998314	-0.0992797	0.970817	0.0837239	0.904445	-0.180749	0.963266	-0.0521656	0.960963	Acetaldehyde dehydrogenase 1
HORVU.MOREX.r3.7HG0695380	-0.725297	0.172889	0.254655	0.616879	-0.430201	0.503844	0.339279	0.506571	0.249478	0.795082	-0.196823	0.8271	-0.54082	0.307246	-0.325846	0.525384	-0.0987447	0.936965	-0.215133	0.720808	-0.00852096	1	-0.131359	0.92029	4.17069	1.84e-10	-3.25451	0.0662588	-0.493349	0.78961	-3.25451	0.103475	-3.20973	0.27175	-1.4095	0.724468	-0.352806	0.696762	-0.813966	0.0699574	0.13479	0.959965	-0.311846	0.585486	-0.102269	0.9881	-0.308065	0.686852	Iron-sulfur cluster assembly protein
HORVU.MOREX.r3.7HG0695570	-0.603097	0.324948	0.867899	0.0800976	-0.530939	0.432979	1.28006	0.00850253	0.0765232	0.957248	0.916176	0.169556	-0.0472687	0.961299	0.239527	0.69534	-0.113262	0.932585	0.542685	0.331848	0.467399	0.541512	0.556727	0.538961	-0.81016	0.143258	0.195769	0.728523	-0.331296	0.595284	0.228379	0.704054	-0.289839	1	0.111097	0.967969	-0.247171	0.822139	-0.73806	0.125931	-0.203777	0.934343	-0.476286	0.401701	-0.752165	0.459024	-0.761654	0.228945	Tetratricopeptide repeat (TPR)-like superfamily protein
HORVU.MOREX.r3.7HG0695930	0.21722	0.708653	-0.569954	0.120192	0.0962111	0.905492	-0.862733	0.0209947	-0.0147461	0.998048	-0.692056	0.156662	-0.125971	0.827244	0.0546973	0.920705	0.137262	0.879652	-0.606779	0.146415	0.145307	0.849787	0.172844	0.856943	-0.0799983	0.912878	-0.310109	0.433365	0.351869	0.422914	-0.23101	0.608526	0.420953	0.917792	-0.207239	0.869941	0.11534	0.910498	-0.667969	0.0804946	0.165414	0.932747	-1.22291	0.00331891	0.123735	0.977252	-0.442276	0.422886	Succinate--CoA ligase [ADP-forming] subunit beta
HORVU.MOREX.r3.7HG0697970	-1.08989	0.126299	0.776965	0.232228	-0.425125	0.652023	1.61836	0.00813261	-0.773872	0.426368	0.287033	0.823323	-0.483186	0.527432	0.0505497	0.959957	-0.456363	0.682562	-0.0606915	0.957505	-0.209323	0.868468	-0.554404	0.6566	5.51547	1.52e-05	-1.64721	0.405012	1.51911	0.448592	0.302526	0.915702	2.14536	0.867565	-1.64721	0.749027	-0.259119	0.85917	-0.94415	0.118307	0.355353	0.89043	0.10913	0.911793	-0.15717	0.982992	-0.53633	0.568666	Protein kinase superfamily protein
HORVU.MOREX.r3.7HG0700300	0.606811	0.185714	0.826102	0.023222	0.768163	0.093956	1.01264	0.0060831	0.165898	0.861075	-0.482368	0.417433	-0.381154	0.424362	0.642718	0.0951106	0.159865	0.859316	0.365292	0.41839	0.00623135	1	-0.238261	0.79502	0.415183	0.512822	-0.37472	0.461569	0.2569	0.685721	-0.083233	0.907331	0.182784	1	-0.716755	0.417362	0.0786959	0.945654	-0.301144	0.465721	0.290493	0.840812	-0.00508908	1	-0.466425	0.660504	-0.452444	0.409177	Werner Syndrome-like exonuclease
HORVU.MOREX.r3.7HG0703280	-0.316226	0.706832	-0.653153	0.242557	-0.643354	0.405348	-1.16991	0.0358483	-0.173492	0.905686	-0.88814	0.24029	-0.544657	0.411045	-0.468878	0.438328	-0.364603	0.729772	-1.06695	0.0659273	-0.694325	0.386809	-0.653793	0.511437	-0.640835	0.350639	-0.308738	0.605315	-0.227558	0.771194	-0.478675	0.43168	-0.0209706	1	0.343511	0.836027	0	1	0	1	5.36395	6.43e-05	0	1	2.24254	0.571953	0	1	Kelch repeat-containing protein
HORVU.MOREX.r3.7HG0705030	-0.199838	0.840316	-1.68268	0.00698989	-0.387101	0.683664	-2.5737	0.000180975	-1.21	0.13546	-0.150518	0.913232	-0.00434516	1	-2.48331	0.000100944	-0.0454103	0.991195	-2.68479	4.88e-05	-0.812646	0.356769	-0.546427	0.636948	-0.148317	0.890375	-1.00625	0.0641499	0.418039	0.554299	-0.0289087	0.979725	-0.0165284	1	-0.101399	0.979518	0.320957	0.786919	-1.65929	0.00278365	0.134799	0.969489	-0.250624	0.738576	0.231349	0.961694	0.137116	0.906804	Beta-carotene isomerase D27, chloroplastic
HORVU.MOREX.r3.7HG0729760	0.651739	0.158703	0.971278	0.00968412	0.241425	0.711931	0.83239	0.037227	0.34961	0.639364	0.786923	0.125509	0.495805	0.286314	0.184018	0.71664	-0.227721	0.79718	0.563898	0.193511	0.0739413	0.941395	-0.0718701	0.961976	1.91219	2.34e-05	2.06402	4.71e-06	0.833606	0.161657	1.05707	0.0657206	0.490296	1	1.39691	0.0258332	0.413509	0.566446	0.550872	0.170973	0.0757079	0.980478	-0.168868	0.777923	0.222772	0.931673	0.179876	0.815949	Receptor protein kinase-like
HORVU.MOREX.r3.7HG0733220	-0.096608	0.914078	0.248331	0.65755	-0.168263	0.859245	-0.120309	0.859128	0.197496	0.869495	0.0543363	0.973681	-0.219494	0.766512	-0.641566	0.247373	0.195509	0.86936	0.136099	0.858081	0.341899	0.701346	0.534427	0.566888	6.72305	3.58e-11	0	1	0	1	0	1	0	1	0	1	0.0852867	0.955541	-0.674225	0.164921	-0.535497	0.688963	-0.493516	0.383093	-0.250041	0.939634	-0.499237	0.486043	Polyubiquitin
HORVU.MOREX.r3.7HG0735110	0.43183	0.357358	-1.56247	2.3e-05	-0.269455	0.647362	-0.621633	0.109163	0.204875	0.798829	-0.535716	0.315806	-0.929511	0.0147775	-1.39183	0.000156069	-0.267897	0.696079	-0.942851	0.0132288	-0.649077	0.168383	-0.398918	0.569305	-0.282822	0.599078	-0.338515	0.38472	-0.146673	0.786331	-0.101696	0.844975	-0.134567	1	-0.208913	0.868487	-0.193904	0.828137	-1.12909	0.00499112	0.349112	0.777493	0.0437404	0.952791	-0.385246	0.778946	-0.378712	0.541884	Sec14p-like phosphatidylinositol transfer family protein
HORVU.MOREX.r3.7HG0735620	0.53214	0.304398	0.0708317	0.896568	0.321327	0.612568	0.333398	0.475796	-0.121811	0.916395	-0.348201	0.621678	0.0496372	0.952792	0.330793	0.490847	0.0954581	0.936747	0.877984	0.0410271	0.2951	0.701346	-0.297889	0.759575	0.614953	0.361588	0.382577	0.491614	0.470268	0.478146	0.62938	0.247494	0.0279823	1	-0.206728	0.92327	-0.325723	0.698608	0.0349467	0.958013	-0.248904	0.891369	1.16478	0.00618346	-0.206032	0.943252	0.212401	0.790397	AUGMIN subunit 2
HORVU.MOREX.r3.7HG0737720	0.535507	0.584156	-0.380635	0.632042	0.397987	0.724977	-0.208255	0.822741	0.710112	0.561447	-0.282347	0.84356	-0.20035	0.852081	-0.602722	0.426452	-0.610463	0.611603	-1.7881	0.0113185	-0.00735224	1	0.349827	0.836717	3.35726	2.52e-05	-4.99524	0.000985074	1.14278	0.279985	-4.99524	0.00271632	1.22489	0.806888	-4.99524	0.00573646	0.0905852	0.97007	-0.419074	0.582473	0.103256	0.986464	-1.372	0.0605703	-0.0295529	1	0.04338	0.984343	Nuclear factor Y subunit C
HORVU.MOREX.r3.7HG0742710	-0.637976	0.297315	-1.70767	0.00024014	-0.220884	0.787458	-0.731617	0.114631	0.55341	0.425419	-0.143021	0.878332	-0.253397	0.629588	-1.36953	0.000382396	-0.274521	0.715444	-0.217516	0.651618	-0.287844	0.678446	-0.268878	0.743928	-0.639229	0.0930335	-0.845733	0.00656886	-0.38018	0.347305	-0.374168	0.307043	0.0293566	1	-0.328665	0.689005	-0.54098	0.254746	-1.07919	0.00070661	-0.76726	0.104218	-0.376368	0.332301	-0.316856	0.796736	-0.218178	0.701283	Histone-lysine N-methyltransferase
HORVU.MOREX.r3.7HG0743440	0.340991	0.662763	-2.21822	8.35e-06	0.149068	0.886839	-1.27502	0.0142266	0.106923	0.944126	-0.523924	0.524875	-0.0362705	0.976255	-0.221966	0.739672	0.37511	0.71852	0.123584	0.880214	0.36034	0.70898	0.0832005	0.968121	0.0332607	0.979204	-1.24419	0.0134983	0.242363	0.762648	-0.184468	0.798161	0.305913	1	-0.364007	0.826534	0.349401	0.762353	0.44426	0.441597	0.445835	0.818037	0.62068	0.3137	-0.0814792	0.99946	0.196665	0.855562	Glutamate-1-semialdehyde 2,1-aminomutase
HORVU.MOREX.r3.7HG0745000	-0.106924	0.885602	-0.560901	0.209901	-0.0675311	0.949696	-0.822648	0.0716854	0.538529	0.401493	0.236725	0.758738	0.256701	0.650793	-0.336556	0.501718	-0.116571	0.916949	-0.491032	0.335349	0.29534	0.688923	0.225758	0.828479	-0.394932	0.468287	-0.535082	0.18236	-0.620828	0.164728	-1.07914	0.0071249	0.0751873	1	-0.197073	0.887086	0.401182	0.614081	-0.537031	0.24193	0.0848049	0.977883	-0.785437	0.115658	0.36335	0.852144	-0.451271	0.501053	Amino acid transporter-like protein
HORVU.MOREX.r3.7HG0746010	-1.37482	0.179131	1.13309	0.198874	-0.516893	0.703142	2.11389	0.0136178	-0.602783	0.72293	0.35362	0.847835	0	1	0	1	0	1	3.98973	0.0222755	4.56926	0.00433495	4.37814	0.0273922	-1.37869	0.18063	0.296155	0.777691	-0.71799	0.512947	0.288218	0.803724	-0.97463	0.949046	0.867273	0.669114	1.57221	0.586001	0	1	0	1	0	1	0	1	0	1	myosin heavy chain, embryonic smooth protein
HORVU.MOREX.r3.7HG0746420	1.02682	0.553888	1.85233	0.136276	0.890436	0.643888	1.66647	0.201852	0.626551	0.822203	1.65277	0.359184	0	1	-1.66544	0.411419	4.17774	0.0598303	4.84649	0.00280568	1.436	0.579205	3.69665	0.0849717	-0.00412896	1	0.853354	0.537017	-0.247169	0.915673	1.5639	0.249654	-0.291583	1	0.174744	0.986984	1.70548	0.483144	-0.57326	0.732922	-0.314322	0.976837	0.593457	0.74999	0.967699	0.904575	-2.85224	0.189227	N utilization substance protein B homolog
HORVU.MOREX.r3.7HG0746680	0.481526	0.436511	-1.1654	0.0225169	0.188351	0.82825	-1.14154	0.031076	0.242861	0.818154	0.548746	0.450381	-0.292079	0.647557	-2.1254	1.99e-05	0.319324	0.720985	-1.68195	0.000691287	0.275798	0.749195	-0.776626	0.306065	0.0379339	0.970466	-0.082331	0.896565	-0.394103	0.505682	0.272501	0.620952	0.18297	1	0.375688	0.760498	0.752837	0.271052	-0.492807	0.335637	0.205028	0.935449	-0.20923	0.754867	0.983419	0.148619	0.497335	0.468206	Chaperone protein dnaJ
HORVU.MOREX.r3.UnG0783760	-0.541661	0.184839	-0.492966	0.155158	-0.355493	0.460196	-0.137978	0.748509	-0.229556	0.744125	-0.451217	0.372157	-0.480444	0.227179	-1.04002	0.00246301	-0.534352	0.276608	-0.0675785	0.904282	-0.252445	0.678268	-0.0411069	0.979805	-0.494914	0.221928	-0.594245	0.0602996	-0.24041	0.587733	-0.414698	0.240209	0.130253	1	-0.125353	0.923997	-0.339798	0.583244	-0.336131	0.37078	-0.348557	0.747606	0.00398628	1	0.054305	0.998236	-0.0734062	0.926438	Guanine nucleotide-binding protein subunit alpha-like protein
[truncated: 3 more columns]

## Sheet: Dataset W2_DEGs_BlueModule
GeneID	Avalon_DFc4_WM4_logFC	Avalon_DFc4_WM4_FDR	Avalon_DFc7_WM7_logFC	Avalon_DFc7_WM7_FDR	Avalon_DM4_WM4_logFC	Avalon_DM4_WM4_FDR	Avalon_DM7_WM7_logFC	Avalon_DM7_WM7_FDR	Avalon_WFc4_WM4_logFC	Avalon_WFc4_WM4_FDR	Avalon_WFc7_WM7_logFC	Avalon_WFc7_WM7_FDR	Barke_DFc4_WM4_logFC	Barke_DFc4_WM4_FDR	Barke_DFc7_WM7_logFC	Barke_DFc7_WM7_FDR	Barke_DM4_WM4_logFC	Barke_DM4_WM4_FDR	Barke_DM7_WM7_logFC	Barke_DM7_WM7_FDR	Barke_WFc4_WM4_logFC	Barke_WFc4_WM4_FDR	Barke_WFc7_WM7_logFC	Barke_WFc7_WM7_FDR	Morex_DFc4_WM4_logFC	Morex_DFc4_WM4_FDR	Morex_DFc7_WM7_logFC	Morex_DFc7_WM7_FDR	Morex_DM4_WM4_logFC	Morex_DM4_WM4_FDR	Morex_DM7_WM7_logFC	Morex_DM7_WM7_FDR	Morex_WFc4_WM4_logFC	Morex_WFc4_WM4_FDR	Morex_WFc7_WM7_logFC	Morex_WFc7_WM7_FDR	Pb_DFc4_WM4_logFC	Pb_DFc4_WM4_FDR	Pb_DFc7_WM7_logFC	Pb_DFc7_WM7_FDR	Pb_DM4_WM4_logFC	Pb_DM4_WM4_FDR	Pb_DM7_WM7_logFC	Pb_DM7_WM7_FDR	Pb_WFc4_WM4_logFC	Pb_WFc4_WM4_FDR	Pb_WFc7_WM7_logFC	Pb_WFc7_WM7_FDR	description
HORVU.MOREX.r3.1HG0000110	0.603857	0.215128	1.76965	2.49e-06	-0.629083	0.236232	0.48913	0.276753	0.801617	0.12462	1.20769	0.00673057	2.02773	5.31e-08	1.97708	3.46e-07	-0.264942	0.759062	0.327157	0.548845	1.40196	0.00055464	1.56723	0.000291423	0.860544	0.0746529	1.32009	0.000507516	0.126186	0.86373	-0.543239	0.255983	0.907071	0.202368	1.33881	0.00174601	1.38343	0.000924699	2.12112	7.36e-09	-0.29209	0.870999	-0.720433	0.121289	1.20649	0.00790441	1.19661	0.00491098	Phospholipid-transporting ATPase
HORVU.MOREX.r3.1HG0002470	-0.448417	0.525044	-1.70707	0.000420864	0.0465988	0.976441	-0.621371	0.250702	-0.0634695	0.970645	-1.09292	0.0863681	-0.351506	0.614826	-0.200931	0.764934	-0.331846	0.752692	0.0964464	0.910734	-1.10474	0.0801802	-0.27445	0.833634	-1.23172	0.0360755	-0.310535	0.620055	-0.516288	0.446294	-0.171587	0.820893	0.203771	1	-0.408325	0.799771	-1.0323	0.126161	-1.94984	6.46e-05	-0.403307	0.837338	-0.795705	0.156118	-1.08026	0.158313	-0.881756	0.177886	Defensin
HORVU.MOREX.r3.1HG0004730	0.918666	0.0351769	0.842951	0.0245159	-0.140918	0.863955	-0.569322	0.195227	0.942282	0.0466945	1.08162	0.0114673	2.0059	2.49e-08	0.912314	0.0170833	-0.172344	0.868446	-0.054996	0.939116	1.70437	5.69e-06	0.655982	0.285872	0.997906	0.0177737	1.32888	0.000257863	-0.134011	0.843836	0.32672	0.51283	0.20636	1	1.11197	0.0130248	0.717921	0.177371	1.8573	1.55e-07	-0.353871	0.809163	0.191271	0.73971	0.728232	0.266494	1.47911	0.000112319	RING/U-box superfamily protein
HORVU.MOREX.r3.1HG0005420	3.21611	0.0045201	1.47823	0.087419	1.58587	0.322225	-0.31186	0.803427	3.22034	0.0062571	1.5651	0.182063	1.88782	0.0764502	1.9111	0.0442835	-0.661328	0.785707	-2.66928	0.0707805	1.72193	0.177601	2.13856	0.0831592	0.983656	0.350639	2.19242	0.0033568	0.195663	0.891271	0.131919	0.916261	0.536486	1	2.08452	0.0246671	2.67577	0.0156918	4.17256	5.4e-06	0.0330926	1	1.90982	0.0996947	2.93079	0.00738339	3.18216	0.00226683	Glycosyltransferase
HORVU.MOREX.r3.1HG0009460	2.40034	0.00756969	0.588109	0.486389	-0.0830296	0.98127	-3.9122	0.000732507	2.62036	0.00354534	1.27355	0.21279	2.23976	0.0041609	0.841287	0.293324	-0.738441	0.669694	-1.58483	0.0848772	1.85763	0.0382651	0.814563	0.559444	3.37143	4.24e-06	3.1229	3.87e-06	0.619526	0.58517	-1.01074	0.326368	3.1185	6.14e-05	3.44946	1.16e-06	2.17431	0.00273053	2.20466	0.000564639	-0.954364	0.611073	-0.955028	0.258618	2.42787	0.000659773	2.59088	0.000116786	polyadenylate-binding protein 1-B-binding protein
HORVU.MOREX.r3.1HG0010600	9.49538	7.57e-16	7.41027	3.36e-14	1.52878	0.497597	-2.32546	0.210941	9.46095	7.91e-16	7.787	3.43e-15	10.845	4.36e-21	7.99687	1.61e-14	0	1	2.8217	0.0475309	9.73229	3.94e-17	7.2783	1.01e-11	8.90808	4.92e-14	6.2754	1.62e-11	3.94559	0.0198094	-2.88702	0.180189	7.65565	7.34e-10	6.7576	1.54e-12	6.84567	1.46e-13	10.747	6.16e-20	-1.46233	0.763692	1.93195	0.366175	6.86061	1.42e-13	10.8556	5.91e-20	Tryptophan decarboxylase
HORVU.MOREX.r3.1HG0014190	0.936723	0.0883971	2.48442	5.82e-08	0.266911	0.751733	0.818721	0.154233	0.975613	0.113134	2.01558	6.04e-05	1.93133	3.71e-05	2.46678	2.94e-07	0.597453	0.498547	1.05412	0.0797826	1.55337	0.00270401	1.67905	0.00480553	0.216769	0.804684	1.64246	0.000197915	0.237318	0.744262	0.549677	0.347751	0.17525	1	0.61854	0.581596	0.64095	0.371597	2.38202	1.21e-08	-0.349708	0.861378	-0.0808786	0.930541	0.898214	0.205213	1.81841	5.89e-05	Transducin/WD-like repeat-protein
HORVU.MOREX.r3.1HG0014620	-0.360143	0.569461	0.603024	0.191275	-0.253944	0.731279	-0.14182	0.822308	-0.173012	0.877798	0.62503	0.339307	1.08988	0.0176648	0.80141	0.0666807	0.227245	0.822201	0.0981058	0.889237	0.823257	0.147073	0.356422	0.705972	0.671262	0.241918	0.494276	0.320418	-0.917601	0.0936522	-0.313858	0.610528	-0.22065	1	0.678011	0.445973	0.645259	0.353902	1.17259	0.00523428	0.253112	0.904555	-0.580525	0.293559	0.655817	0.525583	0.770207	0.178062	Polyribonucleotide nucleotidyltransferase
HORVU.MOREX.r3.1HG0015430	0.149751	0.850239	0.0999864	0.85481	0.564359	0.353578	0.153224	0.781219	0.792567	0.193644	0.532238	0.391536	0.917014	0.0436946	0.333918	0.483942	0.0725023	0.96075	-0.121549	0.850743	0.708123	0.216636	-0.219181	0.842011	0.226524	0.775001	-0.364853	0.460624	0.548644	0.31768	-0.587366	0.245026	0.227015	1	0.235131	0.880763	-0.0847877	0.950409	1.55978	5.5e-05	-0.0398383	0.999386	0.50379	0.324486	0.216676	0.942407	1.06121	0.0258247	Trihelix transcription factor GT-3b
HORVU.MOREX.r3.1HG0015720	1.42515	0.00138213	2.78562	1.4e-11	0.0714056	0.951427	1.05663	0.0231611	1.93428	3.69e-06	2.56187	1.18e-09	2.73156	6.59e-12	2.45214	2.89e-09	0.144724	0.903362	0.921674	0.0589202	2.16417	1.34e-07	1.81736	6.39e-05	1.40403	0.00166357	2.03582	2.35e-07	0.559324	0.311877	0.793181	0.08482	0.916156	0.266344	1.68451	9.44e-05	1.36241	0.00274654	2.93981	1.15e-13	-0.563328	0.63483	0.651204	0.198468	1.29118	0.00710878	2.04461	7.07e-07	Kinase family protein
HORVU.MOREX.r3.1HG0016180	0.0646875	0.842132	0.688456	9.31e-05	-0.116888	0.708475	0.339978	0.0843218	0.136699	0.725066	0.280815	0.307717	0.237331	0.299653	0.7092	6.45e-05	0.128405	0.739362	0.348397	0.0863194	-0.0113901	0.989668	0.290934	0.362997	0.323953	0.171747	0.76433	1.51e-05	-0.0215404	0.95983	0.599691	0.00143044	0.217037	0.972063	0.453442	0.0710145	0.253571	0.41014	1.54534	9.18e-20	-0.16341	0.81749	0.256702	0.259827	0.136689	0.895639	0.909728	5.4e-07	Glutamate--cysteine ligase, chloroplastic
HORVU.MOREX.r3.1HG0016450	0.568403	0.194725	1.37448	6.14e-05	0.00607427	1	0.776193	0.0434362	0.405848	0.520956	0.93534	0.0346317	1.33188	6.96e-05	0.846124	0.0202074	0.199166	0.804945	0.576465	0.157105	1.13017	0.00179299	0.654248	0.251347	1.07157	0.00463454	0.632697	0.0802275	0.376146	0.443948	0.14116	0.786893	0.38717	1	0.752382	0.142832	1.14732	0.00309488	1.40264	3.89e-05	0.325786	0.814759	1.04509	0.00644528	0.708834	0.251133	1.01743	0.012737	Kinase, putative
HORVU.MOREX.r3.1HG0016740	0.329255	0.232183	1.07315	1.54e-07	-0.0351968	0.952375	0.689026	0.00170418	0.327859	0.340465	0.44998	0.128625	0.934695	7.04e-06	1.22757	2.26e-09	0.0994252	0.856735	0.636118	0.00529065	0.699829	0.00244166	0.288951	0.493297	0.229202	0.494458	0.822296	9.71e-05	0.111535	0.751452	0.272557	0.30591	-0.304146	0.88875	0.449614	0.196408	0.356302	0.277082	1.06707	1.41e-07	-0.13845	0.890517	0.048237	0.898724	0.181233	0.866073	0.754004	0.000894884	G-patch domain containing protein
HORVU.MOREX.r3.1HG0017420	6.83545	3.08e-08	8.39875	6.77e-13	0	1	1.61322	0.382193	7.31724	9.91e-10	8.89228	2.58e-14	7.00687	4.18e-14	8.49057	4.89e-13	0.452188	0.899344	1.62569	0.418916	6.33481	1.57e-11	7.1965	1.79e-08	7.02457	7.64e-09	9.16216	3.59e-15	0	1	0	1	6.70022	1.44e-07	8.80807	1.62e-13	7.5907	1.31e-10	9.29213	5.52e-16	0	1	0	1	7.89147	1.49e-11	8.63232	1.93e-13	Peroxidase
HORVU.MOREX.r3.1HG0017720	1.02148	9.1e-06	0.941923	1.7e-05	0.267268	0.423613	-0.173039	0.53257	0.96363	3.63e-05	1.01384	1.01e-05	1.2624	6.03e-09	1.33189	9.05e-10	0.431081	0.189181	0.118912	0.713266	1.03931	4.23e-06	0.813867	0.00119547	0.700326	0.00509001	1.03074	2.13e-06	0.786979	0.00135401	0.706311	0.00222059	0.355155	0.772626	0.871422	0.00028218	0.939304	6.13e-05	1.64633	1.28e-14	0.153595	0.88309	0.0883982	0.796754	0.490568	0.175923	1.24885	1.27e-08	Glutathione S-transferase
HORVU.MOREX.r3.1HG0019280	4.79433	0.00362108	7.61724	5.82e-08	0	1	0	1	5.86708	0.000123686	7.60544	1.55e-07	7.61148	2.7e-08	8.0334	1.36e-08	0	1	2.34784	0.241667	6.88284	1.21e-06	6.22094	0.000107122	5.72136	0.000174647	8.28601	3.81e-09	0	1	0	1	4.02147	0.0802394	7.67212	2.18e-07	6.12189	4.66e-05	8.48141	1.22e-09	1.5048	0.771794	2.73267	0.188697	6.09881	6.06e-05	7.69232	1.05e-07	Tryptophanase
HORVU.MOREX.r3.1HG0020440	3.72526	9.96e-06	5.19754	6.03e-10	-1.22222	0.435732	1.07639	0.323542	3.63091	1.81e-05	4.66965	5.79e-08	6.07813	1.32e-12	6.09226	4.29e-11	1.11502	0.52332	2.36386	0.0420066	5.36876	4.67e-10	4.633	2.76e-06	2.20061	0.0180308	2.90101	9.49e-05	0.691985	0.579195	0.89514	0.337921	1.59196	0.463044	2.71755	0.00108867	4.39947	4.47e-07	6.4467	7.67e-14	0.671056	0.881404	1.70098	0.12667	3.87139	1.53e-05	5.07508	4.37e-09	Kinase family protein
HORVU.MOREX.r3.1HG0020450	10.4125	1.9e-27	8.12964	1.98e-23	0.829506	0.755183	-2.29262	0.108061	10.3655	3.17e-27	8.18512	1.43e-23	10.2077	6.91e-32	9.28264	5.17e-26	-1.10636	0.640228	2.53161	0.0170493	9.25555	2.61e-27	8.53538	5.58e-22	9.6768	4.98e-24	7.07209	7.54e-20	-1.42003	0.495788	-4.48265	0.0109633	8.94289	1.46e-20	7.41654	1.76e-20	9.79849	2.3e-28	9.69111	4.59e-31	-0.372979	0.968875	-2.0502	0.206173	9.85779	1.6e-28	8.89704	1.8e-26	Laccase
HORVU.MOREX.r3.1HG0021350	1.99104	0.00800526	0.58134	0.434906	0.487152	0.691671	-0.984683	0.215876	2.30729	0.00186958	1.57134	0.0517091	2.83972	3.12e-05	1.32619	0.0514348	-0.0909791	0.979813	-0.957664	0.258778	2.50064	0.000517812	1.48231	0.0990179	0.2117	0.87733	-0.0154627	0.995278	-0.305737	0.776837	-2.47601	0.00142972	0.943925	0.810804	0.53029	0.780581	0.790104	0.478543	2.38911	0.000196151	-0.487659	0.868185	-0.366037	0.731469	1.33155	0.184568	2.67171	6.54e-05	Glutathione S-transferase
HORVU.MOREX.r3.1HG0021390	4.44489	4.94e-07	5.07756	4.68e-08	-4.22968	0.0217407	-3.20387	0.07201	4.61828	1.59e-07	5.69913	2.21e-09	4.04215	5.18e-07	3.84889	2.14e-06	-1.08894	0.475652	-5.24892	0.00052634	3.65748	8.62e-06	3.50593	5.64e-05	5.26677	1.2e-07	3.8602	1.69e-05	-2.58948	0.197175	-3.74856	0.0569763	4.61769	1.33e-05	4.58754	9.05e-07	5.67476	8.4e-09	6.69106	1.01e-12	1.15548	0.781345	-3.25922	0.124554	6.20724	2.62e-10	7.08089	1.21e-13	Glutathione S-transferase
HORVU.MOREX.r3.1HG0021770	0.0474585	0.938974	0.317921	0.369723	-0.247407	0.626804	-0.453146	0.220217	0.24364	0.703205	-0.0280878	0.985874	1.05973	0.000717062	0.0565177	0.907849	0.18403	0.799619	-0.419519	0.278071	0.438742	0.366399	0.247336	0.73026	0.050013	0.941021	0.182623	0.637378	0.0212085	0.980488	0.0730681	0.885315	0.0993123	1	0.283063	0.760221	0.202571	0.780964	0.576296	0.0814318	-0.251175	0.850946	-0.737886	0.0574799	0.1858	0.928576	0.746581	0.0522634	Elongator complex protein 2
HORVU.MOREX.r3.1HG0021960	1.00266	0.008462	0.267647	0.502887	0.356508	0.498739	-0.333591	0.413924	0.910091	0.0314752	1.44886	4.13e-05	1.30249	0.000151653	-0.256695	0.535814	0.253336	0.720974	-0.585717	0.132334	0.840278	0.0412732	0.719465	0.151015	0.698535	0.102765	0.778045	0.0245403	0.532255	0.216271	0.216654	0.633545	0.63439	0.54045	1.21482	0.00103442	0.779397	0.0823259	1.03653	0.00221655	-0.0813301	0.974708	-0.373932	0.38621	0.685531	0.245199	1.21085	0.000817833	1-aminocyclopropane-1-carboxylate oxidase
HORVU.MOREX.r3.1HG0021970	3.02073	9.35e-10	3.70988	6.56e-14	1.72166	0.0028581	0.877346	0.119081	2.84947	7.32e-09	3.78895	3.57e-14	3.50448	1.07e-13	2.45213	1.49e-07	0.372219	0.709905	-0.402483	0.527617	2.85537	1.69e-09	2.00341	7.22e-05	2.58097	1.16e-07	3.2641	3.32e-12	2.14325	2.69e-05	1.53756	0.00151424	1.41367	0.0288626	2.56266	9.99e-08	1.86774	0.000188658	3.59869	2.16e-14	0.0190163	1	0.271998	0.689707	1.57911	0.00338802	2.8458	1.67e-09	1-aminocyclopropane-1-carboxylate oxidase
HORVU.MOREX.r3.1HG0022680	-0.0449727	0.951709	1.18155	0.000670079	0.059895	0.94827	0.924651	0.0121686	0.00391403	1	1.00202	0.0173027	1.0072	0.00663406	0.838154	0.0197276	0.447864	0.447832	0.0139721	0.991058	0.722464	0.113471	0.530575	0.393122	0.788412	0.0623875	0.673083	0.0621573	0.485187	0.286188	-0.0150342	0.988605	-0.0233863	1	0.139458	0.929472	0.573152	0.28347	1.35628	5.03e-05	0.0705748	0.978783	-0.0276242	0.972882	0.606437	0.383324	0.738002	0.0932552	Histidine--tRNA ligase
HORVU.MOREX.r3.1HG0027200	-0.354351	0.409412	-0.51355	0.117167	-0.918538	0.0152427	-1.09963	0.000676455	0.392469	0.455919	0.713463	0.0680334	0.542467	0.134604	-0.0482153	0.920926	-0.552393	0.235381	-0.927982	0.00550583	0.465594	0.308876	0.106486	0.910893	-0.276728	0.591553	-0.330736	0.368539	-1.16846	0.00102848	-0.959844	0.00575687	0.110097	1	0.356881	0.658602	0.304396	0.631972	1.33088	1.96e-05	-0.127607	0.943671	-0.938502	0.0176274	0.610856	0.28088	1.24296	0.00019138	Auxin-responsive protein
HORVU.MOREX.r3.1HG0027640	1.82896	2.46e-05	3.00841	2.5e-13	1.30397	0.00924513	1.06895	0.0157268	1.92397	7.72e-06	2.46556	3.42e-09	2.96458	1.75e-13	2.98086	3.13e-13	0.24958	0.795057	1.29642	0.00307115	2.30949	1.61e-08	1.75123	8.14e-05	1.58259	0.000307209	3.32763	8.41e-16	0.539194	0.331107	1.87029	8.51e-06	0.719345	0.651769	2.45597	4.56e-09	1.81695	2.35e-05	3.56519	3.12e-18	-0.190166	0.936673	0.399962	0.467314	1.59721	0.000377924	3.07036	6.53e-14	Plant/MSJ11-3 protein, putative
HORVU.MOREX.r3.1HG0027650	3.87488	9.54e-05	3.90973	1.67e-06	2.15401	0.109622	1.04428	0.330967	4.14444	2.09e-05	3.19386	0.000419252	3.99293	1.43e-06	3.47406	1.02e-05	0.023936	1	0.79194	0.475108	3.17254	0.000380641	2.60869	0.00543632	1.13979	0.300948	3.52624	1.59e-06	0.667558	0.56835	1.92499	0.0166412	0.866419	1	1.84443	0.0771349	2.15085	0.014787	4.41099	3.74e-09	-0.479953	0.908399	1.48282	0.0973158	2.1587	0.0197584	3.83992	5.43e-07	Plant/MSJ11-3 protein, putative
HORVU.MOREX.r3.1HG0029360	2.75151	8e-05	2.44004	0.000408386	1.141	0.237314	0.721783	0.42639	3.25897	1.35e-06	3.69563	6.11e-08	3.08336	4.77e-07	1.07227	0.12043	-0.395366	0.802266	-1.02663	0.220322	2.51802	9.23e-05	1.98674	0.00653811	1.8437	0.00880137	1.64743	0.00742737	0.230634	0.844453	0.201829	0.837829	1.45867	0.202111	1.46532	0.0862194	1.89748	0.00578787	2.16425	0.000327751	-0.632461	0.790068	-0.926823	0.271404	0.986997	0.477552	1.5355	0.0384005	WRKY transcription factor
HORVU.MOREX.r3.1HG0029730	0.599737	0.0451525	1.34197	4.9e-08	0.248892	0.533318	1.00012	0.000101357	0.57873	0.0899202	0.9865	0.000267372	1.15995	4.28e-06	0.769764	0.00276619	0.290643	0.527494	0.538555	0.0547317	0.779951	0.00655367	-0.000281708	1	0.873337	0.00184266	1.46444	3.3e-09	0.358618	0.28965	0.656124	0.0168221	0.397027	0.799575	1.10102	4.36e-05	0.527732	0.141893	1.61627	3.5e-11	-0.154543	0.899134	0.959413	0.000372674	0.414883	0.477552	0.922058	0.000706614	Malic enzyme
HORVU.MOREX.r3.1HG0029910	-0.353496	0.309819	0.842878	0.000961122	-0.543447	0.105642	0.346936	0.24095	-0.198944	0.721891	0.143118	0.791965	0.953209	0.000262512	1.46051	9.82e-09	-0.094669	0.894835	1.19408	8.09e-06	0.640338	0.041502	0.765964	0.0223495	0.277954	0.484733	1.40785	1.32e-08	0.000119287	1	0.615702	0.0300588	0.0601566	1	0.400992	0.473427	-0.115855	0.869778	0.83485	0.00126594	-0.456695	0.422184	-0.186741	0.616492	0.077712	0.982992	0.777179	0.0085908	Phosphotransferase
HORVU.MOREX.r3.1HG0030730	0.785017	0.412931	2.7186	0.000171288	-0.753219	0.506352	0.225303	0.846712	0.674751	0.617433	2.91438	0.000172269	2.44577	0.000722232	1.66492	0.0205323	-0.430714	0.805278	-0.614219	0.532227	1.74928	0.0392386	0.68747	0.650061	1.19526	0.201037	1.82441	0.0133462	-0.499832	0.669377	0.933	0.297483	1.08476	0.787379	2.1698	0.0122652	0.889276	0.470195	3.9455	2.26e-08	-0.254051	0.955363	0.523251	0.624995	1.59039	0.119394	2.69455	0.000421867	Calmodulin binding protein
HORVU.MOREX.r3.1HG0032840	0.157288	0.707991	-0.583565	0.0274081	0.0756349	0.892381	-0.480273	0.0851322	-0.0169168	0.991679	-0.439338	0.244496	-0.338057	0.311447	-0.500505	0.0885296	0.243932	0.613003	-0.163916	0.653861	-0.0123141	0.993607	0.105843	0.889851	0.0317797	0.957456	-0.225404	0.490841	0.119527	0.780794	-0.163826	0.664126	0.221849	1	-0.139564	0.90006	-0.21134	0.69698	-1.00967	0.000251392	-0.297961	0.702377	0.018502	0.977017	-0.343532	0.636982	-0.421868	0.267975	TRAM, LAG1 and CLN8 (TLC) lipid-sensing domain containing protein
HORVU.MOREX.r3.1HG0033390	-0.131076	0.681694	-0.566666	0.00519847	-0.228284	0.443926	-0.151497	0.535901	-0.363404	0.224066	-0.30767	0.308772	-0.340461	0.159981	-0.450893	0.0354725	0.0616145	0.910295	-0.343741	0.136156	-0.298843	0.326862	-0.0813622	0.888605	-0.0538057	0.902345	-0.379076	0.0852176	0.104717	0.745254	-0.216649	0.401059	-0.0478152	1	-0.336278	0.417362	-0.270665	0.445045	-1.14509	1.12e-07	0.0829089	0.941146	-0.35768	0.152505	-0.133861	0.913765	-0.312372	0.309959	Ferrochelatase
HORVU.MOREX.r3.1HG0033590	-0.186857	0.76043	-0.391068	0.343575	-0.00312383	1	-0.082957	0.878487	-0.610188	0.285893	-0.84604	0.0952802	-0.543118	0.217922	-0.198629	0.676273	-0.55638	0.319062	-0.386514	0.401525	-0.558838	0.291943	-0.23096	0.80324	0.155881	0.833891	-0.06797	0.905204	0.666397	0.131124	0.307444	0.515492	0.284786	1	-0.909726	0.112866	0.225728	0.795307	-1.09371	0.00643557	0.198869	0.918281	-0.330517	0.503321	0.108926	0.982992	-0.781237	0.123041	tRNA pseudouridine synthase A
HORVU.MOREX.r3.1HG0034850	-0.373827	0.366239	-0.875902	0.00378744	-0.521529	0.202794	-0.744334	0.0182894	-0.0585801	0.950229	-0.116051	0.860683	-0.349028	0.347411	-0.582049	0.065829	-0.258802	0.641713	-0.342901	0.335638	-0.34308	0.475344	-0.232638	0.727269	0.041293	0.950861	-0.49389	0.127438	0.16896	0.719471	-0.544354	0.11309	0.274781	1	-0.165202	0.884199	-0.708796	0.0631442	-1.40792	1.53e-05	-0.47735	0.456602	-0.231666	0.575239	-0.334469	0.730624	-0.428493	0.346944	Actin cytoskeleton-regulatory complex protein PAN1
HORVU.MOREX.r3.1HG0038590	0.853133	0.000825795	0.843755	0.000314729	0.496765	0.105642	0.5244	0.0386276	0.988665	7.11e-05	0.950619	0.000141999	1.19587	2.55e-07	0.673717	0.00552574	0.311593	0.444819	0.113925	0.741684	0.939976	0.000145491	0.426409	0.278692	0.499448	0.0930378	0.35032	0.174339	0.203868	0.55659	0.204031	0.500165	0.347418	0.849935	0.435757	0.291825	0.783622	0.0034219	1.69815	7.98e-14	0.141864	0.904245	0.870378	0.000584225	0.687138	0.0208156	1.22395	2.22e-07	Heavy metal-associated protein
HORVU.MOREX.r3.1HG0039860	-0.85749	0.183905	0.697472	0.19591	-0.818727	0.23675	-0.223685	0.744267	-0.135877	0.928079	-0.358202	0.712466	1.56758	0.00405259	1.9536	0.000144581	0.375681	0.733627	0.597317	0.359348	1.1748	0.0698957	1.01036	0.22299	0.150302	0.891735	0.857698	0.118149	-0.742594	0.268597	-0.370036	0.606814	0.275137	1	0.869565	0.368858	0.450637	0.665823	1.74526	0.000432341	0.273579	0.918421	-0.303651	0.682284	0.669514	0.645885	0.998624	0.130953	Midasin
HORVU.MOREX.r3.1HG0040640	0.939173	0.179288	3.54785	7.62e-10	-1.29028	0.0957873	0.958579	0.160979	1.81306	0.00338947	3.018	4.33e-07	4.40259	1.2e-14	3.51052	6.28e-10	0.308808	0.83642	0.185437	0.850743	3.92192	7.25e-12	2.54315	3.09e-05	0.511994	0.569864	2.74248	6.07e-07	-1.65155	0.0200165	-0.290817	0.739878	0.412563	1	2.41592	4.43e-05	2.0471	0.000586373	3.47115	1.22e-10	-0.463601	0.851558	-1.24614	0.0741491	2.53886	9.52e-06	2.93231	9.43e-08	Cysteine--tRNA ligase
HORVU.MOREX.r3.1HG0041630	0.223691	0.833426	0.364202	0.588654	-0.304146	0.788792	-0.408027	0.574023	1.31696	0.0769713	1.15336	0.12105	1.12086	0.0807086	0.504699	0.464413	-0.319101	0.814829	0.0731742	0.948357	1.2091	0.0869655	1.28053	0.110472	0.745913	0.358275	0.118352	0.887879	-0.789413	0.33343	-0.213084	0.800655	0.753046	0.909023	0.780601	0.512172	1.48385	0.0470084	2.66795	1.23e-05	-0.409794	0.894337	1.00392	0.218399	1.77422	0.0118245	2.40521	0.000269957	Peptide transporter
HORVU.MOREX.r3.1HG0043600	0.17902	0.732743	-0.172751	0.666183	-0.783097	0.0614622	-0.093397	0.842527	0.703078	0.0902159	0.513012	0.27319	0.502499	0.178239	-0.179639	0.657526	-0.520493	0.288918	-0.625319	0.0802227	0.261445	0.651815	0.272046	0.697002	-0.139372	0.830101	-0.157351	0.722064	-0.917639	0.0180225	-1.62392	3.01e-05	0.0602723	1	0.476115	0.501952	0.517333	0.32121	0.670894	0.0462132	-0.201302	0.900549	-0.0795609	0.890903	0.952713	0.014136	0.719086	0.079396	Transporter-related family protein
HORVU.MOREX.r3.1HG0044290	1.55769	0.0265058	2.9757	4.82e-07	1.14258	0.165424	1.50093	0.0259556	0.84295	0.433578	2.66065	2.6e-05	3.12179	1.31e-07	2.62377	5.91e-06	1.0467	0.30122	1.79315	0.00438433	2.11309	0.001662	0.990845	0.363901	0.598861	0.4799	1.46543	0.00684036	0.624056	0.407977	0.870539	0.160861	0.395925	1	0.7035	0.588192	1.96919	0.00228183	4.21778	4.98e-12	-0.290804	0.936112	2.39269	0.000812929	1.84418	0.00707097	3.25872	4.36e-07	electron protein, putative (Protein of unknown function, DUF547)
HORVU.MOREX.r3.1HG0046330	3.40512	1.61e-17	2.7068	2.47e-12	1.4654	0.00118818	-0.00477108	1	2.63262	2.07e-11	3.23853	2.44e-16	4.34864	1.79e-26	2.46691	1.48e-10	1.24543	0.00977904	-0.0349783	0.966882	3.67554	5.53e-20	3.3156	1.96e-16	2.67855	1.29e-11	2.08596	4.46e-08	0.877984	0.0565529	-0.0431219	0.953865	2.041	7.54e-07	2.71181	5.22e-12	1.97376	6.2e-07	1.93378	3.56e-07	-0.325713	0.837338	0.272267	0.607265	1.51762	0.000297327	2.28412	3.54e-09	Plant basic secretory family protein
HORVU.MOREX.r3.1HG0046360	1.2121	0.492612	2.05572	0.127374	-0.579593	0.817121	0.560841	0.748709	1.24129	0.602077	2.97399	0.0766815	3.7515	0.00739532	2.91275	0.0264324	0.124233	0.988615	0.45858	0.812106	3.38256	0.0270014	1.10796	0.690835	2.90741	0.0639728	3.04537	0.0199569	1.53509	0.37725	-0.274886	0.905629	2.06509	0.73698	2.78598	0.143685	2.61831	0.122324	5.45039	7.44e-05	-0.779754	0.896572	0.640267	0.761657	3.16429	0.0644843	6.13625	2.75e-05	Ankyrin repeat-containing protein
HORVU.MOREX.r3.1HG0046460	0.504208	0.248397	1.01749	0.0018551	0.553956	0.221264	0.438331	0.242541	0.373312	0.552069	0.532471	0.280727	1.28384	0.000145412	0.724494	0.0370215	0.446227	0.431545	0.727395	0.0446545	0.988619	0.00887375	-0.265311	0.735094	0.384653	0.437192	0.168441	0.691171	0.319272	0.495611	-0.0674231	0.90292	-0.11742	1	0.0693556	0.979013	0.194217	0.818522	1.66387	4.7e-07	0.206549	0.897854	1.05115	0.00473551	0.345734	0.802248	1.29299	0.000348211	Late embryogenesis abundant (LEA) hydroxyproline-rich glycoprotein
HORVU.MOREX.r3.1HG0047320	0.185528	0.572934	0.843329	8.41e-05	-0.115537	0.774962	0.415609	0.0823172	0.332609	0.348982	0.692955	0.00558869	0.880138	5.46e-05	1.14461	8.64e-08	-0.037007	0.963182	0.627988	0.00768322	0.805791	0.000423464	0.538771	0.0809236	-0.00544723	0.995665	0.466715	0.0359689	-0.392357	0.141232	-0.105971	0.731671	0.0444677	1	0.356885	0.393825	0.187591	0.687266	1.27572	8.01e-10	-0.219708	0.781345	-0.14961	0.63172	0.293193	0.644808	0.552014	0.0392479	CBS domain-containing protein CBSX5
HORVU.MOREX.r3.1HG0049110	0.809735	0.449046	3.0191	4.13e-06	0.573283	0.657343	0.736021	0.376325	2.70067	0.000324501	2.17073	0.00474301	3.66657	1.97e-08	4.13485	7.97e-09	-0.714536	0.625733	1.44162	0.110552	3.26047	1.11e-06	3.04119	0.000142412	0.86503	0.308232	2.0235	0.000729734	-0.197148	0.861182	-0.337652	0.694478	0.957073	0.761738	2.12882	0.00152836	2.424	0.000189929	3.392	1.96e-08	-0.664053	0.763692	0.167869	0.869019	2.49011	0.000140255	2.75444	1.04e-05	Valine--tRNA ligase
HORVU.MOREX.r3.1HG0049500	3.45996	3.3e-15	4.79773	4.76e-25	0.903248	0.115563	1.27822	0.00776167	3.67173	6.12e-17	4.50754	1.12e-22	5.30335	2.82e-30	4.56703	4.17e-24	1.19189	0.0406327	1.25135	0.00781737	4.85369	5.25e-26	3.35492	4.2e-14	2.50372	6.57e-09	3.51739	1.88e-16	0.709993	0.188784	1.24571	0.00527901	1.74757	0.000230292	3.25847	3.86e-14	3.72048	1.52e-17	5.32959	1.89e-31	0.520806	0.702377	0.475689	0.397339	3.65585	5.95e-17	4.56136	1.99e-24	Cytochrome P450 family protein
HORVU.MOREX.r3.1HG0050070	-0.461633	0.363326	-0.620218	0.105519	-1.55134	0.000310168	-1.43796	0.000116456	0.676582	0.219528	0.21509	0.765426	0.460202	0.323035	-0.120288	0.814447	-0.940745	0.0522837	-0.151412	0.778106	0.228207	0.759944	-0.3676	0.634418	-0.217111	0.747988	0.26194	0.558085	-1.15471	0.0054457	-0.386919	0.396295	0.189459	1	0.143514	0.931202	-1.00938	0.023021	1.15432	0.00149308	-1.50559	0.000334888	0.160797	0.767176	0.062308	0.998236	0.954566	0.0278685	Response to low sulfur protein, putative
HORVU.MOREX.r3.1HG0050450	-0.191222	0.68231	-0.598197	0.0435166	0.0473667	0.952074	-0.00190635	1	0.376871	0.455919	-0.623775	0.108657	-0.424449	0.239366	-0.735483	0.0138267	0.0735088	0.931858	-0.192922	0.62231	-0.490122	0.241775	-0.314621	0.5984	-0.127952	0.823494	-0.202349	0.567054	0.329834	0.405761	0.440588	0.183189	-0.107054	1	-0.404305	0.532512	-0.402879	0.415382	-1.02916	0.000324959	-0.226531	0.857152	-0.0328387	0.955441	-0.434805	0.556199	-0.495735	0.213159	Protein LSM14 homolog A
HORVU.MOREX.r3.1HG0051090	-0.501778	0.47356	-0.674403	0.198856	-0.944934	0.14242	-1.68024	0.00118953	0.559761	0.524467	0.641326	0.391536	0.512586	0.41771	-0.386113	0.513481	-0.850212	0.259181	-0.778423	0.172222	0.420841	0.638416	-0.176106	0.904663	0.0710235	0.949808	-0.26003	0.691912	-0.739443	0.277024	-1.60503	0.00562387	0.512988	1	0.818548	0.394552	-0.0877024	0.959105	1.41463	0.0041655	-0.757943	0.520509	-0.332391	0.639248	0.189395	0.972884	1.26366	0.0325113	Alpha/beta-Hydrolases superfamily protein
HORVU.MOREX.r3.1HG0051740	2.45729	1.84e-08	2.69714	2.58e-10	0.819021	0.161101	0.48394	0.357142	2.17038	9.11e-07	2.43668	2.65e-08	2.63937	2.11e-10	2.33299	2e-08	0.258898	0.794652	-0.201138	0.751295	2.27434	8.25e-08	1.20023	0.0250705	1.39326	0.00320078	3.26616	1.88e-14	0.39259	0.531593	1.07891	0.0210721	1.19865	0.0498139	2.8818	2.72e-11	2.34104	4.57e-08	4.3518	2.01e-23	0.0261397	1	0.485375	0.388067	2.0419	3.04e-06	3.97722	5.48e-20	Glutathione s-transferase, putative
HORVU.MOREX.r3.1HG0051750	2.26033	0.000112249	4.2409	1.66e-11	0.206294	0.867458	2.08226	0.00420049	2.42151	2.91e-05	4.72399	9.31e-14	4.27933	2.6e-14	3.76555	1e-10	0.854249	0.403571	1.81222	0.00574176	3.51902	5.91e-10	3.61836	1.58e-09	3.27175	2.02e-09	4.37666	1.34e-15	1.86291	0.00170243	1.89144	0.000802394	2.85125	4.97e-07	4.21537	2.83e-14	3.81384	5.82e-11	4.84361	7.52e-18	0.2025	0.963796	-0.406586	0.669644	3.89415	2.35e-11	4.14828	1.51e-13	Glutathione S-transferase
HORVU.MOREX.r3.1HG0051800	5.708	3.95e-10	7.72531	5.93e-15	-1.19926	0.415032	0.966765	0.430595	5.61215	6.26e-10	7.45527	5.33e-14	7.13755	1.32e-14	7.94679	5.37e-16	-1.14326	0.517603	1.59089	0.134897	6.36995	3.2e-12	6.33302	3.98e-11	5.60241	1.91e-09	7.01784	5.22e-14	0.566562	0.70087	0.677727	0.570665	5.17962	5.59e-08	6.65545	1.3e-12	7.56184	3.15e-14	8.86092	7.65e-19	-0.160462	0.991395	-0.0220733	1	7.2721	2.24e-13	8.59613	9.37e-18	Glutathione S-transferase
HORVU.MOREX.r3.1HG0051870	3.05627	1.13e-05	3.51931	2.85e-07	0.114247	0.959283	-1.024	0.357839	2.27939	0.00301927	4.04791	6.47e-09	3.93342	4.46e-09	3.03629	1.65e-06	-0.500792	0.799873	-1.08819	0.236213	3.56208	2.13e-07	2.36887	0.000944451	1.09226	0.180283	2.48058	4.1e-05	-1.27966	0.136231	-2.52633	0.00393018	1.3567	0.269244	2.77862	1.47e-05	3.93166	1.15e-08	6.30038	3.21e-19	-2.34237	0.196069	-2.39278	0.110446	3.74133	7.3e-08	5.50415	4.74e-15	Glutathione S-transferase
HORVU.MOREX.r3.1HG0051880	7.42643	9.6e-19	10.0829	1.61e-21	0.489059	0.836306	2.86453	0.107788	7.85683	1.41e-20	10.2909	3.56e-22	8.27081	2.79e-24	6.87459	1e-18	1.00614	0.600577	0.70426	0.583598	7.57558	1.23e-20	5.87166	7e-14	4.252	2.27e-09	4.88249	1.57e-12	0.587019	0.613189	-0.380571	0.759141	3.8963	1.15e-07	5.30888	8.43e-14	6.79496	1.26e-18	8.27619	6.93e-25	-0.146747	0.990603	-0.819443	0.646102	6.75873	1.8e-18	8.22565	3.54e-24	Glutathione S-transferase
HORVU.MOREX.r3.1HG0051890	4.2788	2.67e-08	3.35857	2.07e-06	0.655331	0.632198	-0.34559	0.747068	4.29063	2.29e-08	3.92748	8.56e-08	4.87413	1.86e-11	4.00121	3.9e-08	-1.05483	0.472143	0.582096	0.577288	4.03741	3.18e-08	3.22635	3.52e-05	2.71645	0.000521817	3.55779	5.83e-07	0.61028	0.59464	0.65232	0.513112	2.18013	0.0267147	3.61156	1.4e-06	6.17656	2.1e-13	6.13528	1.73e-14	0.971001	0.79155	-0.366053	0.836454	5.79664	5.24e-12	6.0413	7.13e-14	Glutathione S-transferase
HORVU.MOREX.r3.1HG0051910	2.4721	8.82e-13	2.16563	1.1e-10	-0.171346	0.792458	-0.723677	0.0531749	3.3708	1.04e-21	2.53642	1.09e-13	3.58286	6.16e-25	2.82755	1.38e-16	-0.0240662	0.995719	-0.284834	0.537539	2.82054	1.45e-16	2.27792	5.53e-11	1.22333	0.000931373	2.37544	1.53e-12	-0.60778	0.156353	-0.38078	0.370714	1.04468	0.0205588	2.36145	5.51e-12	2.25031	4.6e-11	3.50009	2.87e-24	-0.593605	0.425499	-0.55107	0.176949	2.09492	1.07e-09	2.92506	8.38e-18	Glutathione S-transferase
HORVU.MOREX.r3.1HG0052510	0.275042	0.454553	0.289611	0.31363	-0.116884	0.817121	-0.0991724	0.782845	-0.131545	0.838097	0.199517	0.677787	0.631807	0.0264987	0.831684	0.0017787	-0.0965195	0.890879	0.11801	0.765886	0.432139	0.242956	0.437791	0.342162	-0.149627	0.752186	0.445035	0.0998568	-0.195238	0.612782	-0.0732509	0.858262	0.192399	1	0.364667	0.513829	0.222326	0.686007	1.3784	3.46e-08	-0.118547	0.935604	0.247529	0.483017	0.144821	0.940984	0.991513	0.000326287	Leucine-rich repeat (LRR) family protein
HORVU.MOREX.r3.1HG0052930	0.14312	0.762545	0.571632	0.0456128	-0.0819533	0.891308	-0.278415	0.403172	0.178358	0.783506	0.436599	0.297487	0.813507	0.006273	0.864772	0.00205418	0.121903	0.863981	-0.398719	0.234545	0.556397	0.136075	0.475651	0.314811	0.233453	0.626089	0.70886	0.014118	-0.399697	0.288531	-0.158084	0.69639	0.133706	1	0.549462	0.249989	0.445012	0.321877	1.76465	3.71e-11	-0.0617748	0.976113	-0.541128	0.109323	0.752847	0.0388248	1.08057	0.000234207	60S ribosomal export protein NMD3
HORVU.MOREX.r3.1HG0053060	-0.2167	0.682895	-0.34778	0.351624	-0.422499	0.379863	-0.418272	0.271875	0.683442	0.121177	0.379493	0.474053	0.139938	0.784688	-0.273879	0.502739	-1.23723	0.00152852	-0.532272	0.178065	-0.255377	0.680698	0.349662	0.613117	-0.42916	0.374487	-0.197261	0.640896	-0.255455	0.601814	-0.407205	0.322835	0.124913	1	0.319868	0.74136	0.290757	0.668566	0.405038	0.262178	-0.381764	0.720928	-0.237087	0.608118	0.293173	0.854538	0.457337	0.34477	PLATZ transcription factor
HORVU.MOREX.r3.1HG0053590	0.0949116	0.899082	0.640582	0.114802	0.562663	0.295567	0.516779	0.237097	0.480172	0.482079	0.419514	0.5212	0.372788	0.461184	0.779484	0.0575197	-0.568293	0.385987	0.373679	0.456192	0.660074	0.213679	0.425397	0.602208	0.292	0.644743	0.673821	0.0802758	0.0924843	0.900798	0.167299	0.759141	0.158175	1	0.277134	0.830415	0.047095	0.976203	1.32291	0.00060555	-0.172367	0.936486	0.0666548	0.934363	0.240591	0.922546	0.439634	0.508539	Lysine-specific demethylase
HORVU.MOREX.r3.1HG0053660	0.0843946	0.88532	-0.384532	0.274512	0.130978	0.829984	0.0266337	0.967527	0.268632	0.674211	-0.273951	0.628965	-0.807831	0.0244718	-0.125849	0.780989	0.11919	0.886414	-0.219004	0.622243	-0.148329	0.826678	-0.0223703	0.993496	-0.145443	0.814305	-1.17153	0.000907736	-0.133809	0.803855	-0.292014	0.499393	0.149847	1	-0.306898	0.760498	-0.349837	0.559478	-1.03603	0.00195076	-0.380683	0.685894	-0.391806	0.326805	-0.382269	0.700163	-0.843564	0.0342206	S-adenosyl-L-methionine-dependent methyltransferase
HORVU.MOREX.r3.1HG0054010	0.547175	0.0750635	0.912322	0.00025837	-0.218763	0.603301	-0.199683	0.528494	0.827407	0.00399842	0.946448	0.000507776	1.4137	7.81e-09	0.981825	0.000102022	-0.269484	0.575745	0.176287	0.612497	1.1036	1.9e-05	0.702133	0.0312649	0.869276	0.00171048	1.57586	1.38e-10	0.023401	0.973721	0.162116	0.648308	0.672182	0.0826595	1.30816	4.39e-07	1.03044	0.000127106	1.97233	6.58e-16	-0.093485	0.955363	0.231797	0.501335	0.959891	0.000571787	1.52479	1.08e-09	zinc finger B-box protein
HORVU.MOREX.r3.1HG0054160	3.90966	3.97e-10	2.83841	3.52e-06	0.475581	0.681166	-1.59681	0.0702386	3.99515	1.35e-10	3.42606	4.53e-08	4.47234	7.29e-14	2.83987	3.19e-06	-0.813359	0.508291	-0.392588	0.690368	3.79145	2.59e-10	3.02966	1.94e-06	4.1533	1.16e-09	3.20768	6.28e-07	-0.550987	0.700042	0.158317	0.906333	3.46405	1.71e-06	3.95945	1.6e-09	3.49767	1.08e-08	3.29909	1.86e-08	-0.23182	0.957153	-1.39232	0.105294	3.39792	3.21e-08	3.37553	1.71e-08	PLAC8 family protein
HORVU.MOREX.r3.1HG0054510	0.965847	0.0548565	1.85013	6.84e-06	0.201951	0.810892	0.366126	0.497886	1.10912	0.034451	1.017	0.0701667	2.24179	3.82e-08	2.23063	2.41e-07	0.699279	0.302649	1.01051	0.0470522	1.52534	0.00074438	1.1931	0.0474678	1.04752	0.0336442	1.9284	2.11e-06	0.561275	0.316182	1.17792	0.00911467	0.545605	0.938967	1.09766	0.0554997	0.872688	0.162941	2.07372	3.09e-07	0.411082	0.805906	0.501678	0.36497	1.04986	0.0912565	1.04572	0.0479629	Protein PLASTID MOVEMENT IMPAIRED 1
HORVU.MOREX.r3.1HG0054950	3.44901	4.79e-16	3.11393	6.19e-14	1.10619	0.0311287	0.498129	0.299744	3.07883	2.28e-13	3.7527	1.63e-18	4.1293	2.17e-22	2.97	4.99e-13	0.720728	0.253697	0.929144	0.0406695	3.41776	2.59e-16	3.13476	1.27e-13	2.80831	2.57e-11	3.4928	1.39e-16	-0.449127	0.447435	0.57966	0.245334	2.0555	3.42e-06	3.63801	3.63e-17	2.80785	1.1e-11	3.06226	4.64e-14	-0.45732	0.739737	0.345661	0.522149	2.47711	2.27e-09	2.87067	2.33e-12	Chitinase
HORVU.MOREX.r3.1HG0055560	1.73895	0.0266246	1.15639	0.0782133	0.881792	0.396078	-0.313751	0.72318	1.06937	0.344705	0.310532	0.819156	2.17303	0.00104135	1.23961	0.0616801	0.896203	0.405044	0.0540284	0.969258	1.25239	0.155017	0.599654	0.663586	1.25875	0.284217	1.0572	0.258063	-0.185934	0.926142	-0.692155	0.620489	1.32006	0.761738	2.1212	0.0347895	1.89002	0.00693581	3.03101	5.63e-07	0.535657	0.829027	0.964961	0.195114	1.68132	0.0322301	2.95732	2.37e-06	Metallo-beta-lactamase-like
HORVU.MOREX.r3.1HG0057990	-1.1032	0.0139934	-1.06732	0.010193	-0.72109	0.159129	-0.20489	0.684444	-0.184823	0.840741	-0.513591	0.411953	-0.715357	0.128628	-0.982614	0.0196041	-0.285582	0.719794	-0.5231	0.258013	-0.16557	0.844551	-0.478553	0.528649	-0.149091	0.846569	-1.17086	0.00464407	-0.401245	0.45684	-0.523934	0.264237	-0.213956	1	-0.508937	0.586056	-0.918648	0.120517	-1.23383	0.00555468	-0.042566	0.998026	-0.234224	0.684734	0.275961	0.903448	-1.01585	0.0589651	O-fucosyltransferase family protein
HORVU.MOREX.r3.1HG0058310	1.28681	0.000862495	0.757003	0.0478328	0.477834	0.37882	0.419247	0.337722	0.328232	0.671969	1.19719	0.00337933	1.17196	0.00156498	1.02625	0.00683718	0.319625	0.657796	0.342597	0.486145	0.390944	0.536534	0.511219	0.473799	0.816184	0.0798703	0.337775	0.425307	-0.0157867	0.995121	-0.331247	0.495059	0.938176	0.114178	0.531865	0.491649	0.310557	0.70641	1.84631	6.8e-07	0.295759	0.858172	1.11856	0.010275	0.542659	0.584718	1.42286	0.000639307	2-oxoglutarate (2OG) and Fe(II)-dependent oxygenase superfamily protein
HORVU.MOREX.r3.1HG0059180	1.04177	0.213978	1.09677	0.132748	-0.138751	0.935782	-0.665277	0.465875	0.892261	0.423489	2.11326	0.00638536	2.82338	4.03e-05	1.31154	0.0634729	0.00345245	1	0.0261755	0.992458	2.25286	0.00257425	1.52888	0.0997913	0.0366906	0.982466	0.998297	0.156602	-0.544695	0.565618	-0.0906485	0.941634	0.0496478	1	1.67786	0.0478193	2.12644	0.00621626	3.32986	2.14e-06	-0.464564	0.896094	1.115	0.230963	2.14343	0.00741378	2.9483	8.31e-05	Patellin-like protein
HORVU.MOREX.r3.1HG0059360	-0.146597	0.809812	-0.822925	0.020968	-0.343068	0.532174	-1.0509	0.00428515	-0.360265	0.592656	-0.0940112	0.909891	-0.12818	0.819565	0.361601	0.355123	-0.443029	0.452485	-0.512645	0.216554	-0.487314	0.37055	0.100122	0.924899	0.189298	0.769086	-0.128823	0.795877	0.0530863	0.943806	-0.637324	0.147235	0.169739	1	0.0646814	0.982731	0.674315	0.188012	0.78048	0.0314024	0.155769	0.938954	-0.687251	0.134472	0.307989	0.864234	0.580992	0.244771	DNA-directed RNA polymerase
HORVU.MOREX.r3.1HG0060200	5.19743	1.14e-05	7.11087	5.1e-08	2.16112	0.243704	2.3602	0.203614	5.58404	1.4e-06	6.21857	1.46e-05	6.13418	2.45e-08	3.98699	5.05e-05	-1.4491	0.589274	1.21975	0.37267	4.65672	0.000124524	2.64498	0.0504735	1.16991	0.362257	4.2017	7.42e-06	-0.171746	0.930262	0.632127	0.688928	0.924335	1	3.52002	0.000940249	4.65096	8.54e-06	6.32512	7.01e-10	-0.384547	0.968875	2.00852	0.174498	4.26985	7.41e-05	6.16994	3.57e-09	NRR repressor homolog 3
HORVU.MOREX.r3.1HG0062900	6.78966	3.98e-10	3.99492	1.27e-07	1.54783	0.49151	-1.55602	0.327994	7.10055	1.5e-11	4.12924	9.37e-08	8.53678	1.66e-19	4.31499	9.04e-09	3.23056	0.111685	-3.18568	0.0766044	8.03645	1.71e-16	3.56753	2.11e-05	5.9048	4.68e-11	4.74837	9.05e-10	-1.41714	0.494847	-2.88365	0.17167	4.34126	7.68e-05	5.34351	4.8e-12	7.13636	1.12e-11	6.78195	1.39e-15	3.3443	0.166965	1.61765	0.374597	7.43196	5.08e-13	6.15548	3.74e-12	Pyrophosphate-energized vacuolar membrane proton pump
HORVU.MOREX.r3.1HG0063330	2.83275	6.76e-05	2.11283	0.00209313	-0.478481	0.73123	-0.384457	0.710807	3.39655	8.93e-07	2.68432	0.000216622	4.11554	1.64e-09	3.59554	2.7e-07	0.805914	0.560005	-0.419047	0.738099	3.3936	1.42e-06	2.92859	0.000141952	2.18424	0.00395756	2.81172	1.89e-05	0.197378	0.892385	0.642717	0.48424	2.0827	0.0205588	2.55314	0.000457899	2.1093	0.00330867	4.3598	1.08e-10	-0.994723	0.594316	0.722526	0.469275	2.04842	0.00623175	3.67282	1.13e-07	Eukaryotic aspartyl protease family protein, putative
HORVU.MOREX.r3.1HG0063450	0.193279	0.664459	-0.745139	0.00964202	0.221268	0.632251	-0.930693	0.00162468	0.154301	0.818512	-0.506905	0.216353	-1.17087	4.27e-05	-0.99998	0.000592389	-0.0457086	0.963311	-0.873557	0.00378137	-0.814092	0.0112014	0.0308081	0.985539	-0.423348	0.271018	-0.675048	0.0220794	-0.167945	0.697649	-0.607778	0.0526547	-0.217531	1	-0.451802	0.436056	-0.247066	0.679607	-1.48347	2.77e-07	-0.00713199	1	-0.610815	0.0602452	-0.0966153	0.979732	-0.395857	0.348472	Thylakoid lumen 18.3 kDa family protein
HORVU.MOREX.r3.1HG0063720	0.828693	0.0105834	0.568199	0.0593753	0.183033	0.720823	0.478876	0.135266	0.289677	0.612984	0.579863	0.152265	0.541566	0.114451	0.815447	0.00573284	-0.0212719	0.995187	0.188337	0.637695	0.117051	0.859207	0.094331	0.91823	-0.00538991	0.998374	0.707056	0.0145965	0.146228	0.753095	0.515077	0.106302	0.3573	0.951211	0.443811	0.448499	0.374883	0.453596	1.41585	3.13e-07	0.012024	1	0.927639	0.00265358	0.116647	0.970221	1.02802	0.000820316	Endo-1,3
HORVU.MOREX.r3.1HG0063880	0.587248	0.079692	0.299844	0.353659	-0.279901	0.538354	-0.858148	0.00797434	1.32097	1.06e-06	1.22803	1.34e-05	1.30803	5.06e-07	0.499524	0.0917365	-0.451387	0.315612	-1.33964	1.48e-05	0.978444	0.000595377	0.641836	0.0924458	-0.14634	0.778085	-0.334842	0.319168	-0.47822	0.172499	-0.838183	0.0106666	0.225408	1	0.876357	0.00655496	0.462053	0.28971	0.964727	0.000458378	-0.506266	0.414176	-0.75284	0.0295462	0.548669	0.264998	1.089	0.000147872	Glycosyltransferase
HORVU.MOREX.r3.1HG0063980	5.54089	5.41e-14	5.81106	1.08e-15	1.98961	0.032833	1.68106	0.0359429	6.57309	2.16e-18	6.006	2.44e-16	6.76945	9.87e-21	6.14186	3.3e-17	1.3751	0.190414	2.43155	0.00130904	6.10572	1.81e-17	5.2282	7.85e-13	5.5096	7.04e-13	6.7115	3.94e-17	-1.5568	0.309593	0.665858	0.646243	4.90864	3.63e-10	6.65748	1.88e-16	7.39309	1.85e-18	7.11424	1.12e-21	2.84244	0.0250868	1.12755	0.231929	7.64292	2.13e-19	6.52499	8.3e-19	CASP-like protein
HORVU.MOREX.r3.1HG0064060	4.20806	4.86e-06	5.19458	6.51e-09	1.44729	0.254148	-0.141144	0.937668	4.63492	4.05e-07	5.73951	4.84e-10	7.93139	8.56e-16	5.9086	1.37e-10	1.76131	0.275124	1.93817	0.0662054	7.11386	3.67e-13	4.81835	3.47e-07	5.38296	5.08e-08	5.59066	4.04e-10	0.213136	0.934441	1.05235	0.375344	4.74627	4.56e-06	5.05813	3.42e-08	9.16458	1.32e-13	7.06601	1.34e-13	3.49458	0.152218	0.0762463	0.979443	9.24407	8.72e-14	7.23492	8.11e-14	Elongation factor 4
HORVU.MOREX.r3.1HG0064390	1.42286	8.31e-07	1.6779	1.19e-09	0.685894	0.0560254	1.0618	0.000243701	1.26798	1.65e-05	1.20363	5.18e-05	2.15557	3.21e-15	1.41698	3.98e-07	0.460961	0.301988	1.13939	9.84e-05	1.43837	4.02e-07	0.814492	0.0239929	1.14755	0.000126957	1.78755	6.74e-11	0.911435	0.00384932	1.33289	2.54e-06	0.633637	0.266344	1.1292	0.000193724	1.05561	0.000578889	1.71966	3.21e-10	0.209408	0.871218	1.02246	0.000707993	0.921583	0.00541758	1.31612	4.53e-06	Mitochondrial carrier family
HORVU.MOREX.r3.1HG0064890	0.50125	0.233538	0.736957	0.0247924	-0.203492	0.723828	-0.10277	0.826668	1.11765	0.00166039	0.682897	0.118676	1.65827	1.9e-07	1.2834	7.81e-05	-0.0535307	0.96555	-0.353248	0.407876	1.31537	0.000101798	0.676994	0.1811	0.279971	0.606223	0.427139	0.234944	0.171997	0.746452	-0.699803	0.0559394	0.10408	1	0.389167	0.631539	1.03307	0.00624809	1.77214	1.86e-08	0.310521	0.805758	-0.187033	0.703005	1.292	0.000253302	1.59041	1.14e-06	ATP-dependent zinc metalloprotease FtsH
HORVU.MOREX.r3.1HG0064900	1.21245	1.46e-05	1.65344	1.39e-10	0.54629	0.138504	0.720781	0.0136018	1.09634	0.000132142	0.799617	0.0152557	1.19559	7.52e-06	0.936357	0.000661417	0.0161882	0.998566	0.642144	0.033127	0.760414	0.0175417	0.481909	0.306611	0.167519	0.730553	1.10185	3.48e-05	-0.221244	0.582823	0.458848	0.157389	-0.592584	0.307626	0.533531	0.271163	0.85362	0.00793639	1.77071	2.57e-11	0.211359	0.871189	0.996822	0.00130638	0.678098	0.0926009	1.04924	0.000611528	Glycosyltransferase
HORVU.MOREX.r3.1HG0065400	7.83517	3.85e-12	8.97651	4.16e-16	2.77596	0.178579	0	1	8.70823	1.44e-15	9.44749	9.1e-18	7.84562	3.46e-20	9.18674	9.79e-17	-2.62245	0.256221	0	1	6.52855	1.63e-14	8.14093	2.74e-12	5.41395	6.5e-09	5.98317	1.11e-13	-2.0959	0.306747	-0.256329	0.897043	4.59182	5.91e-06	4.70684	1.77e-08	8.58901	3.67e-15	10.1571	4.9e-21	0	1	2.73016	0.178197	8.44222	1.55e-14	9.13495	1.54e-16	Ethylene-responsive transcription factor
HORVU.MOREX.r3.1HG0067140	2.44107	6.85e-07	1.88158	6.16e-05	0.545015	0.447336	-0.302348	0.62128	1.36458	0.0176702	2.33729	1.68e-06	3.24995	8.3e-12	1.42758	0.00280881	1.27765	0.0384758	0.187315	0.788089	2.59904	6.8e-08	1.05349	0.11919	2.07324	3.85e-05	3.48735	1.09e-12	0.310018	0.680547	0.872418	0.120484	1.35864	0.045845	2.30477	6.75e-06	2.43277	5.86e-07	3.00092	1.9e-10	-0.0052415	1	1.13241	0.031391	1.77855	0.000635301	2.39864	6.63e-07	Wound-induced protease inhibitor
HORVU.MOREX.r3.1HG0067180	2.46614	0.00298696	3.1057	5.81e-05	1.11742	0.279485	-0.10695	0.938134	1.84514	0.0564455	3.20754	0.000108556	3.43426	9.87e-06	2.53675	0.00080199	2.05728	0.0319554	0.733473	0.427989	2.92253	0.000288095	2.38623	0.00699876	2.84035	0.000426358	4.71375	3.51e-09	1.46629	0.0968133	1.91682	0.0197011	2.08809	0.0463353	3.99374	1.14e-06	0	1	-2.39062	0.222736	6.4293	4.77e-06	-2.39062	0.294951	1.50239	0.795384	-2.39062	0.377649	Wound-induced protease inhibitor
HORVU.MOREX.r3.1HG0067190	2.29901	3.12e-06	1.39689	0.00303454	0.867353	0.169957	-0.766044	0.145497	1.73302	0.000939996	1.63333	0.0018185	2.30772	2.21e-06	2.66034	3.07e-08	0.509421	0.578537	0.863198	0.118845	2.35905	1.95e-06	2.16464	2.48e-05	1.88559	0.000199065	3.8411	5.19e-15	0.301299	0.685721	1.14272	0.0277995	1.1367	0.17423	2.90472	3.55e-09	1.47798	0.00975271	3.35797	2.06e-11	0.652358	0.625514	2.59796	1.29e-06	0.867799	0.390027	3.56211	2.54e-12	Wound-induced protease inhibitor
HORVU.MOREX.r3.1HG0067230	-0.105617	0.786722	0.710724	0.00151663	-0.328544	0.297391	0.0225067	0.959856	-0.0815267	0.898765	0.597081	0.0326937	0.255324	0.383882	0.785287	0.000539795	-0.0656016	0.919392	0.0975047	0.774347	0.292461	0.420725	0.442014	0.219831	-0.481298	0.0845922	0.263354	0.297164	-0.466915	0.0811772	-0.132393	0.66752	0.190749	1	0.311316	0.534291	0.168595	0.731387	1.42652	1.23e-11	-0.211447	0.802118	-0.279384	0.320953	0.376244	0.431881	0.896894	9.3e-05	Sulfite reductase [NADPH] hemoprotein beta-component
HORVU.MOREX.r3.1HG0067500	0.530698	0.145383	0.162511	0.66394	-0.14864	0.787449	-0.350982	0.327079	0.286793	0.61941	0.765694	0.0396596	0.668607	0.0426554	-0.394224	0.245567	-0.0998438	0.90191	-1.12915	0.000380592	0.342635	0.481808	0.229381	0.738713	-0.148865	0.785933	-0.0887188	0.8337	-0.703328	0.040652	-0.748503	0.0244302	-0.0467275	1	0.443012	0.477841	0.32457	0.569167	0.0380745	0.931917	-0.0183302	1	-0.525854	0.140898	0.466527	0.509618	0.0894106	0.895993	GDSL esterase/lipase
HORVU.MOREX.r3.1HG0068180	6.34219	7.74e-05	7.28753	1.92e-06	2.26929	0.312716	0	1	6.6245	3.28e-05	8.66145	3.51e-08	5.68832	6.09e-06	6.40024	2.84e-06	0.639782	0.845757	1.30532	0.533537	4.81717	0.000211229	5.74985	9.93e-05	6.66675	2.35e-05	7.35716	2.04e-06	0	1	0	1	4.04659	0.101814	7.03109	2.29e-05	1.70585	0.392815	5.06882	0.000216583	0.692582	0.910763	1.20987	0.59054	2.90627	0.0779082	5.00951	0.000695471	Blue copper protein
HORVU.MOREX.r3.1HG0068710	0.364851	0.207712	0.616525	0.00633314	0.146279	0.711982	-0.163745	0.575679	0.581216	0.0359868	0.647622	0.015056	1.00826	5.23e-06	0.889343	0.000116036	0.414739	0.223686	0.693357	0.00478411	0.777925	0.00139204	0.645339	0.0310526	0.694816	0.00472185	0.628905	0.00473016	0.283776	0.346753	0.0420121	0.914547	0.513495	0.209465	0.473127	0.171943	0.202639	0.662833	1.13015	1.32e-07	-0.285845	0.665721	-0.0706399	0.855167	0.217081	0.823335	0.65284	0.0126991	Ethylene-responsive factor-like transcription factor
HORVU.MOREX.r3.1HG0069010	0.549011	0.524863	1.43052	0.0165217	-0.188575	0.882134	-0.582471	0.43949	0.932881	0.315195	0.808308	0.385332	1.18582	0.0755656	1.81864	0.00216346	-0.346017	0.801126	-1.0337	0.161733	0.793819	0.382359	0.64191	0.601889	0.390996	0.721224	0.450165	0.532408	-0.677615	0.445187	-1.32634	0.0745836	0.487308	1	0.723322	0.62038	0.699534	0.557457	1.17092	0.0635651	0.291181	0.934803	-0.686983	0.419737	0.460375	0.899119	0.700528	0.468206	Glycerol-3-phosphate dehydrogenase [NAD(+)]
HORVU.MOREX.r3.1HG0069030	1.84002	0.00218139	2.29221	3.46e-05	1.13167	0.12574	0.919927	0.168762	1.68406	0.00891897	1.72943	0.0102978	1.79989	0.00149594	1.2871	0.019467	0.661624	0.509585	0.272833	0.730915	1.60224	0.00961866	1.01022	0.236407	1.78892	0.0043256	2.41966	8.12e-06	0.839049	0.278583	0.411476	0.625258	1.06899	0.567691	1.67638	0.0167952	1.34339	0.0451569	3.20322	2.38e-09	-0.00796348	1	0.819468	0.280079	1.31801	0.0780085	2.09115	0.000602698	Calcium-transporting ATPase
HORVU.MOREX.r3.1HG0071020	2.75714	2.84e-10	2.11258	4.12e-07	0.404944	0.572129	-1.03833	0.0307921	2.85813	4.96e-11	2.66058	4.36e-10	3.65586	1.23e-17	2.37482	1.75e-08	0.0284308	0.996256	-1.35098	0.0062146	3.15883	1.54e-13	2.2745	2.23e-07	1.49282	0.00112693	1.60729	0.000108065	0.261993	0.695783	-0.872858	0.0734159	1.23479	0.0334139	2.16296	4.93e-07	2.14144	5.41e-07	2.40485	4.2e-09	-0.424566	0.781152	-1.21371	0.0118736	1.82833	3.34e-05	2.72642	5.64e-11	Non-specific lipid-transfer protein
HORVU.MOREX.r3.1HG0071420	0.831083	0.00545036	1.25893	1.58e-06	0.340659	0.396855	0.71105	0.012851	0.773882	0.0169515	1.28242	2.77e-06	1.38807	8.95e-08	0.950496	0.000402626	-0.261696	0.617441	0.292327	0.387133	1.0471	0.000174493	0.361676	0.484616	0.734045	0.018283	1.23856	1.65e-06	-0.0767199	0.88458	0.272504	0.422644	0.392785	0.858555	0.720137	0.0374793	1.10305	0.00011049	1.63353	1.95e-10	0.334646	0.686154	0.393765	0.229765	0.971413	0.00131135	1.15404	2.75e-05	TOM1-like protein 2
HORVU.MOREX.r3.1HG0071500	4.35539	2.14e-05	6.40307	1.98e-09	-0.188478	0.955863	2.35495	0.0699787	4.67071	4.32e-06	6.52368	2.27e-09	5.23286	1.25e-08	6.45564	4.8e-10	-0.933564	0.647555	2.97527	0.0104149	4.54218	1.02e-06	5.10258	2.58e-06	4.00981	8.15e-05	7.2769	1.43e-11	-1.25022	0.494425	0.876316	0.64957	3.44648	0.00274078	6.68566	1.26e-09	3.93686	3.66e-05	7.64849	1.19e-12	-0.207964	0.977883	2.16374	0.137425	4.16974	1.3e-05	6.82542	2.94e-10	WRKY transcription factor
HORVU.MOREX.r3.1HG0071920	1.27573	0.131374	3.36075	3.24e-06	-0.160086	0.930079	1.20048	0.179942	1.67535	0.0519767	3.16267	4.31e-05	2.76361	3.85e-05	1.73718	0.0130811	0.064382	0.988904	-1.31538	0.154832	2.58013	0.000213378	1.23637	0.269787	0.657577	0.541652	3.20197	2.11e-06	-0.58955	0.582421	-0.39081	0.743098	0.941302	0.879846	2.67383	0.000373133	2.01561	0.0125113	5.6617	1.67e-13	0.443831	0.89652	0.670907	0.645988	2.34241	0.00242446	4.73567	1.86e-09	Receptor protein kinase, putative
HORVU.MOREX.r3.1HG0072140	1.05461	0.157183	1.57617	0.00633314	-0.12528	0.936283	0.0153332	1	0.793622	0.439892	1.43057	0.0505704	2.41497	7.56e-05	1.24315	0.0377872	0.0463478	0.994896	0.268677	0.746884	1.89785	0.00463508	0.277235	0.862402	3.15679	2.92e-06	3.25262	1.85e-07	0.866959	0.376083	1.58217	0.0273449	1.26044	0.593085	1.83523	0.0270845	2.37386	0.00103773	2.78122	4.77e-06	0.529031	0.870999	1.08625	0.15032	2.51352	0.000462286	2.23087	0.000857305	Ammonium transporter
HORVU.MOREX.r3.1HG0072150	1.68756	0.00057293	1.33422	0.00231413	0.539257	0.442218	-0.210066	0.724381	1.51665	0.0034521	1.15236	0.0346317	3.8408	3.74e-17	1.73209	8.91e-05	1.09688	0.0900969	0.356078	0.549546	3.24227	1.4e-12	0.537627	0.545222	2.0739	3.5e-05	3.6153	1.23e-14	1.07181	0.0680219	0.793771	0.177339	1.13275	0.2154	2.76698	9.47e-09	2.32808	1.33e-06	4.12383	6.13e-19	0.108345	0.976499	0.669848	0.273506	2.59343	4.94e-08	3.48316	6.49e-14	cotton fiber protein
HORVU.MOREX.r3.1HG0074210	0.971048	0.0604576	1.39819	0.00161481	-0.0757745	0.951199	0.249413	0.685262	0.627026	0.394018	1.49762	0.00245766	1.79108	3.68e-05	2.34075	2.25e-07	0.353693	0.705241	0.808057	0.157274	1.17717	0.0231121	1.53582	0.00588843	0.588503	0.360854	1.161	0.00894863	0.0336192	0.979716	-0.631427	0.284422	0.391524	1	0.385821	0.785766	1.13054	0.0496791	2.85165	8.08e-11	0.083625	0.982835	0.55333	0.392285	1.28075	0.0232029	1.81048	0.00025304	Phosphate transporter
HORVU.MOREX.r3.1HG0076590	1.52005	0.00321823	2.29091	2.43e-06	0.339189	0.696657	0.445944	0.519357	0.711746	0.381577	2.15086	3.69e-05	2.60747	4.74e-09	1.28333	0.00759693	0.381054	0.718866	-0.0426484	0.968971	1.90598	8.17e-05	0.0778132	0.973098	1.15847	0.0489729	1.27352	0.00547362	0.292083	0.723244	-0.743859	0.229297	1.43276	0.0234408	1.01993	0.137367	1.62927	0.00194574	2.20922	1.34e-06	-0.619606	0.735225	-0.90735	0.205689	1.26434	0.051028	1.64726	0.00157112	ATP-binding cassette transporter subfamily A member
HORVU.MOREX.r3.1HG0076600	0.843658	0.00589379	0.539138	0.0563051	0.0720291	0.914021	-0.587124	0.0597614	0.991965	0.000898513	0.6044	0.0963254	1.58925	2.81e-10	1.29685	2.05e-06	0.120233	0.864902	-0.526098	0.139423	0.997076	0.000392827	1.25533	1.46e-05	1.87967	5.18e-11	1.46509	3.81e-08	0.823468	0.0199824	0.0596583	0.906473	1.26228	0.000113897	1.32498	3.36e-06	0.513949	0.1892	0.955498	0.000329206	0.0290525	0.998702	-0.745095	0.0233012	0.369298	0.629481	0.601126	0.0832739	ABC(ATP-binding) family transporter
HORVU.MOREX.r3.1HG0076630	3.29799	0.00436768	2.43105	0.0127959	1.47755	0.320431	-0.195788	0.896384	3.08319	0.0132656	1.79973	0.186202	5.02195	5.88e-06	3.39338	0.000808826	1.61979	0.359127	0.371323	0.807457	4.78695	2.37e-05	1.37726	0.448154	1.16274	0.402554	2.49116	0.0108433	0.159502	0.936758	0.430966	0.754771	0.837602	1	1.98367	0.184408	0.91386	0.656807	4.13033	6.9e-05	0.49247	0.930435	-0.828056	0.611859	2.35986	0.106904	2.71285	0.0269705	Receptor-like protein kinase
HORVU.MOREX.r3.1HG0077410	3.95239	1.79e-08	4.95286	5.78e-13	0.606824	0.663611	0.829669	0.39377	4.79446	3.8e-12	5.69765	2.98e-16	6.2118	2.16e-19	4.35759	6.6e-11	0.0146734	1	-1.16626	0.307545	5.7852	6.86e-17	4.31461	3.17e-10	1.81821	0.00569989	1.57759	0.00632869	0.332521	0.730108	-0.982874	0.160473	1.63916	0.0514424	2.19662	0.000410948	2.70119	8.02e-06	4.18749	1.29e-12	-0.299669	0.930057	-0.811895	0.317085	2.88982	1.67e-06	4.05011	1.1e-11	28 kDa heat-and acid-stable phosphoprotein, putative
HORVU.MOREX.r3.1HG0077940	1.04472	0.141877	1.00606	0.0626172	1.13761	0.123767	0.739203	0.20937	1.58843	0.0165411	1.38974	0.0273959	2.02172	0.000196517	1.69991	0.00135622	-0.252812	0.868172	0.646253	0.331147	1.4886	0.0181989	0.294393	0.844344	1.7271	0.00449805	1.5881	0.00186905	0.77144	0.306093	-1.17592	0.084237	1.05901	0.523571	0.915899	0.34313	0.785797	0.392764	3.13056	4.33e-09	-0.213833	0.953509	1.35723	0.0406521	0.763387	0.61078	2.48078	1.4e-05	sequence-specific DNA binding transcription factor ATNDX
HORVU.MOREX.r3.1HG0078910	0.0187299	0.993462	1.5476	0.00059869	-0.515823	0.475922	0.501799	0.381979	1.90517	6.38e-06	1.62562	0.0010059	1.89391	2.7e-06	1.74201	0.000239381	-0.609075	0.43784	-0.23537	0.775038	1.46101	0.000955206	1.60605	0.00334599	0.184954	0.825621	0.912658	0.043218	-0.717842	0.205376	-0.334798	0.602502	0.246009	1	1.32007	0.00931392	1.17147	0.0279742	1.41264	0.000540993	-0.423519	0.825349	-0.707293	0.208672	1.29656	0.0136168	1.01717	0.0470817	p-loop containing nucleoside triphosphate hydrolases superfamily protein
HORVU.MOREX.r3.1HG0079430	5.15261	3.23e-09	5.28357	1.09e-10	0.737615	0.677092	1.83219	0.0540009	5.28255	1.08e-09	5.41805	8e-11	6.71726	7.55e-16	6.18317	5.1e-13	0.25326	0.932732	1.77854	0.101286	5.56843	1.64e-11	4.95458	1.95e-08	3.61816	6.46e-06	6.13171	9.02e-14	0.166783	0.926142	3.13803	0.000226582	2.38094	0.0205588	4.95437	2.4e-09	6.13701	1.59e-11	9.28785	1.86e-20	0.0471039	1	3.20928	0.0208293	6.15001	1.53e-11	7.87906	4.79e-15	Protein kinase-like
HORVU.MOREX.r3.1HG0079460	4.57896	3.12e-08	5.43711	2.93e-11	1.86602	0.0790297	1.36903	0.148996	4.5346	4e-08	5.63449	1.35e-11	6.45152	4.96e-15	4.5053	2.63e-09	0.0854557	0.987356	1.10224	0.21009	5.29286	7.39e-11	3.17657	7.15e-05	3.40977	1.45e-05	4.48082	1.96e-09	0.840187	0.428026	1.80604	0.0210721	2.80949	0.00125163	3.91888	3.4e-07	4.70087	1.27e-08	6.17873	7.62e-14	-0.572348	0.906303	2.31876	0.0114296	4.69822	1.43e-08	5.57712	1.51e-11	Protein kinase-like
HORVU.MOREX.r3.1HG0079470	5.89876	2.43e-05	5.81751	1.53e-07	3.80368	0.0424012	0.78817	0.700437	6.29073	3.59e-06	4.91457	5.31e-05	7.38135	7.19e-12	8.40215	3.51e-11	1.15867	0.69121	4.66632	0.00365976	6.45524	4.48e-09	6.28811	1.68e-05	1.50658	0.208616	4.45339	2.56e-06	-1.63892	0.262845	-3.32092	0.108785	1.83956	0.35296	4.75211	1.68e-06	4.32318	6.49e-06	10.7638	3.79e-18	-3.48858	0.171971	2.57524	0.214024	3.75011	0.000172461	8.91919	1.64e-12	Protein kinase-like
HORVU.MOREX.r3.1HG0079500	5.24505	0.000611366	4.1576	6.72e-05	2.27226	0.301011	-1.23166	0.503215	6.19422	1.29e-05	3.65133	0.00208737	8.1354	1.9e-10	6.22616	9.13e-09	0	1	0.546493	0.797649	7.21761	4.89e-08	3.79337	0.00407845	3.76998	0.00105596	5.40287	9.09e-08	-1.0625	0.634117	2.4221	0.0410609	3.79979	0.00246481	5.03283	2.26e-06	3.57768	0.000394882	8.14471	1.05e-13	-1.33882	0.726407	1.56211	0.341485	3.47223	0.000788376	6.2983	8.8e-09	Protein kinase-like
HORVU.MOREX.r3.1HG0080620	0.364241	0.335197	0.792351	0.0045797	-0.431744	0.281838	-0.0872838	0.834252	0.736487	0.030092	0.833628	0.0104764	1.28005	1.49e-06	1.20688	1.91e-05	-0.24886	0.65571	0.562835	0.0865769	1.02687	0.000318259	1.07165	0.000674365	0.330197	0.425123	0.332585	0.288973	-0.59399	0.0833796	-0.595312	0.0630919	0.225862	1	0.555442	0.215961	0.133926	0.856016	1.44973	6.12e-08	-0.247213	0.829215	0.110859	0.807628	0.459628	0.463819	0.763492	0.0229051	Exostosin-2
HORVU.MOREX.r3.1HG0080800	0.896871	0.0244791	0.466912	0.207342	0.56115	0.243048	-0.246737	0.57567	1.08197	0.00604304	0.983265	0.0133107	0.996643	0.00523891	0.18857	0.666199	-0.268221	0.710249	-0.509013	0.212834	0.583266	0.226038	0.153405	0.873265	0.295595	0.597905	0.313977	0.434969	0.0434431	0.956803	-0.140819	0.785443	0.216071	1	0.335919	0.735764	0.41666	0.491609	1.14946	0.00050904	-0.300693	0.823943	0.0614208	0.923603	-0.115754	0.979876	0.637396	0.161387	Kinase family protein
HORVU.MOREX.r3.1HG0080920	1.44156	0.00649245	1.58491	0.000765519	-0.930731	0.232926	-0.538198	0.406797	2.20323	3.02e-06	2.37946	3.15e-07	2.34093	1.05e-07	0.866555	0.100908	-1.12682	0.142996	-0.819438	0.206585	2.15006	2.11e-06	2.52451	4.17e-08	0.554425	0.400661	0.989691	0.0385366	-0.611846	0.335824	-2.11839	0.000802394	0.667824	0.820998	1.81983	0.000137156	1.61477	0.000804659	1.33604	0.00245154	-1.41464	0.061816	-1.10665	0.0557557	1.58137	0.00134251	1.38129	0.00481839	WRKY transcription factor
HORVU.MOREX.r3.1HG0080940	3.76474	0.00119471	1.62499	0.0743176	3.23319	0.0153181	-0.807704	0.518284	4.78927	8.39e-06	3.24518	0.000434992	3.15247	0.00016549	2.59213	0.00574106	-0.401707	0.858151	0.407156	0.792055	1.70196	0.114511	3.55558	0.000304657	2.50467	0.0121611	0.469522	0.652404	-1.83716	0.22782	-3.02304	0.0117373	2.02901	0.216233	1.91058	0.0879506	1.52451	0.218126	2.9849	0.000683262	-1.28417	0.620708	0.816437	0.523468	1.47117	0.380868	2.40575	0.0227709	WRKY transcription factor
HORVU.MOREX.r3.1HG0081380	2.74412	0.0051185	3.13085	0.000292714	-0.352709	0.868476	-0.741238	0.563566	2.76587	0.00686333	3.20053	0.000752238	4.62457	2.68e-07	4.6912	2.88e-06	0.593518	0.789466	2.09937	0.0911632	4.2041	4.86e-06	3.72364	0.00128903	2.03889	0.0480832	2.52553	0.00398617	-2.45153	0.0771177	-0.795536	0.569252	0.927883	1	2.30114	0.0455508	5.13315	1.98e-06	5.70096	3.03e-08	0.0824142	1	1.25863	0.474103	4.78479	1.52e-05	5.19212	1.25e-06	transcription factor BIG PETAL P (BPE)
HORVU.MOREX.r3.1HG0081460	0.0964001	0.841556	0.793661	0.00304096	-0.151066	0.755367	0.228595	0.492505	-0.305648	0.543308	-0.0279079	0.98094	0.800011	0.00469053	0.4887	0.100348	-0.050798	0.956498	0.339058	0.311912	0.46467	0.224776	0.0182115	0.994597	0.0510969	0.931856	0.579918	0.0339274	0.201815	0.610217	0.437762	0.149411	0.188448	1	0.111536	0.926893	0.629956	0.0695954	1.2242	1.46e-06	0.0409954	0.988877	0.456596	0.145481	0.377422	0.60567	0.706756	0.0254147	CASC3/barentsz eIF4AIII-binding protein
HORVU.MOREX.r3.1HG0081680	3.45994	0.00259237	5.05859	2.23e-07	0.995067	0.613691	1.94301	0.0940372	3.4123	0.00424525	4.24841	4.79e-05	4.78904	1.29e-06	4.11859	5.13e-06	0.236568	0.951402	1.31908	0.234277	4.18628	4.84e-05	2.07112	0.115231	4.07247	0.000545613	4.00295	1.49e-05	1.03744	0.599428	0.813352	0.556018	2.74367	0.179055	2.86697	0.0120672	1.82371	0.187965	4.74435	2.87e-07	0.0816596	1	-0.0403199	0.994986	1.88132	0.265133	2.98918	0.00476147	NBS-LRR protein
HORVU.MOREX.r3.1HG0082040	3.2264	0.00214656	6.77391	4.01e-10	-0.283848	0.906556	1.46817	0.283333	4.24247	3.18e-05	6.14413	2.41e-08	5.68966	8.97e-09	9.93323	2.72e-13	-0.789444	0.736241	5.88988	0.000115031	4.63304	3.3e-06	8.67482	6.86e-10	6.15172	1.46e-07	5.02185	1.89e-07	2.95009	0.0399984	2.4571	0.0155552	4.31841	0.00152545	4.38879	1.46e-05	6.55843	2.33e-08	7.27729	1.22e-11	-0.109791	1	1.9706	0.134545	6.19058	1.68e-07	5.91581	3.44e-08	Heat shock transcription factor
HORVU.MOREX.r3.1HG0082740	2.65814	6.35e-05	4.13268	5.82e-10	0.462756	0.68035	1.68873	0.0227365	3.15779	1.22e-06	3.95701	6.78e-09	4.81799	2.68e-13	3.56137	1.9e-08	-0.401246	0.825524	0.809606	0.312618	4.01678	1.28e-09	2.70956	7.5e-05	3.97245	3.33e-08	4.32703	4.13e-11	1.76227	0.0460827	2.10908	0.00269676	3.29837	1.82e-05	3.66425	5.86e-08	2.6613	7.05e-05	2.58703	2.6e-05	-0.115755	0.98381	-1.05414	0.210944	2.45355	0.000392256	2.16763	0.00133901	Late embryogenesis abundant hydroxyproline-rich glycoprotein family, putative
HORVU.MOREX.r3.1HG0083130	5.84997	0.000681455	8.09359	5.65e-07	0	1	2.34875	0.220757	6.56746	0.000109227	5.84245	0.00139294	8.5909	7.83e-08	8.78647	9.25e-08	3.19358	0.169886	0	1	7.24467	9.26e-06	7.10848	5.91e-05	2.03818	0.261704	4.31094	0.00164093	-2.5785	0.223511	-2.36853	0.308253	-2.5785	0.761738	3.95901	0.01839	3.0933	0.0403372	9.89072	1.93e-09	-3.86544	0.143624	3.94537	0.0460762	3.07879	0.0629506	9.15341	4.52e-08	Ethylene-responsive transcription factor
HORVU.MOREX.r3.1HG0083600	0.130427	0.816862	0.527103	0.117698	-0.138618	0.827195	-0.223683	0.587683	0.439538	0.416049	0.656452	0.132295	1.26981	8.13e-05	0.655437	0.0622107	0.373668	0.523623	-0.099158	0.857307	1.03235	0.00343891	0.749582	0.10989	0.935942	0.0128121	0.574574	0.0960503	0.427884	0.341954	-0.317756	0.465278	0.445533	0.917792	0.756568	0.101515	0.93322	0.0191857	1.07434	0.000808998	0.346084	0.775934	-0.400855	0.356955	1.09883	0.00367907	0.741282	0.0711897	Lipid phosphate phosphatase-like protein
HORVU.MOREX.r3.1HG0083630	0.781474	0.131374	0.407807	0.379803	0.409182	0.541644	-0.373532	0.470534	0.885184	0.119937	1.08027	0.0271269	1.15494	0.00742518	0.667903	0.137051	-0.0856435	0.951315	-0.0596148	0.940607	1.01666	0.0354075	0.275426	0.789527	0.763594	0.144449	0.927451	0.0300473	0.25281	0.695988	0.530012	0.300362	0.753622	0.543647	0.620293	0.496602	0.212289	0.835587	1.13735	0.00684375	-0.286933	0.881404	0.288497	0.636747	0.387469	0.82552	0.598764	0.344946	RING/U-box superfamily protein
HORVU.MOREX.r3.1HG0083780	5.31949	2e-08	3.53675	1.62e-06	0.0975944	0.985644	-1.87654	0.100934	5.03017	1.56e-07	2.56793	0.00246779	5.67331	3.35e-12	4.30111	1.16e-07	0.788603	0.707362	-0.0330193	0.997015	4.7833	8.99e-09	3.20422	0.000553279	2.13154	0.018742	4.98414	3.65e-09	-0.690993	0.631318	0.684334	0.662847	1.81024	0.212733	4.24398	2.93e-06	5.49631	5.4e-09	6.73083	8.94e-14	1.6585	0.591697	2.16002	0.111234	4.97255	2.9e-07	5.55802	2.87e-09	Protein kinase family protein
HORVU.MOREX.r3.1HG0084330	2.72271	0.000200358	4.18395	1.25e-08	1.52637	0.0899352	2.92895	0.000155043	2.73658	0.000215962	3.88536	3.28e-07	3.03635	8.81e-06	3.40553	1.47e-06	1.63642	0.073232	2.17189	0.00433573	2.62612	0.000246566	3.06065	6.11e-05	2.83342	0.000190837	3.22204	1.63e-06	1.62564	0.062792	1.50533	0.0475504	2.20301	0.0206311	2.7905	0.000136982	2.66941	0.000889102	4.4584	5.2e-10	0.632477	0.852868	0.87252	0.400176	2.64832	0.00121337	3.5723	1.6e-06	nodulin MtN21 /EamA-like transporter family protein
HORVU.MOREX.r3.1HG0084390	2.64851	1.76e-05	2.62285	4.89e-06	0.289257	0.817121	0.156691	0.866933	2.65726	1.64e-05	2.63246	1.37e-05	3.12662	3.06e-08	2.03574	0.000432877	-0.704795	0.538346	-0.428623	0.612542	2.71081	3.03e-06	1.46329	0.060785	1.71054	0.00661865	2.64022	3.47e-06	0.312565	0.737096	-1.59536	0.0491456	1.10776	0.45936	2.50615	4.36e-05	1.51362	0.0260894	3.7322	1.73e-10	0.24774	0.938954	0.968424	0.203919	1.37	0.0850203	3.46996	5.74e-09	DUF4228 domain protein
HORVU.MOREX.r3.1HG0084950	1.46702	0.00272354	1.1814	0.00753535	0.828259	0.162338	0.47243	0.356937	1.22713	0.0249442	1.12103	0.0426684	2.32836	1.29e-07	1.40239	0.00159568	0.675925	0.348828	0.214947	0.733992	1.81752	9.15e-05	-0.0306158	0.993496	1.2848	0.0106992	1.18599	0.00727261	1.65813	0.000590492	0.58993	0.250295	0.384462	1	0.772763	0.329965	2.14224	4.93e-06	3.97086	3.79e-18	0.839214	0.35755	2.04714	2.25e-05	1.69228	0.000753115	3.56261	6.91e-15	Peroxisome proliferator-activated receptor gamma coactivator 1-alpha
HORVU.MOREX.r3.1HG0085710	8.03434	4.89e-11	7.94098	1.14e-10	2.28763	0.295118	2.83638	0.11508	8.29279	7.38e-12	8.51077	5.05e-12	9.50487	3.12e-16	8.6475	1.56e-12	0	1	0	1	8.79054	1e-13	7.61362	4.59e-09	5.37684	1.68e-07	5.2012	6.07e-09	-0.561221	0.829344	-3.5336	0.0799488	4.57805	4.24e-05	5.22824	1.65e-08	7.04152	4e-11	6.96496	1.41e-12	-1.45286	0.781991	-2.35722	0.299092	6.76431	2.87e-10	6.57591	4.14e-11	Core-2/I-branching beta-1,6-N-acetylglucosaminyltransferase family protein
HORVU.MOREX.r3.1HG0085780	6.52054	5.1e-11	5.61373	8.75e-11	-1.442	0.533197	-2.80045	0.119479	7.15053	2.31e-13	5.31383	2.17e-09	6.80648	1.75e-15	8.49561	7.99e-14	-1.15946	0.680887	2.36815	0.228474	6.49379	5.61e-14	7.40636	1.46e-09	7.19341	8e-10	5.04314	6.26e-10	0	1	-3.53776	0.0754709	6.20605	1.57e-06	4.70322	3e-08	6.81273	3.77e-12	5.8559	1.87e-12	0.0557201	1	-3.20517	0.125512	6.45841	7.67e-11	5.24332	6.47e-10	Core-2/I-branching beta-1,6-N-acetylglucosaminyltransferase family protein
HORVU.MOREX.r3.1HG0086260	3.34867	1.09e-06	5.27482	1.63e-13	2.05198	0.008681	2.70065	0.000115481	3.12005	6e-06	4.76327	2.42e-11	5.67685	2.02e-15	5.4375	4.26e-14	1.72971	0.0526966	3.19909	6.78e-06	4.95057	2.47e-12	3.63691	4.39e-07	5.49788	9.03e-13	6.57627	2.8e-17	4.17023	1.15e-07	3.61349	1.57e-06	4.09127	1.85e-07	5.3384	2.48e-12	5.81737	1.38e-14	5.11221	2.13e-13	2.16033	0.0276379	1.31247	0.0863138	5.32507	1.2e-12	4.62026	3e-11	NAD(P)-binding Rossmann-fold superfamily protein
HORVU.MOREX.r3.1HG0086350	-0.0707018	0.864822	0.796878	0.000239613	-0.0722674	0.878938	0.021077	0.962911	0.167405	0.728866	0.197214	0.624181	0.430294	0.0960898	1.08108	7.28e-07	-0.0950106	0.869394	0.676773	0.00442108	0.518008	0.0575769	0.47034	0.179004	0.148424	0.712238	0.776081	0.000317	-0.15581	0.651887	0.15256	0.614533	0.261688	0.983394	-0.00449842	1	0.222352	0.604639	0.810254	0.000199792	-0.259358	0.707429	0.32338	0.231577	0.299476	0.624223	0.34866	0.278959	Ninja-family protein
HORVU.MOREX.r3.1HG0086540	0.73632	0.139783	-1.08537	0.00938756	-0.785532	0.15364	-1.2368	0.00414822	1.3503	0.00223124	0.668665	0.248627	1.02905	0.0139211	-1.06997	0.00741025	-0.845589	0.113252	-1.59841	7.3e-05	0.784498	0.120394	0.661673	0.299712	0.72109	0.153306	-0.981186	0.0173723	0.00731151	1	-1.65332	9.56e-05	0.971515	0.123061	0.459547	0.642146	0.40887	0.576187	-0.232777	0.614642	-0.679849	0.382364	-0.502506	0.281479	0.726846	0.298192	0.752945	0.132232	Protein PLANT CADMIUM RESISTANCE 2
HORVU.MOREX.r3.1HG0087330	3.721	0.00143484	6.85398	1.95e-06	0.157914	0.965859	3.46008	0.0515582	2.90072	0.02936	7.43614	4.68e-07	6.38343	2.65e-07	7.09504	1.17e-06	2.22753	0.303168	3.21387	0.0918865	4.88079	0.000255238	5.99703	0.000299557	3.51098	0.00609218	6.99231	1.19e-09	-0.274271	0.923583	-0.910273	0.682717	3.97124	0.00342516	5.32676	7.5e-06	0.737975	0.719885	2.95829	0.00190278	-1.6757	0.486684	-3.01797	0.0272175	0.250636	0.984318	1.33186	0.331623	Cytochrome P450 family protein, expressed
HORVU.MOREX.r3.1HG0087850	1.06537	0.00399411	1.17988	0.000345492	0.410672	0.413569	-0.273006	0.511683	1.41555	5.38e-05	1.13609	0.00220315	2.17356	2.02e-11	1.8885	6.88e-09	0.551598	0.295759	0.21363	0.647463	1.65356	9.05e-07	0.86228	0.0544805	1.308	0.000280824	2.25136	7.41e-12	1.21224	0.00109623	1.40524	4.46e-05	0.629165	0.566236	1.56191	9.26e-06	0.922015	0.0214987	2.44486	2.71e-14	-0.189151	0.913681	0.824031	0.0252833	0.59606	0.372914	1.79384	5.2e-08	Glutaredoxin, putative
HORVU.MOREX.r3.1HG0087910	3.35803	0.000441259	6.23041	5.62e-10	2.62894	0.0131032	4.62097	4.25e-06	2.12527	0.0613592	4.92275	1.24e-06	6.73413	1.3e-10	5.99365	1.45e-09	4.33131	0.000238793	4.3404	1.24e-05	5.78168	3.87e-08	3.76589	0.000355297	4.42014	1.16e-05	3.82781	2.69e-05	3.81815	0.000260047	3.23901	0.000554492	2.28293	0.18021	3.46688	0.000551604	3.6858	0.000242659	4.7411	3.96e-07	1.7401	0.341799	2.38784	0.0187112	3.3157	0.00157414	4.32772	7.37e-06	Glutaredoxin, putative
HORVU.MOREX.r3.1HG0088760	1.30009	0.087164	0.937799	0.169619	-0.154045	0.923645	-0.985189	0.223775	2.06728	0.00285507	1.78969	0.0157652	2.3616	0.000110124	0.543317	0.476882	0.094905	0.968755	-0.629059	0.468798	1.50393	0.0404035	1.6274	0.0420027	1.93724	0.0124217	1.38054	0.0596507	-0.64741	0.596174	-0.983802	0.364417	0.159259	1	1.20873	0.367602	0.87433	0.429593	1.75887	0.00509042	0.171392	0.969489	-0.597174	0.525847	1.68684	0.0396013	1.68001	0.0228153	WRKY transcription factor
HORVU.MOREX.r3.1HG0089030	-0.217017	0.593373	0.225806	0.478148	-0.767342	0.0214642	-0.394925	0.217272	0.248125	0.635016	1.02071	0.000304127	0.69644	0.013558	0.0946819	0.802959	-0.398374	0.353471	-0.90774	0.00216697	0.53075	0.121466	0.491761	0.252877	-0.144629	0.779068	-0.385677	0.224031	-1.05192	0.000788308	-1.20549	0.000117999	0.335025	0.951211	0.591904	0.151356	0.516592	0.150851	0.412857	0.133451	-0.432013	0.452092	-0.546263	0.074111	0.708295	0.0263676	0.466561	0.183768	GDP-mannose-3,5-epimerase
HORVU.MOREX.r3.1HG0089440	1.16737	0.0272865	0.666507	0.170098	-1.53423	0.0088598	-1.51226	0.00224593	1.54263	0.00264469	1.65007	0.000824862	1.94271	2.49e-05	1.88499	3.62e-05	-0.542897	0.51714	-0.687452	0.219532	1.48406	0.0031944	1.30069	0.024264	0.501431	0.474329	1.17914	0.0113219	-0.706736	0.239068	-1.65557	0.00140392	0.714933	0.774621	1.83124	0.000184148	1.35044	0.011932	2.43318	7.42e-08	-0.664674	0.587522	-0.738928	0.206608	1.20192	0.05031	2.33023	5.7e-07	B12D protein
HORVU.MOREX.r3.1HG0089590	-0.318634	0.322672	0.258667	0.328299	-0.286801	0.417822	-0.29618	0.282517	-0.154416	0.78021	0.374352	0.291272	0.354614	0.237592	0.689847	0.0055605	-0.0441194	0.958514	0.0184797	0.973295	0.215775	0.628615	0.493153	0.192847	0.0535104	0.921072	0.213998	0.460935	-0.314997	0.333664	-0.247083	0.432737	-0.0339855	1	0.185033	0.824697	0.303174	0.480344	1.04482	6.55e-06	0.0205243	1	-0.158092	0.648776	0.05557	0.990793	0.388775	0.258661	Ribosomal RNA large subunit methyltransferase E
HORVU.MOREX.r3.1HG0089770	6.99241	3.94e-07	2.50905	0.0427229	0	1	-2.33943	0.214017	8.60584	7.61e-11	6.44401	8.43e-09	7.55232	6.17e-12	6.3566	8.86e-06	-2.1666	0.394828	3.52941	0.0544781	6.81264	6.59e-10	8.74773	2.01e-10	5.79952	9.26e-08	2.72555	0.00519401	-0.326144	0.906564	-4.1782	0.0299568	6.37991	1.07e-08	5.94747	3.53e-09	7.13653	1.81e-10	7.08781	9.61e-10	-0.692027	0.936124	0.292622	0.926667	7.81429	4.44e-12	8.70173	2.03e-13	O-methyltransferase
HORVU.MOREX.r3.1HG0089780	4.14766	0.0186872	0	1	0	1	0	1	5.97247	9.21e-05	5.47001	0.0011118	5.25306	3.49e-05	3.8722	0.0266826	-1.43605	0.592481	0	1	4.76597	0.000360119	6.2263	0.000116677	5.02292	0.00190625	4.15498	0.0145318	0	1	0	1	6.61276	1.51e-05	7.2943	1.42e-06	6.65579	6.13e-06	3.86072	0.0041994	0	1	-1.61539	0.487221	8.68377	6.57e-10	7.12651	1.61e-08	Chalcone synthase
HORVU.MOREX.r3.1HG0089900	4.90766	0.00375551	-1.11532	0.490185	0	1	-3.47541	0.0562646	7.96305	1e-07	3.46102	0.00832392	7.29538	5.8e-07	1.16809	0.44834	0	1	-2.89273	0.145937	6.8186	5.64e-06	3.16504	0.0447241	4.0804	0.000891057	0.764875	0.593944	-1.59103	0.434934	-3.99625	0.0489857	5.14181	4.85e-05	5.4628	3.91e-06	6.58776	8.57e-08	8.72795	3.86e-09	-3.01339	0.34722	1.93352	0.372872	7.7064	8.34e-10	10.8767	8.33e-13	O-methyltransferase
HORVU.MOREX.r3.1HG0089920	5.29973	0.00236365	-1.72744	0.206284	1.51482	0.508855	-3.29681	0.0334022	7.08899	1.62e-05	2.86753	0.0450208	5.76802	2.52e-05	2.06192	0.180205	-0.0350934	1	1.16826	0.54271	5.27004	0.000187183	4.42183	0.00483067	3.69021	0.00684598	2.92762	0.0386154	-1.9382	0.336015	0.885516	0.674602	4.31327	0.00342516	6.29752	1.13e-05	3.31694	0.0186816	5.56594	8.81e-05	-4.04433	0.105263	1.96625	0.3137	4.74599	0.000353067	6.76431	4.49e-06	Caffeic acid-O-methyltransferase
HORVU.MOREX.r3.1HG0091080	3.20816	2.48e-10	3.27545	3.28e-11	0.888318	0.193511	0.740203	0.192071	3.52066	3.69e-12	3.69684	2.28e-13	4.63725	7.26e-20	3.01264	7.45e-10	0.459221	0.647555	0.685843	0.249739	3.87621	1.22e-14	2.47462	1.32e-06	1.59262	0.00267125	3.13633	1.23e-10	0.00811306	1	0.221431	0.764382	1.24699	0.096547	2.96362	3.45e-09	3.3134	2.49e-11	4.2345	2.41e-17	-0.19143	0.950126	0.950333	0.0998876	2.79399	2.23e-08	3.88134	8.52e-15	DNA-directed RNA polymerase III subunit RPC6
HORVU.MOREX.r3.1HG0091390	0.52454	0.607191	1.14385	0.100458	-1.34879	0.180776	-0.870879	0.30985	1.82601	0.0181178	2.22517	0.0020222	3.20563	1.02e-06	2.33992	0.000504484	0.181421	0.931858	-1.16957	0.217211	2.97585	1.01e-05	2.39389	0.0013953	-0.0280882	0.988741	1.76181	0.0066071	-1.6592	0.0421194	-1.01927	0.246863	0.30951	1	1.78071	0.0282643	0.969357	0.360045	1.61829	0.0120907	-1.73069	0.147507	-1.05219	0.224358	1.13028	0.385552	1.66297	0.0280348	Calmodulin
HORVU.MOREX.r3.1HG0092140	0.516846	0.0517643	0.961646	8.88e-06	0.0630193	0.90212	0.294294	0.259685	0.525852	0.0744892	0.600012	0.0307737	0.825555	0.000388055	0.862696	0.000105531	0.449496	0.174582	0.270048	0.338441	0.831498	0.000515847	0.17369	0.751474	0.464344	0.111698	0.55557	0.0187912	0.183828	0.595378	0.210635	0.488259	-0.0852232	1	0.441314	0.268535	0.530268	0.078173	1.35082	8.87e-10	-0.00952753	1	0.329553	0.269482	0.5317	0.118126	0.880506	0.000404357	Chaperone protein DnaJ
HORVU.MOREX.r3.1HG0092830	3.88811	1.39e-06	5.28562	2.35e-09	-0.518826	0.773433	-1.21946	0.493539	4.41828	2.61e-08	5.72598	1.72e-10	5.47331	1.53e-11	5.40464	1.25e-09	-0.878004	0.713633	0.356243	0.857554	5.31745	9.35e-11	4.85079	2.23e-07	4.30565	4.2e-07	3.58454	1.5e-06	1.47427	0.207409	-1.67356	0.174448	3.49899	0.000191996	3.48255	1.12e-05	3.50582	3.53e-06	4.17758	1.14e-08	-1.3851	0.506953	-2.49184	0.0461807	3.14867	4.84e-05	3.91394	1.79e-07	Glycosyltransferase
HORVU.MOREX.r3.1HG0093050	-0.269759	0.423983	0.157228	0.584745	-0.31299	0.367215	-0.29001	0.294345	-0.153562	0.784086	-0.0481674	0.942671	0.338466	0.256985	0.505282	0.0463755	-0.155046	0.770767	-0.652835	0.0120764	0.0544176	0.928675	0.181735	0.749897	0.203996	0.615713	0.738949	0.00229158	-0.211618	0.5526	-0.463002	0.0946249	0.134418	1	0.726091	0.0125942	-0.0624563	0.935318	1.30669	1.45e-08	-0.0439344	0.981625	-0.587531	0.0320756	0.025166	1	0.501478	0.110718	Indole-3-acetic acid-amido synthetase GH3.3
HORVU.MOREX.r3.1HG0093550	2.18646	1.35e-12	2.03716	1.54e-11	0.212228	0.696581	-0.0863101	0.852834	2.57798	4.22e-17	2.49381	3.58e-16	3.16718	4.08e-25	2.45679	9.68e-16	0.0455813	0.971657	0.186724	0.676551	2.50037	1.44e-16	2.12808	9.53e-12	1.9319	7.09e-10	1.84871	9.52e-10	0.507437	0.207741	-0.374939	0.340934	1.32205	0.000138983	2.4914	1.02e-15	2.24282	1.65e-13	2.92236	3.69e-22	0.198938	0.891369	0.107108	0.829074	2.12454	3.13e-12	2.51618	7.57e-17	Tryptophan synthase alpha chain
HORVU.MOREX.r3.1HG0093740	1.97788	0.00184369	1.86341	0.000965546	-1.07322	0.213873	-0.956906	0.148147	2.84036	2.28e-06	2.00799	0.00132482	3.89162	1.53e-11	2.83394	9.01e-07	-0.956244	0.320879	-1.33533	0.0597558	3.4254	3.73e-09	2.08597	0.00141791	3.38754	1.7e-07	3.88296	5.95e-10	-1.87838	0.0704836	-2.1859	0.0386798	2.49207	0.000643177	4.15439	1.1e-10	3.00384	4.02e-07	3.9791	5.75e-12	-0.134502	0.975809	-1.74722	0.0171403	2.85201	1.83e-06	3.59264	7.08e-10	ATP-dependent zinc metalloprotease FtsH
HORVU.MOREX.r3.1HG0093750	0.521194	0.386695	0.12933	0.822864	-0.735778	0.25819	-0.077161	0.912124	0.921794	0.116402	0.368621	0.63062	-0.00211479	1	-0.885774	0.0401462	-0.919754	0.0890157	-1.61303	0.000190287	0.258516	0.739026	-0.0374051	0.988282	-0.524217	0.413428	0.090745	0.888483	-1.46447	0.0038434	-2.34596	1.14e-05	-0.0426733	1	0.657811	0.439474	0.481494	0.528229	1.0356	0.0120558	-0.442283	0.762469	-1.57009	0.00193796	0.413442	0.806025	0.841263	0.112439	ATP-dependent zinc metalloprotease FtsH
HORVU.MOREX.r3.1HG0093760	0.473038	0.754018	2.74412	0.00407544	-1.93338	0.125596	0.909581	0.422538	1.45855	0.301704	2.07714	0.102547	1.90171	0.0622001	1.53352	0.111193	-2.73026	0.0216962	-0.967413	0.39517	1.55382	0.211538	0.910302	0.626544	1.08609	0.430118	2.61476	0.00637872	-0.41514	0.797412	0.480303	0.725929	0.8297	1	3.36081	0.00174467	2.48896	0.024481	3.8116	4.88e-05	-0.268635	0.965477	0.294979	0.841511	2.73174	0.0150923	3.91395	8.06e-05	ATP-dependent zinc metalloprotease FtsH
HORVU.MOREX.r3.1HG0093870	2.96731	2.21e-05	2.73656	8.07e-06	0.6039	0.629118	-1.59259	0.0633131	1.18825	0.293599	1.94707	0.00766671	4.13505	4.6e-12	3.15351	3.82e-08	1.09432	0.233075	-0.724466	0.328309	3.57486	2.99e-09	2.47427	5.93e-05	1.8721	0.00222922	1.5592	0.00489937	0.720583	0.329497	-0.931755	0.142337	2.2463	0.000382012	2.39785	4.19e-05	2.26388	0.000134442	3.12871	1.64e-08	-0.367276	0.888051	-0.791518	0.246255	1.48326	0.0431939	2.80958	7.6e-07	Pathogen-related protein
HORVU.MOREX.r3.2HG0095510	0.500868	0.497312	0.249154	0.694011	-0.0735377	0.961297	-0.587031	0.336824	0.213613	0.876502	0.625604	0.439696	0.800936	0.187559	0.33963	0.601593	-0.119722	0.93808	0.186541	0.81545	0.714556	0.354171	0.296358	0.828479	2.45884	1.16e-05	3.03797	1.68e-09	1.04972	0.134473	1.70313	0.0018036	1.22432	0.294248	1.56101	0.0163125	1.05601	0.14936	3.05596	4.45e-09	-0.0522979	1	1.3847	0.0259407	0.760782	0.575801	2.03226	0.00047533	Reductase 1
HORVU.MOREX.r3.2HG0095670	0.499896	0.543692	-0.749058	0.228729	-2.11811	0.00351564	-1.80042	0.00406091	2.37129	4.66e-05	1.89756	0.00197405	1.08452	0.0863328	-0.218207	0.780989	-1.4574	0.0474778	-1.98626	0.00205834	1.05444	0.152982	2.05632	0.000860619	-0.313855	0.75087	-1.40858	0.0143366	-1.67485	0.00733054	-2.0172	0.000710436	0.756001	0.879472	0.687419	0.590703	2.23724	0.000147917	1.75179	0.00195034	-0.712883	0.669649	-1.3805	0.0520662	2.51162	1.66e-05	2.74483	1.64e-06	Cysteine synthase
HORVU.MOREX.r3.2HG0096750	5.77265	1.8e-06	3.86538	9.18e-05	2.47124	0.128373	0.474216	0.726921	5.39682	9.5e-06	3.83642	0.000354499	6.56756	9.59e-09	3.93781	7.63e-05	2.71813	0.0874955	1.04254	0.401375	6.18062	9.6e-08	3.07664	0.00867676	3.31819	0.00252089	3.21841	0.000747398	0.681016	0.673562	1.34208	0.226254	2.48438	0.123843	3.01757	0.00702946	4.6604	2.06e-05	6.37494	1.03e-08	0.568252	0.92474	2.96143	0.017741	4.05736	0.000329789	5.6048	8.12e-07	WRKY transcription factor
HORVU.MOREX.r3.2HG0096760	0.558288	0.307131	0.449724	0.299354	0.589096	0.303494	0.299915	0.534925	0.979887	0.0576667	0.0516677	0.969444	0.377082	0.462695	0.677749	0.10463	-0.250636	0.775214	0.649897	0.140741	0.539814	0.366893	0.434269	0.583592	0.537938	0.335468	1.13508	0.00381982	-0.0983665	0.901389	0.430619	0.387225	0.451733	0.995699	0.521311	0.579566	0.820565	0.1424	1.94084	9.37e-07	0.0365876	1	0.951817	0.0453167	0.819529	0.222703	1.14605	0.0205119	TOM1-like protein 2
HORVU.MOREX.r3.2HG0096970	1.69891	0.131838	0.556655	0.679379	-1.03058	0.607153	-3.15642	0.0694871	1.46266	0.316789	2.96847	0.00234355	2.28818	0.000724546	-1.22813	0.11438	-0.77602	0.575069	-3.63969	7.41e-05	2.30309	0.000999056	1.42595	0.111292	1.20581	0.15147	0.889652	0.222799	-0.0239634	0.99712	-3.35309	0.00116916	1.83825	0.0375431	2.3454	0.000838773	0.434803	0.770898	-0.554298	0.476124	-2.36619	0.0204697	-3.12614	0.000667667	0.996477	0.507219	1.39194	0.0761411	Prestin
HORVU.MOREX.r3.2HG0098040	2.58302	5.35e-05	2.28753	0.000161838	-0.933776	0.311157	-1.95283	0.00887923	2.43397	0.000180243	2.65074	3.63e-05	3.83041	4.02e-09	4.42784	4.87e-09	0.207032	0.920102	-0.471268	0.767473	2.94807	1.38e-05	3.55926	1.71e-05	3.19471	1.22e-05	3.27651	8.74e-07	-0.371097	0.801705	0.191714	0.880954	3.27986	1.51e-05	3.32722	2.03e-06	4.1554	2.02e-09	5.88003	9.37e-17	1.10623	0.547325	0.210966	0.88992	3.61314	2.9e-07	4.33871	1.08e-09	Cytochrome P450, putative
HORVU.MOREX.r3.2HG0099170	0.854879	0.198331	1.14681	0.026909	-0.82252	0.2856	-0.437901	0.493244	1.9231	0.000536535	1.89567	0.00050904	2.24144	4.44e-06	1.31858	0.00773272	-1.56282	0.0111847	-1.03204	0.0570322	1.93243	0.000151154	1.35547	0.0262908	1.25241	0.0340918	2.15745	1.43e-05	-1.38576	0.023852	-0.487675	0.475788	1.10854	0.264435	2.36182	7.08e-06	1.37378	0.0276354	2.33099	2.08e-06	-0.703439	0.633704	-0.778308	0.21915	1.69452	0.00379634	2.0623	7.28e-05	12-oxophytodienoate reductase-like protein
HORVU.MOREX.r3.2HG0099920	-0.420713	0.296884	-0.629426	0.0408047	0.07025	0.919789	-0.716578	0.0242902	-0.288317	0.62493	-1.03062	0.00276877	-0.761538	0.0277757	-1.12943	0.000258396	0.218972	0.717877	-0.778639	0.0149408	-0.421543	0.374439	-0.720778	0.0798714	0.0168022	0.983062	-0.269242	0.447583	0.294932	0.470252	-0.0128757	0.988605	0.205799	1	-0.366184	0.628716	-0.313218	0.582788	-0.710683	0.0303175	0.187833	0.886763	-0.0357317	0.953787	-0.256497	0.860577	-0.981707	0.00772872	Glyoxylate reductase/hydroxypyruvate reductase
HORVU.MOREX.r3.2HG0101890	3.63104	8.52e-12	3.69188	1.14e-12	1.37606	0.0336936	1.93635	0.000242201	3.39518	1.27e-10	3.6704	2.76e-12	4.99085	2.72e-19	4.94685	1.91e-17	0.313363	0.829414	3.21032	8.56e-08	4.36906	2.93e-15	4.18595	1.2e-12	2.41097	6.52e-06	3.67671	9.95e-13	0.438243	0.569611	1.74268	0.000994146	1.70917	0.00776415	3.52658	1.83e-11	3.89594	2.44e-13	5.58686	1.55e-23	-0.112837	0.978072	2.16637	0.000164343	3.61973	8.55e-12	5.10881	3.05e-20	S-adenosylmethionine-dependent methyltransferase
HORVU.MOREX.r3.2HG0102150	2.27665	0.000806743	4.01036	4.41e-09	-0.980128	0.35368	1.61761	0.0441657	2.40919	0.000396729	4.1069	4.05e-09	4.66295	2.23e-12	3.04452	9.42e-07	0.331681	0.870644	0.681102	0.407865	4.04396	1.96e-09	2.12493	0.00357102	2.67776	7.87e-05	4.01523	2.45e-10	1.06785	0.207409	1.08627	0.165883	2.44844	0.000991054	3.07888	4.25e-06	2.65866	5.66e-05	4.69555	6.07e-13	-1.13121	0.522629	1.27859	0.121083	2.52337	0.000189572	3.59887	6.38e-08	ABC transporter G family member
HORVU.MOREX.r3.2HG0103170	0.344616	0.740253	1.14707	0.0753016	-0.327462	0.782525	-1.37764	0.0667154	0.658127	0.575938	1.47888	0.063308	2.57019	4.51e-05	2.00249	0.00313169	-0.663775	0.601132	-0.783431	0.42048	2.02012	0.0031896	2.15697	0.00525288	1.96483	0.0067876	1.68784	0.00699504	0.489073	0.631318	-1.78486	0.0275434	0.931575	0.88199	2.07298	0.00317795	2.36791	0.038617	3.89164	2.12e-06	0.548584	0.925753	-1.31372	0.490693	1.91578	0.247771	3.28525	0.000335152	Glycosyltransferase
HORVU.MOREX.r3.2HG0103630	1.73488	2.46e-05	3.11997	6.69e-15	0.737779	0.162141	1.69918	3.82e-05	1.70245	3.94e-05	2.0058	1.18e-06	3.54437	1.42e-18	2.6767	1.12e-11	1.7964	9.73e-05	1.35431	0.00126105	3.03291	6.14e-14	1.62074	0.000204838	1.53544	0.000280128	1.93669	5.76e-07	0.60934	0.23527	1.34111	0.00101326	0.742299	0.551547	1.15688	0.017893	2.30539	1.49e-08	3.74141	4.76e-20	0.564973	0.609247	1.4925	0.000901078	1.97369	2.22e-06	2.66398	7.04e-11	ABC subfamily C transporter
HORVU.MOREX.r3.2HG0105790	1.29499	0.251489	4.97344	2.09e-07	-2.52749	0.129087	1.42673	0.316334	2.25901	0.0266835	4.11816	0.000113848	4.41082	7.54e-09	4.86222	2.78e-08	-0.626432	0.749963	1.31479	0.297285	3.78583	1.22e-06	3.01971	0.0061491	0.781819	0.492005	1.29872	0.0908731	0.398156	0.740429	-0.0634321	0.966718	0.602744	1	1.50359	0.184192	3.3461	0.000289679	5.97783	1.86e-11	0.905973	0.80596	0.373312	0.861145	3.76911	2.61e-05	5.18794	1.54e-08	Cell division cycle protein 48
HORVU.MOREX.r3.2HG0106380	0.170216	0.634028	0.817641	0.000349698	0.0076317	1	0.475224	0.0601404	0.0623509	0.929273	0.583233	0.0498812	0.745964	0.00194521	0.92994	6.35e-05	0.137737	0.799044	0.626439	0.0131228	0.238539	0.562661	0.42897	0.276417	0.211476	0.580225	0.48271	0.0459176	0.202588	0.553623	0.30059	0.284724	0.167629	1	-0.117989	0.905536	0.252083	0.577321	1.01126	1.78e-05	0.150221	0.891369	0.859482	0.000909895	0.0253687	1	0.845803	0.0012405	S-acyltransferase
HORVU.MOREX.r3.2HG0106390	5.32817	8.65e-07	7.10387	2.4e-10	-0.825199	0.697786	2.40848	0.0459745	5.047	3.09e-06	6.55857	7.66e-09	8.68469	3.36e-13	6.80011	7.31e-10	2.33892	0.192489	2.37003	0.0483203	7.97949	1.94e-11	5.2436	3.55e-06	6.39978	3.86e-07	5.80094	3.18e-08	0.0543401	0.992635	-0.309068	0.876149	5.64053	2.75e-05	5.64407	2.18e-07	6.38786	2.52e-09	7.46663	2.74e-12	0.625778	0.897691	0.517281	0.727332	5.86913	3.5e-08	6.75474	1.83e-10	Glycosyltransferase
HORVU.MOREX.r3.2HG0106450	5.28947	9.23e-06	7.55487	6.51e-09	-1.43755	0.535942	1.71103	0.357802	5.72988	8.97e-07	7.69197	6.99e-09	8.40957	1.1e-11	8.4027	7.8e-11	0	1	2.90968	0.131446	7.63956	1.95e-09	7.09995	3.64e-07	6.42483	2.34e-06	6.75315	7.47e-10	3.14631	0.0910231	2.96233	0.0357082	4.57018	0.0125661	6.55042	7.56e-09	4.32949	0.0134494	6.50679	2.13e-06	0	1	0	1	4.8693	0.00296494	5.3448	0.000881954	Glycosyltransferase
HORVU.MOREX.r3.2HG0107270	5.58868	4.37e-10	5.64622	9.06e-12	2.37711	0.0426724	2.11905	0.0167288	5.58206	4.06e-10	5.70501	1.09e-11	10.4859	3.14e-20	6.28283	1.86e-13	4.54849	0.00798372	2.33019	0.0119991	9.75184	2.15e-17	5.185	1.92e-09	6.33421	6.2e-12	5.87969	2.29e-13	4.03766	4.5e-05	1.71257	0.0423298	5.78691	7.88e-10	5.19373	1.02e-10	5.61727	7.87e-10	8.78397	2.64e-19	1.42902	0.61002	4.27235	9.71e-05	5.86783	1.37e-10	7.63909	4.32e-15	Cytochrome P450 family protein, expressed
HORVU.MOREX.r3.2HG0107940	4.9208	5.77e-11	4.93358	1.19e-10	-0.0545161	0.988311	-0.570723	0.66877	4.91048	5.49e-11	4.97764	1.73e-10	5.20168	4.58e-13	2.96816	2.58e-05	-0.557492	0.758431	-0.0596642	0.971978	4.42905	7.33e-10	2.9118	0.000137631	4.71277	4.53e-09	5.40723	7.63e-11	0.858626	0.51936	-0.448737	0.823261	4.23511	4.1e-07	6.05328	1.01e-12	4.37574	1.03e-09	5.2914	5.69e-13	-0.621404	0.859038	-0.929808	0.464626	4.13905	8.15e-09	4.98743	1.6e-11	MLO-like protein
HORVU.MOREX.r3.2HG0109150	0.781459	0.219605	2.25236	2.51e-06	0.245577	0.79513	0.75966	0.183471	1.18879	0.0576667	1.50632	0.00945348	3.11407	1.77e-10	2.41919	6.16e-07	1.12462	0.130834	0.566087	0.385393	2.16036	4e-05	0.201817	0.901817	0.770741	0.228159	1.45108	0.00241905	0.388646	0.582246	1.78094	0.000234404	0.356173	1	0.640336	0.578994	0.991683	0.153013	3.22486	1.08e-11	0.265426	0.921673	2.44965	1.92e-06	0.672684	0.631348	2.40671	1.31e-06	Short-chain dehydrogenase/reductase family protein
HORVU.MOREX.r3.2HG0109180	0.794013	0.340667	1.11444	0.0670907	0.219231	0.867794	-0.23428	0.783189	1.22792	0.150517	0.743355	0.433936	2.39114	0.000111951	1.94924	0.00297404	0.347109	0.824276	0.38241	0.698571	1.4811	0.0544956	1.03635	0.380918	1.46981	0.0470123	2.68909	9.33e-06	1.2206	0.103359	2.58438	3.89e-05	0.949162	0.806888	2.32663	0.000676256	1.45815	0.0667058	2.30093	0.000225471	0.206032	0.960727	1.16058	0.129246	1.34095	0.17374	2.06975	0.00301467	Short-chain dehydrogenase/reductase family protein
HORVU.MOREX.r3.2HG0109860	5.74627	3.94e-07	4.4556	1.04e-05	0.66357	0.759283	-2.66417	0.0765476	5.654	5.71e-07	4.10045	0.000154013	5.4415	2.31e-06	5.60617	3.84e-06	0.754254	0.806526	1.48727	0.407461	5.15564	1.26e-05	4.73822	0.000472665	4.56245	0.00699494	1.55408	0.383906	0	1	-1.74171	0.45407	2.01513	0.927318	0.959433	0.873938	2.4084	0.0744618	7.45941	1.79e-07	0.115956	0.998702	2.73526	0.189062	2.4717	0.0970929	7.83348	7.1e-08	Phosphoribosylformylglycinamidine synthase subunit PurQ
HORVU.MOREX.r3.2HG0110650	-0.000121155	1	-0.120024	0.758767	0.00336248	1	0.0846331	0.847351	-0.619891	0.148662	0.0447793	0.962346	-0.279248	0.48135	-0.624782	0.0617923	0.0747772	0.92944	0.0390899	0.945164	-0.312018	0.543388	-0.0806172	0.934024	-0.266593	0.587696	-0.487482	0.136763	0.213085	0.625013	-0.0108241	0.991429	0.435156	0.806888	-0.69305	0.132022	0.340248	0.538558	-1.15273	0.000797035	0.0652897	0.976113	-0.372611	0.360197	-0.0791559	0.984318	-0.259177	0.64294	Peptidyl-prolyl cis-trans isomerase
HORVU.MOREX.r3.2HG0110850	1.31774	0.127731	3.33566	1.89e-06	-0.405506	0.781649	1.16996	0.185664	2.0493	0.0098764	2.9931	8.03e-05	3.26957	1.94e-06	3.15536	2.72e-06	-0.240703	0.919565	1.63032	0.0361067	2.76604	0.000150878	2.08404	0.0144271	2.23848	0.0048662	2.08952	0.00129338	-0.232651	0.887564	0.179419	0.875961	1.83082	0.112626	1.91409	0.0164678	1.5368	0.0792106	4.76505	3.07e-11	-1.22232	0.5222	0.408426	0.782486	1.33066	0.260735	3.78625	5.47e-07	Protein kinase
HORVU.MOREX.r3.2HG0111500	0.234348	0.722044	0.559782	0.20166	-0.041629	0.975138	0.46841	0.319697	0.0393253	0.980921	0.135829	0.890788	0.533906	0.271168	0.500214	0.264603	-0.0587374	0.970145	-0.113381	0.863885	0.369331	0.600133	0.0941441	0.945908	0.179047	0.82266	0.268031	0.581572	-0.532342	0.342372	0.188139	0.743021	-0.103842	1	0.124268	0.955714	0.495289	0.523329	1.2052	0.00298194	-0.00381244	1	0.322742	0.576776	0.160492	0.975489	0.737816	0.1932	NAC domain protein
HORVU.MOREX.r3.2HG0111820	2.44355	0.000601883	4.0501	7.8e-10	0.190839	0.90791	-0.540686	0.596075	3.40192	3.94e-07	3.56855	1.48e-07	4.22578	3.31e-11	4.9997	1.65e-12	-1.44075	0.224014	-1.48461	0.244873	3.34126	2.66e-07	3.68006	9.44e-07	2.74341	0.000140814	3.49985	2.98e-08	-0.140962	0.93218	-1.89326	0.0481801	2.55745	0.0012155	2.84901	2.55e-05	2.57553	0.000273712	4.45068	1.05e-11	-1.97415	0.178193	0.368735	0.74291	2.66224	0.000176035	3.35815	6.47e-07	extra-large G-like protein, putative (DUF3133)
HORVU.MOREX.r3.2HG0112440	0.400721	0.396901	0.746943	0.038416	-0.23299	0.698492	0.353576	0.401471	0.629267	0.207955	0.788983	0.0897639	0.760079	0.0530287	0.517767	0.204316	-0.00375421	1	0.585057	0.162002	0.57666	0.248051	0.727359	0.191157	0.275366	0.633592	0.819667	0.0209796	-0.0931176	0.889106	0.346127	0.43836	-0.12668	1	0.209603	0.879264	0.945074	0.0267594	1.28539	0.000173423	-0.0496229	0.992309	-0.168438	0.761756	0.397046	0.758685	0.598969	0.22592	Non-specific serine/threonine protein kinase
HORVU.MOREX.r3.2HG0114050	4.4836	0.0201036	7.78075	8.75e-05	-2.18906	0.379225	2.82411	0.161319	3.76398	0.0899202	7.99624	0.000199905	8.18228	5.12e-05	7.95139	8.69e-05	0	1	0	1	7.01986	0.000668579	6.5895	0.00404063	1.89344	0.390726	4.17619	0.0110925	-3.73575	0.0915592	-0.383414	0.886993	0.653172	1	3.53137	0.133388	3.64887	0.0792106	9.25664	6.52e-06	-2.01518	0.700328	0	1	2.11864	0.61078	7.76629	0.000269837	Replicase polyprotein 1a
HORVU.MOREX.r3.2HG0114930	0.0289628	0.955919	0.119731	0.68629	0.118643	0.788728	-0.306101	0.261623	0.144073	0.795082	0.30037	0.429951	1.0408	1.22e-05	0.81151	0.000772537	0.561066	0.0836086	0.554125	0.0353841	0.948236	0.00013586	0.570672	0.0905387	0.59369	0.0366071	0.324825	0.223028	-0.0556969	0.909221	-0.00914053	0.990748	0.061495	1	0.182131	0.824358	0.509776	0.127404	1.18279	2.66e-07	0.156679	0.890375	-0.207838	0.522113	0.618389	0.0583905	0.849394	0.000894884	Nucleolar protein
HORVU.MOREX.r3.2HG0116380	0.680502	0.0494741	1.23181	1.68e-05	-0.438858	0.301079	-0.0561641	0.905955	0.836107	0.0169366	0.632594	0.11574	1.8131	1.65e-10	1.68819	2.98e-09	0.148047	0.844274	-0.00644225	1	1.36352	5.08e-06	0.806227	0.0356653	0.834094	0.0130891	1.53653	8.11e-08	0.396317	0.313416	0.423819	0.238151	0.515628	0.640321	1.08304	0.000989474	0.874703	0.0104762	2.63587	4.43e-21	-0.0652522	0.976126	0.0534644	0.924223	0.752492	0.0609996	1.92829	1.03e-11	WD40 repeat-like protein
HORVU.MOREX.r3.2HG0117200	0.406728	0.299735	0.565101	0.0657815	0.0919574	0.88421	-0.127455	0.759156	-0.243744	0.703521	-0.145966	0.821689	0.212252	0.626644	1.12978	0.00021867	-0.0896791	0.917182	0.360756	0.360299	-0.0306877	0.977545	0.297214	0.675167	0.300892	0.540808	0.836212	0.0073043	0.313916	0.469923	0.369911	0.343509	0.097092	1	0.606506	0.249989	0.0391061	0.974923	0.681995	0.0281056	-0.342507	0.730208	-0.10685	0.834303	-0.043429	0.999974	0.0414786	0.960533	Transmembrane protein, putative
HORVU.MOREX.r3.2HG0117530	0.434216	0.31649	0.693396	0.0364861	-0.308	0.547866	0.300553	0.436847	0.647163	0.158106	1.36924	4.41e-05	0.905796	0.00992208	-0.421949	0.247885	-0.0938174	0.919638	-0.415182	0.286898	0.697679	0.0967355	0.41659	0.50007	0.292604	0.588048	-0.404324	0.289743	-1.03464	0.00661291	-0.289351	0.504963	0.436188	0.921109	0.446401	0.558355	0.495522	0.353356	1.12778	0.000562704	-0.480528	0.566823	0.622623	0.101075	1.07859	0.00368605	1.16935	0.000903172	Carboxypeptidase
HORVU.MOREX.r3.2HG0120200	0.000590645	1	0.0858609	0.871226	-0.11011	0.89419	-0.195658	0.705007	-0.194888	0.835559	0.272431	0.707027	1.09757	0.00706465	0.499621	0.247494	0.436876	0.523812	0.250092	0.635998	0.822027	0.0959704	0.147058	0.900816	0.290716	0.653588	0.487278	0.26808	-0.247606	0.680137	0.639841	0.152148	0.309473	1	0.510136	0.581434	0.154468	0.88065	1.23715	0.00100434	0.12219	0.959762	-0.40533	0.437849	0.311297	0.873972	0.596489	0.278435	Protein arginine methyltransferase
HORVU.MOREX.r3.2HG0120760	0.181235	0.677274	1.10328	3.18e-05	0.184944	0.690804	0.640756	0.0262023	0.0390332	0.967227	0.300874	0.512076	1.22841	3.36e-06	1.45193	3.32e-08	-0.0724263	0.926196	0.145843	0.710751	0.968741	0.000678016	0.512508	0.246286	0.418924	0.271028	0.386583	0.210871	0.111975	0.814482	0.0289706	0.957367	0.0778896	1	0.303894	0.687179	0.616168	0.0865674	1.17691	7.32e-06	0.147527	0.918467	-0.153435	0.697219	0.627263	0.12115	0.918694	0.00172587	Leucine--tRNA ligase
HORVU.MOREX.r3.2HG0121170	1.20376	0.0723229	2.33604	1.46e-05	0.824948	0.298463	0.915184	0.148748	0.596151	0.586498	1.46686	0.0358885	2.43301	1.33e-05	1.82435	0.000934308	0.653592	0.543963	1.15007	0.062214	1.28939	0.0832843	1.0477	0.24475	1.1222	0.11228	1.74245	0.0016515	0.382454	0.667292	0.984622	0.128563	0.624779	1	0.782635	0.555598	0.741396	0.470909	2.31416	1.92e-05	0.529349	0.81144	1.34348	0.0333574	0.722598	0.68451	1.59674	0.0146114	Non-specific serine/threonine protein kinase
HORVU.MOREX.r3.2HG0121300	0.254449	0.560578	0.349468	0.27645	0.208318	0.673761	-0.341618	0.314098	0.435233	0.364344	0.432334	0.329638	0.91713	0.00292527	1.11123	0.000133451	0.28387	0.607377	-0.027798	0.964694	0.839943	0.0117363	0.626894	0.15217	0.667171	0.0639853	0.196516	0.591095	-0.0783547	0.89311	-0.473195	0.171896	0.0235608	1	0.348383	0.643371	0.461319	0.333804	1.08571	0.000177409	0.205124	0.881404	-0.622773	0.0703608	0.687596	0.118126	0.860878	0.0106505	tRNA pseudouridine synthase B
HORVU.MOREX.r3.2HG0121320	0.252614	0.536571	0.203868	0.530921	0.119369	0.825011	-0.463345	0.131881	0.481916	0.252477	0.219988	0.661312	0.919436	0.00125215	0.893093	0.00150743	0.29892	0.55107	0.0511558	0.919972	0.775524	0.0139685	0.75038	0.0375433	0.371326	0.351866	0.126916	0.732793	-0.54333	0.116492	-0.0926472	0.833203	-0.373677	0.921697	0.28722	0.714383	0.530462	0.180624	1.15754	1.23e-05	0.143966	0.923866	-0.410714	0.21911	0.666158	0.0876337	0.765938	0.0158922	tRNA pseudouridine synthase B
HORVU.MOREX.r3.2HG0121410	4.24055	6.16e-14	5.21553	2.57e-19	0.909036	0.227268	0.310726	0.679571	4.42345	4.96e-15	5.07226	2.4e-18	6.36357	4.93e-26	6.32	1.01e-24	0.711185	0.48427	1.9963	0.00108677	5.80944	2.04e-22	5.01063	1.03e-16	5.2686	1.57e-17	6.25849	1.26e-23	0.846936	0.336398	2.29402	0.000170524	4.03385	9.49e-11	5.78966	1.76e-20	5.96126	1.13e-21	7.11078	1.43e-29	1.30119	0.249124	1.86969	0.00430777	5.68914	2.84e-20	6.41028	8.97e-25	Cytochrome P450
HORVU.MOREX.r3.2HG0121630	0.40721	0.580415	1.55493	0.00122413	0.803597	0.215378	0.465307	0.44474	0.949558	0.160041	1.31678	0.0274612	2.22874	2.48e-06	1.29546	0.00865265	0.349822	0.754959	0.0945326	0.91677	1.64545	0.00182628	0.481186	0.652549	0.040127	0.972605	1.69051	0.000152633	0.203955	0.790141	1.10917	0.0248369	-0.0152174	1	0.834256	0.32343	1.28203	0.029705	1.83516	5.48e-05	0.847108	0.410987	0.531035	0.387199	1.32231	0.0315363	1.16297	0.0439903	Mitochondrial carrier family protein
HORVU.MOREX.r3.2HG0122140	1.40139	1.54e-05	1.09631	0.000470825	0.284116	0.58401	0.0443715	0.93715	1.58595	5.5e-07	2.134	3.7e-12	1.59565	1.14e-07	0.372643	0.303689	-0.288459	0.639147	-0.463877	0.224785	1.33048	2.4e-05	1.3124	7.08e-05	1.05912	0.00157842	0.926305	0.0026754	0.0560107	0.931824	-0.339327	0.385651	0.785607	0.111646	1.31792	4.06e-05	0.82934	0.0274202	1.30848	1.38e-05	-0.198533	0.891797	-0.609811	0.0980254	0.708288	0.129522	1.46956	1.88e-06	Calcium-binding family protein
HORVU.MOREX.r3.2HG0122480	5.59613	0.000323974	6.74852	2.89e-06	0	1	2.3582	0.209523	6.12576	5.31e-05	6.77301	7.76e-06	3.22673	0.0042912	5.52961	1.28e-05	-3.45223	0.107084	1.27419	0.532053	2.66543	0.0378799	4.03065	0.0110766	6.21347	3.17e-05	6.1098	9.18e-07	2.69719	0.166991	-1.63124	0.480421	5.68135	0.000530199	6.54554	4.55e-07	5.97231	9.67e-05	5.45555	5.95e-07	2.23317	0.58365	-3.1904	0.142558	5.84201	0.000191212	4.72425	3.55e-05	Glycosyltransferase
HORVU.MOREX.r3.2HG0123350	0.43959	0.233943	0.464153	0.125808	-0.0271837	0.977806	-0.13663	0.724233	0.478099	0.279869	0.449917	0.297146	0.636073	0.0541282	0.0570838	0.895319	0.260594	0.645475	-0.60976	0.0590477	0.737104	0.0323844	-0.247199	0.706944	0.125624	0.826036	0.0752127	0.861826	0.179669	0.690984	-0.438894	0.219983	0.513469	0.593085	0.678151	0.104631	0.0869136	0.919811	1.11217	8.61e-05	-0.124411	0.938954	0.327127	0.378475	0.131384	0.962058	1.19065	5.78e-05	Trehalose 6-phosphate phosphatase
HORVU.MOREX.r3.2HG0123810	1.04206	0.00230291	0.807749	0.0139095	0.356057	0.475625	0.0501431	0.930365	1.21034	0.000230839	1.35417	3.31e-05	1.55483	1.73e-07	0.328722	0.379899	-0.0124425	1	-0.67922	0.074647	1.25868	7.52e-05	0.214455	0.787374	1.24286	0.000316802	1.30301	5.55e-05	0.482086	0.280929	0.741102	0.0501973	0.893074	0.0659465	1.39405	6.05e-05	0.883568	0.0216607	1.01654	0.00201287	-0.109137	0.960653	-0.751327	0.0902732	0.683768	0.198218	1.01261	0.00615622	Signal peptidase subunit-12
HORVU.MOREX.r3.2HG0123880	0.296249	0.314821	0.73143	0.000702763	-0.0336	0.9572	0.171137	0.523623	0.399447	0.226618	0.760421	0.00154517	1.03775	1.36e-06	0.506592	0.0266455	-0.0849985	0.886904	0.538251	0.0224128	0.741842	0.00179299	0.239948	0.596197	0.770616	0.00112101	1.06951	4.31e-07	0.62639	0.0113983	0.707879	0.00165135	0.446293	0.400077	0.583832	0.0389406	0.510089	0.076264	1.22776	4.79e-09	-0.407398	0.346389	0.450697	0.0690041	0.509821	0.120302	0.738743	0.00193547	Phospho-2-dehydro-3-deoxyheptonate aldolase
HORVU.MOREX.r3.2HG0124450	1.37422	0.0376222	1.79581	0.0014365	-0.0776631	0.964424	0.130987	0.88271	2.04964	0.000865601	2.30605	0.000107834	3.01835	7.77e-08	1.66703	0.00360785	-0.303498	0.838442	-0.0318312	0.983399	2.79256	1.18e-06	1.58743	0.0247995	1.88411	0.00295448	2.23721	7.61e-05	-0.134892	0.914615	0.320428	0.706482	1.3323	0.214941	2.08183	0.00107395	2.24329	0.000400618	3.02354	1.26e-07	-0.788409	0.704909	0.248131	0.800985	2.35151	0.000200952	2.98083	4.09e-07	calmodulin-binding protein (DUF1645)
HORVU.MOREX.r3.2HG0124750	0.182194	0.853401	0.204909	0.755601	-0.330747	0.732962	-1.59843	0.00581663	0.86565	0.297186	1.28408	0.0463254	1.59425	0.00376361	0.174721	0.806968	-0.553066	0.580341	-1.29696	0.0251558	1.43901	0.016452	-0.01831	1	0.415189	0.637016	1.9083	0.000231185	-0.831052	0.22996	0.391548	0.583737	0.387075	1	1.34148	0.0562484	1.32646	0.0577771	3.49966	1.36e-10	-0.792167	0.622695	0.0515006	0.972146	1.33596	0.0839848	2.69556	2.18e-06	Translation factor GUF1 homolog, mitochondrial
HORVU.MOREX.r3.2HG0125270	-0.912059	0.303147	2.12367	0.00170194	-0.476321	0.66131	1.86135	0.00969289	-0.745775	0.534301	0.733974	0.569724	3.13761	1.47e-07	2.88763	7.59e-06	0.309584	0.858308	0.650981	0.50012	2.15858	0.00125744	1.77423	0.0495869	0.303485	0.806261	1.22833	0.0611639	-1.13394	0.213524	0.0589798	0.96596	-0.0376315	1	0.205729	0.956807	0.941008	0.341769	2.56515	1.06e-05	0.0699702	0.997213	0.684829	0.401923	1.33696	0.151494	2.83525	2e-06	Nuclease S1
HORVU.MOREX.r3.2HG0125430	0.452543	0.0821688	0.798819	0.00014418	0.13884	0.711438	0.172106	0.512042	0.562506	0.0359927	0.713864	0.00280382	1.04034	7.25e-07	0.735362	0.000634443	0.0522282	0.936151	0.293773	0.252541	0.776612	0.000667413	0.417702	0.219831	0.523222	0.0435906	0.813731	0.000116892	0.17657	0.582421	0.260685	0.318048	0.240669	1	0.578633	0.0370231	0.571884	0.031956	1.13175	4.69e-08	0.0838352	0.947306	0.306546	0.237852	0.630352	0.0184812	0.860842	0.000118579	Jasmonate-zim-domain protein
HORVU.MOREX.r3.2HG0125840	0.448807	0.355535	0.992641	0.00531886	0.296297	0.610595	0.36541	0.391236	1.1104	0.00540028	1.43866	9.71e-05	1.55268	6.69e-06	0.955189	0.00825558	0.129576	0.894711	0.458042	0.284966	1.16034	0.00230519	0.519559	0.423844	0.529862	0.268609	0.513788	0.162554	0.351293	0.473845	0.25783	0.56321	0.706062	0.380111	0.585962	0.352186	1.08212	0.0130723	1.97521	9.47e-09	0.60988	0.470452	0.799892	0.052964	0.900974	0.0926009	1.22276	0.00195191	Kinase family protein
HORVU.MOREX.r3.2HG0126450	3.0871	6.65e-07	4.51414	6.24e-13	0.939209	0.248508	1.06922	0.108254	3.20711	2.2e-07	4.56282	6.71e-13	4.43437	4.4e-13	3.74502	6.5e-10	-0.475549	0.697952	0.460113	0.560453	3.84869	2.69e-10	3.16236	4.16e-07	2.54953	4.56e-05	2.55486	1.12e-05	-0.104833	0.93242	-0.363145	0.647351	1.79899	0.0210331	2.94542	1.63e-06	3.83896	5.1e-10	4.43693	3.27e-13	0.126658	0.976499	0.39417	0.622838	3.70247	2.02e-09	4.16445	1e-11	Sulfotransferase
HORVU.MOREX.r3.2HG0126460	2.08516	0.0355813	0.829098	0.368167	0.0113701	1	0.0319456	0.992881	2.51865	0.0140143	2.25594	0.0285697	3.42962	0.0001464	1.14645	0.213532	0.776392	0.631758	-0.211606	0.87734	2.94159	0.00194321	0.910778	0.589815	0.681035	0.621681	1.25448	0.159967	-0.0207872	1	-0.355356	0.765695	0.459617	1	2.03011	0.077266	1.32597	0.309796	2.16649	0.0107703	-0.575446	0.88008	0.673135	0.532517	0.828106	0.802844	1.88671	0.0714685	Sulfotransferase
HORVU.MOREX.r3.2HG0127020	1.24765	0.101351	2.04384	0.00116051	0.0491195	0.984732	-0.333177	0.717505	1.80099	0.0143581	1.99638	0.0059314	3.90388	1.34e-09	2.34396	0.000314064	1.23509	0.232204	0.501091	0.586256	2.99761	8.24e-06	1.92699	0.0160629	0.80988	0.357306	2.52354	5.32e-05	-0.630497	0.492636	-0.074532	0.9559	0.339181	1	1.70229	0.0420616	1.36363	0.0985509	3.62284	2.37e-08	-1.41536	0.259377	0.842425	0.36023	1.24185	0.240392	3.26257	1.25e-06	methyl esterase 11
HORVU.MOREX.r3.2HG0127420	2.24074	0.00938291	4.031	6.24e-07	-1.62326	0.212475	0.793575	0.464827	2.10528	0.0258998	3.18692	0.000335848	3.27498	2.53e-05	4.46214	1.63e-08	-0.453062	0.824836	1.17998	0.232537	2.77971	0.000719985	2.81397	0.00188681	2.14625	0.0144592	2.94807	7.39e-05	0.0833653	0.968928	1.29773	0.134011	1.76314	0.214941	2.41642	0.00566244	2.15578	0.0150814	4.86339	1.42e-10	-1.43156	0.457033	0.127761	0.932198	1.9444	0.0550454	3.94557	2.48e-07	Dihydroflavonol-4-reductase
HORVU.MOREX.r3.2HG0128600	0.672779	0.375571	1.94739	0.000614705	-0.0938862	0.951404	1.15733	0.0672003	1.25942	0.0806538	2.25093	0.000203872	1.30402	0.0314019	1.72545	0.00214805	-1.21567	0.146448	-0.132668	0.894763	0.756552	0.375579	0.894625	0.368596	0.618517	0.471166	1.98937	0.000293598	-0.691272	0.395541	0.261237	0.759141	-0.0328011	1	1.83647	0.00412998	0.889023	0.321262	2.76051	3.65e-07	-0.141033	0.973242	0.597546	0.425412	0.967778	0.405601	1.60018	0.0147834	Receptor kinase
HORVU.MOREX.r3.2HG0128980	1.29613	0.00306818	2.24763	1.88e-08	-0.933353	0.0861387	0.153547	0.799139	2.10967	1.43e-07	2.21445	7.64e-08	2.02792	1.72e-07	1.89567	2.02e-06	-0.835048	0.158186	-0.173231	0.78378	1.66143	4.38e-05	1.37718	0.00332134	0.71406	0.173045	1.78007	4.05e-06	-0.0838542	0.920039	0.235558	0.671286	0.735153	0.557867	1.79598	1.23e-05	1.96339	1.83e-06	3.31672	4.13e-17	-0.2387	0.912332	-0.117822	0.868625	2.05411	5.47e-07	2.53191	1.93e-10	GH3.3
HORVU.MOREX.r3.2HG0130210	7.60045	1.06e-08	5.24954	7.83e-08	0	1	-1.8589	0.252325	6.83506	5.5e-07	4.85132	1.72e-06	6.71618	3.36e-10	9.24835	1.67e-12	0.431032	0.907551	2.86764	0.137719	5.92617	4.89e-08	7.50944	8.03e-08	3.17555	0.00263168	6.68301	5.28e-10	-2.06078	0.240343	-0.434745	0.869683	3.05382	0.0124606	5.86671	1.55e-07	5.87979	1.03e-07	9.91116	2.29e-14	-0.655041	0.938954	0	1	5.47142	1.01e-06	8.90887	1.55e-11	ZCF37, putative
HORVU.MOREX.r3.2HG0130740	1.53701	0.000204839	2.20445	3.04e-09	0.383118	0.552321	0.520799	0.243168	1.45186	0.000666801	1.75515	8.31e-06	2.6064	2.41e-12	2.75379	4.21e-13	-0.0448753	0.982294	0.876278	0.0490572	1.88443	1.19e-06	1.59944	0.000173889	1.49402	0.000220173	2.60128	3.04e-12	0.597918	0.228234	1.16423	0.00447791	0.269757	1	1.64188	5.91e-05	2.50712	5.64e-10	3.7482	9.61e-22	0.28871	0.888372	0.624485	0.232077	2.19342	1.14e-07	2.9307	8.54e-14	Kinase family protein
HORVU.MOREX.r3.2HG0130900	0.331283	0.473905	0.739654	0.0219065	-0.162853	0.786675	-0.700716	0.044424	0.800939	0.0487582	0.605265	0.178973	1.08581	0.000989334	0.638423	0.0576872	-0.123133	0.888167	-0.697536	0.0515721	0.899565	0.0138811	0.121654	0.900064	0.495487	0.273205	0.95626	0.00344558	0.20201	0.694141	-0.265985	0.546969	0.277683	1	0.813531	0.0667437	0.266141	0.703487	1.79834	7.53e-09	-0.201904	0.896094	-0.514379	0.205689	0.321125	0.814766	0.973829	0.00867186	GRAS transcription factor
HORVU.MOREX.r3.2HG0131170	2.29228	1.47e-06	2.713	4.65e-09	0.328544	0.70291	-0.315385	0.651464	2.24142	2.52e-06	3.36045	6.18e-13	3.26813	5.33e-13	3.15896	4.19e-12	0.127997	0.932638	0.0441371	0.968327	3.07737	1.88e-11	3.17319	1.14e-11	2.13429	4.87e-06	1.94506	7.1e-06	0.585071	0.354861	-0.595505	0.301133	1.84924	0.00026943	1.83745	9.25e-05	2.3478	1.02e-06	3.34982	3.04e-13	-0.695973	0.646151	0.304698	0.684568	2.84958	1.1e-09	3.01367	1.05e-10	Polyol transporter
HORVU.MOREX.r3.2HG0132250	-0.463874	0.277281	-1.05577	0.00147907	-0.0935774	0.890234	-0.288387	0.44474	-0.0158304	0.995691	-0.538322	0.255772	-0.396573	0.328334	0.0560158	0.91506	-0.505388	0.309693	-0.0183189	0.983184	-0.505131	0.289024	0.0686673	0.954035	-0.577997	0.145493	-0.892613	0.00798609	-0.483019	0.209105	-0.666607	0.0676593	0.150861	1	-0.038288	0.991229	-0.293928	0.660316	-1.14812	0.00128218	0.114565	0.953908	-0.377205	0.372051	-0.25369	0.885338	-0.648743	0.156354	CMP-sialic acid transporter-like protein
HORVU.MOREX.r3.2HG0132430	8.99375	0.0397781	10.3538	0.010444	0	1	9.98407	0.015894	0	1	9.60487	0.0520262	10.9345	0.0150483	11.027	0.0096188	0	1	9.12344	0.0273677	8.70122	0.0579499	0	1	7.56267	0.0755368	9.89274	0.0139512	7.52616	0.0643178	9.13654	0.0246339	0	1	8.61818	0.106257	0	1	10.8474	0.00905538	0	1	8.07298	0.0443487	0	1	9.23006	0.0504264	Transcription factor jumonji (jmjC) domain-containing protein
HORVU.MOREX.r3.2HG0133360	0.451451	0.249837	0.265532	0.439165	0.0905823	0.890093	0.181861	0.636545	0.452556	0.352901	0.0991792	0.890005	0.957695	0.00172128	0.39216	0.247224	0.148677	0.839278	0.476684	0.165755	0.637043	0.0970724	0.084507	0.930753	0.812446	0.0229753	1.15253	0.000118143	0.760811	0.031982	0.5444	0.129635	0.358888	1	0.576319	0.303124	0.049032	0.963206	0.626694	0.0392698	-0.633879	0.226709	0.226532	0.577048	0.0066311	1	0.636778	0.0899515	Zinc finger AN1 and C2H2 domain stress-associated protein
HORVU.MOREX.r3.2HG0133570	-0.142161	0.795577	-1.44803	4.52e-06	-0.017305	0.991422	-1.17473	0.00026488	-0.389622	0.493265	-0.827184	0.0289312	-0.887304	0.00912255	-0.55353	0.0946922	-0.0345531	0.980237	-0.713146	0.0334471	-0.491925	0.271526	-0.190003	0.799062	-0.493988	0.221065	-0.382959	0.268462	0.00915082	0.998549	-0.26196	0.512459	-0.308241	1	-0.605928	0.258497	-0.0803536	0.93815	-0.404451	0.323536	0.284139	0.80782	-0.0474874	0.946438	-0.142515	0.965931	-0.449175	0.433474	Protein TIC 20, chloroplastic
HORVU.MOREX.r3.2HG0134190	10.0945	1.32e-21	10.468	1.03e-22	1.54275	0.493587	0	1	10.2161	4.31e-22	10.8303	1.43e-23	8.37253	9.2e-25	10.4971	1.2e-22	-3.24211	0.116282	4.28631	0.00739059	7.67408	3.25e-21	9.81293	4.63e-19	8.05315	1.28e-17	6.99444	3.59e-18	0.111169	0.979716	-0.774082	0.658596	7.42258	1.77e-14	6.90541	2.54e-17	10.4602	2.14e-23	11.5325	9.67e-28	0	1	0	1	10.2149	3.14e-22	11.1809	2.27e-25	Disease resistance protein (TIR-NBS-LRR class)
HORVU.MOREX.r3.2HG0134640	6.35447	4.87e-07	3.36334	0.00041584	1.55048	0.493544	-2.81017	0.119213	7.2631	8.27e-10	4.55085	1.12e-06	6.68475	8.3e-12	3.94092	1.23e-06	-1.44661	0.58791	-4.0136	0.0176466	6.0021	2.99e-09	3.08352	0.000896065	3.62984	0.000141236	7.79982	4.88e-11	-2.9265	0.128447	0	1	3.91364	5.92e-05	8.59418	3.48e-13	4.92353	8.68e-08	6.81657	9.68e-14	-2.63543	0.441243	-0.450839	0.864264	4.82599	1.91e-07	6.675	5.68e-13	Internal alternative NAD(P)H-ubiquinone oxidoreductase A1, mitochondrial
HORVU.MOREX.r3.2HG0134720	-0.554336	0.129733	-1.53264	1.02e-07	-0.365696	0.395996	-1.20555	5.08e-05	0.0363919	0.973793	-0.704949	0.0610557	-0.843751	0.00897492	-1.32521	9.5e-06	-0.317824	0.552685	-0.645905	0.0487978	-0.436149	0.334181	-0.0629818	0.952167	-0.0766261	0.904808	-0.375699	0.260698	-0.108825	0.831703	-0.200998	0.613211	-0.0596671	1	-0.304569	0.713701	-0.519069	0.244681	-1.39176	2.01e-06	-0.369076	0.657944	-0.337478	0.357317	-0.464259	0.509282	-0.626001	0.100703	Methionyl-tRNA synthetase
HORVU.MOREX.r3.2HG0135120	0.109699	0.913726	0.0494674	0.94997	-0.769558	0.304204	-1.49045	0.00788704	0.348741	0.767947	-0.234415	0.830779	1.59023	0.00460603	1.14488	0.0376936	0.125913	0.93808	-0.389413	0.594075	1.22251	0.063713	0.0564664	0.98581	1.13026	0.0842642	2.15211	3.84e-05	1.11099	0.0765146	0.56329	0.408592	0.306887	1	1.72083	0.0053905	1.48217	0.0278813	3.11939	4.04e-09	0.562728	0.779933	0.152434	0.874577	1.15669	0.21502	2.629	1.75e-06	F-box protein
HORVU.MOREX.r3.2HG0135740	-0.459475	0.592227	0.24072	0.736286	-0.747714	0.363935	-0.364559	0.619873	0.481092	0.673306	1.05752	0.18212	1.19837	0.0662794	0.456268	0.497915	0.294128	0.831435	-0.827417	0.229608	1.09734	0.153799	0.546987	0.649032	0.43877	0.655416	0.556951	0.396289	-0.954079	0.213915	-1.0618	0.123041	-0.343353	1	0.419875	0.829578	0.44278	0.725632	1.7616	0.00237819	0.00324586	1	-0.42096	0.629117	0.608416	0.780353	1.18388	0.121347	Protein kinase-like
HORVU.MOREX.r3.2HG0136480	1.51986	0.0680645	1.43796	0.0438858	-0.186953	0.910169	-0.466594	0.619345	1.12927	0.305806	2.02411	0.0132893	3.45866	1.86e-06	2.09739	0.00251482	0.323638	0.872118	-0.591045	0.53388	2.1854	0.0083834	0.964905	0.447899	1.36222	0.154002	2.84034	8.45e-05	0.299982	0.822581	0.236499	0.851026	0.826588	1	2.43953	0.00391949	1.6048	0.102471	2.25325	0.00115976	-0.14295	0.981625	-1.2713	0.182087	1.62572	0.149454	1.71069	0.0447888	Serine/threonine-protein kinase
HORVU.MOREX.r3.2HG0138250	0.0518049	0.916187	0.80972	0.00105077	-0.0109867	0.995231	0.0546576	0.887134	0.360565	0.390117	0.457788	0.204892	1.0101	5.46e-05	0.845089	0.000805965	-0.0761504	0.915737	0.374918	0.206431	0.693827	0.0169238	0.109406	0.881737	0.477127	0.144192	0.90993	0.000231107	0.0129391	0.989316	0.42964	0.134584	0.059302	1	0.462355	0.304483	0.325364	0.472084	1.65176	4.73e-12	-0.173109	0.884619	0.171809	0.630776	0.572982	0.137239	1.06803	3.56e-05	GRAS transcription factor
HORVU.MOREX.r3.2HG0138260	0.658497	0.370736	0.950619	0.0568452	0.641814	0.416498	0.314616	0.616107	1.27461	0.0527899	0.734987	0.317196	0.702977	0.250958	0.96045	0.0565895	-0.39958	0.709609	0.0149792	0.996288	0.0968984	0.94193	0.506153	0.614765	0.390374	0.637256	0.783351	0.13662	-0.0874913	0.933477	-0.00565649	1	0.0549641	1	0.848384	0.350432	0.512472	0.609795	1.86522	0.000139881	-0.734874	0.619227	0.0877117	0.931415	0.607816	0.705057	1.59343	0.00412603	Glutamate receptor ionotropic, kainate 4
HORVU.MOREX.r3.2HG0138810	0.688199	0.185714	1.55787	0.000425792	-0.0457958	0.972599	1.24389	0.00863992	0.605291	0.367684	1.5735	0.00130954	1.49933	0.000468168	0.511988	0.292856	-0.00876328	1	0.0898864	0.905772	1.2614	0.00773233	0.836009	0.197053	2.25496	0.000232683	2.03847	7.42e-06	0.465425	0.671053	-1.23601	0.0974344	2.42527	8.12e-05	1.82922	0.000395712	0.813114	0.180358	0.947204	0.0314573	-0.52359	0.716954	0.0255614	0.983537	0.641052	0.543133	1.15406	0.0203977	Cysteine-rich receptor kinase
HORVU.MOREX.r3.2HG0138880	0.325771	0.654006	0.626124	0.219352	-0.548402	0.443435	-1.06635	0.0543587	0.667187	0.375774	1.05993	0.0827495	1.85235	0.000127758	0.388683	0.491785	0.308532	0.78307	-0.708978	0.224053	1.20046	0.0418643	0.622304	0.480285	1.50097	0.00695807	1.81323	0.000390067	0.713459	0.287307	1.19233	0.0406127	1.11231	0.264435	1.48764	0.024173	0.56221	0.506294	1.98331	4.5e-05	-0.824306	0.437694	1.17534	0.0394876	0.746304	0.47507	1.6866	0.00193547	Receptor kinase 2
HORVU.MOREX.r3.2HG0139080	7.91847	5.67e-12	6.14291	2.25e-12	2.77734	0.179409	-1.19679	0.500248	7.47463	1.35e-10	5.51505	6.9e-10	9.65823	3.31e-19	7.51461	1.93e-14	2.59214	0.263363	2.09052	0.18179	9.05	1.44e-16	6.00336	1e-08	6.12546	1.96e-09	7.40965	5.03e-14	0.853107	0.715951	1.1255	0.591013	4.30662	0.000529306	7.08647	1.92e-12	4.96477	4.79e-09	7.57099	8.61e-17	-1.8019	0.622695	0.33267	0.892783	4.46878	2.25e-07	6.61747	6.2e-13	Aspartic proteinase nepenthesin-1
HORVU.MOREX.r3.2HG0139310	0.428855	0.450549	0.851747	0.0383827	-0.242638	0.737762	-0.662091	0.159215	0.645447	0.304344	0.885304	0.0990006	0.92774	0.0374863	1.7846	6.57e-06	-0.608526	0.359498	-0.238394	0.690077	0.735996	0.180577	0.719185	0.291416	-0.043595	0.964622	1.28189	0.001286	-0.872196	0.0883648	0.0975432	0.884612	0.118591	1	0.852439	0.175494	0.405179	0.59049	1.63279	1.82e-05	-0.638231	0.476528	0.00335949	1	0.775906	0.246862	1.59772	7.04e-05	Glutathione S-transferase
HORVU.MOREX.r3.2HG0140290	0.469834	0.191567	0.33685	0.277471	-0.0217232	0.984118	-0.75947	0.0118036	0.66408	0.0720058	0.52177	0.19402	1.00299	0.000483909	0.998938	0.000485225	-0.0107612	1	-0.393132	0.265071	0.828331	0.00887375	1.03899	0.0010485	0.354677	0.397621	0.627071	0.0328277	-0.547953	0.12324	-0.748298	0.0178166	0.417526	0.84631	0.868773	0.00985266	0.691957	0.0487326	0.813551	0.00321456	0.252954	0.812074	-1.00762	0.000815691	0.380099	0.628855	0.264722	0.569551	Glucose-6-phosphate/phosphate translocator-like protein
HORVU.MOREX.r3.2HG0141190	2.5508	2.51e-06	2.84954	1.81e-08	1.30585	0.0500673	0.876695	0.121924	2.43103	8.39e-06	2.47083	2.74e-06	3.59289	2.46e-12	2.84538	1.85e-08	0.477964	0.63787	1.28385	0.0197907	2.78808	7.61e-08	1.67505	0.00496723	3.19736	1.34e-08	3.07343	1.98e-09	1.29887	0.0564467	1.70838	0.00154178	1.81682	0.0111552	2.79065	1.6e-07	2.88927	1.11e-07	4.57201	1.39e-17	0.588013	0.757462	1.77218	0.00225753	2.7677	4.55e-07	4.01063	5.97e-14	senescence regulator (Protein of unknown function, DUF584)
HORVU.MOREX.r3.2HG0141660	-1.05167	0.034878	0.409241	0.400463	-0.348989	0.607778	0.600359	0.208686	-0.635631	0.352505	-0.181172	0.854814	-0.991583	0.0433365	-0.0804967	0.906359	-0.763043	0.226694	0.327695	0.568535	0.162237	0.860508	0.170939	0.89516	-0.204404	0.800696	0.0507085	0.943654	0.0187948	0.992635	-0.0208713	0.985681	-0.256295	1	0.0100097	1	-0.599682	0.420392	-1.16311	0.0083378	0.0251072	1	-0.309086	0.585129	0.0986689	0.989558	-1.45339	0.00290645	Ankyrin repeat domain protein, putative
HORVU.MOREX.r3.2HG0142030	0.538062	0.147094	1.24354	1.66e-05	0.0902895	0.886839	0.763442	0.013948	0.627713	0.127288	0.750682	0.0447916	1.02432	0.000851437	1.1817	5.24e-05	0.412501	0.401888	0.490741	0.14854	0.813852	0.0186992	0.255551	0.705633	-0.316421	0.48754	-0.120632	0.755615	-0.446734	0.237414	-0.822612	0.00763691	0.264024	1	0.163897	0.884144	-0.010427	0.999625	1.53199	5.04e-08	-0.387226	0.624065	0.186123	0.645984	0.351217	0.705057	0.887972	0.00685076	Phosphoadenosine phosphosulfate reductase
HORVU.MOREX.r3.2HG0142760	-0.370885	0.185149	-0.0249409	0.93857	-0.249902	0.44622	-0.493031	0.0351243	0.249488	0.52841	0.110902	0.803052	0.740945	0.000877386	0.344976	0.150324	0.0673428	0.913011	-0.239749	0.387473	0.377263	0.226487	0.17122	0.737369	-0.0753611	0.872181	0.361242	0.12782	-0.0430543	0.924053	-0.183635	0.53622	0.177968	1	0.380753	0.356621	0.434681	0.177371	1.01295	1.66e-06	0.255874	0.723554	-0.405272	0.139573	0.464302	0.214575	0.909043	5.25e-05	WD-repeat protein
HORVU.MOREX.r3.2HG0146220	-0.0387063	0.950717	0.77758	0.00639969	0.226887	0.629332	0.341144	0.310396	0.275518	0.618938	0.388862	0.395917	0.123612	0.780442	0.76094	0.00753047	-0.259649	0.636762	0.23617	0.528185	0.053647	0.94243	0.0798345	0.931425	0.402567	0.32258	1.04336	0.000173326	0.121945	0.806376	0.63942	0.0446158	0.471066	0.701669	0.499601	0.371371	-0.070983	0.939596	1.33072	6.35e-07	-0.196005	0.883545	0.32531	0.384093	0.229875	0.878052	0.750712	0.0275902	RNA binding protein, putative
HORVU.MOREX.r3.2HG0147980	-0.0228399	0.954569	-0.478149	0.00950076	-0.155912	0.602708	-0.646482	0.000568668	-0.323038	0.25113	-0.372109	0.138552	-0.477857	0.0158447	-0.387765	0.0461199	-0.321378	0.224323	0.00445827	0.999119	-0.409962	0.06917	-0.231513	0.511582	0.091306	0.790249	-0.19832	0.359191	0.00561505	0.998782	-0.0112203	0.979017	0.0368444	1	-0.137112	0.833053	-0.450589	0.0465364	-1.02606	1.61e-08	-0.389409	0.193822	-0.319549	0.132235	-0.280349	0.509618	-0.403821	0.0828407	ADP-ribosylation factor
HORVU.MOREX.r3.2HG0153230	0.546945	0.0455297	1.31205	5.07e-09	0.370325	0.248789	0.850709	0.000368984	0.444878	0.191249	0.808345	0.00193243	0.835794	0.000395091	1.28944	1.2e-08	0.0425657	0.958514	0.84583	0.000497745	0.664316	0.0117614	0.421687	0.290715	0.28201	0.418086	1.00743	6.87e-06	0.201742	0.554008	0.716853	0.00297863	0.112522	1	0.499536	0.16607	0.245444	0.58433	1.17278	1.14e-07	0.0194789	1	0.372016	0.178691	0.329091	0.593527	1.00618	1.69e-05	Non-specific serine/threonine protein kinase
HORVU.MOREX.r3.2HG0153740	-0.103913	0.8789	-0.0290941	0.96021	-0.404745	0.47535	0.101052	0.850237	0.0602264	0.959628	-0.0297486	0.987878	-0.361279	0.457627	-0.41492	0.354583	-0.190222	0.825562	-0.0969364	0.875788	-0.587886	0.283616	-0.0930718	0.941201	-0.0561443	0.943904	-0.0734328	0.897321	-0.274087	0.610217	0.048946	0.942459	-0.147845	1	-0.0265759	0.998877	-0.0938032	0.936839	-1.43263	0.000247707	0.0196027	1	-0.507292	0.256969	0.209799	0.933293	-0.700988	0.161912	ATP-dependent RNA helicase
HORVU.MOREX.r3.2HG0154550	2.2479	0.0317658	3.05233	0.000404112	1.34251	0.304204	0.910395	0.396237	2.81789	0.00617941	3.35187	0.000333005	3.7791	1.57e-05	3.45205	5.95e-05	0.370361	0.882533	1.45069	0.151812	3.2298	0.000443283	3.39916	0.000295759	2.44299	0.0104356	4.36209	1.23e-06	-1.75943	0.180347	0.93141	0.477079	-0.154103	1	3.63276	0.000243263	1.31936	0.316844	4.13476	4.31e-06	-0.301943	0.956704	1.57871	0.169941	1.03408	0.686329	3.82786	5.54e-05	P-loop containing nucleoside triphosphate hydrolases superfamily protein
HORVU.MOREX.r3.2HG0157210	2.41056	8.15e-08	2.75886	2.99e-10	0.448886	0.537533	-0.676768	0.233514	3.28511	1.1e-13	2.93265	4.46e-11	3.30554	1.57e-14	2.53307	5.26e-09	-0.228519	0.843255	0.0892155	0.913686	3.17585	2.58e-13	2.41432	8.63e-08	2.06646	4.92e-06	3.02358	1.16e-12	-0.325612	0.646401	-0.127635	0.860242	1.59325	0.00216092	2.02202	6.99e-06	1.93641	3.57e-05	3.37316	2.29e-14	-0.702564	0.58365	0.555136	0.361799	2.37303	1.64e-07	2.75424	8.79e-10	Sugar transporter, putative
HORVU.MOREX.r3.2HG0158270	0.15089	0.681267	0.78867	0.000427179	-0.235491	0.505936	-0.0996285	0.74812	1.07081	2.43e-06	1.22454	4.42e-08	0.339594	0.221768	0.829711	0.000204144	-0.57194	0.0546345	-0.453153	0.0766034	0.527932	0.0581745	0.557265	0.0690765	-0.384619	0.198466	-0.260729	0.305523	-0.931136	0.000123807	-1.21609	9.24e-08	0.218468	1	0.557022	0.0614748	-0.00729747	1	1.09081	3.7e-07	-0.658785	0.0300888	-0.419208	0.108662	0.37413	0.449235	0.871448	0.00017158	Pyridoxal 5-phosphate synthase subunit PdxS
HORVU.MOREX.r3.2HG0158690	0.275483	0.502723	0.518246	0.0769494	-0.642648	0.083034	-0.32355	0.330988	0.446521	0.320042	0.51536	0.202317	1.35512	8.85e-07	1.01913	0.000298772	0.142797	0.839278	0.456603	0.166316	0.889864	0.00463363	0.836566	0.0157303	0.386449	0.338953	1.09024	9.38e-05	-0.177769	0.693108	0.238486	0.529895	0.474249	0.689261	0.833228	0.0176854	0.327178	0.541321	2.19424	1.15e-15	-0.718853	0.110699	-0.16098	0.722141	0.536113	0.314797	1.40276	1.42e-06	WRKY transcription factor
HORVU.MOREX.r3.2HG0160240	4.104	8.79e-08	4.98612	9.24e-12	1.01895	0.388812	1.44994	0.0701843	4.76122	4.34e-10	4.65962	2.72e-10	5.84212	5.14e-15	6.2374	6.09e-16	0.319032	0.882704	2.82779	0.000274721	4.91947	2.98e-11	4.60501	1.82e-09	4.19888	2.53e-08	5.30529	2.03e-13	1.5777	0.0814859	2.44236	0.000676888	3.13683	0.000115434	4.36294	1.53e-09	5.40369	7.99e-12	7.22862	1.27e-19	1.73325	0.237413	3.12821	0.000168289	5.2257	3.69e-11	6.32668	9.54e-16	Exocyst complex component exo70a1
HORVU.MOREX.r3.2HG0160870	1.22674	0.04761	0.678972	0.244257	-1.15661	0.138158	-0.522536	0.439469	1.55503	0.0115035	1.78738	0.00190091	2.14724	3.35e-05	0.357812	0.596664	-0.627061	0.530805	-0.00837366	1	1.90038	0.000492128	1.41159	0.0360698	1.61792	0.011424	1.34811	0.0110433	0.741791	0.340798	-0.0980127	0.918058	1.59791	0.0408849	1.67138	0.00555211	1.9527	0.000606832	2.77845	4.49e-08	-0.468462	0.846846	-0.858317	0.24123	2.03635	0.000342086	2.48269	2.56e-06	Protein DETOXIFICATION
HORVU.MOREX.r3.2HG0160920	1.95866	0.0015349	3.13418	2.5e-08	-0.112188	0.941443	0.158594	0.855779	2.25268	0.000211286	3.19263	3.42e-08	3.22205	6.19e-09	3.0907	7.15e-08	-0.403758	0.745736	1.32997	0.0390095	2.58121	5.82e-06	2.67496	1.15e-05	2.55892	4.35e-05	3.29044	5.2e-09	0.383297	0.702917	0.0465253	0.969922	2.11317	0.0032107	3.02788	2.44e-07	3.17582	3.92e-08	4.51272	4.89e-15	0.00226653	1	-0.45581	0.592671	2.57325	1.51e-05	3.73476	7.51e-11	Protein DETOXIFICATION
HORVU.MOREX.r3.2HG0162320	0.100958	0.888623	1.16344	0.00263204	0.0170439	0.99513	0.597052	0.173482	0.285442	0.731597	1.2928	0.00278406	0.762552	0.0849019	0.2265	0.642092	0.65643	0.252828	0.330019	0.504579	0.572678	0.322925	0.134531	0.909256	0.463455	0.417267	1.57356	3.42e-05	0.365402	0.504604	1.18406	0.00375482	0.105759	1	0.128023	0.955558	0.805503	0.152112	2.16632	2.6e-08	-0.140111	0.957153	0.987551	0.0344106	0.792915	0.255876	1.33916	0.0033399	F-box protein
HORVU.MOREX.r3.2HG0163880	5.07531	6.19e-11	5.69412	2.42e-13	1.25753	0.248309	2.39773	0.00286081	5.15411	2.91e-11	5.82236	1.47e-13	7.9509	3.14e-20	7.35497	1.24e-17	1.88181	0.162609	3.71818	2.79e-05	7.31086	1.89e-17	6.2489	4.22e-13	4.68665	1.39e-09	5.54873	3.96e-13	0.783221	0.495451	2.06557	0.0114484	3.75774	3.2e-06	5.46397	2.25e-12	6.16993	8.35e-14	5.72554	3.09e-14	0.767983	0.845579	1.56709	0.0674785	6.18158	8.59e-14	5.59858	1.63e-13	Jasmonate zim-domain protein
HORVU.MOREX.r3.2HG0164160	-0.0694444	0.91485	0.303043	0.435615	-0.496532	0.298589	0.221117	0.60791	-0.194199	0.804439	-0.61985	0.23659	-1.05809	0.00447971	-0.479999	0.215196	-0.563781	0.275236	-0.321352	0.458889	-0.19561	0.775954	-0.401622	0.556822	-0.454938	0.368319	0.406493	0.334195	-0.0626951	0.929084	0.571931	0.176129	0.157861	1	0.229072	0.872803	-0.118221	0.900813	-0.696678	0.0576642	0.162836	0.92924	0.137963	0.787654	-0.182202	0.942407	-0.486773	0.342028	Trihelix transcription factor
HORVU.MOREX.r3.2HG0164700	0.386201	0.455538	0.243569	0.592944	-0.594523	0.240612	-1.20592	0.00388855	0.794214	0.107974	0.92771	0.0510225	1.10974	0.00454522	0.713053	0.0913921	-0.427845	0.523623	-1.34604	0.00314608	1.0295	0.0148469	1.52446	0.000236461	0.965307	0.02737	-0.0433963	0.945797	-0.821209	0.0816743	-2.31613	6.82e-08	1.19635	0.0104515	1.2133	0.0038118	1.0579	0.0156027	0.244571	0.578151	-0.196075	0.924739	-1.86284	8.25e-06	1.2265	0.00368605	0.343729	0.577179	Potassium transporter
HORVU.MOREX.r3.2HG0165450	1.20757	0.123395	1.58427	0.0119806	0.212057	0.87885	-1.22799	0.121876	1.67508	0.0306231	1.7487	0.0194554	2.06574	0.000961423	2.77593	1.06e-05	-1.7223	0.0571019	-0.634503	0.503758	1.34215	0.0826781	1.73396	0.0375637	0.367167	0.752172	0.511166	0.494816	-0.640299	0.502123	-2.44539	0.00355676	0.943952	0.800955	1.27964	0.183275	0.687628	0.565662	3.18951	3.86e-07	0.261053	0.941825	-2.00894	0.051003	0.813703	0.659882	2.75219	3.45e-05	Arogenate dehydratase
HORVU.MOREX.r3.2HG0165490	0.737996	0.0146614	0.903086	0.000587126	-0.260918	0.545201	-0.0318948	0.948102	1.11579	5.38e-05	1.14476	2.91e-05	1.47333	9.04e-09	0.561172	0.0479551	-0.365761	0.430878	0.171787	0.642726	1.19128	9.37e-06	0.787612	0.0159139	0.742439	0.0151222	1.0338	6.79e-05	0.00874865	0.998409	0.0162746	0.978952	0.529298	0.441374	0.95039	0.00116486	0.749899	0.0163069	1.4452	1.24e-08	-0.419467	0.502787	0.0915406	0.83197	0.703592	0.0424702	1.14709	2.09e-05	Arogenate dehydratase
HORVU.MOREX.r3.2HG0166450	-0.356819	0.412059	-1.27793	4.65e-05	-0.392757	0.386212	-0.685635	0.0406676	-0.216193	0.75779	-0.235305	0.681916	-0.643999	0.0793196	-0.98598	0.00245899	0.0671974	0.946604	-0.678852	0.0516006	-0.458108	0.342205	-0.248528	0.731432	-0.442284	0.311884	-1.80228	8.88e-09	-0.326286	0.449123	-1.03429	0.00145129	-0.18829	1	-0.968057	0.00947076	-0.376232	0.531177	-1.04304	0.00188697	0.382291	0.684847	-0.169425	0.717675	-0.480308	0.561778	-0.616345	0.165743	Cell wall invertase
HORVU.MOREX.r3.2HG0167460	0.698904	0.363811	1.78693	0.00128206	0.874278	0.253769	0.914545	0.153317	1.08621	0.168169	1.55148	0.0232733	1.54871	0.00612096	1.63547	0.00386537	0.290486	0.823581	1.33822	0.0277498	0.896172	0.247018	0.679787	0.556923	1.35799	0.0321119	1.90103	0.000191375	0.375388	0.662553	1.42818	0.0096328	1.00936	0.543647	1.03365	0.244861	1.03189	0.185118	2.70333	3.8e-07	-0.454841	0.856153	0.832374	0.240467	0.767017	0.597489	2.1298	0.00025695	U-box domain containing protein
HORVU.MOREX.r3.2HG0168330	1.70673	3.04e-05	2.66125	2.2e-11	0.621841	0.270312	1.27929	0.00361508	1.43073	0.000970614	2.056	9.33e-07	2.45177	1.74e-10	2.11595	4.93e-08	0.333991	0.701187	0.852798	0.0602387	2.12972	7.02e-08	1.54369	0.000423932	1.02009	0.0298859	1.80395	2.59e-06	-0.104352	0.899354	0.340723	0.525409	1.19079	0.0233791	1.63977	8.83e-05	1.78605	1.29e-05	3.38113	9.76e-18	-0.254458	0.902054	1.31046	0.00480378	1.49614	0.000586307	2.60504	9.91e-11	Nicotinate phosphoribosyltransferase
HORVU.MOREX.r3.2HG0168770	2.70936	0.008404	3.59662	8.21e-05	0.399542	0.846106	-0.800063	0.595877	3.20097	0.00148963	3.51079	0.000427603	4.86545	9.83e-08	4.52342	2.4e-06	-0.219102	0.952599	-0.045677	0.994753	4.12036	1.24e-05	4.11781	7.44e-05	0.652618	0.636338	2.85752	0.00132517	-0.964219	0.427569	-1.04641	0.485892	0.127816	1	3.14947	0.00151182	3.21282	0.00112849	3.15532	0.000127695	0.625884	0.891494	-0.901663	0.475927	2.61674	0.020701	2.99423	0.000764083	Scarecrow transcription factor family protein
HORVU.MOREX.r3.2HG0169290	0.110797	0.929554	2.26137	0.000221304	-0.224232	0.864061	0.357653	0.670602	1.18301	0.175848	1.33883	0.114734	2.24677	0.000441643	1.97913	0.00131428	-0.0801719	0.978579	1.12895	0.103318	1.17076	0.1794	0.616903	0.64192	1.46293	0.0557589	1.56148	0.0111727	0.0868004	0.954346	0.495371	0.539001	0.0474381	1	0.862663	0.526452	1.8587	0.0133229	2.92407	1.08e-06	-0.502312	0.877858	0.201525	0.846784	1.79863	0.0259853	1.10378	0.194813	Amino acid permease
HORVU.MOREX.r3.2HG0170230	0.199106	0.793584	0.506721	0.284374	-1.38527	0.011617	-1.31112	0.00459624	0.363599	0.692146	0.628027	0.337683	1.66554	0.000167882	0.729994	0.115624	-0.445097	0.590465	-1.04797	0.0280606	1.10492	0.0347153	-0.419499	0.653719	-0.500384	0.445303	0.804379	0.0747711	-1.58747	0.00125734	-0.96926	0.0442132	-0.403321	1	0.631299	0.49137	0.764516	0.258792	2.94	1.63e-11	-0.907404	0.292386	-0.448041	0.47874	0.948971	0.184627	2.58137	6.41e-09	Smr domain containing protein
HORVU.MOREX.r3.2HG0170580	0.625121	0.0652806	1.06839	0.000148482	0.089442	0.883465	-0.0859993	0.843068	0.711458	0.048138	1.13566	0.000165398	0.885817	0.00345665	1.09612	0.000111044	0.056966	0.953392	-0.044028	0.937068	0.724852	0.0359691	0.535654	0.253509	0.616909	0.096135	1.48099	1.04e-07	0.421253	0.275138	0.495827	0.145259	0.565591	0.488545	1.01713	0.00190476	0.591555	0.148443	1.97692	8.36e-13	-0.196682	0.886675	-0.214549	0.625653	0.738228	0.0596726	1.82535	8.84e-11	12-oxophytodienoate reductase-like protein
HORVU.MOREX.r3.2HG0171680	1.00702	0.0161432	1.9492	1.02e-07	-0.0891502	0.922137	0.472477	0.297614	1.40248	0.000344062	1.65604	2.39e-05	2.33323	3.45e-11	1.75436	2.88e-06	-0.17906	0.85606	0.463623	0.341479	1.47379	0.000118175	1.04752	0.0366641	0.172844	0.806043	0.844231	0.0232357	-0.0857476	0.907446	-0.433482	0.348343	0.233309	1	1.03992	0.0194688	1.40713	0.000486125	2.97287	3.47e-16	0.207653	0.920726	0.915765	0.0394142	1.36731	0.000943925	1.91201	6.3e-07	Lipoxygenase
HORVU.MOREX.r3.2HG0171740	2.25755	0.50333	8.61482	0.00404703	1.27835	0.751023	6.39271	0.024669	0.723284	0.911723	7.17576	0.0416694	2.79471	0.358983	1.95807	0.475095	0.780145	0.898252	0.883183	0.790713	1.99171	0.642876	-0.678301	0.922784	2.82145	0.426548	3.12956	0.240144	2.79707	0.38673	1.91376	0.514113	0.800867	1	0.924798	0.925407	3.91146	0.328606	5.9251	0.0349365	3.39895	0.593774	2.03015	0.497762	2.17071	0.836519	4.54124	0.193931	Reductase 1
HORVU.MOREX.r3.2HG0172010	1.15017	0.00661233	2.17001	6.81e-09	-0.611835	0.263709	0.717665	0.0907824	1.40641	0.000666801	2.09219	5.63e-08	2.73305	1.7e-13	2.35939	3.18e-10	-0.31089	0.705705	0.786197	0.069786	2.13651	1.63e-08	1.30195	0.00347025	1.72389	2.78e-05	2.57521	1.41e-11	0.199754	0.769665	1.27046	0.00207937	1.44396	0.00193388	2.2178	2.03e-08	2.24999	1.21e-08	3.28376	4.75e-18	0.134092	0.959965	-0.181012	0.77274	2.16629	5.21e-08	2.23554	6.4e-09	transmembrane protein
HORVU.MOREX.r3.2HG0172110	0.593155	0.0156206	0.694482	0.00121823	0.346645	0.243927	0.376978	0.112976	0.264205	0.503037	0.204933	0.590868	1.11346	1.16e-07	0.82313	0.000138556	0.519374	0.0740037	0.447814	0.0650563	0.581138	0.0240532	0.23281	0.613822	0.0808387	0.857563	0.217186	0.38703	0.43123	0.097288	0.200397	0.465548	0.138606	1	0.0771512	0.940394	0.332876	0.346822	1.01466	1.09e-06	0.0602445	0.968875	0.706182	0.00220173	0.189813	0.861021	0.726957	0.00196291	Dihydrofolate reductase
HORVU.MOREX.r3.2HG0172180	0.301905	0.45881	0.67486	0.0213295	-0.198422	0.69463	0.279551	0.422631	0.844725	0.00891897	0.586292	0.142215	1.17506	4.15e-05	0.462481	0.140599	-0.0445023	0.970823	0.0714831	0.882483	1.16521	7.36e-05	0.00696908	1	0.422446	0.307346	0.711685	0.0163738	0.185461	0.689531	-0.312987	0.4283	0.187083	1	0.809573	0.0266511	0.425746	0.367144	1.45034	1.59e-07	-0.0130459	1	-0.000714789	1	0.445384	0.516221	1.16211	0.000110746	Ring finger protein, putative
HORVU.MOREX.r3.2HG0172490	0.856599	0.00227538	0.910257	0.000333347	0.475153	0.169465	0.486781	0.084078	0.906117	0.00134845	0.918839	0.00103918	0.908893	0.000526698	0.862736	0.000932738	-0.0228347	0.990056	0.40126	0.187673	0.380155	0.33515	0.308562	0.556923	0.754951	0.0108435	1.2824	2.06e-07	0.515422	0.105982	0.863323	0.00111068	0.404125	0.798052	0.580619	0.132994	0.83474	0.00490812	1.34305	4.9e-08	0.216672	0.845323	0.458843	0.129194	0.692556	0.0474115	0.952713	0.000469227	Protein phosphatase 2C
HORVU.MOREX.r3.2HG0172990	0.429886	0.264765	0.620751	0.0392297	-0.193838	0.707195	-0.0779557	0.859803	1.13381	0.000206171	0.850752	0.0135566	1.40775	8.22e-07	0.47436	0.140538	-0.084211	0.92215	-0.0479108	0.930987	1.07296	0.00053071	0.64794	0.126861	0.295675	0.521958	1.10136	0.000147945	-0.457001	0.23407	-0.117238	0.799479	0.280826	1	0.855045	0.0199272	0.511405	0.260809	1.71288	3.74e-09	-0.685161	0.181264	0.171839	0.710852	0.840323	0.0218739	1.39134	5.8e-06	Receptor kinase-like protein
HORVU.MOREX.r3.2HG0173120	0.486637	0.185967	0.169954	0.629164	0.0959116	0.87507	-0.471705	0.143172	0.867044	0.010295	0.334515	0.481366	0.442346	0.2153	0.377201	0.251318	-0.114713	0.883294	-0.410545	0.240395	0.485855	0.245291	0.414425	0.441369	1.19393	0.000154879	0.901864	0.00246194	-0.25321	0.58231	-1.18118	0.000317247	0.968876	0.0104515	1.06196	0.00121613	0.972547	0.0029836	0.665094	0.0254784	0.418041	0.58365	-1.02905	0.0013582	0.670818	0.134094	0.0971571	0.882568	Aldose 1-epimerase
HORVU.MOREX.r3.2HG0173680	0.953436	6.95e-05	1.07131	1.87e-06	-0.0104901	0.995087	0.312182	0.238279	1.48958	3.2e-11	1.53661	8.11e-12	1.77251	4.37e-16	1.06029	3.65e-06	0.0447392	0.954734	0.331295	0.236933	1.40382	2.95e-10	1.21832	2.34e-07	0.604667	0.0259521	1.04281	3.79e-06	0.0686772	0.876536	0.154816	0.626203	0.260773	1	1.46281	1.3e-10	1.49475	4.81e-11	1.892	9.61e-18	0.293978	0.669649	-0.0659841	0.867226	1.52261	2.02e-11	1.77823	1.56e-15	Anthranilate synthase
HORVU.MOREX.r3.2HG0175070	-0.871063	0.0183078	-0.162074	0.699764	-0.719775	0.0796871	0.0663128	0.897271	-0.543568	0.267637	0.168353	0.805622	-0.738108	0.0479645	-1.03277	0.00380709	-0.671232	0.143906	-0.0812566	0.881533	-0.187032	0.777237	-0.298733	0.686789	-0.357985	0.477565	-0.447973	0.244161	-0.660211	0.0997146	-0.441064	0.290995	-0.188422	1	-0.51882	0.481311	-0.0742576	0.945545	-0.835728	0.0206513	0.13567	0.940164	0.195623	0.675887	-0.197702	0.928576	-0.373576	0.494916	DNA polymerase
HORVU.MOREX.r3.2HG0176040	1.11415	0.0805987	1.87961	0.00200828	0.602618	0.460093	0.503215	0.547865	1.3398	0.0420204	2.95068	4.79e-07	4.67892	2.19e-15	1.76678	0.00194315	3.01676	2.2e-05	0.290709	0.740483	3.89478	1.9e-10	1.51063	0.0397889	1.17819	0.0698648	0.97031	0.11442	-0.347775	0.699079	-1.6098	0.0497523	0.28391	1	1.09472	0.255547	2.4433	5.38e-05	1.55467	0.00440241	1.22347	0.279527	-1.0101	0.199794	1.89719	0.00630699	1.50714	0.0177432	Transducin/WD40 repeat protein
HORVU.MOREX.r3.2HG0176950	-0.345831	0.402859	-0.443999	0.156217	-0.0548997	0.941546	-0.0982904	0.808678	-0.219178	0.733264	-0.0650499	0.934111	-0.731389	0.0267453	-0.474149	0.169669	-0.351248	0.486225	-0.240599	0.552177	-1.08155	0.000692518	0.0207159	0.993496	-0.376611	0.389943	-0.951309	0.00307866	-0.0183381	0.983313	-0.836944	0.0147874	0.0280545	1	-0.669573	0.174649	-0.600898	0.162453	-0.997548	0.00154759	-0.179279	0.896572	-0.311303	0.421334	-0.173835	0.93075	-0.496403	0.248719	Phosphatidylinositol 3-kinase regulatory subunit alpha
HORVU.MOREX.r3.2HG0177320	0.946472	0.0214176	1.20402	0.00056531	-0.0763646	0.935894	0.231137	0.615228	1.58185	1.51e-05	1.40646	0.000152424	2.19362	9.77e-11	1.73699	7.66e-07	-0.411823	0.543644	0.661981	0.112138	1.87215	7.72e-08	1.1296	0.0090064	0.809522	0.0578315	1.75665	2.92e-07	-0.354638	0.49183	0.643256	0.114092	0.382088	1	1.37852	0.000320169	1.77064	1.24e-06	3.04362	3.18e-18	-0.189657	0.930057	0.498237	0.296013	1.62667	1.38e-05	2.64633	7.05e-14	Kinase family protein
HORVU.MOREX.r3.2HG0177660	0.755542	0.147686	1.60734	5.87e-05	0.49795	0.425648	-0.174478	0.764651	0.980723	0.0711726	0.948946	0.0801218	2.12227	1.06e-07	1.49672	0.000224542	0.302248	0.736811	0.630239	0.189148	1.62339	0.000143423	0.647611	0.374859	1.11492	0.0228363	0.863831	0.0421248	0.0924849	0.917783	-0.182262	0.768821	0.843447	0.425134	1.26879	0.00793718	0.514194	0.477973	1.63209	3.78e-05	-0.751039	0.385742	-0.762632	0.13563	0.744996	0.340007	1.04456	0.0331101	Calcium-binding protein
HORVU.MOREX.r3.2HG0177740	1.08026	0.00623541	0.927926	0.00975577	-0.352239	0.547866	-0.61269	0.136384	1.27877	0.00097835	1.75899	7.36e-07	1.97045	1.25e-08	1.14521	0.00178318	-0.31646	0.67367	-0.273094	0.590535	1.35315	0.000335843	0.857392	0.0924458	0.246179	0.697415	0.718599	0.0531823	-0.126658	0.843836	-0.615758	0.147913	0.500751	0.879846	0.993035	0.0247144	0.951052	0.0263042	1.71099	6.82e-07	-0.459941	0.652685	-0.488246	0.293046	0.961383	0.0343501	1.7145	1.41e-06	Methyltransferase family protein
HORVU.MOREX.r3.2HG0178020	3.22638	3.98e-10	2.80534	1.66e-08	0.376021	0.658031	-0.95021	0.092425	3.07496	2.12e-09	3.30654	9.69e-11	3.7953	6.75e-14	2.73681	3.81e-08	-0.421509	0.682327	-1.1142	0.0519696	3.07986	1.2e-09	2.79326	6.63e-08	1.79709	0.000831647	2.08682	2.03e-05	-0.362265	0.632588	-1.02474	0.0701439	1.50707	0.0219348	2.14535	4.36e-05	1.67113	0.00222493	2.47897	3.1e-07	-1.04593	0.22028	-0.692856	0.237697	1.40831	0.0212084	2.07204	4.76e-05	Chitinase
HORVU.MOREX.r3.2HG0178930	0.521455	0.105569	1.4131	3.91e-08	-0.0219845	0.982044	0.690281	0.0151432	0.422418	0.314471	1.11211	6.74e-05	1.1513	9.02e-06	0.905359	0.000704725	0.0565153	0.948651	0.570708	0.0538672	0.490077	0.184551	0.624043	0.0974109	0.607665	0.0661608	0.786266	0.00343272	0.445502	0.19163	0.717515	0.011697	0.189067	1	0.172298	0.868487	0.885493	0.00243555	1.93473	1.13e-14	0.235164	0.821324	1.06329	0.000146357	0.824689	0.00789275	1.31785	5.62e-07	Hydroxycinnamoyl-CoA shikimate/quinate hydroxycinnamoyltransferase
HORVU.MOREX.r3.2HG0179650	1.75833	0.00233366	0.198226	0.769582	0.466278	0.610298	-1.09626	0.0755032	1.26106	0.0740583	1.34337	0.0308965	1.84233	0.00051439	0.386851	0.538209	0.743362	0.392026	-0.340433	0.636658	1.56376	0.00700335	0.569561	0.581043	0.513347	0.51263	0.938559	0.0804389	0.107049	0.917783	0.18687	0.813724	0.429734	1	0.692697	0.558355	2.20756	0.000138187	1.50276	0.005738	0.79317	0.61002	-0.0237708	0.99221	1.86548	0.00316544	1.23309	0.0717118	Receptor-like kinase
HORVU.MOREX.r3.2HG0179690	0.48269	0.118095	-0.482098	0.0655367	0.269902	0.480267	-0.192535	0.53201	-0.0183401	0.9893	0.056804	0.933546	0.12711	0.743087	-0.456741	0.0923637	0.331919	0.432437	-0.54438	0.0499344	-0.195708	0.686742	-0.416658	0.336179	-0.473605	0.146536	-0.421511	0.120504	-0.263879	0.452355	-0.0799999	0.8369	-0.125695	1	-0.407505	0.419211	-0.150734	0.804985	-1.06361	2e-05	0.0456094	0.981625	0.244984	0.442794	-0.231005	0.844887	-0.252604	0.542777	Adenine phosphoribosyltransferase
HORVU.MOREX.r3.2HG0180820	0.291082	0.51641	0.703263	0.0270753	-0.217849	0.680786	-0.487681	0.176147	1.32495	2.06e-05	1.65356	6.14e-08	1.43681	1.27e-06	0.447938	0.187525	0.258863	0.673036	-0.721225	0.036241	1.12659	0.000408902	0.766399	0.0601342	0.0651342	0.921874	-0.0743248	0.865166	-0.836446	0.0157778	-0.36903	0.308447	0.301615	1	0.268228	0.765716	0.442013	0.391087	1.23191	3.48e-05	-0.0200178	1	-0.350096	0.378038	0.862697	0.0242188	1.01049	0.00245166	Ammonium transporter
HORVU.MOREX.r3.2HG0181540	1.92965	0.00437598	2.54312	2.5e-05	0.103434	0.953082	-0.041264	0.980508	1.78086	0.0153174	2.26414	0.000674272	2.96646	1.81e-06	2.71695	1.08e-05	1.30216	0.14605	-0.0781033	0.952216	2.52777	0.000102641	1.69658	0.0360525	3.16973	1.85e-06	4.28929	1.4e-11	1.38743	0.0840519	1.45147	0.04514	2.02492	0.0177968	3.10655	3.06e-06	3.01943	7.01e-06	4.08872	4.02e-11	0.86196	0.65835	0.727221	0.382768	2.67081	0.000129236	2.90765	5.71e-06	Disease resistance protein (NBS-LRR class) family
HORVU.MOREX.r3.2HG0181840	1.03971	0.000217077	0.76226	0.00403089	0.180332	0.702007	-0.0500747	0.905955	1.30566	1.22e-06	0.839581	0.00537415	1.49334	4.46e-09	0.234822	0.457953	0.0284363	0.98443	-0.136601	0.721085	1.04123	0.000154369	0.0934396	0.909256	0.691001	0.026697	0.927027	0.000361633	0.325985	0.367212	0.438143	0.146469	0.478822	0.596851	0.677792	0.0533488	0.862634	0.00415305	1.76574	4.25e-12	-0.136955	0.928784	0.926493	0.00128801	0.894505	0.00323522	1.36041	3.12e-07	MYB-related protein
HORVU.MOREX.r3.2HG0182010	0.687506	0.31649	1.54521	0.00380791	-1.19253	0.100339	-2.2376	0.00209758	1.17724	0.0769713	2.12001	0.000135948	2.61056	5.86e-08	0.98098	0.0720754	-0.32162	0.779839	-1.51866	0.015065	1.88599	0.000247405	0.996019	0.212864	0.589919	0.409059	1.50122	0.00215588	-0.776201	0.224972	-1.18223	0.0469462	1.25153	0.087023	1.90831	0.000294445	0.657589	0.489803	1.63329	0.00271235	-0.459916	0.84226	-0.879627	0.264708	0.94289	0.361854	1.79912	0.00231647	Phenylalanine ammonia-lyase
HORVU.MOREX.r3.2HG0182020	1.26501	0.0380487	0.691243	0.250376	-0.949281	0.231118	-2.10636	0.00273148	1.68496	0.00413499	1.73486	0.00386097	2.41553	1.88e-06	0.998431	0.0895566	-0.482339	0.656792	-0.697482	0.343546	2.135	5.1e-05	1.47955	0.0308685	0.983117	0.142567	1.50257	0.00382812	0.223569	0.804998	-0.134217	0.880275	1.4967	0.0321794	1.95616	0.000467358	1.12668	0.125864	2.74324	4.67e-07	-1.61711	0.0712734	-0.400308	0.677499	1.31549	0.0746138	2.19686	0.00022219	Phenylalanine ammonia-lyase
HORVU.MOREX.r3.2HG0182090	0	1	0	1	0	1	0	1	0	1	0	1	0	1	7.35216	0.00217086	0	1	0	1	0	1	0	1	0	1	0	1	5.9516	0.0157778	0	1	0	1	0	1	2.54221	0.416093	5.79834	0.00793113	-0.945262	0.920396	1.01775	0.718897	2.19235	0.703302	5.94635	0.0200645	Phenylalanine ammonia-lyase
HORVU.MOREX.r3.2HG0182520	0.673498	0.299144	0.897515	0.0675033	0.470746	0.541183	-0.0647601	0.93872	0.437113	0.663322	-0.134662	0.911843	1.11014	0.0396392	1.77236	0.000180538	-0.725946	0.384088	-0.11236	0.89421	0.934422	0.150566	-0.027999	0.995917	0.160184	0.89003	2.16945	1.02e-05	-0.324232	0.705106	0.275196	0.724275	-0.658157	0.981423	0.937844	0.327294	0.8362	0.276169	2.87089	3.32e-09	0.0287591	1	0.493489	0.490966	1.05934	0.184449	2.73485	3.96e-08	Oxygen-evolving enhancer protein 3-2, chloroplastic
HORVU.MOREX.r3.2HG0182730	6.40853	1.2e-13	4.40548	1.39e-09	0.117625	0.97791	-2.32849	0.0513826	6.54236	2.92e-14	5.12924	5.55e-12	6.50567	7.24e-18	8.42206	1.14e-18	-0.418952	0.857843	0.776928	0.725491	5.67317	3.87e-14	7.3143	9.05e-14	6.1706	1.26e-12	5.99737	3.74e-14	0.539835	0.789154	-1.01087	0.537004	5.65406	2.61e-10	6.29976	7.97e-15	6.25016	6.74e-14	8.07226	8.72e-20	-0.733823	0.908399	-0.428983	0.869809	5.96424	9.75e-13	7.79787	2.48e-18	Glycosyltransferase
HORVU.MOREX.r3.2HG0184550	-0.131886	0.853425	0.125021	0.80131	0.280048	0.663047	-0.138845	0.79501	0.94049	0.043649	1.1809	0.0038303	0.481028	0.289629	-0.473938	0.269856	-0.165406	0.860281	-0.188755	0.721857	0.0307816	0.983491	0.0393405	0.985707	0.633177	0.187141	0.789113	0.0322975	-0.196126	0.748026	0.560245	0.178387	0.358384	1	0.262535	0.838269	-0.88171	0.113023	0.809777	0.0404894	-0.885974	0.188627	-0.176604	0.774374	0.000557404	1	0.66525	0.208648	SAUR-like auxin-responsive family protein
HORVU.MOREX.r3.2HG0185000	-0.081607	0.885768	-0.178052	0.629164	0.0585602	0.939996	0.157781	0.690881	0.0710756	0.940649	-0.55454	0.206245	-0.594473	0.0971757	-0.449606	0.185097	-0.0332626	0.982322	-0.298426	0.440047	-0.544346	0.207029	-0.0700331	0.946891	-0.079331	0.904844	-0.331991	0.344779	0.321039	0.447414	0.0521907	0.920847	-0.0689989	1	-0.358684	0.647273	-0.343027	0.552527	-1.09321	0.000326337	0.00334659	1	-0.0803394	0.872126	-0.397239	0.662356	-0.389398	0.399198	Aldehyde dehydrogenase
HORVU.MOREX.r3.2HG0185140	-0.136594	0.814738	-1.51255	1.03e-05	-0.391096	0.43277	-0.728303	0.043864	-0.165305	0.84002	-0.549519	0.270647	-0.472997	0.249891	-0.975965	0.00776402	0.083797	0.929422	-0.18088	0.709731	-0.541592	0.261871	0.089638	0.934485	0.148258	0.823214	-0.928474	0.00964319	-0.0801512	0.905426	0.200464	0.662011	0.16848	1	-0.664676	0.263225	-0.317627	0.636224	-0.837457	0.0200864	0.173301	0.921673	-0.122739	0.818973	-0.771464	0.132756	-0.231995	0.713342	senescence regulator (Protein of unknown function, DUF584)
HORVU.MOREX.r3.2HG0186150	2.61521	2.25e-06	2.98761	3.68e-08	-1.76812	0.0470149	-1.55983	0.0530389	3.00711	2.66e-08	2.88556	2.86e-07	3.83634	9.61e-13	2.41745	1.33e-05	-0.518007	0.710322	-1.24764	0.124042	3.80219	2.5e-12	2.92824	2.17e-07	1.93604	0.000891057	2.21527	4.28e-05	-0.414462	0.654972	-0.141496	0.891941	2.11274	0.000495283	2.99255	4.82e-08	2.14986	4.05e-05	2.8674	1.22e-08	-1.35491	0.120635	-0.83081	0.253172	2.42112	2.7e-06	3.34522	5.47e-11	2-oxoglutarate (2OG) and Fe(II)-dependent oxygenase superfamily protein
HORVU.MOREX.r3.2HG0186480	4.40107	1.94e-13	4.55724	2.92e-14	1.17709	0.156285	-1.10496	0.209482	4.78365	1.44e-15	4.85029	1.35e-15	5.4026	3.42e-20	4.48469	2.18e-14	-0.0986877	0.967615	-0.506058	0.587307	4.84411	1.01e-16	3.7907	2.5e-10	2.87483	5.36e-07	2.95143	3.68e-08	-0.137219	0.909949	-3.16793	2.67e-05	2.41914	8.78e-05	3.39337	9.68e-10	3.64444	6.98e-11	4.55619	4.34e-16	-1.14285	0.34722	-0.441437	0.60223	3.44012	8e-10	4.26417	3.29e-14	1-aminocyclopropane-1-carboxylate synthase
HORVU.MOREX.r3.2HG0187670	6.55618	1.59e-10	8.83636	6.79e-13	-0.612006	0.83792	0	1	6.95134	1.02e-11	9.78625	2e-15	6.75122	2.29e-12	8.26565	1.9e-14	-2.61158	0.26602	2.39133	0.11721	6.32914	6.69e-11	7.30967	3.98e-11	7.63446	1.04e-09	8.88427	7.85e-13	0	1	0	1	7.50443	5.41e-09	9.60271	2.05e-14	3.30246	0.000576743	7.54662	6.39e-14	-0.570216	0.921733	-2.35723	0.299742	4.04558	1.14e-05	7.99133	5.49e-15	DNA translocase FtsK
HORVU.MOREX.r3.2HG0188860	0.0373332	0.968896	1.31651	0.000544726	-0.0762531	0.939363	0.342135	0.479396	0.637997	0.279077	1.37474	0.00103187	1.08526	0.00622569	0.830668	0.0350984	-0.00672172	1	-0.193554	0.728077	1.00035	0.0209045	0.185569	0.862141	0.0294847	0.975118	0.770504	0.0517194	-0.205732	0.733468	0.489133	0.288332	-0.226015	1	0.674868	0.33463	0.580685	0.352831	2.1954	1.68e-09	-0.0181774	1	0.0195332	0.988282	0.652575	0.415871	1.78477	3.28e-06	Copper-transporting ATPase
HORVU.MOREX.r3.2HG0190160	0.791564	0.0197417	0.967925	0.000869675	-0.242746	0.629712	-0.710163	0.0274937	1.33154	1.1e-05	1.3588	5.04e-06	2.12485	3.77e-14	0.950271	0.00133519	-0.458653	0.350477	-0.782858	0.0165524	1.57483	5.5e-08	0.971331	0.00419324	0.654856	0.0738615	0.800998	0.0073167	-0.646488	0.0780301	-1.20075	0.000177394	0.534165	0.596851	1.02379	0.00182624	1.03225	0.00149963	2.16124	2.38e-14	-0.226679	0.868337	0.0815748	0.872152	1.16069	0.000246237	1.74408	1.79e-09	RNA-directed DNA polymerase (Reverse transcriptase)-related family protein
HORVU.MOREX.r3.2HG0190290	-0.214614	0.811002	1.22375	0.027622	-3.12007	3.25e-05	-2.45538	0.00200387	1.38289	0.0159427	1.68233	0.0057252	1.59941	0.00185203	0.449807	0.462957	-1.55953	0.0363771	-3.09247	1.34e-05	1.2033	0.0472707	0.973416	0.216043	-0.280663	0.75757	0.73408	0.192704	-2.47284	7.28e-05	-3.19929	3.41e-05	0.409165	1	1.38103	0.0289829	-1.14342	0.169364	0.780006	0.232228	-1.58505	0.0648088	-0.954654	0.281981	-0.0471848	1	0.682638	0.473367	SHR5-receptor-like kinase
HORVU.MOREX.r3.2HG0190580	6.81475	9.37e-19	5.22115	1.65e-14	2.04482	0.0423011	-0.166378	0.879915	6.84278	5.77e-19	5.51557	1.5e-15	5.72472	2.71e-17	5.21432	1.21e-14	-1.19254	0.314872	0.757365	0.37036	5.3021	3.82e-15	4.79519	2.46e-12	6.75742	1.28e-17	6.79755	4.1e-17	-1.16253	0.495451	0.689816	0.653786	4.92422	8.3e-10	6.4424	4.02e-15	6.14398	4.7e-18	7.16412	8.38e-23	0.0749079	0.999067	0.113524	0.941543	5.90885	5.98e-17	7.26867	7.79e-23	zinc finger MYM-type-like protein
HORVU.MOREX.r3.2HG0190600	0.890395	0.176126	-0.00675815	1	-0.382195	0.666304	-1.94735	0.000337137	0.964931	0.212327	0.116247	0.933169	1.2264	0.0355668	0.310037	0.631823	-0.0929473	0.958616	-0.972844	0.0954635	0.626632	0.461481	-0.241944	0.867255	0.580953	0.478642	0.915776	0.104542	-0.45392	0.572616	-2.23492	0.00031469	0.741812	0.887194	1.43782	0.0324904	0.606475	0.551988	2.48702	3.54e-06	-0.219179	0.943671	-0.267386	0.757078	0.643103	0.712907	2.32811	3.7e-05	cysteine-rich/transmembrane domain A-like protein
HORVU.MOREX.r3.2HG0191150	0.505025	0.131211	0.337117	0.243901	0.514429	0.145917	0.314859	0.299939	0.500297	0.208881	0.434755	0.26344	1.0745	0.000105355	0.919553	0.0009093	0.421995	0.352501	0.91878	0.00121134	0.720261	0.0310462	0.593275	0.153135	0.528363	0.124601	0.465733	0.118495	0.252341	0.51818	0.182243	0.638497	-0.402365	0.867565	0.274302	0.742593	1.02882	0.000412793	0.98265	0.000230473	0.284151	0.777493	0.459324	0.158827	1.02866	0.000480998	0.56127	0.119215	Polygalacturonase QRT3
HORVU.MOREX.r3.2HG0191300	0.420825	0.1282	0.456591	0.0451426	0.189115	0.605116	0.0287535	0.941079	0.583017	0.0352306	0.448965	0.142178	1.21866	7.92e-09	0.449791	0.0564469	0.0232219	0.984768	-0.235674	0.402212	0.676077	0.00616756	0.2147	0.656849	0.289219	0.377513	0.610075	0.00726491	-0.0963887	0.802414	0.0455166	0.905629	-0.0986886	1	0.620689	0.0288604	0.910406	7.95e-05	1.31676	4.91e-10	0.128431	0.910626	0.247216	0.38503	0.6626	0.0142091	1.42069	2.9e-11	Ribosome maturation protein SBDS
HORVU.MOREX.r3.2HG0191440	1.60254	0.00693037	1.63927	0.00193287	-0.693178	0.426827	-0.803863	0.22271	1.90032	0.00112102	1.76487	0.00295678	2.47486	1.97e-06	2.28565	2.62e-05	-0.970033	0.274128	-0.804956	0.288561	1.86123	0.000957227	2.18032	0.000243585	2.06242	0.000569816	1.91159	0.000441968	0.272984	0.785451	-1.13182	0.13442	1.10587	0.47886	2.29756	6.6e-05	0.651959	0.474281	2.08542	4.34e-05	-0.63778	0.689779	-0.324344	0.677499	0.974386	0.300479	1.73122	0.00232548	Vacuolar sorting receptor family protein
HORVU.MOREX.r3.2HG0191960	0.856534	0.0612647	1.29033	0.000657188	-0.243068	0.732718	0.140367	0.801824	0.909927	0.0692117	1.2272	0.00483536	2.17376	3.07e-09	1.66802	1.39e-05	-0.0920469	0.941664	0.583868	0.218167	1.18925	0.00574323	1.27673	0.005156	1.85664	9.53e-06	1.09749	0.00620245	0.620339	0.271137	0.127333	0.845865	1.33655	0.0104515	1.41752	0.00108867	0.515733	0.444958	1.57476	2.89e-05	-0.392794	0.786781	-0.0588272	0.941543	0.79491	0.21888	1.00934	0.0312812	Transporter-related family protein
HORVU.MOREX.r3.2HG0192220	1.81274	0.00237377	1.84832	0.00174376	-0.527413	0.60261	0.297648	0.731011	2.27421	5.68e-05	2.72162	3.51e-06	2.54839	2.31e-06	0.73563	0.248551	-0.433196	0.746574	-0.305216	0.720937	2.07288	0.000335843	1.34389	0.0724366	-0.131789	0.913517	0.298366	0.692509	-1.67424	0.0131216	-1.62298	0.0344125	0.703976	0.903511	1.96214	0.00107126	1.52299	0.0219083	0.614428	0.349481	-2.30432	0.0151084	-2.29955	0.00756829	0.70361	0.691211	1.18085	0.107237	SAUR-like auxin-responsive family protein
HORVU.MOREX.r3.2HG0192400	1.57447	0.017427	2.35392	1.97e-05	1.30358	0.0822675	0.864751	0.182732	1.89293	0.00367427	1.46425	0.0415006	1.9013	0.000849749	1.72551	0.00237245	0.389365	0.751397	0.815857	0.226535	1.54212	0.0156198	0.789543	0.461302	1.76562	0.00684598	2.07912	0.00012595	1.28702	0.0667507	0.328834	0.683245	1.33491	0.23043	1.00659	0.331739	1.18342	0.155054	3.55685	4.6e-09	0.0302643	1	0.189232	0.885877	1.3788	0.105439	2.57415	0.000126043	Receptor protein kinase, putative
HORVU.MOREX.r3.2HG0192860	0.326145	0.377518	0.542731	0.0490637	-0.335618	0.406039	-0.453607	0.138085	0.739152	0.0205055	0.994257	0.000434504	1.21805	2.07e-06	0.685677	0.0147832	-0.457237	0.274665	0.0183538	0.977476	1.05271	9.72e-05	0.587239	0.142997	0.317227	0.429753	0.780466	0.00326556	-0.107317	0.82005	-0.35913	0.276904	0.284826	1	0.699325	0.0428288	0.352293	0.453596	1.53642	1.49e-09	-0.577572	0.232616	-0.182482	0.643441	0.666964	0.0686352	1.02651	0.00026267	WRKY transcription factor
HORVU.MOREX.r3.2HG0193690	2.56522	4.91e-09	3.52997	1.06e-15	0.158804	0.864094	1.11271	0.0186298	2.43912	2.75e-08	2.88547	5.98e-11	4.44353	7.95e-23	3.96062	1.72e-18	0.5084	0.551613	1.29737	0.00808217	3.73213	6.99e-17	2.62369	1.11e-08	2.33198	2.44e-07	3.47747	1.48e-15	0.818011	0.145159	0.787813	0.115929	1.75246	0.00052818	2.90348	3.83e-11	3.56598	4.42e-15	4.63435	2.03e-24	0.796055	0.443264	0.716941	0.197434	3.08335	1.22e-11	3.72733	7.57e-17	Ubiquinol oxidase
HORVU.MOREX.r3.2HG0193770	0.651334	0.0944009	0.276066	0.453244	0.278416	0.59216	-0.134346	0.758216	0.32496	0.60237	0.221638	0.715235	0.557722	0.14576	0.552835	0.10642	0.123254	0.887609	-0.261233	0.535111	0.203279	0.754927	-0.101117	0.919198	0.853427	0.0284881	1.15647	0.000330431	1.06906	0.00323895	-0.0319522	0.962062	0.359764	1	0.572528	0.355329	0.500959	0.32723	1.15954	0.000220222	0.307517	0.7935	0.452848	0.238221	0.0523746	0.99946	0.803751	0.0377458	Hypoxia-responsive family protein-like
HORVU.MOREX.r3.2HG0194350	7.76378	9.37e-19	6.89208	5.45e-18	0.0991879	0.985644	-0.179402	0.921608	7.85093	3.62e-19	7.11193	1.13e-18	8.38949	1.45e-24	5.35414	5.54e-14	-1.54418	0.524831	0.179252	0.896698	7.4786	4.87e-20	4.8421	2.47e-11	7.19307	2.78e-16	6.11618	4.74e-16	3.30344	0.00320138	1.70855	0.0661079	6.35785	1.99e-12	6.42572	7.22e-17	5.99948	2.21e-15	11.5241	4.69e-28	-0.537451	0.92133	3.24173	0.0913358	5.89638	6.78e-15	10.6498	9.63e-24	Peptide transporter
HORVU.MOREX.r3.2HG0194630	0.10023	0.848882	0.887652	0.002076	0.225601	0.635555	0.28931	0.402715	-0.11771	0.882273	0.556565	0.178062	0.810049	0.0119019	1.1036	0.000215807	0.21338	0.735995	0.236099	0.562337	0.71871	0.0468579	0.658341	0.138621	0.548439	0.156234	1.05071	0.000343028	0.39349	0.319594	-0.0534578	0.920571	0.0841497	1	0.322824	0.698954	0.115188	0.890914	0.96908	0.00157066	0.0270713	1	0.554495	0.125212	0.208778	0.905618	0.721182	0.0625445	Polyphenol oxidase
HORVU.MOREX.r3.2HG0194750	1.05293	0.00055101	1.38268	8.31e-07	0.380895	0.365412	1.08489	0.000237137	1.15338	0.000117757	1.17397	0.00012016	1.64343	2.86e-09	1.65182	3.66e-09	0.240167	0.691407	0.710928	0.0268317	1.12595	0.000194126	1.32856	1.07e-05	0.559605	0.135508	1.27685	9.7e-06	-0.194893	0.67384	0.459795	0.197547	0.511918	0.623691	1.10614	0.000686359	0.767154	0.0215995	1.33452	8.43e-07	-0.318221	0.732806	0.416663	0.220516	0.477413	0.41834	0.837126	0.00928096	Peroxisomal (S)-2-hydroxy-acid oxidase
HORVU.MOREX.r3.2HG0195290	1.89978	0.0796618	2.03315	0.0271986	0.39544	0.820568	-1.39496	0.204209	1.72151	0.185981	2.63489	0.014939	3.98329	4.15e-05	1.97607	0.0368151	0.460137	0.842349	0.525115	0.6759	3.09645	0.00271892	1.72106	0.227776	7.73235	2.93e-08	2.82058	0.0031675	5.75122	0.000194505	1.50609	0.167966	6.5728	1.24e-05	2.53674	0.0381792	2.54605	0.0257005	3.53814	0.000174199	0.43154	0.936112	1.03849	0.381488	2.71756	0.0202489	3.11933	0.00266502	Receptor-like kinase
HORVU.MOREX.r3.2HG0195580	0.386862	0.344797	0.312387	0.353329	0.305443	0.511766	0.0518071	0.913698	0.388225	0.462008	0.518782	0.235482	0.642717	0.0666357	0.4041	0.231966	0.251418	0.680379	0.168298	0.691701	0.507751	0.248051	-0.184258	0.814343	0.141802	0.808094	0.376427	0.265177	-0.669815	0.0628549	-0.10536	0.818045	-0.0493871	1	0.163091	0.888752	0.105987	0.902108	1.22045	3.93e-05	0.199891	0.886752	0.503164	0.157137	0.590504	0.279139	0.422821	0.348515	UDP-glucose 4-epimerase, putative
HORVU.MOREX.r3.2HG0195850	1.3664	0.0502432	1.66056	0.00442772	-0.89934	0.303944	-0.954451	0.154369	1.75284	0.0123036	1.88875	0.0043206	4.17706	5.13e-12	3.76993	6.69e-10	0.0437318	0.995488	0.194364	0.846569	3.58552	3.46e-09	3.06673	1.35e-06	3.84466	2.08e-08	2.78182	7.21e-06	0.806445	0.434934	-0.748185	0.417105	2.43159	0.00295213	3.375	1.68e-07	3.52062	1.45e-08	4.14644	1.13e-11	-0.0695099	0.997213	-1.11455	0.180203	3.56393	1.06e-08	4.33904	2.92e-12	Ubiquitin
HORVU.MOREX.r3.2HG0195860	0.488285	0.758959	2.40203	0.0153256	-2.27274	0.0842986	-0.334061	0.811206	1.02306	0.563989	2.22969	0.082791	9.09292	1.86e-10	6.19794	4.38e-07	2.20185	0.396706	0.0116137	1	8.58019	2.93e-09	3.85283	0.00961086	3.68421	0.0172045	5.91886	0.000135421	-1.43651	0.501084	0	1	3.58112	0.068276	6.21798	0.000203527	5.46128	1.91e-05	4.88085	1.23e-05	-2.17091	0.611913	-3.49354	0.103166	5.6957	8.79e-06	5.49069	2.41e-06	Ubiquitin
HORVU.MOREX.r3.2HG0195900	1.39398	0.241487	1.87061	0.045831	-0.367926	0.841178	-1.09153	0.30043	1.1996	0.449143	1.81196	0.152265	6.23743	3.74e-09	5.63588	6.09e-08	-1.30064	0.45638	-0.302962	0.846974	5.35368	3.32e-07	4.17248	0.000113251	6.74512	2.05e-07	6.32174	2.45e-08	-1.42339	0.502123	-0.0378784	0.9972	6.08923	8.06e-06	6.23466	1.16e-07	4.04362	0.000113831	7.14522	1.1e-10	-0.325535	0.957153	0.939322	0.497725	4.38123	3.33e-05	7.6137	2.41e-11	UBiQuitin family member
HORVU.MOREX.r3.2HG0195920	-0.293289	0.897486	0.645673	0.663424	-0.0637458	0.992614	0.89452	0.536895	-0.274876	0.941022	-0.339738	0.91349	9.86584	4.02e-13	8.07916	2.25e-10	0.558435	0.841047	1.92245	0.107985	8.9852	1.83e-11	6.51403	2.17e-07	7.03396	9.69e-08	6.89575	2.12e-08	-3.22804	0.110273	-2.69578	0.112067	5.67961	2.8e-05	6.85017	8.04e-08	6.61853	1.31e-07	8.93753	1.08e-11	-0.26319	0.974475	-0.172164	0.941543	6.69065	1.11e-07	9.07857	1.24e-11	UBiQuitin family member
HORVU.MOREX.r3.2HG0196990	1.89474	0.00507377	3.07072	6.72e-07	0.653662	0.486774	1.62026	0.0139751	1.28111	0.132053	1.98472	0.00573521	3.2214	0.000141396	3.60148	9.47e-06	1.81056	0.158236	2.30111	0.0146406	1.94301	0.100991	2.21233	0.0629089	1.85653	0.0063336	3.21639	1.06e-07	1.42165	0.044892	2.53932	4.17e-05	0.999711	0.716457	2.20311	0.0010937	1.84869	0.00745928	4.42206	1.45e-12	0.268179	0.937014	2.25261	0.000614758	1.57476	0.0494971	3.41166	4.99e-08	Methyl esterase
HORVU.MOREX.r3.2HG0197200	0.313678	0.467732	0.299785	0.373495	-0.600569	0.130024	-1.03195	0.000942979	0.856137	0.0169605	1.08937	0.000707547	0.845872	0.00870742	0.261994	0.463269	-0.581042	0.181224	-0.976796	0.0021049	0.502582	0.243007	0.800813	0.0375433	0.640336	0.0915274	1.16393	8.16e-05	-0.494783	0.205612	0.405904	0.257548	0.56565	0.546281	1.21851	0.000136982	0.877839	0.0151613	2.28724	5.73e-15	0.0828659	0.969489	-0.196269	0.657957	0.958322	0.00782243	1.77671	2.92e-09	PLATZ transcription factor
HORVU.MOREX.r3.2HG0198040	0.783672	0.500936	0.994479	0.258887	0.585391	0.665306	0.223189	0.850624	0.541324	0.769011	0.907665	0.496334	0	1	0	1	4.57857	0.0100023	4.69447	0.00391363	5.23691	0.000380709	4.73295	0.00995811	0.325845	0.8333	1.14149	0.179204	0.53704	0.648457	-0.477153	0.660373	0.415044	1	0.856795	0.677679	1.19578	0.352573	2.01136	0.0127738	-0.2019	0.970817	-0.264106	0.839134	1.00615	0.673487	2.16887	0.0211079	BTB/POZ and MATH domain-containing protein 2
HORVU.MOREX.r3.2HG0199050	0.461553	0.374706	1.58389	1.51e-05	-0.441244	0.448575	-0.734708	0.0932275	0.105942	0.927238	1.37288	0.000731319	1.85897	2.77e-07	1.63221	1.03e-05	0.0864183	0.941664	-0.324024	0.532843	1.35349	0.000582023	0.635669	0.3335	0.491367	0.362932	1.36117	0.00022826	0.437193	0.390771	-0.191713	0.731671	0.391744	1	1.52112	0.0001261	1.27396	0.00175005	3.05554	3.67e-17	-0.0328398	1	-0.446599	0.388343	1.65905	1.34e-05	2.70677	1.31e-13	Histone-lysine N-methyltransferase
HORVU.MOREX.r3.2HG0200560	1.60146	0.00201962	-0.925228	0.0812282	0.886646	0.159148	-1.70216	0.00183632	1.69854	0.0011667	1.20537	0.0466633	1.3865	0.0131054	-0.00352939	1	-0.375881	0.749641	-1.45558	0.0220337	1.40693	0.0174737	1.45349	0.021646	0.722929	0.299196	-0.261576	0.691041	-0.472729	0.527466	-1.57501	0.00775697	0.996108	0.406201	0.989893	0.213715	0.0798135	0.963206	0.200944	0.747399	-1.43076	0.0384142	-1.18326	0.0422554	0.581911	0.695245	1.03348	0.0936393	WRKY transcription factor
HORVU.MOREX.r3.2HG0200880	2.30423	0.0199238	4.58677	8.2e-07	1.1055	0.381999	2.33428	0.0181581	2.22398	0.0417353	4.32427	9.29e-06	3.8517	4.73e-05	1.65264	0.0609589	0.983754	0.584193	1.39903	0.139203	3.69755	0.000151362	0.825965	0.638919	0.902859	0.466043	2.9184	0.000508698	-0.529911	0.680137	2.0393	0.0212163	1.63481	0.421213	1.85447	0.130177	3.43357	0.000443206	3.67451	2.61e-05	0.478283	0.926535	1.17883	0.267053	3.68978	0.000156831	3.16235	0.000785321	Cytochrome P450 family protein
HORVU.MOREX.r3.2HG0200920	4.10297	6.71e-09	4.38025	6.33e-10	0.431969	0.749774	0.0846752	0.957824	4.04803	9.96e-09	4.75856	4.76e-11	5.70593	1.06e-15	3.60999	1.15e-07	0.856761	0.524848	0.208806	0.861921	5.02926	1.31e-12	3.31048	4.04e-06	3.32314	8.44e-07	4.50198	1.34e-11	0.0521649	0.978679	-0.658758	0.482094	3.06085	1.57e-05	4.3297	1.74e-10	2.87219	7.25e-05	2.89679	1.92e-05	-0.134592	0.982369	-0.155161	0.911198	2.58875	0.000609986	2.27831	0.00281451	Agmatine coumaroyltransferase-2
HORVU.MOREX.r3.2HG0201190	0.962918	0.260444	1.68007	0.0105213	0.503287	0.646851	0.0518588	0.972436	-0.239528	0.901412	2.007	0.00732306	2.52021	0.000124779	0.778593	0.278968	0.444592	0.755296	-0.877502	0.277211	1.25736	0.156941	0.345395	0.841102	0.0830748	0.953276	3.38002	2.55e-07	-0.14331	0.909902	2.15253	0.00205396	0.0358719	1	2.24018	0.00366073	1.98688	0.0173327	3.1431	1.04e-06	1.33884	0.33126	1.17063	0.132591	2.10035	0.0132258	2.93861	1.2e-05	Oxidative stress 3, putative isoform 2
HORVU.MOREX.r3.2HG0202330	3.60969	0.0615157	4.607	0.0034009	0.13742	0.983424	0.115686	0.974179	5.06446	0.00825346	5.02691	0.00570837	6.50634	0.000123031	3.8845	0.00860918	3.15847	0.146239	-0.113947	0.969644	6.17336	0.000386779	2.35571	0.314592	1.8338	0.368319	4.00634	0.00891139	1.18981	0.565618	0.292803	0.911961	-3.3673	0.455112	4.31126	0.0227048	6.38273	0.00121144	8.73954	3.52e-06	3.13722	0.34722	2.66892	0.226988	6.56796	0.000996828	7.91438	5.53e-05	RNA-directed DNA polymerase (reverse transcriptase)-related family protein
HORVU.MOREX.r3.2HG0202880	1.72944	0.000265381	1.02185	0.0199938	0.449755	0.532161	-0.892422	0.0665966	2.23656	8.42e-07	1.77586	8.71e-05	2.66029	5.61e-10	1.73224	6.71e-05	-0.168413	0.891686	-0.579565	0.292603	2.35734	7.12e-08	1.66043	0.000529072	1.95139	2.14e-05	2.3363	3.4e-08	0.898598	0.0960834	-0.413266	0.47494	1.66934	0.00107488	2.01432	7.41e-06	2.44881	5.73e-08	2.99368	3.31e-12	-0.212122	0.936124	-0.464262	0.444881	2.27489	6.35e-07	2.73098	3.78e-10	PRLI-interacting factor
HORVU.MOREX.r3.2HG0203080	3.17326	0.00277732	3.39112	0.000391998	0.777098	0.658066	0.532427	0.702244	3.00043	0.00758531	3.51034	0.0008511	3.53207	0.000132951	3.25896	0.000262454	-0.0452028	1	0.365106	0.786099	2.46255	0.0185225	1.75001	0.202242	3.10339	0.00222922	3.3027	0.000149557	0.436369	0.790141	-0.617618	0.629986	2.72991	0.0294263	2.9871	0.00257687	3.30498	0.00178163	6.16149	1.32e-09	-0.404367	0.953908	2.70227	0.021144	4.27098	2.25e-05	5.43719	1.49e-07	NA
HORVU.MOREX.r3.2HG0203120	5.86792	7.41e-11	6.02874	3.77e-12	2.81614	0.00689015	3.4725	4.73e-05	5.45812	1.01e-09	5.51809	2.19e-10	9.70296	2.33e-19	7.43295	1.77e-15	3.09327	0.0624375	3.73145	4.96e-05	8.68074	6.27e-16	5.54633	1.73e-09	5.4047	1.43e-09	7.901	3.81e-17	3.17779	0.000747396	5.20739	4.91e-09	4.25102	4.43e-06	6.369	2.56e-12	6.79022	1.73e-12	8.96699	1.26e-19	1.67862	0.478752	4.33738	1.64e-05	6.68866	3.83e-12	7.94813	3.71e-16	ERECTA-like 2
HORVU.MOREX.r3.2HG0203200	7.44647	1.42e-07	5.61512	3.27e-07	3.12268	0.131328	1.12713	0.448077	6.93092	1.35e-06	4.74689	4.79e-05	7.80402	8.97e-09	9.33159	2.2e-11	4.23902	0.0281957	5.08284	0.00186066	7.72686	2.11e-08	7.64709	2.17e-07	5.67005	0.000192452	3.47868	0.0116812	0	1	-1.63676	0.481099	0	1	3.53613	0.0462877	5.51613	3.86e-06	7.08058	2.63e-10	1.6634	0.642	0.42915	0.850313	5.07805	3.2e-05	6.2059	4.08e-08	Hydroxycinnamoyl-CoA shikimate/quinate hydroxycinnamoyltransferase
HORVU.MOREX.r3.2HG0204170	1.05746	0.000496855	1.0969	8.74e-05	-0.363844	0.380908	-0.485097	0.121443	1.59341	2.19e-08	1.71818	1.08e-09	2.07115	4.7e-14	1.51338	5.65e-08	-0.0940131	0.904857	-0.413382	0.223863	1.60084	1.22e-08	1.58957	3.59e-08	0.900128	0.00455837	0.559586	0.0609471	-0.853835	0.00813539	-1.15287	7.18e-05	0.822844	0.0371464	1.49532	1.93e-07	1.44065	5.86e-07	2.3041	5.05e-17	-0.17538	0.896572	-1.17644	9.44e-05	1.45322	5e-07	1.47025	1.9e-07	D-3-phosphoglycerate dehydrogenase
HORVU.MOREX.r3.2HG0204290	1.77112	0.0025144	1.28874	0.0158402	1.39898	0.0351668	0.724176	0.226498	1.01468	0.205119	1.20871	0.0822159	1.47798	0.00992599	1.48278	0.00499254	1.07542	0.149904	0.648795	0.302179	1.07652	0.126647	0.465701	0.690835	1.49476	0.0148872	1.05731	0.051864	1.83444	0.00170725	1.29345	0.0193258	0.543397	1	0.604739	0.653113	2.38694	1.91e-05	2.77244	2.28e-07	1.62252	0.0230558	2.39406	3.49e-05	1.18558	0.176693	2.4232	1.71e-05	Ubiquitin carboxyl-terminal hydrolase family protein
HORVU.MOREX.r3.2HG0205260	10.6925	1.12e-19	7.74507	8.45e-17	0	1	-1.54926	0.351856	10.4706	4.76e-19	7.86393	5.65e-17	9.75278	2.01e-22	8.50835	1.21e-18	0.44816	0.901583	1.85028	0.139816	8.84877	6.11e-19	7.46547	1.27e-14	9.84253	4.89e-17	6.16738	1.99e-13	0	1	-1.85089	0.180884	9.23117	1.77e-14	6.13248	7.87e-13	10.6635	8e-20	10.2928	1.74e-22	2.71091	0.403638	1.08891	0.615636	10.4657	3.4e-19	9.69572	3.74e-20	Tryptophan decarboxylase
HORVU.MOREX.r3.2HG0205290	8.45187	8.8e-09	8.11592	2.64e-08	0	1	0	1	8.13738	3.11e-08	8.80445	3.64e-09	0	1	0	1	2.20167	0.396636	1.65539	0.421577	3.6462	0.063713	5.65798	0.0012991	7.08339	2.07e-06	6.22892	1.36e-06	0	1	-1.64597	0.479661	6.37836	7.01e-05	6.69673	7e-07	8.82303	1.67e-09	9.79817	2.17e-11	0	1	0	1	8.68965	3.04e-09	9.36599	2.78e-10	Tryptophan decarboxylase
HORVU.MOREX.r3.2HG0205310	9.07	8.13e-19	8.99565	8.28e-19	1.31541	0.563102	0.0295045	1	8.6799	1.21e-17	8.96998	1.67e-18	8.62612	9.16e-21	7.82381	2.06e-16	-2.60597	0.262128	-0.691275	0.756717	7.5435	1.36e-16	6.82146	1.8e-12	6.29907	2.18e-12	7.54863	2.06e-16	0.381469	0.850786	-0.926034	0.661049	5.69184	5.96e-10	7.41627	1.88e-15	10.8158	1.98e-21	11.9522	1.88e-25	0	1	2.73929	0.178872	10.5339	1.77e-20	11.3896	5.92e-23	Tryptophan decarboxylase
HORVU.MOREX.r3.2HG0206490	-0.0633643	0.941077	0.907273	0.0321747	-0.513088	0.415158	0.454817	0.352495	-0.177267	0.87236	0.312182	0.690662	0.409438	0.464694	0.848715	0.0617553	-0.0889991	0.949929	0.663418	0.183097	0.567018	0.392319	0.372512	0.706647	0.224983	0.770566	1.12722	0.00954577	-0.328268	0.603603	0.586234	0.262451	0.296376	1	0.494619	0.669114	0.339589	0.702752	1.26368	0.00236046	-0.225536	0.91927	0.494055	0.353575	-0.0317507	1	0.790972	0.162771	Programmed cell death protein 2-like protein
HORVU.MOREX.r3.2HG0208110	1.92407	0.0166215	1.01263	0.149745	-0.0444645	0.991341	-1.19356	0.14534	2.52658	0.000939996	2.02279	0.00699895	3.13486	1.41e-06	2.35817	0.000678752	-0.81954	0.523623	0.00111633	1	2.64116	9.91e-05	2.29623	0.00394311	1.74875	0.0133289	2.78318	4.12e-06	0.380881	0.69528	-0.074919	0.947655	1.46625	0.177112	2.40406	0.00026544	3.17691	6.98e-06	4.15831	1.51e-09	-0.0549358	1	1.06661	0.246856	3.05449	2.02e-05	3.99594	1.27e-08	Light-independent protochlorophyllide reductase iron-sulfur ATP-binding protein
HORVU.MOREX.r3.2HG0208650	1.43126	0.183249	1.43275	0.165666	-0.484983	0.774947	-0.367699	0.813283	1.84064	0.108281	3.23038	0.00136306	3.04389	0.000203305	1.90549	0.0212977	-0.156624	0.953147	-1.60662	0.111211	2.46184	0.00528818	1.78555	0.117488	2.35013	0.0341044	1.08894	0.273568	1.13292	0.399235	-1.63232	0.214288	2.05614	0.285663	2.11423	0.0736082	1.19712	0.321512	2.29157	0.00339782	-1.53786	0.305237	-0.923085	0.366658	0.877548	0.728482	2.46043	0.00480919	Heavy metal transport/detoxification superfamily protein
HORVU.MOREX.r3.2HG0208670	1.37484	0.0291065	-0.27562	0.680074	-1.26932	0.105724	-3.62403	9e-08	2.65545	1.57e-06	2.07034	0.000196846	2.3786	6.64e-06	1.01871	0.0736258	-1.73452	0.0165482	-2.49706	0.00011637	1.94343	0.000517812	1.9248	0.00111972	1.86546	0.00190206	0.611368	0.33393	-2.11814	0.00559033	-3.24396	2.74e-05	2.00906	0.00177793	2.09541	0.000337109	1.89951	0.00247498	2.20509	0.000135159	-0.991416	0.511969	-1.862	0.0360382	2.13659	0.000461411	3.11898	5.22e-08	Heavy metal transport/detoxification superfamily protein
HORVU.MOREX.r3.2HG0208690	0.284411	0.558383	-0.243273	0.521769	-0.0161245	0.993817	-0.684895	0.0483789	0.14397	0.865405	0.4989	0.303646	1.38352	2.06e-05	0.217436	0.588729	0.146568	0.859316	-0.771174	0.0294245	0.672202	0.118199	0.165074	0.851824	0.418392	0.379652	-0.486298	0.173757	0.330838	0.471134	-0.870161	0.0127956	0.376086	0.997736	0.195897	0.873938	0.798672	0.0553749	1.13162	0.00048267	0.352972	0.752025	0.477626	0.221034	0.350114	0.778946	1.19676	0.000569105	Heavy metal transport/detoxification superfamily protein
HORVU.MOREX.r3.2HG0208700	0.901214	0.0135531	0.502782	0.141312	0.193804	0.74097	-0.510454	0.166104	0.850992	0.03445	0.891151	0.0206453	2.19333	3.05e-13	0.75565	0.018892	0.220602	0.751281	-1.1885	0.000335404	1.61055	2.34e-07	0.397627	0.510317	0.715094	0.0579254	0.466187	0.163397	0.429448	0.290769	-0.328087	0.39498	0.472983	0.806888	0.854749	0.0259983	1.17281	0.000415923	1.78239	3.17e-09	-0.35904	0.728078	-0.397458	0.324519	0.932209	0.0136856	1.69397	3.98e-08	Heavy metal transport/detoxification superfamily protein
HORVU.MOREX.r3.2HG0209720	8.18108	4.81e-11	9.18868	9.52e-14	0	1	1.60566	0.385069	8.03753	9.98e-11	9.30076	7.67e-14	7.24327	5e-09	3.8542	0.000151054	0	1	0.360408	0.860231	5.98124	9.81e-06	3.49146	0.00305549	4.4269	9.74e-07	5.33634	6.26e-10	-3.94127	0.0247035	-1.33179	0.339915	4.20815	8.62e-06	5.43591	1e-09	0	1	1.83196	0.329993	0	1	0	1	0	1	0	1	Lipoxygenase homology domain-containing protein 1
HORVU.MOREX.r3.2HG0209730	5.94552	2.31e-07	5.93765	9.48e-09	1.6888	0.42089	0.834774	0.621066	5.45828	3.06e-06	6.10927	8.08e-09	6.93711	5.5e-08	7.07013	1.16e-07	0	1	1.64507	0.41839	6.28493	2.92e-06	5.57514	0.000478701	4.6213	1.15e-06	4.76967	5.52e-08	0.460528	0.790141	2.33454	0.0136906	4.31847	1.51e-05	4.90495	8.04e-08	0	1	0	1	0	1	0	1	0	1	1.81785	0.50183	Lipoxygenase homology domain-containing protein 1
HORVU.MOREX.r3.2HG0209950	5.35956	1.16e-13	8.00283	7.11e-23	2.44225	0.00245927	5.07722	5.03e-11	5.0948	1.02e-12	7.3754	2.97e-20	7.06864	4.77e-21	7.81968	5.35e-23	1.68223	0.0765975	4.81624	1.43e-10	6.24516	2.5e-17	6.15458	1e-15	5.93047	5.87e-15	6.44064	1.64e-18	3.66729	2.09e-06	3.57541	1.47e-07	4.81574	2.63e-10	5.18696	2.39e-13	6.93827	9.96e-19	8.30603	1.72e-25	2.41453	0.0156651	3.95762	2.4e-07	6.79414	3.49e-18	7.3057	5.66e-21	Late embryogenesis abundant (LEA) hydroxyproline-rich glycoprotein
HORVU.MOREX.r3.2HG0211040	-0.0873775	0.883903	-0.0336436	0.944463	-0.257252	0.62837	-0.543512	0.128562	0.63875	0.147714	0.737839	0.0682434	0.608716	0.0924365	0.317912	0.396565	-0.806749	0.0549041	-0.635879	0.0870881	0.454029	0.338481	0.659509	0.166536	-0.0897775	0.901456	0.360988	0.33655	-1.11738	0.00396564	-0.470135	0.248663	0.126268	1	0.544562	0.387701	-0.308076	0.628171	1.13281	0.000292783	-0.956337	0.0257785	-0.418388	0.315198	0.132092	0.967738	0.962306	0.00734929	Response regulator
HORVU.MOREX.r3.2HG0211930	3.20015	4.72e-05	4.27109	1.49e-08	1.32095	0.2198	2.54294	0.00165562	3.28916	2.76e-05	3.80294	1.24e-06	1.95403	0.116165	3.88899	0.000118576	-1.17027	0.678697	-0.743131	0.738171	0.0300052	1	2.10098	0.26585	3.90861	2e-05	5.19284	6.8e-12	2.63578	0.0130664	2.38179	0.00378733	4.11272	1.25e-05	4.33262	2.27e-08	1.90634	0.0652674	8.86259	2.59e-15	0.482054	0.913792	4.87051	0.00229109	2.85403	0.000831918	8.2843	6.54e-13	Cytochrome P450 family protein, expressed
HORVU.MOREX.r3.2HG0212170	0.28559	0.412931	1.05747	1.16e-05	0.167374	0.697786	0.626895	0.0167288	-0.138305	0.818653	0.513165	0.136722	0.767236	0.00369598	0.705834	0.00535181	0.2619	0.572308	0.521684	0.0581356	0.609284	0.0461811	0.166208	0.79002	0.212509	0.60913	1.13991	2.78e-06	-0.19758	0.599428	0.357321	0.234662	0.0473075	1	0.635221	0.0632619	0.187352	0.740715	1.05476	1.87e-05	0.174527	0.881404	0.424557	0.158362	0.256999	0.802248	0.516334	0.124204	Cysteine proteinase
HORVU.MOREX.r3.2HG0212820	1.16501	0.770034	-0.0583538	0.994512	-0.0645475	1	0.0944861	0.991838	1.64269	0.759226	-0.733437	0.895052	0.642393	0.872512	8.02676	0.00989148	-0.304999	0.974538	7.99336	0.0130945	0.380897	0.954288	7.56297	0.0554763	-3.01437	0.414159	-6.21587	0.0337295	-0.975295	0.804998	-1.47975	0.640535	-0.957015	1	0.868421	0.935236	0.900278	0.888182	4.25359	0.125479	-7.93107	0.0631083	-3.60832	0.232864	-0.463786	0.995405	2.39662	0.549412	Dimeric alpha-amylase inhibitor
HORVU.MOREX.r3.2HG0212850	6.19308	3.57e-06	5.95273	1e-05	3.38139	0.083034	2.82566	0.116044	7.28386	5e-09	7.70996	1.03e-09	6.01184	8.43e-10	7.21554	1.67e-08	-2.14985	0.392402	2.40062	0.227352	5.57998	2.41e-08	8.18346	1.07e-10	6.96277	3.78e-08	7.91174	1.98e-10	0	1	0	1	5.6768	9.77e-05	7.59299	5.29e-09	6.42096	1.02e-06	8.33254	8.37e-12	1.50679	0.767929	4.35322	0.0114942	6.55579	4.95e-07	8.72103	1.01e-12	Glutathione S-transferase
HORVU.MOREX.r3.2HG0213020	0.936933	0.00546265	1.09782	0.000212845	-0.367011	0.454035	-0.526175	0.140774	1.10762	0.000741429	0.875512	0.014988	1.45213	3.97e-07	1.2356	2.82e-05	-0.423718	0.41805	0.223294	0.591195	0.953123	0.0034765	0.708141	0.0969662	0.411149	0.349701	0.903525	0.00266621	-0.584639	0.139012	-0.0264002	0.966193	0.244754	1	0.526115	0.3561	0.83736	0.0297392	2.07252	3.32e-12	-0.557388	0.456893	0.19309	0.695681	1.09863	0.0014502	1.80118	4.48e-09	Protein F12F1.11-, putative
HORVU.MOREX.r3.2HG0213090	-1.46947	0.492614	1.63233	0.358911	0.724737	0.804012	0	1	-1.46947	0.597308	0	1	0	1	0	1	0	1	0	1	0	1	0	1	4.41902	0.0100185	3.87061	0.00068476	0	1	-0.835461	0.715356	2.58365	0.693011	2.44953	0.203685	8.38548	8.55e-13	8.14511	7.98e-14	0.487255	0.94565	0.0095792	1	8.33155	1.27e-12	7.545	3.07e-12	Blue copper protein
HORVU.MOREX.r3.2HG0213110	3.90166	0.0086344	4.0813	0.0018253	0.555065	0.82436	-4.81164	0.00881154	4.80024	0.00156165	4.98724	0.000729146	3.29563	0.0172087	3.89867	0.00273444	-0.516841	0.862419	-0.210258	0.920417	2.87678	0.0621525	2.64864	0.141921	3.16321	0.0337901	4.71768	0.000411657	-2.29189	0.17511	-4.92122	0.0164223	1.15846	1	4.30232	0.00496853	5.01706	0.000946337	10.6035	4.11e-09	2.25021	0.406051	4.34567	0.0286029	5.29108	0.000571787	10.3229	1.77e-08	Blue copper protein
HORVU.MOREX.r3.2HG0213140	6.18051	3.18e-08	6.18968	5.5e-09	0.43047	0.873085	-0.0112633	1	6.16377	3.27e-08	5.66592	1.77e-07	5.04702	1.84e-07	6.76299	3.69e-10	-0.335944	0.902406	3.0095	0.0085258	4.11428	2.87e-05	5.38879	1.12e-06	7.18179	2.34e-07	5.04302	2.48e-05	2.2005	0.269008	-1.88668	0.416163	1.46136	1	3.15554	0.0789741	6.26607	4.63e-10	8.7597	5.5e-16	-1.44566	0.565676	0.968023	0.443074	6.19025	7.38e-10	8.08693	3.85e-14	Blue copper protein
HORVU.MOREX.r3.2HG0213970	0.247316	0.643573	-0.0205414	0.970702	-0.567357	0.235464	-1.02508	0.004113	1.272	0.000394316	0.78868	0.0647637	1.34612	6.39e-05	1.05396	0.00285117	-0.598577	0.256221	-0.245562	0.618135	1.01316	0.00708319	1.16494	0.00341167	0.421274	0.398442	1.37183	2.55e-05	0.0542783	0.941268	0.303201	0.48547	0.204439	1	1.26765	0.000444811	0.493872	0.375502	1.33524	3.86e-05	-0.307737	0.814759	-0.403421	0.346133	0.466389	0.611532	1.00587	0.00744	CCR4-NOT transcription complex family protein
HORVU.MOREX.r3.2HG0214640	6.46579	2.55e-05	7.16249	1.23e-06	3.42223	0.0950392	3.21392	0.0788114	6.50032	2.41e-05	7.71755	3.77e-07	7.84834	1.55e-09	5.28752	1.22e-06	2.8808	0.136967	-0.0395187	0.993544	6.88848	1.5e-07	3.84188	0.00124718	6.94597	3.87e-06	3.54166	0.00079183	3.84661	0.0320828	-1.23594	0.441369	5.3084	0.00295213	3.08873	0.0165418	6.14939	8.59e-05	8.14321	3.07e-08	3.51535	0.181264	2.73331	0.191928	6.21817	7.96e-05	8.00159	1.15e-07	Glutathione S-transferase
HORVU.MOREX.r3.2HG0214680	5.68884	2.19e-12	5.95236	1.41e-15	1.56384	0.2856	0.0307132	0.998421	5.82399	4.18e-13	5.23632	3.93e-12	7.11154	2.3e-18	7.46575	2.85e-19	4.00416	0.000120206	3.10455	0.00367932	6.431	8.05e-15	5.28739	2.79e-09	4.15794	7.65e-09	5.25108	9.75e-15	2.2299	0.0087957	2.01597	0.00915068	2.93928	0.000340055	4.43297	1.16e-10	8.4631	1.64e-16	6.85061	1.83e-19	4.34074	0.0148247	1.10815	0.40704	7.90957	6.28e-14	6.77309	9.59e-19	Glutathione S-transferase
HORVU.MOREX.r3.2HG0214690	4.00591	1.21e-07	4.95222	6.29e-11	1.20441	0.256322	0.755222	0.451847	4.53297	1.65e-09	4.60118	2.39e-09	3.4151	6.87e-06	4.17165	1.93e-07	0.504692	0.789848	0.803892	0.512944	2.82112	0.00050563	2.8098	0.00364877	1.7601	0.0677489	0.10438	0.947083	0.363209	0.802414	-0.117357	0.948729	-0.976922	1	0.0842323	0.996227	4.57652	1.87e-09	6.21656	1.34e-15	-0.363067	0.941825	-0.124416	0.948011	3.9146	3.69e-07	5.8848	4.75e-14	Glutathione S-transferase
HORVU.MOREX.r3.2HG0214750	2.13348	0.000253588	1.57362	0.00546252	0.0647426	0.974476	-0.177305	0.84823	1.56089	0.0220957	1.09893	0.180341	2.18258	1.6e-05	2.68641	2.15e-07	-0.0463689	0.990917	-0.322953	0.708689	1.71036	0.00197566	2.6453	1.07e-06	2.75036	3.7e-07	3.17608	6.43e-10	-1.2233	0.145899	-1.08643	0.171481	2.1682	0.000319697	3.49442	3.29e-11	2.73725	1.24e-05	3.14318	8.55e-09	1.11703	0.441646	0.849202	0.275181	2.14677	0.00230404	1.75344	0.0102576	Cytochrome P450 family protein, expressed
HORVU.MOREX.r3.2HG0215280	2.12473	0.0058686	0.779982	0.323672	-0.804733	0.534173	-1.77875	0.0577392	3.74663	6.73e-08	2.29519	0.00243813	3.24295	1.91e-05	-1.00789	0.231966	0.232543	0.927329	-1.65844	0.0570986	3.93705	1.18e-07	0.191607	0.930324	0.160915	0.918197	2.47166	0.00151035	-0.44747	0.691564	-0.667979	0.637947	0.624835	1	2.89619	0.000562603	4.16902	4.46e-06	1.43359	0.0484495	2.54491	0.0712734	-0.693752	0.520251	5.30173	4.39e-10	2.01551	0.0105002	Peroxidase
HORVU.MOREX.r3.3HG0220150	2.9797	0.00495274	5.55409	1.6e-06	-1.44481	0.445629	-1.59736	0.39355	3.46836	0.000898534	6.92519	2.81e-09	5.3156	8.46e-07	4.31589	1.98e-05	1.07894	0.676547	0.914552	0.548446	4.3136	0.000193109	4.07522	0.000224885	3.08995	0.00296523	3.62124	7.12e-05	1.29115	0.32026	-2.51221	0.108569	1.28114	0.933676	3.16035	0.00237874	2.67551	0.0414839	8.48569	8.42e-11	0.121559	0.999067	0	1	4.02775	0.00023572	8.15317	1.07e-09	Germin-like protein
HORVU.MOREX.r3.3HG0220160	8.47255	9.7e-18	10.9036	2.09e-22	1.27477	0.573905	1.63028	0.379671	8.59854	3.03e-18	10.8876	4.26e-22	9.04047	1.85e-22	9.71824	2.19e-22	0.831831	0.766507	3.19449	0.015208	8.21181	7.66e-19	8.42354	7.94e-17	7.83822	2.62e-15	7.9776	7.54e-20	0.838812	0.720351	1.25803	0.308122	7.41189	2.88e-13	6.94452	7.88e-16	10.2471	1.75e-20	12.6246	2.3e-29	4.33945	0.0204728	1.93166	0.365161	10.5324	2.04e-21	11.8989	1.55e-25	Germin-like protein
HORVU.MOREX.r3.3HG0221240	0.602443	0.00700752	0.426006	0.0383159	0.38912	0.141143	0.382594	0.0779441	0.769588	0.000321796	0.351323	0.229521	0.717413	0.000485543	0.354346	0.104194	0.0646284	0.908073	-0.101633	0.727451	0.554534	0.0174737	0.162888	0.72661	0.445581	0.0849811	0.336647	0.13276	0.155032	0.622743	-0.0169039	0.968499	0.245197	0.98913	0.269288	0.586056	0.365449	0.248008	1.17365	3.19e-09	0.224743	0.752487	0.344488	0.16747	0.514639	0.0763176	0.762819	0.000588648	Glycosyltransferase
HORVU.MOREX.r3.3HG0222300	1.92677	0.000149117	3.17359	1.55e-10	1.29266	0.0349932	2.05399	0.000142757	0.885552	0.25092	2.57023	1.08e-06	1.92088	6.63e-05	1.76696	0.000250673	0.468218	0.628216	1.31341	0.0118283	0.92632	0.177601	0.899041	0.271556	2.38587	1.41e-06	2.49408	1.12e-07	1.62114	0.00322659	1.52528	0.00365937	1.44106	0.0379986	1.41407	0.0267239	0.873083	0.238991	1.35689	0.00422268	0.307051	0.896572	0.371788	0.580536	0.679978	0.623455	1.08616	0.0701251	Protein kinase
HORVU.MOREX.r3.3HG0222590	8.40043	1.49e-10	9.41708	5.4e-13	0	1	0	1	8.66624	2.9e-11	9.16196	4.16e-12	9.13746	2.03e-15	8.37491	5.14e-13	-1.43824	0.590465	1.58237	0.38637	8.09734	1.77e-12	6.8763	8.24e-09	4.60658	3.77e-06	9.7907	9.04e-14	1.52389	0.232354	4.81903	0.00344355	2.66416	0.0543853	8.94238	3.23e-11	8.45554	8.41e-11	10.6725	2.78e-16	3.71971	0.113473	4.16766	0.0205935	8.52168	6.34e-11	9.7733	1.04e-13	Patatin
HORVU.MOREX.r3.3HG0223940	-0.172247	0.699417	-0.618014	0.0344646	-0.1486	0.766147	0.109058	0.77421	0.00849354	1	0.057047	0.940585	-0.649179	0.0367609	-0.752594	0.0102636	-0.134121	0.839278	-0.405178	0.21954	-0.321232	0.479103	-0.435788	0.381458	-0.497999	0.163053	-0.946969	0.000613837	-0.262956	0.495788	-0.24366	0.485249	-0.11312	1	-0.536147	0.244861	-0.036825	0.973604	-1.0063	0.000224042	0.321063	0.703062	-0.288892	0.39739	-0.0450617	0.99946	-0.796079	0.0115015	Lecithin-cholesterol acyltransferase-like 1
HORVU.MOREX.r3.3HG0224540	3.60274	1.07e-18	4.76394	5.85e-27	1.5959	0.0010395	2.10524	8.33e-06	3.13515	1.03e-14	4.20576	1.37e-21	3.47493	7.26e-20	2.85592	4.26e-14	1.22998	0.0103141	1.10662	0.00743363	2.73859	6.38e-13	1.71851	2.48e-05	2.093	9.94e-08	3.40248	2.2e-18	1.4097	0.000956699	1.76709	8.09e-06	1.37934	0.00300009	2.44883	3.55e-10	2.21559	5.16e-09	3.5835	4.43e-21	0.335162	0.825349	1.51737	0.000213313	1.75094	8.4e-06	2.80056	1.31e-13	GDSL esterase/lipase
HORVU.MOREX.r3.3HG0224640	0	1	5.12109	0.000938398	0	1	0	1	4.37172	0.0169366	5.21998	0.00263205	8.25904	1.99e-09	6.05501	1.5e-06	0	1	0.713629	0.758101	7.59074	6.85e-08	5.45616	6.2e-05	6.2682	2.63e-05	7.59724	1.23e-09	3.15793	0.0980177	-1.64558	0.478651	5.20223	0.00298664	6.34706	1.17e-06	5.49259	2.93e-05	9.05041	1.36e-10	-1.45603	0.784541	0	1	4.87028	0.000429322	8.10706	2.22e-08	downstream target of AGL15-4
HORVU.MOREX.r3.3HG0224760	0.7052	0.0638134	0.174404	0.665933	-0.0370772	0.970362	-0.542769	0.143022	0.701631	0.105059	1.48351	4.23e-06	1.02491	0.00199042	0.103571	0.822523	-0.014594	1	-0.307966	0.464001	0.578487	0.196909	1.10635	0.00198208	0.7201	0.0644451	0.112862	0.794396	0.206463	0.680547	-0.277751	0.505311	0.93021	0.0297401	0.877693	0.0252158	0.709914	0.0899301	0.90044	0.00466406	-0.438384	0.610393	-0.399364	0.328304	0.607117	0.290911	1.31597	4.49e-05	Alanine--tRNA ligase
HORVU.MOREX.r3.3HG0224820	2.74667	1.71e-06	3.0419	3.26e-08	1.76248	0.00978265	1.27463	0.0407433	1.96661	0.00174281	2.37335	6.55e-05	3.85468	1.11e-12	4.06735	3.22e-13	2.12855	0.000952851	2.17967	0.000230376	3.40743	4.91e-10	3.42595	2.32e-09	2.50814	6.16e-06	3.46198	9.06e-11	0.920545	0.181715	1.73703	0.00239961	1.58595	0.0318904	2.53874	7.52e-06	1.22403	0.0861873	2.53648	2.49e-06	0.592897	0.746823	1.52655	0.0123401	1.08288	0.246503	2.13602	0.000238148	Basic 7S globulin 2
HORVU.MOREX.r3.3HG0225240	2.05615	7.15e-05	2.04755	4.25e-05	0.188918	0.85569	0.00740167	1	1.96886	0.000179623	2.63605	2.65e-07	2.90491	1.24e-08	0.0576806	0.946105	0.956556	0.237238	-0.67328	0.28976	2.01895	0.00026588	1.33659	0.0375433	2.31377	3.02e-05	1.00771	0.0774634	0.122003	0.919011	-1.02138	0.1551	1.87484	0.00354997	2.13069	0.000140579	1.27114	0.0299408	1.22075	0.0137358	-1.4313	0.0379364	-0.483811	0.462407	1.21702	0.0635548	1.32293	0.0212232	Protein kinase
HORVU.MOREX.r3.3HG0225340	1.40877	0.0198381	1.25927	0.020895	-0.0290723	0.993653	-0.399728	0.594671	1.48577	0.018854	1.73191	0.0033607	1.12085	0.0514082	0.827645	0.14174	-0.194251	0.893219	-1.39376	0.0312368	1.28928	0.0313238	0.495233	0.662067	0.653931	0.390399	1.74503	0.000517936	-0.280625	0.751704	0.32587	0.661266	1.04021	0.380757	1.69713	0.00343176	1.40235	0.0484431	2.53027	2.09e-06	0.219151	0.953908	0.565034	0.483486	1.82589	0.00363278	2.08703	0.000387393	Protein kinase family protein
HORVU.MOREX.r3.3HG0225490	4.75099	3.37e-08	3.87144	2.06e-07	0.595053	0.753158	-1.40404	0.197984	5.33609	3.55e-10	3.54217	5.78e-06	6.87668	4.23e-15	4.8021	5.09e-10	1.23587	0.534841	-2.18527	0.0904143	6.23531	1.69e-12	3.31967	7.15e-05	2.55904	0.002429	3.44107	2.73e-06	-1.19564	0.363078	-2.48895	0.040799	2.50172	0.00941367	3.48321	7.41e-06	3.87231	3.27e-07	5.93296	1.19e-14	-2.33971	0.151905	0.0783047	0.967859	3.60894	2.5e-06	5.02508	4.68e-11	Short-chain dehydrogenase/reductase family protein
HORVU.MOREX.r3.3HG0225960	-0.108754	0.915479	0.437769	0.461598	-0.359555	0.695811	-1.62562	0.00938937	1.32479	0.0301393	1.31852	0.0321962	1.73311	0.000540827	0.519644	0.401664	-1.47658	0.0412868	-0.782098	0.249059	1.36063	0.0160346	1.51632	0.0133662	0.318724	0.701261	0.184214	0.764633	0.0195167	0.994571	0.0273286	0.97936	0.631463	0.90006	0.98794	0.153357	0.608309	0.480636	1.53799	0.00153586	-1.75642	0.0112613	-1.92806	0.00312808	0.55045	0.737484	1.2188	0.0406343	Calmodulin-binding protein-like
HORVU.MOREX.r3.3HG0226150	0.691785	0.3467	1.34999	0.0253127	-0.0408984	0.985399	0.363763	0.65497	0.306634	0.815109	1.71419	0.0119152	2.34586	1.3e-05	1.0424	0.0642385	-0.318462	0.827581	-0.247363	0.763328	1.94659	0.00076861	0.437856	0.724253	0.186706	0.86765	1.60891	0.00218599	-0.264012	0.767918	0.0237624	0.988799	0.197369	1	1.14528	0.163651	0.9953	0.215784	2.52122	1.38e-05	-1.05214	0.41881	0.184018	0.8756	-0.205901	0.977252	2.38911	0.000113598	Protein kinase family protein
HORVU.MOREX.r3.3HG0227940	3.96617	0.000330518	8.20389	2.37e-10	-0.3853	0.899433	1.61186	0.385185	4.46057	3.63e-05	7.85517	3.86e-09	5.67958	2.02e-08	7.19836	2.07e-10	-0.463698	0.90047	2.56928	0.0944117	5.60726	4.82e-08	6.55147	2.66e-08	3.84851	0.000326257	3.70239	9.45e-05	-2.88785	0.140883	-0.551077	0.761038	2.78545	0.0644037	4.97218	4.57e-07	7.50176	1.08e-08	8.10368	8.11e-15	0	1	-2.83869	0.197635	7.46215	1.43e-08	7.28264	2.42e-12	Glycosyltransferase
HORVU.MOREX.r3.3HG0228670	0.804269	0.0217534	0.277514	0.420809	0.654067	0.0955284	-0.134537	0.741626	0.191263	0.792089	0.184136	0.758194	1.13538	0.000258055	0.82497	0.00785733	0.45979	0.354084	0.0302832	0.962187	0.454223	0.336979	-0.257317	0.716972	0.315008	0.51263	1.02848	0.00064414	0.63677	0.0792953	0.864742	0.00703506	-0.259023	1	0.456723	0.490325	0.550708	0.223249	0.923503	0.0020582	0.391997	0.640117	0.613584	0.0718651	0.291394	0.82798	0.768621	0.0337939	Mitochondrial carrier protein, expressed
HORVU.MOREX.r3.3HG0229140	1.23522	0.279621	0.497519	0.642024	0.49551	0.747163	-1.40802	0.179244	0.497114	0.808392	0.412717	0.823867	0.894505	0.432403	-0.0344292	0.988487	0.609948	0.740111	-1.07573	0.323774	0.694344	0.672271	0.159255	0.962683	-1.7719	0.133454	2.20861	0.0194768	-0.355148	0.810604	0.83789	0.487037	0.17388	1	1.74064	0.27214	1.75871	0.219427	4.61488	4.99e-06	1.76475	0.34722	2.26469	0.0526286	1.9111	0.259436	3.59596	0.00113796	Cytochrome P450
HORVU.MOREX.r3.3HG0229170	1.68461	0.00668056	2.10236	0.000159855	0.441374	0.629164	-0.261161	0.727376	0.589968	0.57741	1.54418	0.0231025	1.62121	0.00756915	1.96088	0.000491906	0.701949	0.464252	0.175267	0.841678	1.36168	0.0478281	1.02821	0.253009	-0.491551	0.587877	3.73771	9.95e-11	-0.2287	0.807675	2.10802	0.000323626	0.466731	1	2.13834	0.000686359	2.29052	0.000201388	3.59404	5.18e-10	1.00382	0.406062	1.5651	0.0137172	2.24804	0.000341561	2.93376	6.84e-07	Cytochrome P450
HORVU.MOREX.r3.3HG0229180	2.33457	3.93e-05	3.02371	2.44e-08	0.992144	0.170703	0.897378	0.142334	1.51511	0.0218635	2.75914	8.92e-07	3.92077	2.94e-12	3.28863	1.5e-09	1.44525	0.0567136	1.16771	0.0547923	3.59728	2.14e-10	2.59297	6.15e-06	1.92598	0.000947785	2.78575	1.23e-07	0.20816	0.827838	1.40491	0.0127069	1.61383	0.0249297	2.30129	4.43e-05	2.2219	7.76e-05	3.22229	1.44e-09	-0.0175762	1	1.69014	0.00350449	1.84296	0.00223598	2.76822	3.87e-07	Cytochrome P450
HORVU.MOREX.r3.3HG0230890	-0.355462	0.444944	-0.604598	0.0963029	-0.219504	0.695811	0.0492738	0.928273	-0.28956	0.663423	-0.234815	0.713251	-0.484743	0.266162	-1.05244	0.00367982	-0.317187	0.627283	-0.2368	0.595004	-0.109877	0.891781	-0.785384	0.111059	-0.222286	0.695796	-0.723131	0.0499374	-0.475983	0.25649	0.144533	0.766319	-0.118207	1	-0.719795	0.20971	-0.266327	0.694723	-0.615586	0.0819743	0.0393564	0.993095	0.123911	0.802273	0.0790988	0.985746	-0.548406	0.242008	Geranylgeranyl transferase type-1 subunit beta
HORVU.MOREX.r3.3HG0231890	-0.705418	0.184567	0.313116	0.47994	0.116739	0.890093	0.204627	0.684079	0.38904	0.601531	0.0190809	0.996987	0.673292	0.161374	1.5151	0.000183688	0.404801	0.591175	0.986985	0.0305415	0.598406	0.324893	0.866732	0.1811	0.116845	0.879555	0.857995	0.0231391	-0.267198	0.625208	0.502613	0.261183	0.0435811	1	0.464637	0.613792	-0.0878686	0.940955	0.796731	0.0290942	-0.0124713	1	-0.137773	0.814014	0.0426279	1	-0.0819298	0.927288	DNA repair protein-like protein
HORVU.MOREX.r3.3HG0233030	2.88033	2.3e-05	1.95738	0.00322276	0.700949	0.506325	-3.31855	0.00131726	3.17395	2.23e-06	3.09994	4.52e-06	4.03037	3.64e-10	2.71172	0.000136667	-0.0104867	1	0.0700483	0.968971	2.97894	6.76e-06	3.47422	1.6e-06	2.36311	0.000701328	1.17113	0.0800812	0.738348	0.42717	-0.654629	0.451933	2.15049	0.00722824	1.78528	0.0228636	1.68857	0.0184713	1.70657	0.00579984	-1.10176	0.3979	-1.87044	0.0168659	1.29956	0.176703	2.20346	0.000793477	Ring finger protein, putative
HORVU.MOREX.r3.3HG0234060	4.04459	1.52e-07	5.30976	7.45e-12	-0.756436	0.509788	0.0655319	0.964029	4.66798	1.77e-09	5.40731	6.73e-12	8.30344	2.65e-21	7.17349	2.68e-17	-0.326922	0.880714	1.01817	0.269504	7.32382	1.07e-17	5.67139	5.62e-12	5.72863	7.57e-12	6.51831	3.9e-15	-0.925615	0.472591	-0.437303	0.716145	5.03795	2.54e-09	6.60035	7.02e-15	6.44835	7.63e-15	8.57109	5.76e-22	0.448237	0.907649	0.158729	0.918806	6.26583	3.6e-14	8.39742	5.25e-21	microtubule-associated proteins 65-1
HORVU.MOREX.r3.3HG0234070	5.0004	6.85e-07	6.82926	2.71e-11	0.894827	0.603483	-3.20722	0.0750605	5.56912	2.92e-08	6.6464	1.64e-10	10.0489	1.71e-17	8.80443	4.59e-14	2.2429	0.30122	1.62126	0.374885	9.24647	3.89e-15	7.85563	3.72e-11	5.6269	2.54e-08	8.33962	8.48e-13	0.139864	0.957467	-1.55272	0.498469	4.01104	0.000221509	8.48343	1.06e-12	7.83568	1.63e-12	8.2932	3.7e-15	-2.16729	0.606212	-1.29525	0.522341	7.89362	1.35e-12	7.95987	5.07e-14	Mitochondrial distribution and morphology protein 10
HORVU.MOREX.r3.3HG0234500	1.63622	0.00112726	1.82811	0.000164061	0.748879	0.272005	1.18305	0.0287023	1.39269	0.0120833	2.29838	2.57e-06	2.16077	7.61e-07	1.06573	0.0220354	0.5557	0.508772	-0.132783	0.862492	1.4864	0.00279022	0.598214	0.492202	0.643912	0.323077	1.00063	0.0442794	0.448262	0.49549	0.0981107	0.911961	0.878535	0.467158	1.2001	0.0590618	0.986593	0.0897381	1.75885	7.36e-05	0.0815938	0.982211	0.530506	0.382524	0.834712	0.303342	1.07489	0.0649226	Kinase family protein
HORVU.MOREX.r3.3HG0235720	2.0872	0.0502598	2.04189	0.0250404	-1.25133	0.363541	-4.23142	0.000423005	3.12191	0.00267482	1.45952	0.265574	2.44112	0.0137381	4.69615	3.77e-06	-2.82395	0.0277801	-0.259968	0.889237	2.10809	0.05897	3.75951	0.000783909	3.39937	0.00306858	3.82084	0.00141226	-3.39696	0.0757088	-0.403784	0.879169	0.620987	1	5.02037	5.02e-05	2.07159	0.0967173	4.46376	2.33e-06	-0.00398277	1	-2.96951	0.0180827	2.79273	0.014731	4.2384	1.57e-05	FMN-dependent NADPH-azoreductase
HORVU.MOREX.r3.3HG0235760	1.31299	0.00560197	2.23498	4.4e-07	1.12112	0.0354909	1.65996	0.000445578	1.01376	0.0744892	2.28257	5.87e-07	2.90554	1.02e-11	1.58218	0.000326803	1.45186	0.0100228	1.11305	0.0204999	2.05735	6.9e-06	1.22792	0.0301604	1.15945	0.02724	1.01146	0.0224698	0.961302	0.0728138	0.885938	0.063924	0.228449	1	0.981212	0.122385	1.59267	0.00179492	2.4969	4.2e-09	0.809261	0.438327	1.18923	0.0196622	1.25837	0.0405845	1.78032	0.000147161	Lectin receptor kinase
HORVU.MOREX.r3.3HG0236310	0.353691	0.650623	2.06087	2.47e-05	-0.11682	0.923327	1.39987	0.00815829	0.561758	0.535611	1.22857	0.0629956	1.69744	0.000990581	2.36531	4e-06	0.524468	0.584538	1.86649	0.000606023	1.15023	0.070447	1.36765	0.057227	1.13736	0.0691697	2.18315	1.2e-05	0.0968948	0.93108	1.55527	0.00439422	-0.271956	1	1.22541	0.109506	1.21246	0.0679517	2.35394	8.94e-07	-0.1114	0.978783	0.926812	0.117693	0.389838	0.898827	1.4913	0.0090726	EEIG1/EHBP1 N-terminal domain-containing protein
HORVU.MOREX.r3.3HG0236660	0.818507	0.0804482	2.19567	1.79e-08	-0.0524788	0.964061	1.2938	0.00194931	0.743495	0.188559	1.95022	1.71e-06	1.57887	4.6e-05	1.55209	8.59e-05	0.159488	0.876951	1.12807	0.00771841	1.26105	0.00278597	1.02016	0.0566286	0.445423	0.4379	1.40596	0.000167461	0.0085652	1	0.793481	0.0559394	0.0788132	1	0.745329	0.239655	1.00544	0.0409347	2.5367	1.91e-11	0.492274	0.668628	1.034	0.0172225	1.15938	0.0158538	1.37364	0.00124492	ATP-dependent 6-phosphofructokinase
HORVU.MOREX.r3.3HG0237090	-0.925148	0.0178355	-0.712621	0.034495	-0.0557284	0.948939	-0.99652	0.00418898	-0.386162	0.520925	-0.523192	0.281754	-0.430864	0.308794	-0.599509	0.154313	-0.109789	0.902513	-0.0208704	0.981497	-0.163972	0.816124	0.283384	0.72602	0.0313532	0.970466	-0.518866	0.202702	0.305584	0.522323	-0.613502	0.158764	0.684263	0.332563	-0.0628936	0.982731	-0.523701	0.327251	-1.11793	0.00235213	-0.337219	0.76682	-0.359634	0.416166	-0.60099	0.361783	-0.357715	0.523668	Secretion-regulating guanine nucleotide exchange factor
HORVU.MOREX.r3.3HG0237200	3.69842	2.89e-06	2.86611	0.000228645	0.472545	0.781649	1.45893	0.113924	3.82799	1.03e-06	3.85889	7.19e-07	3.94894	1.44e-08	3.56175	1.42e-06	0.128733	0.964079	0.589158	0.609485	3.32292	3.9e-06	2.90853	0.000449157	2.88331	0.000114673	2.85828	2.69e-05	-2.60423	0.0355203	-0.770523	0.47236	2.24218	0.0152649	2.83854	0.000123697	2.74694	0.000135313	3.58306	2.79e-07	-0.350148	0.933976	0.681052	0.515424	2.07814	0.0117361	3.45723	1.65e-06	WRKY transcription factor
HORVU.MOREX.r3.3HG0237360	6.89369	2.2e-08	6.83607	1.54e-11	1.52974	0.497015	0.0478302	1	7.91091	1.56e-11	6.77757	4.59e-11	9.30796	6.45e-17	6.87947	3.45e-13	0	1	0.0195293	1	8.54339	5.65e-14	5.96862	1.14e-09	5.21121	2.62e-08	5.2925	2.44e-10	-2.59489	0.19318	-1.02415	0.538019	4.12062	6.89e-05	4.4729	3.1e-07	6.28615	1.07e-06	8.98192	8.76e-15	1.52219	0.765429	0	1	7.5388	2.45e-10	9.07791	7.65e-15	WRKY family transcription factor
HORVU.MOREX.r3.3HG0237990	1.33232	0.0326935	2.03194	0.000256179	0.358125	0.711931	1.21112	0.0519294	1.37163	0.0419355	1.59237	0.0209141	2.39194	6.09e-06	3.00966	6.91e-07	0.60322	0.552401	1.76984	0.0114976	1.67281	0.00537898	2.19309	0.00279135	1.29285	0.0412385	1.35598	0.0104904	0.606652	0.415738	0.40063	0.574198	0.996152	0.536519	1.12462	0.165181	1.63561	0.013996	3.87138	7.85e-12	0.505898	0.833707	1.413	0.0549724	1.47809	0.0530843	3.13146	1.24e-07	Type I inositol-1,4,5-trisphosphate 5-phosphatase 1
HORVU.MOREX.r3.3HG0239110	0.235453	0.710006	1.72598	4.77e-06	-0.165708	0.828943	-0.274178	0.58646	1.08639	0.0184179	-0.0254383	0.99168	0.476872	0.34376	2.71676	4.1e-12	-0.201176	0.836874	0.528236	0.30028	0.704601	0.202735	1.40302	0.00276656	-0.367377	0.547188	1.20814	0.00112221	-0.733309	0.119287	-0.0697832	0.913095	0.345768	1	0.279947	0.826506	0.364067	0.634068	2.53064	4.68e-12	-0.687275	0.385653	-0.321783	0.530835	0.615412	0.476745	1.38377	0.000577176	Glycosyltransferase
HORVU.MOREX.r3.3HG0239190	-0.0180669	0.985271	0.191703	0.621649	-0.134214	0.828598	0.226238	0.570576	-0.0833861	0.930648	-0.130484	0.860927	-0.190229	0.67105	-0.300826	0.427139	-0.107464	0.895435	-0.376192	0.336278	-0.52848	0.233307	-0.113209	0.905968	0.131449	0.826036	-0.205478	0.615145	0.311504	0.45678	0.218434	0.611941	-0.113813	1	-0.222746	0.854368	0.0607924	0.955815	-1.04087	0.00368508	0.0516621	0.985307	-0.0287347	0.968851	-0.272308	0.866073	-0.428648	0.404482	Protein LOW PSII ACCUMULATION 1, chloroplastic
HORVU.MOREX.r3.3HG0240580	6.36129	1.06e-16	6.65739	1.09e-17	1.08749	0.448575	0.993299	0.417053	6.47576	2.36e-17	6.43706	1.66e-16	6.36001	4.17e-20	6.69198	1.52e-18	-1.05875	0.513582	1.68756	0.0995541	5.28124	1.14e-14	5.78765	7.34e-14	4.63294	5.18e-11	6.39419	3.94e-17	-0.444142	0.768197	1.31118	0.251758	3.97104	5.99e-08	6.49362	4.19e-17	6.696	6.4e-19	6.46453	4.43e-21	1.03356	0.728078	-0.0684593	0.970265	6.26575	5.98e-17	5.90926	4.41e-18	Glycosyltransferase
HORVU.MOREX.r3.3HG0241000	5.59695	4.94e-07	6.35844	7.77e-09	1.49831	0.378045	-1.03862	0.588348	5.18446	3.42e-06	6.47178	1.03e-08	5.31875	1.16e-07	4.09482	2.44e-05	0.273919	0.926472	-2.24864	0.109591	4.04651	8.46e-05	3.63859	0.000675362	2.90017	0.00676185	5.4009	1.66e-07	-0.308913	0.875064	-0.813714	0.662847	2.50513	0.0817767	5.16442	1.77e-06	4.92173	6.57e-06	6.03239	4.67e-09	1.42308	0.649994	1.10428	0.428345	4.9639	6.23e-06	5.20725	6.2e-07	HXXXD-type acyl-transferase-like protein
HORVU.MOREX.r3.3HG0241380	2.78469	1.11e-06	3.37301	9.63e-10	-1.22453	0.108318	-0.743434	0.25343	3.3188	4.83e-09	3.24358	8.67e-09	4.28551	2.25e-14	3.20302	6.62e-09	-0.443453	0.702659	-0.788846	0.251529	3.47932	4.31e-10	2.98083	2.04e-07	2.93848	3.31e-07	3.72989	2.74e-11	-1.25072	0.0880048	-0.599756	0.419145	2.49754	4.69e-05	3.89158	1.34e-11	3.31682	4.08e-09	5.42479	3.59e-20	-0.428145	0.862427	-0.622759	0.419879	3.13857	2.89e-08	4.4123	1.81e-14	ABC subfamily C transporter
HORVU.MOREX.r3.3HG0241780	-0.776158	0.238705	2.27844	5.48e-06	-1.0703	0.110756	1.25349	0.0263381	-0.0548021	0.977421	1.30252	0.0563581	0.67237	0.266345	1.74387	0.000427048	-0.122384	0.934259	1.09713	0.047849	0.275913	0.78703	1.10332	0.133439	-0.140513	0.894591	-0.0183514	0.987119	-1.24924	0.0378788	-1.22649	0.0210146	0.197628	1	0.264844	0.883005	-0.10323	0.945654	1.59585	0.000313098	-0.647733	0.599167	-0.264837	0.685755	0.68062	0.551166	1.05874	0.0571187	Triose phosphate/phosphate translocator, chloroplastic
HORVU.MOREX.r3.3HG0241870	2.33377	0.0112229	3.31555	0.000186716	-0.835155	0.592397	0.483355	0.728973	2.83695	0.00167312	4.32856	1.8e-06	6.01063	1.27e-10	4.73352	8.05e-07	0.608168	0.833823	2.05023	0.0958361	5.41349	1.31e-08	4.34896	2.52e-05	4.33527	0.000394938	3.23688	0.00365003	1.38242	0.501464	2.53956	0.0485945	2.73394	0.308748	3.23709	0.0171834	3.12704	0.000646782	5.54053	3.52e-09	0.0251567	1	1.05586	0.512414	3.10435	0.000873255	5.40628	1.71e-08	Alpha/beta-Hydrolases superfamily protein
HORVU.MOREX.r3.3HG0242050	2.41266	9.35e-10	2.82159	3.83e-13	1.24488	0.00963126	1.01089	0.0195521	2.25546	1.11e-08	2.81569	7.18e-13	3.435	2.17e-19	2.70635	1.64e-12	1.14761	0.0219681	1.43233	0.000506491	2.85161	9.69e-14	1.74936	2.74e-05	1.50247	0.000237607	2.01575	7.72e-08	0.257239	0.674433	1.104	0.00718163	0.596896	0.804468	1.72803	1.8e-05	2.20612	1.59e-08	3.46858	1.82e-19	0.0801561	0.98067	1.55543	0.000249942	2.13518	5.53e-08	2.71346	2.26e-12	Alpha/beta-Hydrolases superfamily protein
HORVU.MOREX.r3.3HG0243040	0.124037	0.781872	0.658522	0.0122987	-0.239667	0.564429	-0.0327953	0.945191	0.375046	0.375775	0.726284	0.0201854	1.17289	4.38e-06	0.943047	0.000294938	0.08863	0.903849	0.537013	0.067042	0.915353	0.00101869	0.51424	0.216461	0.135074	0.780808	0.451989	0.0975606	-0.45075	0.171128	-0.411814	0.180285	0.545876	0.307038	0.379961	0.491992	0.410159	0.329821	1.40049	3.66e-08	-0.39933	0.547325	0.135078	0.743911	0.792173	0.0101789	0.71377	0.0271784	Cytochrome P450 family cinnamate 4-hydroxylase
HORVU.MOREX.r3.3HG0243110	7.20737	2.61e-08	8.29897	4.37e-11	0	1	0	1	7.62877	1.89e-09	8.97537	1.23e-12	9.49941	3.32e-15	8.88073	1.69e-12	1.429	0.591405	3.21097	0.0841087	8.65865	1.52e-12	7.92546	2.03e-09	7.99597	2.06e-10	8.48231	2.2e-11	0	1	0	1	7.22898	4.7e-08	8.40282	1.02e-10	5.9674	2.02e-05	8.21132	8.45e-11	1.50719	0.768327	0	1	6.95584	1.14e-07	7.81613	1.86e-09	tRNA dimethylallyltransferase
HORVU.MOREX.r3.3HG0243460	5.67257	4.84e-12	5.77405	1.82e-13	-0.232486	0.939626	-1.0884	0.464885	6.04354	1.14e-13	5.82696	1.97e-13	8.91326	1.85e-22	5.63199	1.04e-13	2.58371	0.134786	0.862914	0.457968	8.11994	1.35e-18	4.80029	7.16e-10	7.98902	3.37e-13	5.72975	9.39e-14	2.26556	0.247314	0.167856	0.929159	7.18625	6.49e-10	5.38078	6.79e-12	5.18712	7.86e-11	6.44452	1.7e-16	-1.78075	0.622695	0.0752093	0.97827	5.50798	4.44e-12	6.00704	2.41e-14	Subtilisin-like protease
HORVU.MOREX.r3.3HG0244010	-0.481786	0.163074	-0.765999	0.00851206	-0.887076	0.00891515	-0.18597	0.592225	0.0248743	0.981748	-0.294696	0.530828	-1.03115	0.000266641	-0.836798	0.00531231	-0.410436	0.322489	-0.509402	0.110681	-0.591111	0.0843324	-0.256262	0.675123	-0.77506	0.009001	-1.06509	0.000108348	-0.677327	0.023239	-1.0289	0.000393189	-0.132384	1	-0.90114	0.00513476	-0.383291	0.374366	-0.853531	0.0027798	-0.358826	0.593591	-0.201678	0.58624	-0.266389	0.789999	-0.364978	0.375029	Kinase superfamily protein
HORVU.MOREX.r3.3HG0244040	-0.320331	0.598905	-0.975108	0.0145868	0.341216	0.586328	-0.706857	0.0953475	0.590738	0.34808	-0.387937	0.557611	-0.910932	0.0404983	-0.418364	0.352409	-0.329781	0.665376	0.00362472	1	-0.728501	0.177601	-0.389009	0.636941	-0.56923	0.284157	-0.489395	0.265663	-0.259714	0.651887	-0.365771	0.461524	-0.30601	1	-0.566394	0.512172	-0.686949	0.246367	-1.11509	0.00789127	-0.164341	0.938954	0.229245	0.676993	-0.696425	0.370508	-0.346724	0.610681	ethylene-responsive transcription factor
HORVU.MOREX.r3.3HG0244330	0.202442	0.743022	-0.274692	0.528167	-0.290833	0.636684	-1.28121	0.000995607	0.006617	1	0.0723085	0.943893	0.629098	0.159586	1.37906	0.000214056	-0.560131	0.359127	-0.599954	0.183832	0.660666	0.207451	0.60622	0.358323	-0.0802959	0.923641	0.976294	0.00955593	-0.374327	0.48504	-0.633921	0.150841	-0.213938	1	0.401994	0.693395	0.533908	0.398506	1.91773	1.19e-07	0.215415	0.910685	-0.268117	0.616492	0.266966	0.903448	1.406	0.000383789	Avr9/Cf-9 rapidly elicited protein
HORVU.MOREX.r3.3HG0245380	3.62978	1.93e-06	6.39592	4.89e-14	1.58706	0.138794	3.5708	0.000363754	3.54842	3.41e-06	6.14309	9.57e-13	6.38335	1.06e-15	4.2342	5.81e-10	2.321	0.0756376	0.759866	0.440026	5.90526	2.68e-13	3.66635	2.84e-07	2.60563	0.000365347	5.18634	2.96e-13	-0.301929	0.830013	1.83941	0.032636	1.79536	0.101814	4.32748	3.51e-09	4.15333	1.34e-08	5.64549	7.84e-15	-0.684168	0.881404	2.19861	0.0149179	4.13058	1.79e-08	4.52583	1.03e-09	GDSL esterase/lipase
HORVU.MOREX.r3.3HG0245440	0.735949	0.0439525	0.283587	0.420435	-0.191514	0.727077	-0.501048	0.142175	1.05777	0.00226854	0.0223201	0.990977	0.881031	0.00920187	0.618803	0.0602253	-0.320116	0.584538	0.012249	0.991345	0.648151	0.116132	0.175664	0.830489	0.850575	0.018767	1.2096	7.6e-05	0.383081	0.365175	0.172733	0.689664	0.541368	0.656979	0.68293	0.145884	0.371474	0.521884	1.16629	0.000151369	-0.309982	0.782695	0.170268	0.705081	0.0783724	0.986709	0.769133	0.0441299	Cellulose synthase
HORVU.MOREX.r3.3HG0245590	0.845495	0.321766	1.63655	0.0105023	0.234751	0.859708	-0.342234	0.702846	0.966299	0.345945	0.780281	0.456993	1.9716	0.00294408	1.51916	0.0183071	-0.697782	0.577822	0.240486	0.801835	1.46322	0.0627646	0.813425	0.49804	0.314268	0.795466	1.55718	0.0144084	-0.517941	0.600439	0.127495	0.908003	0.0472136	1	1.28989	0.19713	1.66692	0.0331738	2.51061	4.87e-05	-1.11089	0.506953	0.579149	0.496465	1.33146	0.211115	1.62171	0.0328457	Ring finger protein, putative
HORVU.MOREX.r3.3HG0245610	1.78694	0.00120696	1.56467	0.00127839	0.598062	0.46649	-0.412615	0.53273	2.1277	5.52e-05	1.99275	8.71e-05	2.37242	3.71e-07	1.35891	0.00624109	-0.432516	0.677457	-0.568637	0.386164	1.72226	0.000730193	0.621962	0.520624	1.43818	0.0140417	1.50309	0.00293807	-0.0408795	0.979716	-0.762901	0.280423	0.884575	0.678003	1.67197	0.00354232	1.20884	0.048947	2.59055	9.46e-08	-0.839367	0.497088	0.386888	0.610791	1.13444	0.114708	2.51599	5.06e-07	Ring finger protein, putative
HORVU.MOREX.r3.3HG0246000	2.94543	5.59e-14	3.07558	1.75e-15	0.672223	0.23201	0.60599	0.188696	3.28938	3.37e-17	3.27663	4.41e-17	4.42968	1.3e-28	3.75858	3.21e-21	-0.0122916	1	0.816177	0.0839734	3.72962	3.15e-21	3.08362	1.46e-14	2.09058	5.61e-08	2.56735	2.84e-12	0.505561	0.329961	0.034556	0.964852	1.39673	0.00181438	2.57499	7.15e-12	3.07965	3.12e-15	3.78486	5.02e-23	0.270134	0.891369	0.418415	0.421644	2.97396	3e-14	3.16836	9.67e-17	Cytochrome P450
HORVU.MOREX.r3.3HG0247610	0.212661	0.893464	2.47808	0.00250811	-1.45599	0.25724	-1.58767	0.113419	0.664412	0.708797	1.85369	0.0859977	2.95204	0.000652495	3.61952	2.71e-05	-0.0881693	0.984673	0.660395	0.572603	2.88459	0.00137313	2.61888	0.0113815	1.34579	0.245421	2.43341	0.00439476	-1.0258	0.437369	-0.248461	0.86509	0.591277	1	2.48248	0.0161403	1.62879	0.16428	3.67502	1.2e-05	-1.92242	0.256819	-0.112141	0.949456	1.29292	0.51123	2.75555	0.00298105	Ethylene-responsive transcription factor, putative
HORVU.MOREX.r3.3HG0250640	0.264138	0.642979	1.58415	7.68e-06	0.288436	0.631281	0.45749	0.278625	0.576521	0.317905	0.884173	0.0612133	2.44204	1.86e-12	1.88828	9.18e-08	0.340896	0.627806	-0.138421	0.808751	1.87552	1.49e-07	1.06801	0.017478	0.744464	0.109025	1.33268	0.000329973	0.0767682	0.920039	0.131257	0.827169	-0.0743539	1	1.21669	0.00518685	1.34068	0.000576743	2.16445	4.84e-10	0.145938	0.944067	-0.211911	0.695191	1.45947	0.000145705	1.76348	1.1e-06	Leucine--tRNA ligase
HORVU.MOREX.r3.3HG0251280	0.428349	0.249279	0.141748	0.691054	-0.341091	0.435865	-0.763843	0.0148742	0.460199	0.303933	0.569421	0.145024	1.10044	8.46e-05	-0.112295	0.782503	-0.126263	0.863967	-0.505575	0.138386	0.584298	0.115765	0.424588	0.413847	0.452591	0.261464	0.51811	0.104691	0.227124	0.606484	-0.341002	0.387509	0.0149123	1	0.791429	0.0380187	0.590921	0.166105	1.05869	0.000392218	0.385965	0.642	-0.0740853	0.894176	0.660212	0.154355	1.02325	0.00178046	Optic atrophy 3 protein (OPA3)
HORVU.MOREX.r3.3HG0251900	2.01703	6.54e-05	3.4631	7.53e-13	0.321319	0.707195	1.12899	0.0307765	2.07721	3.8e-05	2.65243	6.75e-08	3.66715	3.01e-14	3.32021	4.05e-12	0.626024	0.472143	1.25489	0.0163673	3.13153	1.14e-10	2.08332	5.31e-05	2.68621	1.16e-07	3.40564	1.11e-12	1.25794	0.0326436	1.74672	0.000427949	1.93055	0.000743969	2.55671	2.22e-07	2.65809	7.77e-08	5.00811	9.13e-23	-0.0136546	1	1.58274	0.00436358	2.36534	2.68e-06	3.63156	3.01e-13	WRKY transcription factor
HORVU.MOREX.r3.3HG0253640	1.34577	0.00011862	1.64654	3.69e-07	0.712439	0.0947508	1.24648	0.000210958	1.389	7.39e-05	1.7686	1.18e-07	2.1602	2.68e-11	1.66238	3.46e-07	0.169538	0.834911	1.04798	0.00252076	1.54955	4.31e-06	1.2103	0.00108871	1.10869	0.00254512	1.75447	6.74e-08	-0.497464	0.252636	0.738016	0.0407594	0.295628	1	0.877869	0.0430388	1.28106	0.000357943	2.63778	5.92e-16	0.174512	0.924739	0.502757	0.201639	1.30012	0.000336924	1.56739	3.23e-06	50S ribosomal protein L18
HORVU.MOREX.r3.3HG0254030	0.299842	0.419835	0.0760429	0.8377	-0.219946	0.622232	-0.0663805	0.871958	0.62677	0.0651959	0.689343	0.039239	0.960115	0.000284794	-0.179534	0.608477	-0.210369	0.706632	-0.354749	0.295131	0.610041	0.0621105	0.58808	0.132778	0.52321	0.128981	0.406161	0.175162	0.466594	0.16249	-0.195813	0.609515	0.57859	0.292387	0.788656	0.0168376	0.515841	0.198874	0.804555	0.00425252	-0.170973	0.897854	-0.142978	0.74583	0.731119	0.0379908	1.18543	2.21e-05	Kinase family protein
HORVU.MOREX.r3.3HG0254600	0.520279	0.102415	0.973494	0.000170378	0.101454	0.849274	0.37457	0.213428	0.34283	0.451029	0.757069	0.0164351	1.52193	1.33e-09	1.13036	1.4e-05	0.505765	0.193688	0.27622	0.418134	1.23492	2.51e-06	0.414759	0.388883	0.773969	0.00915789	0.99306	9.95e-05	0.625729	0.0423302	0.270105	0.41718	0.549394	0.354966	0.698895	0.03911	0.756885	0.0184713	1.41181	3.02e-08	0.131882	0.931204	-0.122425	0.77274	0.841706	0.00771509	1.25877	2.18e-06	NAC domain-containing protein
HORVU.MOREX.r3.3HG0258500	-0.469318	0.209123	0.434477	0.157384	-0.157908	0.761755	-0.0187366	0.980508	-0.334494	0.52841	0.35061	0.454081	0.977488	0.000575237	0.972814	0.000676758	-0.0833944	0.91821	-0.435656	0.223967	0.198125	0.722628	0.420071	0.430748	0.207002	0.681019	0.287079	0.4108	0.0853211	0.876372	-0.422076	0.258536	0.150317	1	0.278681	0.757161	0.202097	0.757563	0.637457	0.0278509	0.0788721	0.969145	-1.04935	0.00154316	0.28968	0.800978	0.915319	0.00280394	weak chloroplast movement under blue light protein (DUF827)
HORVU.MOREX.r3.3HG0260150	0.837321	0.130863	1.08469	0.0106649	0.162789	0.867794	-0.288405	0.618963	0.789912	0.242325	0.478174	0.507913	1.10322	0.0171852	0.960475	0.0397562	-0.143492	0.906874	0.210339	0.753816	0.796672	0.175292	1.06185	0.0782466	-0.482833	0.478635	1.18736	0.00602377	-0.869055	0.11709	0.378145	0.518591	0.0758663	1	0.233922	0.897286	0.255403	0.834686	1.83787	3.19e-05	-0.479016	0.805758	0.524242	0.402805	-0.0261505	1	0.411591	0.632087	Acylamino-acid-releasing enzyme
HORVU.MOREX.r3.3HG0261370	0.0113749	0.996262	0.0970167	0.82143	0.34215	0.497038	-0.00891201	0.999262	0.0416956	0.973327	-0.562425	0.260016	-0.407302	0.326678	0.62751	0.0684945	-0.219456	0.752692	0.439934	0.255107	-0.354118	0.52465	-0.0283836	0.99013	-0.469643	0.285626	-0.417309	0.260993	-0.23172	0.619213	-0.32289	0.444644	0.103289	1	-0.620483	0.301558	-0.0980166	0.920976	-1.11745	0.00165452	-0.0735748	0.975809	-0.104562	0.844894	0.110199	0.979336	-0.515734	0.289654	non-structural protein
HORVU.MOREX.r3.3HG0263560	-0.321373	0.457267	1.3051	1.19e-05	-0.241771	0.62889	0.529325	0.12982	0.38667	0.445155	0.295288	0.601404	0.536764	0.138972	1.34066	1.37e-05	-0.259293	0.683389	0.431466	0.27217	0.451387	0.330914	0.755727	0.093651	-0.0927468	0.882904	-0.43404	0.198465	-0.81411	0.0179752	-0.22193	0.582606	-0.0964243	1	-0.105618	0.941849	0.0842891	0.930918	1.55621	6.04e-08	-0.0321429	0.998702	-0.313119	0.472919	0.131327	0.967738	0.827435	0.0232175	PHD finger family protein
HORVU.MOREX.r3.3HG0266950	1.60954	0.00070984	2.39824	6e-08	0.429943	0.549346	1.28526	0.0077989	1.71321	0.000303299	2.60753	8.43e-09	3.09193	6.91e-13	2.06271	2.18e-06	0.407502	0.651662	0.427476	0.462688	2.34792	1.04e-07	1.48961	0.00367871	1.70115	0.00027043	2.16471	2.7e-07	0.683237	0.233329	0.72708	0.144396	1.46433	0.00700832	1.82255	6.45e-05	2.12326	3.28e-06	2.69504	3.07e-10	-0.20872	0.937613	-0.575701	0.340975	1.93394	3.68e-05	2.30913	1.61e-07	Calmodulin-binding protein
HORVU.MOREX.r3.3HG0267290	0.269587	0.717479	0.00933557	0.998228	-0.863458	0.202794	-1.15031	0.0464075	2.11342	2.2e-07	1.62455	0.000370913	0.994972	0.0255972	-0.343943	0.571098	-0.884154	0.167599	-2.51312	6.88e-05	0.476521	0.484804	1.2007	0.0270172	0.379934	0.582522	0.388438	0.430833	-0.606812	0.314805	-1.66757	0.00180612	0.460809	1	0.885799	0.156068	0.112079	0.928315	0.654879	0.119569	-0.822792	0.301237	-0.795901	0.116475	0.341819	0.861701	0.468546	0.45271	basic helix-loop-helix (bHLH) DNA-binding superfamily protein
HORVU.MOREX.r3.3HG0268430	-1.16386	0.00302188	-0.0984299	0.842866	-1.09167	0.0111047	0.282478	0.522566	0.110111	0.912572	0.0762194	0.93914	0.834557	0.0347277	0.26841	0.572407	-0.550924	0.352501	0.281054	0.581498	0.578086	0.262697	0.496514	0.492833	-0.668519	0.167371	-0.647667	0.119697	-1.63474	0.000101622	-1.61964	0.000185409	-0.399111	1	-0.14585	0.932024	-0.100086	0.928104	0.635505	0.0895407	-0.380531	0.757462	-0.713111	0.104743	0.567237	0.476252	1.12074	0.00386821	Cytokinin riboside 5-monophosphate phosphoribohydrolase
HORVU.MOREX.r3.3HG0269360	0.367016	0.81088	1.56936	0.0560361	1.00053	0.421328	0.883575	0.353818	0.59264	0.759409	0.0546452	0.992113	0.550476	0.644073	0.446832	0.661477	0.565745	0.744806	0.402295	0.720937	0.368766	0.839852	-0.416555	0.855237	4.39766	0.00552013	6.15111	3.42e-06	0	1	0	1	5.36865	0.000252552	5.65206	0.000171879	2.85971	0.000451691	1.43931	0.0596576	0.750001	0.79853	-0.246294	0.846784	2.0062	0.0496895	2.37496	0.00301467	C-phycocyanin alpha chain
HORVU.MOREX.r3.3HG0269910	1.5793	0.0190378	1.93684	0.0011454	1.21431	0.112284	2.07467	0.000690997	1.07821	0.227233	0.882226	0.349062	1.99411	0.00175454	2.80986	4.14e-06	1.14433	0.203816	2.63485	2.97e-05	1.51176	0.043458	1.82751	0.0181203	0.0299873	0.987516	-1.13271	0.148763	-0.983985	0.264636	-0.533105	0.561835	-0.888728	0.918474	-0.286404	0.923895	1.1583	0.17928	3.12974	2.93e-07	0.215753	0.955827	2.58105	0.000102281	0.557175	0.846115	2.07184	0.00321048	Inorganic pyrophosphatase 2
HORVU.MOREX.r3.3HG0269960	-1.31187	0.00800526	-1.37868	0.00238451	-0.651695	0.280321	-0.139578	0.822789	-1.03514	0.0721785	-0.199977	0.83021	-0.753324	0.156952	-0.548759	0.270475	0.0391974	0.988968	-1.07476	0.0257695	-1.07353	0.0517171	-0.303028	0.775824	-0.393698	0.578447	-0.562199	0.257037	-0.0635529	0.946663	-0.565576	0.286202	-0.252652	1	-0.392564	0.769155	-0.428445	0.628553	-0.946927	0.0410869	0.0970996	0.976113	-0.883082	0.0826702	-0.243232	0.942041	-0.306004	0.70247	Protein kinase family protein
HORVU.MOREX.r3.3HG0270240	1.04571	0.0755217	2.49294	2.94e-07	-0.414972	0.611107	0.651637	0.251225	1.02748	0.13042	1.98354	0.000162745	3.37851	6.11e-12	2.98697	1.97e-09	-0.204542	0.882845	0.209771	0.787257	2.66773	8.68e-08	1.86736	0.000913291	1.17689	0.0492275	2.43651	3.85e-07	0.294543	0.711062	0.319681	0.632179	0.638108	0.945065	2.1842	1.99e-05	3.13812	4.27e-10	4.67549	7.43e-20	0.319078	0.893701	0.773344	0.209378	2.8432	1.91e-08	4.1003	8.26e-16	ATP-dependent zinc metalloprotease FtsH
HORVU.MOREX.r3.3HG0270250	0.322453	0.786632	1.85215	0.00299056	-0.19815	0.901272	-0.571859	0.496029	2.27589	0.00135028	2.22543	0.00107309	2.95203	4.71e-06	1.09198	0.0993254	0.265268	0.890166	-1.548	0.0451524	2.82426	1.99e-05	0.851651	0.45995	-0.184484	0.882904	0.318496	0.660566	0.106944	0.929064	-0.0475567	0.966722	0.230678	1	0.028966	1	0.919019	0.320826	1.99531	0.000540993	-0.0873356	0.989313	-0.0452153	0.974554	0.970688	0.443435	1.54657	0.0243931	DNL-type zinc finger
HORVU.MOREX.r3.3HG0270800	2.15849	2.34e-06	3.20196	1.1e-12	0.151219	0.879563	1.08378	0.0332219	2.03595	1.05e-05	2.61059	1.54e-08	3.76976	2.9e-17	3.94946	3.41e-17	1.28532	0.0334083	1.43531	0.00681823	3.168	1.69e-12	2.75557	1.48e-08	1.65888	0.000677638	3.07214	8.43e-12	-0.244745	0.759944	0.96563	0.0735668	1.62505	0.00235681	2.82713	1e-09	1.85439	5.79e-05	3.759	4.37e-17	0.100882	0.976113	0.565314	0.362003	1.69894	0.000377924	2.64064	7.07e-09	Pleiotropic drug resistance ABC transporter
HORVU.MOREX.r3.3HG0270810	0.68202	0.281765	1.42064	0.00297205	-0.581705	0.426314	-1.14084	0.0352099	1.69506	0.00123464	1.67992	0.00143898	2.55749	7.94e-08	1.19838	0.0152931	-0.412776	0.681976	-0.909564	0.106588	1.94205	0.000113913	1.01348	0.15474	1.86885	0.000434053	1.83553	0.000172649	-1.84952	0.00510994	-1.47072	0.0163978	1.25732	0.118862	2.22876	1.45e-05	1.26246	0.0380212	2.59681	9.46e-08	-0.829575	0.47696	-0.398531	0.591562	1.65316	0.00284228	2.1239	3.82e-05	Pleiotropic drug resistance ABC transporter
HORVU.MOREX.r3.3HG0273730	2.36143	0.0319885	3.6242	0.000186354	-0.0658681	0.987786	-2.24469	0.101754	2.09355	0.104297	3.30392	0.00242921	3.6867	0.000151296	2.59039	0.00772151	-0.725924	0.726539	0.379338	0.793421	3.04018	0.00326126	2.14436	0.112657	2.22335	0.0549167	3.27641	0.000548418	-2.34075	0.12098	0.131227	0.942436	2.18332	0.219448	3.04972	0.00584607	4.5757	0.000216118	7.8119	2.3e-08	1.7395	0.607504	0	1	4.72392	0.000140555	7.54588	1.64e-07	Cytochrome P450
HORVU.MOREX.r3.3HG0273750	3.08395	1.69e-06	3.67969	6.68e-09	-0.116105	0.951199	1.44376	0.0465795	2.96963	4.36e-06	4.31047	2.62e-11	4.26107	9.52e-12	2.56575	1.53e-05	0.116426	0.963615	0.576851	0.458982	3.59186	1.54e-08	1.44839	0.0809236	2.97585	3.77e-06	4.14521	3.64e-11	0.973707	0.243221	1.27474	0.0870507	1.893	0.0240649	3.45817	1.01e-07	3.32897	3.37e-07	4.25518	5.65e-12	0.971265	0.581667	1.48411	0.0410086	3.52061	5.99e-08	3.45133	4.09e-08	Cytochrome P450
HORVU.MOREX.r3.3HG0273810	-0.118862	0.883095	0.826104	0.0657423	-0.0900994	0.933997	-0.0405388	0.964029	0.634174	0.355445	0.329799	0.687018	0.146603	0.845955	1.39472	0.00161075	-0.201345	0.862012	0.0513865	0.955226	0.539623	0.454619	0.530452	0.553764	-0.134397	0.888618	1.18881	0.00791331	-0.675169	0.24535	-0.663754	0.264337	0.523168	0.958876	1.26176	0.0213589	-0.500404	0.544383	1.75891	1.51e-05	-0.408848	0.803343	-0.902451	0.0907225	0.208765	0.953479	0.822025	0.143736	Siroheme synthase
HORVU.MOREX.r3.3HG0274050	5.85767	3.07e-11	10.5633	6.54e-19	-0.69417	0.723233	2.85197	0.113174	6.49723	2.42e-13	10.6219	7.57e-19	8.55208	9.22e-20	7.7755	9.97e-17	-2.967	0.177696	1.53048	0.212678	8.05923	1.14e-17	6.86388	3e-13	6.13356	1.68e-11	5.67241	2.99e-12	0.497767	0.788728	0.64179	0.563316	5.32718	1.1e-08	5.28942	1.27e-10	7.00474	1.84e-14	8.04277	8.23e-19	0.0664015	1	0.781011	0.580536	7.17259	6.39e-15	7.54572	8.76e-17	DWNN domain, a CCHC-type zinc finger
HORVU.MOREX.r3.3HG0274650	3.90995	1.08e-08	5.40257	3.59e-15	1.18599	0.215291	0.965706	0.234297	4.13564	1.27e-09	5.00891	2.76e-13	6.83595	6.94e-21	6.3315	2.16e-18	1.87197	0.062269	2.66929	0.00037859	5.97522	1.07e-16	5.12483	1.29e-12	4.79066	1.41e-11	5.67065	2.19e-16	1.79339	0.0346366	3.13004	4.69e-06	4.00331	4.35e-08	4.97181	5.89e-13	4.82209	1.52e-12	7.61886	1.13e-23	1.10874	0.497882	2.18042	0.0136968	4.69091	5.84e-12	7.05962	8.55e-21	DUF1645 family protein
HORVU.MOREX.r3.3HG0275460	1.25597	0.170525	1.89925	0.00778161	1.14037	0.25311	0.197238	0.855822	1.43308	0.163851	2.35484	0.00303178	1.85267	0.0127655	2.11868	0.00238934	-0.229036	0.903849	-0.288106	0.785609	1.43552	0.105479	0.788247	0.572805	0.7863	0.442016	2.73266	7.95e-05	0.381111	0.728319	0.509678	0.596491	0.206466	1	2.02579	0.0189217	-0.260201	0.905282	3.63745	4.8e-06	0.259499	0.955827	0.572187	0.673591	0.746535	0.800569	3.64821	1.05e-05	Translation initiation factor IF-1, chloroplastic
HORVU.MOREX.r3.3HG0275710	0.502435	0.163783	0.740394	0.0113101	-0.506478	0.198379	-0.583559	0.0730726	0.821372	0.0156218	1.10411	0.000317605	1.92647	1.79e-12	0.879189	0.00299932	0.197327	0.757815	-0.518551	0.135647	1.23782	2.27e-05	0.862382	0.015616	0.624702	0.0802642	1.21518	1.72e-05	-0.426453	0.26644	-0.350435	0.345486	0.450888	0.778794	1.33138	8.04e-06	1.14597	0.000131866	1.4869	5.17e-08	-0.0319007	0.997213	-0.865227	0.00794631	1.04482	0.000848747	0.851041	0.00869254	ADP,ATP carrier protein
HORVU.MOREX.r3.3HG0278140	0.546969	0.2025	0.165385	0.684894	0.175977	0.778534	-0.554123	0.133526	0.942594	0.0169366	0.433975	0.395917	1.0958	0.00104135	0.544129	0.124329	0.0856824	0.928227	-0.553556	0.152286	0.545252	0.248304	0.0940808	0.927433	0.281509	0.62891	0.871683	0.0105979	-0.0188699	0.987461	-0.0584994	0.92417	0.146711	1	0.313678	0.764017	0.798109	0.0742617	1.827	5.51e-08	0.111494	0.960958	0.741462	0.07446	0.819046	0.0962044	1.51651	2.38e-05	WRKY transcription factor
HORVU.MOREX.r3.3HG0278170	-0.190548	0.8705	1.68562	0.0102974	-0.367541	0.74391	0.700318	0.369962	-0.360857	0.80878	0.527265	0.669511	2.34272	0.000315283	1.30456	0.0479655	0.0291716	1	0.521109	0.528409	1.87868	0.00860397	0.791569	0.516854	0.238111	0.859543	0.112092	0.911162	-0.489762	0.625823	-0.207878	0.840045	0.0104863	1	-0.184074	0.963256	-0.485859	0.717676	1.7329	0.00495136	-1.08244	0.416242	-0.924745	0.240498	0.550581	0.846115	2.63396	3.29e-05	CCCH-type zinc fingerfamily protein with RNA-binding domain-containing protein
HORVU.MOREX.r3.3HG0278670	2.546	1.33e-09	2.50463	5.88e-10	0.332004	0.643312	-0.806045	0.0913199	2.87476	5.71e-12	2.37341	1.01e-08	3.70057	2.94e-19	3.2017	9.78e-15	0.336549	0.704741	-0.189956	0.769197	3.05525	1.13e-13	2.28901	8.29e-08	1.26182	0.00564702	2.10647	1.12e-07	-0.0826278	0.923583	-0.307322	0.577761	1.04319	0.105778	1.89906	6.48e-06	1.95449	2.63e-06	3.33775	1.33e-16	-0.754305	0.372555	-0.292572	0.614735	1.62557	0.000192798	3.12162	1.48e-14	Glutaredoxin
HORVU.MOREX.r3.3HG0279460	4.5782	3.36e-07	3.11802	0.000105891	-0.242688	0.912318	-2.33491	0.0244285	4.84557	6.16e-08	3.79378	8.64e-06	4.76583	9.54e-09	2.52245	0.00159626	-3.30337	0.00879135	-0.620055	0.563531	3.74267	7.75e-06	2.39886	0.0116873	2.68603	0.00238241	2.99655	0.000190157	-0.475175	0.724919	0.987959	0.312578	2.22316	0.0532863	3.53381	4.36e-05	4.26968	7.95e-07	5.30399	8.7e-10	-2.76638	0.0762841	-1.59567	0.232249	4.16483	1.68e-06	5.41721	8.43e-10	Phosphoenolpyruvate carboxylase, putative
HORVU.MOREX.r3.3HG0279950	1.15289	0.053498	2.22549	7.38e-05	-0.571029	0.505533	0.695733	0.341916	1.89024	0.000374865	2.67923	2.67e-06	1.89484	0.000198144	-0.122794	0.872515	-0.412498	0.718866	-0.195377	0.802895	1.56662	0.00495507	1.01653	0.178194	0.583533	0.442702	0.485096	0.42726	0.102138	0.923685	0.478321	0.474757	0.8209	0.714469	1.42916	0.0226336	1.09701	0.0928718	1.60733	0.00113544	-0.603066	0.711789	-0.171577	0.843319	1.41828	0.017258	1.15823	0.0648036	TSA: Wollemia nobilis Ref_Wollemi_Transcript_14908_3298 transcribed RNA sequence
HORVU.MOREX.r3.3HG0280790	1.41454	0.000416537	1.58801	2.36e-05	0.196609	0.796923	0.0731964	0.913242	1.30799	0.00171648	1.30399	0.00273003	2.12642	9.6e-09	1.18129	0.00295977	0.358562	0.66997	0.101823	0.883764	1.68191	2.26e-05	0.586274	0.427556	1.54896	0.000241857	0.953206	0.0199569	-0.0212158	0.991277	0.563232	0.251079	0.714283	0.67554	1.14363	0.0191075	1.48447	0.000168637	2.09048	9.07e-09	0.316934	0.851008	0.174276	0.789445	1.63421	2.25e-05	1.70765	1.09e-05	Protein DETOXIFICATION
HORVU.MOREX.r3.3HG0281110	0.575336	0.359856	1.2549	0.00935183	-0.460492	0.546209	-0.52893	0.404899	1.03434	0.0831493	0.572057	0.484256	1.93702	3.74e-05	0.514954	0.376039	-0.0701471	0.973705	-0.586453	0.378125	1.37639	0.0113805	1.06202	0.130191	0.908651	0.15147	1.58218	0.0012016	-0.434337	0.584957	0.327531	0.653868	0.763507	0.778794	1.51181	0.010319	1.37362	0.0121938	1.37454	0.00432211	-0.484617	0.803343	-0.695845	0.314602	1.37259	0.0168291	1.03864	0.0978521	Alpha/beta-Hydrolases superfamily protein
HORVU.MOREX.r3.3HG0281180	0.708908	0.0966631	1.35612	9.8e-05	0.118131	0.876231	0.988376	0.00836846	0.0415001	0.976386	0.616421	0.252987	0.623312	0.124466	1.47573	3.69e-05	0.252324	0.729377	0.901235	0.0236498	0.292893	0.650779	0.776135	0.164328	0.413194	0.495284	1.62134	2.33e-05	-0.411474	0.481796	1.37065	0.000870038	0.125024	1	0.415443	0.744543	0.429586	0.497929	1.29768	0.000108029	0.286347	0.843528	0.686972	0.0822352	0.497271	0.591535	0.892718	0.0303536	DUF1639 family protein
HORVU.MOREX.r3.3HG0281250	0.409574	0.364684	1.73292	6.19e-08	-0.149753	0.819774	0.721265	0.0507764	0.582119	0.237949	1.02064	0.009875	0.873027	0.0167417	1.08215	0.00111229	-0.0260556	0.993835	0.0807829	0.889237	0.797345	0.0514693	0.67865	0.185706	0.581176	0.181789	1.37038	1.49e-05	0.356303	0.442141	0.881014	0.012147	0.479436	0.853298	0.816772	0.0736082	0.823236	0.0548091	1.89186	3.08e-09	0.14475	0.940201	0.102461	0.865208	0.206037	0.929456	0.931202	0.0226867	Protein kinase family protein
HORVU.MOREX.r3.3HG0281340	1.96967	0.00432639	2.63643	3.54e-05	1.04448	0.2292	0.881593	0.252004	1.9677	0.00636679	2.54251	0.000233598	2.88322	3.97e-06	2.47894	6.66e-05	0.37688	0.805459	0.00269769	1	2.06705	0.00276223	1.26215	0.200237	2.18049	0.00222057	2.51817	3.77e-05	1.64111	0.0311478	0.267548	0.783502	2.28237	0.00312859	2.13081	0.00243999	3.24642	4.09e-05	3.47499	2.57e-07	1.56998	0.314363	0.121992	0.940297	3.29088	3.34e-05	3.15311	8.24e-06	Receptor-like protein kinase
HORVU.MOREX.r3.3HG0281500	2.84926	7.55e-05	3.13323	2.59e-06	1.2931	0.184127	-0.545879	0.610531	2.17368	0.00720548	2.12736	0.00899343	3.34614	3.64e-07	3.92646	4.64e-08	0.267125	0.895092	1.62871	0.0710836	3.01735	9.03e-06	2.99872	0.000226137	2.01514	0.00420762	2.9611	3.1e-06	-0.515337	0.630263	0.872983	0.293606	0.778492	0.981423	2.46741	0.000540375	2.27457	0.000659704	3.80632	7.47e-10	0.472202	0.870999	1.36497	0.0646866	1.40555	0.142098	2.92954	5.33e-06	Glutathione S-transferase
HORVU.MOREX.r3.3HG0281610	1.08121	0.277168	3.87105	5.13e-06	-1.54417	0.189244	1.06229	0.347496	2.05118	0.0234905	4.20127	1.8e-06	4.75346	7.09e-09	2.05341	0.00898246	-0.604845	0.804103	-1.86538	0.082317	3.42439	8.56e-05	1.21549	0.375138	3.24043	0.000240523	3.6969	2.59e-06	-1.69911	0.26644	-0.482194	0.731671	2.28628	0.0681893	3.02558	0.000575149	1.81312	0.0672517	4.0907	8.89e-07	-1.13592	0.642073	0.905358	0.48032	1.85301	0.0896035	3.6912	2.66e-05	Lipid phosphate phosphatase-like protein
HORVU.MOREX.r3.3HG0281620	2.10616	8.5e-07	1.43298	0.000514538	0.408996	0.529707	0.352214	0.482525	1.47275	0.00140713	2.10319	7.35e-07	2.85402	6.16e-12	1.03299	0.0165344	0.879767	0.137554	1.04587	0.0194133	2.39629	1.23e-08	1.3246	0.00708216	1.07679	0.0269108	1.63651	6.72e-05	-0.718181	0.167077	1.05225	0.0169996	0.76665	0.556345	1.50056	0.0010937	1.24844	0.00956929	1.18313	0.00446387	-0.773334	0.341934	0.393245	0.459502	1.05104	0.0655716	1.06527	0.0321438	Chitinase
HORVU.MOREX.r3.3HG0281730	0.487244	0.206339	0.908999	0.0020802	0.505551	0.21211	0.509653	0.121595	0.101341	0.907565	0.493005	0.26918	0.889519	0.00480546	0.964403	0.00110001	0.167066	0.813114	0.244036	0.535111	0.832381	0.0148264	0.224694	0.751861	1.02085	0.00155809	1.39046	1.84e-06	0.677831	0.0549336	0.929235	0.00348249	0.108651	1	0.893938	0.0168009	0.24811	0.690044	1.39518	6.64e-07	0.0392649	0.992315	0.41055	0.25233	0.122434	0.969186	0.828896	0.015075	AP2/B3 transcription factor family protein
HORVU.MOREX.r3.3HG0282640	3.9496	1.95e-07	5.21895	1.04e-11	-0.418788	0.771569	0.291344	0.790924	4.2272	2.34e-08	4.93073	1.88e-10	6.75808	1.57e-16	5.93784	1.24e-13	0.934024	0.54638	1.25893	0.187673	6.15872	4.14e-14	4.88878	1.42e-09	3.94121	2.02e-07	4.95445	2.18e-11	-0.591015	0.620738	0.017782	0.997489	3.19137	7.69e-05	4.58645	1.06e-09	5.79648	6.46e-13	7.3907	7.34e-19	-0.0295544	1	0.851322	0.456417	5.57063	4.12e-12	6.47279	3.2e-15	ABC transporter B family protein
HORVU.MOREX.r3.3HG0282740	7.68235	1.82e-07	7.34386	4.87e-07	0	1	0	1	7.65191	1.93e-07	5.97838	0.000264402	4.6753	5.1e-05	5.14357	8.74e-05	-2.96323	0.200243	-1.59195	0.432565	3.85971	0.0017034	3.63111	0.0404945	4.7732	0.00480682	4.82068	0.000229376	0	1	-1.6306	0.481126	4.94911	0.00818942	5.3991	0.000110505	6.92772	3.74e-06	8.5824	3.31e-09	2.22643	0.587376	0	1	6.40903	3.28e-05	8.2258	3.18e-08	Glycosyltransferase
HORVU.MOREX.r3.3HG0282880	4.37598	5.17e-08	5.03101	1.96e-11	2.77993	0.00431727	2.16569	0.00853882	4.5565	1.1e-08	4.40126	8.43e-09	8.34533	5.75e-19	6.30193	3.72e-14	4.64682	8.77e-05	3.7969	2.39e-05	7.77239	2.34e-16	4.74557	5.24e-08	3.35679	5.04e-06	3.83472	4.46e-08	2.57475	0.000997613	3.07214	2.16e-05	1.55479	0.311215	3.38732	4.7e-06	4.57614	2.41e-09	5.74022	1.72e-14	1.50956	0.344072	2.71015	0.000990803	4.14375	9e-08	5.10229	1.04e-11	Protein kinase-like
HORVU.MOREX.r3.3HG0282910	5.37784	2.27e-08	6.89263	4.41e-12	2.0682	0.108335	3.45879	0.00110284	5.54537	7.55e-09	7.02168	3.53e-12	10.8884	3.21e-19	7.00768	7.44e-13	5.12326	0.00172246	4.16445	3.26e-05	9.8322	7.55e-16	5.47068	3.84e-08	3.90252	1.44e-05	6.09808	1.05e-11	1.84924	0.0750923	3.68451	3.21e-05	2.70246	0.0145676	5.05316	2.24e-08	6.79601	7.23e-11	7.40882	7.69e-15	1.97478	0.457033	3.41263	0.000627514	6.6728	1.79e-10	6.31292	2e-11	Single-stranded nucleic acid binding R3H protein
HORVU.MOREX.r3.3HG0282920	4.36903	4.76e-06	5.07418	1.23e-08	1.64726	0.215603	0.108231	0.955551	5.13252	5.19e-08	5.10251	2.48e-08	6.18567	1.42e-11	4.1729	9.38e-07	0.898703	0.637434	0.756551	0.510213	5.3614	5.18e-09	3.26741	0.000476677	2.7806	0.00338514	4.99498	1.14e-08	1.61568	0.130073	2.0997	0.0299137	1.34938	0.793842	3.70719	7.02e-05	3.70309	3.6e-05	6.71395	2.72e-12	-1.3604	0.628423	2.7285	0.0145488	3.34943	0.000292371	5.9277	8.76e-10	Protein kinase-like
HORVU.MOREX.r3.3HG0283580	1.24051	0.101666	-0.352702	0.63655	0.67201	0.487813	-0.643609	0.376444	1.71051	0.0209316	0.301826	0.806716	2.37989	7.25e-05	1.57977	0.0136472	-0.562291	0.658078	0.0959383	0.938136	1.83946	0.00549606	1.27601	0.177797	1.30819	0.107522	1.21257	0.0639479	-0.237324	0.85132	-0.3439	0.724458	0.923399	0.873813	0.943587	0.482004	1.05412	0.258031	2.2903	0.000300176	-0.105173	0.985374	-0.861089	0.39045	0.712657	0.730624	2.11154	0.00277058	Cellulose synthase
HORVU.MOREX.r3.3HG0283770	0.0494365	0.963975	0.512355	0.32007	-0.800384	0.23131	-0.846936	0.110533	0.843761	0.225584	0.617186	0.39623	1.947	4.52e-05	0.945795	0.0620579	-0.161067	0.906874	-0.0752193	0.935248	1.50964	0.00408906	0.767194	0.360011	0.350422	0.682785	1.32948	0.00851156	-0.834896	0.207741	-0.583927	0.404156	0.819788	0.676744	1.50381	0.0117349	0.20046	0.874812	1.21025	0.0108704	-0.669543	0.607504	-0.131602	0.870352	0.270278	0.937348	0.434871	0.590472	IAA-amino acid hydrolase ILR1, putative
HORVU.MOREX.r3.3HG0283880	2.05794	0.170775	2.30307	0.071031	-0.924216	0.644771	1.10929	0.443495	1.50974	0.464185	2.66332	0.111496	3.72095	0.00657624	2.6951	0.0349438	-0.496347	0.879694	-0.420785	0.820993	3.36652	0.0230393	0.878698	0.753207	0.656096	0.764781	0.319144	0.846892	1.12802	0.504068	-0.514279	0.763367	1.24515	1	0.667008	0.883054	1.4535	0.493733	1.07554	0.410698	0.279575	0.974475	-0.190368	0.929084	1.24101	0.78173	1.00509	0.607551	Leucine-rich repeat receptor-like protein kinase family protein
HORVU.MOREX.r3.3HG0285900	2.70965	5.92e-12	2.74867	8.09e-13	0.422957	0.513006	0.542454	0.242156	2.43178	6.78e-10	2.67929	5.25e-12	3.28106	2.36e-18	3.56533	6.92e-19	-0.404131	0.59902	1.25813	0.00503599	2.57265	9.24e-12	2.74019	2.35e-11	1.44856	0.00043132	2.12176	2.55e-08	-0.237439	0.709069	0.608514	0.195809	0.718547	0.560295	2.20456	2.33e-08	2.23755	5.48e-09	3.67674	4.51e-22	0.427295	0.751184	0.802499	0.0741658	2.10597	5.27e-08	2.73234	4.75e-13	Ribose-phosphate pyrophosphokinase, putative
HORVU.MOREX.r3.3HG0287070	0.224249	0.819941	1.52768	0.00653356	0.0421059	0.985004	-0.0505455	0.966575	-0.194003	0.904923	0.617107	0.520312	1.0411	0.105411	1.8885	0.000549668	0.0978907	0.959627	0.316322	0.68609	0.872231	0.280241	0.501283	0.685228	1.17135	0.0838709	1.49583	0.0079431	0.66484	0.370074	0.319012	0.691054	0.504054	1	0.957476	0.365764	0.532361	0.61473	2.93614	3.81e-08	-0.338398	0.895413	0.740275	0.275804	0.110463	0.994457	2.53185	5.15e-06	Glycosyltransferase
HORVU.MOREX.r3.3HG0287740	0.328225	0.159731	0.615011	0.000793906	0.0911128	0.793958	0.282736	0.173529	0.126492	0.767133	0.335737	0.213509	1.26512	1.83e-12	1.08748	3.82e-09	0.323304	0.279261	0.817052	2.81e-05	0.799855	4.38e-05	0.644682	0.00392545	0.614743	0.00322741	0.48358	0.0119564	0.417659	0.0642252	0.33243	0.12143	0.0306321	1	0.342411	0.320447	0.55589	0.0108225	0.850166	2.41e-06	0.144606	0.862077	0.211304	0.374196	0.548908	0.01692	0.519845	0.0179381	Glutamate carboxypeptidase 2
HORVU.MOREX.r3.3HG0287850	3.57854	4.25e-06	3.90506	6.6e-08	0.979075	0.451964	1.07631	0.254555	3.75592	1.03e-06	3.22385	3.68e-05	4.91525	1.4e-11	3.57879	3.12e-07	1.1903	0.393423	0.459511	0.683148	4.40306	2.83e-09	2.97078	0.000108919	3.21875	1.4e-05	3.64141	7.85e-08	2.06563	0.013573	1.60651	0.0422455	2.24156	0.0186359	3.36371	2.72e-06	3.07929	3.13e-05	4.21485	7.31e-10	0.0152368	1	-0.110517	0.948296	3.40242	2.91e-06	3.34783	2.75e-06	Receptor-like protein kinase
HORVU.MOREX.r3.3HG0288800	4.84634	2.27e-11	7.01066	5.76e-16	-0.710394	0.633777	1.08752	0.459647	5.02947	3.67e-12	7.45852	1.2e-17	7.00669	6.02e-21	4.98032	1.67e-12	-1.1759	0.481969	0.763038	0.432405	6.33503	1.21e-17	5.13292	1.55e-12	5.45341	4.53e-13	3.91737	4.93e-09	-4.15525	0.0118252	-2.90334	0.00932784	5.03677	4.92e-11	4.56685	4.54e-11	4.62218	2.48e-11	5.29126	2.13e-14	-2.709	0.0418655	-1.72967	0.114913	4.79758	5e-12	4.91666	1.46e-12	Pleiotropic drug resistance ABC transporter
HORVU.MOREX.r3.3HG0288830	0.979166	0.00400219	1.03259	0.000626728	0.681264	0.0909284	0.360366	0.323774	0.894586	0.0155668	0.736867	0.0665935	0.461109	0.23238	1.37295	1.41e-05	-0.542411	0.281784	0.458209	0.253553	0.32104	0.558598	0.491317	0.425244	0.570077	0.141835	1.25469	1.18e-05	0.387087	0.337424	0.47337	0.179339	0.211292	1	0.575601	0.268037	0.315434	0.593279	1.46646	3.7e-07	-0.468532	0.546318	0.657218	0.0604928	0.230516	0.89408	0.859501	0.0159207	MACPF domain protein
HORVU.MOREX.r3.3HG0288940	0.00815438	0.997306	-0.24438	0.40859	-0.086065	0.876231	-0.435324	0.132302	0.282389	0.552069	0.326407	0.410836	0.0543349	0.903489	-0.08737	0.803794	-0.409215	0.297354	-0.536937	0.0585555	0.0648254	0.914551	0.384423	0.370739	0.778778	0.00872045	0.705121	0.0145489	0.205089	0.61931	-0.220342	0.601593	0.386016	0.866828	1.07079	0.00031286	0.219766	0.686005	0.423148	0.120077	-0.0476601	0.981625	0.0259038	0.963835	0.0886595	0.978806	0.442605	0.208436	WRKY transcription factor, putative, expressed
HORVU.MOREX.r3.3HG0289020	-0.356881	0.514374	-0.280969	0.519374	-0.980555	0.0402832	-0.744623	0.0682792	0.55664	0.348275	0.12098	0.889279	0.213656	0.696819	0.363618	0.419774	-0.81868	0.11581	-0.255781	0.630831	-0.263395	0.716557	0.506495	0.479915	-0.198712	0.777484	-0.166612	0.729547	-1.03515	0.0202618	-1.63368	5.31e-05	0.0749859	1	0.122261	0.947325	-0.117583	0.919785	0.839779	0.0266166	-0.552289	0.589607	-1.13541	0.010275	0.0172088	1	0.2782	0.68105	Receptor-like kinase
HORVU.MOREX.r3.3HG0289210	2.63922	0.00203609	2.92459	0.000156411	-0.735466	0.591924	-1.08659	0.261804	3.39457	4.42e-05	3.43325	3.02e-05	4.2259	1.01e-07	2.98507	0.000142744	-0.585603	0.736959	0.000906419	1	3.84046	1.86e-06	2.60627	0.00396482	2.22141	0.0150828	3.03344	0.000136519	-0.132942	0.942158	0.0581403	0.976086	2.10387	0.0802394	4.00901	1.84e-06	2.59196	0.00270699	4.30948	8.43e-08	-1.60439	0.333097	-0.265056	0.855112	2.52129	0.00489873	4.19683	3.76e-07	Serine/threonine protein phosphatase 7 long form isogeny
HORVU.MOREX.r3.3HG0289350	1.19944	0.239917	-0.816267	0.327195	0.350636	0.823872	-3.32525	0.000243621	2.06133	0.0318628	0.0274896	1	1.25809	0.137286	0.677351	0.421869	-0.699684	0.606577	-0.900216	0.315488	0.274902	0.86419	0.65377	0.678952	1.27533	0.26888	0.638408	0.541325	-4.60018	0.0043131	-4.99112	0.00342465	0.537007	1	1.69581	0.199781	1.80242	0.071419	1.45585	0.0582947	0.948281	0.681525	-0.954743	0.339515	1.51533	0.270872	1.57498	0.0971271	Optic atrophy 3 protein (OPA3)
HORVU.MOREX.r3.3HG0289810	0.866289	0.0599821	1.01307	0.00988752	0.162063	0.833078	-0.623568	0.16802	0.486278	0.481863	0.831872	0.115873	1.21947	0.0027882	0.737282	0.0815221	-0.0406547	0.984997	-0.856278	0.0631872	0.725115	0.177499	0.377365	0.663446	0.361387	0.570305	1.10132	0.00613137	0.315077	0.587417	0.469628	0.340939	0.160011	1	0.700587	0.350432	0.639723	0.339467	1.79426	5.57e-06	0.0842893	0.979717	-0.976415	0.0612489	0.601558	0.579285	1.73881	2.75e-05	Gibberellin 2-oxidase
HORVU.MOREX.r3.3HG0290960	1.38319	0.00266913	2.01616	1.54e-06	-0.645638	0.354456	0.408149	0.475796	1.18913	0.0198757	1.71374	0.00021562	2.31531	2.42e-08	0.612038	0.189696	0.437408	0.628843	-0.113169	0.87506	1.43602	0.00340033	0.468889	0.585489	1.05622	0.0370979	0.918277	0.0429	0.119272	0.892895	0.024832	0.982936	0.792981	0.557524	1.04292	0.0879768	1.33646	0.00528932	1.58542	0.000184402	-0.538871	0.726866	0.224856	0.747134	1.15363	0.036239	0.962532	0.0896272	Exocyst complex component, putative
HORVU.MOREX.r3.3HG0291440	1.12945	0.202629	1.92508	0.00328615	-0.111118	0.958244	-0.886406	0.294345	2.32383	0.00181246	2.75144	5.84e-05	2.47428	0.000136621	1.08375	0.100444	0.0876276	0.974208	-0.619366	0.43718	2.06659	0.00306599	0.604061	0.644014	1.08165	0.207667	2.21343	0.000473331	-0.601826	0.54675	-2.6391	0.00299898	1.07782	0.693011	2.09361	0.00445407	1.69907	0.0413023	2.71303	2.73e-05	0.255385	0.953576	-0.532406	0.599974	2.08249	0.00765852	3.12463	2.64e-06	eukaryotic translation initiation factor 4G
HORVU.MOREX.r3.3HG0291910	4.8282	1.34e-14	4.99035	5.76e-16	-0.746583	0.446452	-1.0796	0.127048	5.22361	1.32e-16	4.8956	2.44e-15	5.3477	2.02e-18	4.80253	2.58e-15	-1.15418	0.190198	-0.475246	0.549814	4.59228	2.15e-14	3.87961	1.49e-10	4.2623	1.93e-12	6.17236	1.09e-21	-1.39285	0.051122	0.513816	0.484889	4.172	1.42e-11	5.60388	1.67e-18	3.96427	3.49e-11	6.18423	1.89e-22	-0.454949	0.862077	-0.627545	0.424065	4.00703	2.34e-11	5.05907	1.54e-16	Peroxidase
HORVU.MOREX.r3.3HG0292020	1.23046	0.139263	2.38217	0.000461485	-0.148161	0.932465	0.688993	0.411596	1.01751	0.351055	2.53734	0.000639449	2.17467	0.00199042	1.99714	0.00305904	0.0330976	1	-0.388331	0.693885	2.1691	0.0031896	0.73436	0.595988	1.18723	0.190812	3.86902	3.87e-07	0.750606	0.434339	0.98849	0.378113	0.544243	1	3.4623	2.64e-05	2.36028	0.00150671	3.98507	3.25e-09	0.796646	0.714007	-0.676872	0.512724	1.95106	0.0204826	3.5526	2.47e-07	Tyrosine decarboxylase
HORVU.MOREX.r3.3HG0292960	0.423643	0.602811	1.42777	0.00926951	-0.894115	0.241078	0.956879	0.110955	1.70859	0.00424525	1.48173	0.0256937	2.92718	4.37e-08	1.88791	0.000945643	0.149383	0.926836	1.70691	0.00417738	2.41297	1.34e-05	1.46946	0.0515108	0.667844	0.412002	1.49335	0.00985418	0.572617	0.45684	1.04038	0.110068	0.287445	1	1.90372	0.00307411	1.93042	0.00100816	2.97371	3.48e-08	-1.63248	0.0631083	0.67843	0.34605	1.58952	0.0163579	2.77504	5.93e-07	Cytokinin oxidase/dehydrogenase
HORVU.MOREX.r3.3HG0293560	1.12562	5.07e-06	0.983084	3.18e-05	0.179222	0.667355	0.0761501	0.829983	0.922963	0.000383968	1.16931	1.51e-06	1.56065	1.14e-11	1.12137	2.13e-06	0.0876611	0.896309	0.409838	0.143501	1.12444	3.54e-06	0.776092	0.00646911	0.754733	0.00516388	1.46357	2.74e-10	0.255432	0.456311	0.589003	0.0248369	0.452763	0.551547	1.12247	6.75e-06	0.853758	0.00151032	1.48816	2.15e-10	0.109791	0.937613	0.41539	0.157445	0.775877	0.00710878	1.27716	1.45e-07	Secretory carrier-associated membrane protein
HORVU.MOREX.r3.3HG0293850	0.968876	0.108399	1.43656	0.00835985	0.0367984	0.985644	0.698703	0.277363	0.113457	0.942158	1.67204	0.00653794	1.23768	0.028688	1.21164	0.0255332	-0.509038	0.628464	0.437641	0.534087	0.890933	0.220543	0.217189	0.891068	0.792296	0.245455	1.11962	0.0431604	-0.472395	0.542149	0.185933	0.833927	-0.102982	1	0.92777	0.358982	1.16214	0.0577189	1.74722	0.000235587	0.25719	0.922094	-0.156982	0.852222	0.823939	0.41834	1.53936	0.0040211	Diacylglycerol kinase
HORVU.MOREX.r3.3HG0293910	0.0957449	0.922585	-0.576676	0.29518	-1.14833	0.0863872	-1.59553	0.00303137	1.10589	0.0933738	0.3649	0.68502	0.959432	0.0905651	-1.0733	0.0428398	-0.473627	0.614547	-0.864987	0.124178	0.623431	0.426237	-0.391491	0.727146	0.336251	0.704175	0.172423	0.799522	-0.614444	0.376083	-1.25827	0.0284211	0.447012	1	0.318578	0.864578	-0.638007	0.469728	0.642751	0.231597	-1.03637	0.243172	-0.265726	0.716402	-0.177445	0.977252	1.46685	0.00825733	Calcium-binding family protein
HORVU.MOREX.r3.3HG0294340	1.71266	0.034943	2.89939	6.61e-05	-0.897398	0.457286	-0.0698587	0.969162	2.38329	0.00194353	3.88833	1.42e-07	4.1606	4.66e-09	2.51433	0.000571824	-0.0249136	1	-0.245243	0.853417	3.76137	2.06e-07	2.36471	0.00529042	1.02466	0.275501	2.69395	8.33e-05	-0.814298	0.427569	-0.0216481	0.995286	0.913101	0.90733	2.59826	0.000643678	1.35083	0.15759	3.19266	4.68e-06	-1.35085	0.386346	-0.575277	0.627857	1.54666	0.124726	2.69681	0.000355417	Peroxidase
HORVU.MOREX.r3.3HG0294590	1.83701	0.102714	4.10653	1.22e-05	0.936764	0.532103	2.0457	0.0577244	1.6131	0.254029	3.96228	8.29e-05	6.78383	1.31e-07	4.42048	2.03e-06	3.71408	0.0628716	3.0641	0.00195455	6.24872	3.61e-06	2.6249	0.0325005	2.75444	0.014523	3.16757	0.000141933	1.6684	0.198008	0.466737	0.705028	2.16137	0.306565	2.61894	0.00806644	1.58788	0.184903	4.34971	2.76e-07	-1.59694	0.448349	1.66344	0.0877404	1.29794	0.51735	2.28477	0.0229051	Polyphenol oxidase
HORVU.MOREX.r3.3HG0294630	4.91174	4.92e-09	5.63975	5.3e-12	0.912851	0.521841	2.96234	0.000379479	4.8069	9.67e-09	5.41767	5.35e-11	7.93729	2.64e-17	6.95596	4.03e-15	0.905017	0.725337	3.97985	1.18e-05	6.84412	2.76e-13	5.50826	7.16e-10	8.79461	4.78e-14	7.39667	1.58e-16	6.99414	4.45e-08	5.60348	2.82e-10	7.97399	4.92e-11	6.2564	2.23e-12	6.39778	3.97e-11	7.00353	4.58e-16	1.94332	0.454508	4.32418	1.4e-06	6.40883	3.77e-11	6.60219	2.1e-14	DUF4228 domain protein
HORVU.MOREX.r3.3HG0294650	-0.247074	0.710006	-0.495515	0.260961	-1.21524	0.0185572	-1.49681	0.000454862	0.785011	0.167408	0.499631	0.425159	0.292719	0.601654	0.248167	0.636136	-1.10887	0.0323806	-0.408319	0.444322	-0.0836203	0.935106	0.854302	0.157075	0.495261	0.412128	0.743951	0.0760656	-0.28572	0.655192	0.381254	0.45172	0.728369	0.589904	0.632064	0.430759	0.293139	0.751602	1.56144	9.2e-05	-0.267938	0.890708	0.123933	0.85717	0.391411	0.825724	0.985438	0.0516398	Iron-sulfur cluster repair protein YtfE
HORVU.MOREX.r3.3HG0294720	3.45139	1.92e-05	3.71621	1.07e-06	0.596796	0.661603	-0.432015	0.700783	3.72307	3.42e-06	3.27	5.55e-05	4.67455	2.71e-09	3.89991	9.28e-07	-0.0641923	0.99414	0.986793	0.343546	3.7312	3.12e-06	2.89867	0.00132195	4.70651	6.48e-08	5.84528	6.07e-11	-0.250347	0.907444	1.14866	0.408258	4.24241	3.23e-06	5.37929	4.99e-09	3.1299	9.85e-05	4.89258	4.17e-10	-2.1197	0.177598	-0.446603	0.739692	3.01947	0.000228468	3.48131	1.6e-05	Subtilisin-like protease
HORVU.MOREX.r3.3HG0294880	0.788759	0.00224346	0.736043	0.0017532	0.537155	0.0781508	0.306884	0.260686	0.806765	0.00214045	0.541518	0.0854875	0.88745	0.000211003	0.738362	0.00227017	0.394918	0.280828	0.748077	0.00257066	0.493924	0.116829	0.339843	0.447548	0.820895	0.00113777	1.09968	1.5e-06	0.452659	0.116423	0.625039	0.014297	0.00736365	1	0.411703	0.370417	0.407629	0.27065	1.17933	3e-07	-0.174652	0.875472	0.375746	0.197101	0.211374	0.860577	0.683853	0.0151398	Ethylene-responsive factor-like transcription factor
HORVU.MOREX.r3.3HG0295280	1.74283	0.0160356	2.70224	2.58e-06	1.69786	0.0316014	1.36797	0.0332502	0.668919	0.612658	1.34182	0.0975202	2.75026	7.34e-06	2.43089	1.73e-05	1.63314	0.0484678	1.1872	0.0671526	1.9008	0.00743832	-0.834734	0.508759	1.37874	0.0665729	1.35589	0.0268401	1.31518	0.0708071	1.39002	0.0302945	-0.543565	1	0.108059	0.982955	0.967875	0.390983	1.90108	0.00157325	0.900863	0.615277	0.371185	0.689461	0.63861	0.837098	0.838976	0.374427	EID1-like F-box protein 3
HORVU.MOREX.r3.3HG0295500	1.00034	0.0801516	1.13796	0.0151525	0.626505	0.367221	0.821733	0.106855	1.07859	0.0859085	0.899683	0.170767	1.37893	0.00479342	0.992155	0.0458597	0.551585	0.504039	1.06277	0.0380408	0.827619	0.206217	0.549059	0.56753	0.914245	0.116784	1.36641	0.00329551	-0.40479	0.568888	1.31594	0.00705806	0.18077	1	1.0659	0.118024	0.999779	0.111527	1.67164	0.000197068	0.298646	0.891369	0.663551	0.233694	0.921921	0.252042	1.15321	0.0380501	UDP-glycosyltransferase
HORVU.MOREX.r3.3HG0296420	0.338154	0.335607	0.837834	0.00107066	-0.416473	0.2456	-0.0700464	0.855571	0.60275	0.0774852	0.72162	0.0206501	0.673835	0.0179489	1.27994	5.1e-07	-0.557298	0.125188	0.214441	0.540208	0.654535	0.0347575	0.855352	0.00511433	0.301821	0.43992	1.1763	2.64e-06	-0.376536	0.268661	-0.313349	0.326183	0.191761	1	0.973648	0.000503463	0.310954	0.514447	1.21647	9.29e-07	-0.168129	0.89035	-0.738263	0.00975904	0.241267	0.838543	0.750287	0.0108143	91A protein
HORVU.MOREX.r3.3HG0296630	2.1138	0.000128355	1.4996	0.00345197	-1.11764	0.121873	-2.58534	7.94e-06	2.54683	2.46e-06	2.37357	8.54e-06	3.79669	4.87e-13	1.84049	0.000385818	-1.63198	0.0205093	-2.14186	0.000215953	3.04526	7.37e-09	1.66221	0.0061491	2.85595	3.62e-07	3.75801	1.55e-11	-2.21811	0.00403013	-3.37215	0.000386954	1.92741	0.00349987	4.36594	3.15e-14	2.87609	1.16e-07	4.27222	2.16e-15	-0.605558	0.752025	-2.02547	0.00364597	2.89388	1.06e-07	3.8556	8.14e-13	NAC domain-containing protein
HORVU.MOREX.r3.3HG0297290	0.177176	0.835545	1.78872	0.00031608	-0.270294	0.759007	0.85202	0.141029	0.0719021	0.964519	1.36275	0.030641	1.93034	7.51e-05	1.72017	0.000412975	0.510176	0.589798	0.29169	0.687562	1.5182	0.00512696	0.706672	0.450538	0.593052	0.401299	0.395812	0.475885	0.180667	0.832286	-0.248703	0.715356	0.314216	1	-0.00911999	1	0.826077	0.312416	2.39047	5.84e-07	-0.0601205	0.997213	-0.176197	0.850675	0.954193	0.319899	1.47697	0.0114996	Protein kinase-like protein
HORVU.MOREX.r3.3HG0297620	1.07539	0.0320298	2.13133	8.19e-07	-0.0453676	0.975697	0.598404	0.259926	1.77357	7.11e-05	2.15594	1.63e-06	2.4843	3.64e-09	2.09338	1.25e-06	0.365534	0.695625	-0.117161	0.882726	1.93158	1.27e-05	1.25159	0.0272939	0.854992	0.134438	2.36566	2.62e-08	-0.817733	0.180514	-0.214699	0.764513	0.843644	0.504704	2.02825	9.04e-06	1.57788	0.000960075	3.51759	8.27e-16	-0.0761228	0.986025	-0.17788	0.836454	1.52835	0.00193204	2.95059	3.22e-11	Kinase family protein
HORVU.MOREX.r3.3HG0297800	0.947224	0.0672985	1.77918	3.56e-05	0.777438	0.181526	0.875328	0.077494	0.609129	0.414028	1.33043	0.0109353	1.78676	5.63e-05	1.58353	0.000376157	1.13066	0.0561328	0.930823	0.0670136	1.47523	0.00240183	0.593943	0.512917	0.5892	0.366621	1.12198	0.0107987	0.886781	0.0960834	0.803889	0.103491	0.913367	0.352801	0.875021	0.225213	0.472095	0.598428	2.22235	1.63e-07	0.151297	0.95936	0.444918	0.482052	0.542317	0.712524	1.51136	0.00210127	U-box domain-containing protein
HORVU.MOREX.r3.3HG0298480	0.267823	0.521012	1.37646	5.3e-07	-0.282971	0.535031	0.200382	0.588514	0.36805	0.455308	0.652727	0.0890984	0.718722	0.0203977	1.43312	2.01e-07	-0.17261	0.791454	-0.027754	0.964889	0.540929	0.159458	0.604187	0.167819	0.476307	0.225189	0.41519	0.18058	-0.226373	0.614984	-0.420045	0.223621	0.397392	0.899663	0.282863	0.730779	0.408861	0.380742	1.91503	2.42e-13	-0.176562	0.895413	-0.113353	0.799066	0.569842	0.230838	1.03598	0.000412066	Serine hydroxymethyltransferase
HORVU.MOREX.r3.3HG0299690	3.22568	8.61e-06	6.04938	1e-14	1.45071	0.137081	4.10954	8.53e-07	3.72084	1.33e-07	5.14054	1.23e-10	4.35306	8.34e-11	3.8115	3.19e-09	0.783363	0.575111	1.59077	0.0274808	3.9095	9.92e-09	2.1142	0.00627063	4.14608	5.95e-08	4.45441	2.16e-11	2.20987	0.0178201	2.5905	0.00021762	3.05114	0.000551273	3.525	3.71e-07	6.65332	7.09e-13	4.67569	4.08e-12	3.83169	0.00421334	2.4019	0.00163417	6.25292	3.31e-11	3.74116	6.1e-08	Late embryogenesis abundant (LEA) hydroxyproline-rich glycoprotein family
HORVU.MOREX.r3.3HG0299800	-0.363247	0.252559	-0.730233	0.00265943	-0.179551	0.657929	-0.189943	0.520774	-0.0857479	0.901284	-0.241628	0.562015	-0.681693	0.00928528	-1.25363	1.2e-07	-0.0918632	0.888141	-0.705946	0.00546572	-0.711624	0.00927589	-0.650226	0.036866	-0.748077	0.00523567	-1.14966	1.09e-06	-0.616842	0.0257292	-0.502677	0.0557785	0.0154967	1	-0.682511	0.0231518	-0.467109	0.176953	-1.36737	4.85e-09	-0.428232	0.378645	-0.224253	0.47025	-0.273215	0.738699	-0.414565	0.211051	Fructose-1,6-bisphosphatase class 1
HORVU.MOREX.r3.3HG0300120	1.47462	0.000756099	1.17224	0.00350214	-0.703455	0.219664	-1.66929	0.000102826	1.33748	0.00385153	1.01822	0.0447832	2.00081	6.16e-07	1.96744	8.07e-07	-0.318604	0.710787	-0.498543	0.322493	1.56931	0.000230669	0.847104	0.167517	1.44877	0.00112711	2.3998	1.58e-09	-0.0251343	0.9843	-0.782068	0.100977	1.1923	0.0354644	1.60129	0.000255832	1.67585	9.92e-05	3.47694	2.09e-17	-1.04105	0.111259	0.0485821	0.956783	1.42152	0.00206558	2.7679	1.54e-11	Late embryogenesis abundant (LEA) hydroxyproline-rich glycoprotein family, putative
HORVU.MOREX.r3.3HG0300600	0.747074	0.218262	0.237451	0.690381	-0.230035	0.805464	-1.32193	0.0183694	0.9916	0.121806	1.49532	0.00406826	1.29035	0.00644495	-0.0297326	0.973296	-0.684844	0.357261	-1.44708	0.00411286	1.07031	0.0481318	0.404624	0.680902	0.0783442	0.938921	0.391519	0.490832	-0.408611	0.538799	-1.17066	0.043825	-0.029344	1	0.901237	0.251342	-0.134627	0.921878	0.484367	0.350312	-0.579187	0.654189	-0.60428	0.318304	0.31272	0.904575	1.04965	0.0650429	Acidic endochitinase
HORVU.MOREX.r3.3HG0300620	0.163103	0.816583	1.77242	5.35e-06	-0.497578	0.418067	0.237242	0.66877	-0.284101	0.757676	1.32098	0.0038629	2.60554	4.56e-12	2.28276	2.71e-09	-0.240993	0.812091	-0.119446	0.866299	2.17856	1.95e-08	1.30156	0.00600968	0.664647	0.216478	0.930636	0.0233086	-0.0433584	0.966881	-0.53246	0.315135	0.16879	1	1.04843	0.0429599	0.833524	0.12735	1.94449	4.86e-07	0.105829	0.969489	0.374098	0.505815	0.914436	0.117399	1.33942	0.00265099	Leucine-rich repeat (LRR) family protein
HORVU.MOREX.r3.3HG0300770	-0.714959	0.00279794	-0.291254	0.216243	-0.5247	0.0554307	-1.02326	3.44e-06	-0.434808	0.162956	-0.313147	0.348638	0.290833	0.286426	0.295627	0.226331	-0.357193	0.291655	-0.38295	0.126729	0.337239	0.299689	0.139905	0.798619	-0.141982	0.716346	0.30903	0.193848	-0.491689	0.0552835	-0.035679	0.925339	0.126257	1	0.185973	0.780979	0.00443037	1	0.795724	0.000167768	-0.0229097	0.998702	-0.461648	0.0610581	0.170256	0.885338	0.406231	0.161394	BZIP transcription factor
HORVU.MOREX.r3.3HG0301820	1.02287	0.0079558	0.994185	0.00376103	0.731611	0.0992831	0.565162	0.136726	1.04944	0.00930246	1.01364	0.0119419	1.34103	0.000107911	1.46627	1.51e-05	0.310937	0.641713	0.779207	0.0391023	0.801148	0.0618968	0.518904	0.406803	0.367443	0.480004	0.715897	0.0390404	0.305528	0.53079	0.236676	0.595385	0.498984	0.837799	0.62806	0.274301	0.519841	0.352225	1.6467	4.82e-07	0.141593	0.941825	0.483912	0.230963	0.805995	0.106858	0.930725	0.018836	Soul heme-binding family protein
HORVU.MOREX.r3.3HG0302160	1.33518	0.000738679	2.30247	4e-10	0.421988	0.462315	1.38842	0.000437754	0.826197	0.103923	1.50398	0.000257768	1.76457	2.14e-06	2.16174	5.59e-09	0.84383	0.114562	1.2067	0.00315761	1.54942	7.6e-05	0.818907	0.17586	0.765153	0.099155	1.30394	0.000342549	0.187309	0.760661	0.415691	0.374214	0.22408	1	0.966131	0.0484545	1.3437	0.000847045	1.67184	4.97e-06	0.448823	0.699446	1.15958	0.00479494	1.23255	0.00378327	1.18305	0.00555038	ABC subfamily C transporter
HORVU.MOREX.r3.3HG0302230	2.03906	0.000161909	2.47817	1.46e-06	0.882884	0.230974	1.17907	0.0480974	1.92094	0.000561458	2.74679	1.81e-07	1.67793	0.000783705	1.24191	0.0129223	-0.426862	0.682286	0.0247621	0.986558	1.66373	0.00134723	0.974789	0.194676	1.34383	0.0222184	2.43178	7.02e-07	0.496451	0.504604	0.730538	0.254138	0.856934	0.698024	2.1113	9.03e-05	1.73381	0.00273053	3.10557	3.46e-10	0.0906423	0.986845	0.928808	0.155764	1.97911	0.000361598	2.58808	5.55e-07	Avr9/Cf-9 rapidly elicited protein 137
HORVU.MOREX.r3.3HG0302590	0.123832	0.879012	1.15776	0.00935007	-0.622772	0.329911	-0.0860281	0.906312	0.510187	0.516558	1.24379	0.0185334	1.01805	0.0367641	0.995773	0.0329992	-0.0881988	0.952371	-0.61229	0.289165	1.04294	0.0492677	0.287951	0.802812	-0.014998	0.992554	-0.0857895	0.895693	-0.0973252	0.916301	-0.989315	0.0439707	0.618207	0.876748	0.181822	0.922098	0.614283	0.416093	1.80646	2.11e-05	-0.506105	0.749543	-0.572248	0.338685	0.787922	0.369369	1.22421	0.0167996	Scarecrow transcription factor family protein
HORVU.MOREX.r3.3HG0302620	0.608921	0.202534	0.172778	0.706098	-0.206267	0.764022	-0.869652	0.0281579	0.840068	0.0919036	0.86264	0.0687766	1.93852	9.96e-08	0.616847	0.123705	-0.192017	0.83642	-0.632755	0.141156	1.30173	0.00115867	0.272595	0.755985	0.487487	0.378985	1.33537	0.000366839	-0.391998	0.474421	0.125955	0.834032	0.336459	1	1.44176	0.000439809	0.303358	0.703487	1.35768	0.000212567	-0.30248	0.846846	0.138145	0.814054	0.530689	0.58849	1.24619	0.00208331	Calcium-dependent lipid-binding domain-containing protein
HORVU.MOREX.r3.3HG0302770	0.0280977	0.983159	1.50462	0.000774215	0.436668	0.528603	0.869293	0.0834645	-0.270253	0.799784	0.726721	0.302543	1.10279	0.0231856	1.22847	0.00468923	0.083936	0.957012	0.872811	0.0663701	0.598906	0.397346	0.223839	0.85207	1.08351	0.0522417	1.14177	0.0114384	1.05811	0.0496896	0.22938	0.731359	0.0295918	1	0.241664	0.896696	-0.413381	0.645161	1.00749	0.0209247	-0.242436	0.914622	0.318041	0.593657	0.212087	0.951608	1.43637	0.00166133	Wuschel-related homeobox protein
HORVU.MOREX.r3.3HG0303210	4.44597	2.17e-06	4.83529	6.26e-08	1.25176	0.433576	-1.53841	0.354143	4.80172	2.06e-07	4.80213	1.93e-07	6.24671	8.51e-12	3.35621	3.18e-05	0.0332303	1	0.230128	0.876712	5.03202	8.91e-08	2.78151	0.00287671	4.47209	5.55e-06	3.89898	2.65e-06	0.876334	0.627822	-1.35743	0.374616	3.92541	0.000278061	4.2166	1.25e-06	3.74672	2.93e-05	6.80841	3.86e-11	0.419559	0.939855	1.10125	0.611424	3.84062	1.94e-05	6.57372	4.02e-10	Alpha/beta-Hydrolases superfamily protein
HORVU.MOREX.r3.3HG0303710	0.00136788	1	0.292847	0.435831	-0.175202	0.774848	-0.240449	0.567615	0.246012	0.72649	0.429386	0.403951	0.898286	0.010647	0.921459	0.00796888	-0.179318	0.825092	0.272618	0.55688	0.757474	0.0618917	0.674382	0.205382	0.502141	0.296034	-0.036637	0.950258	-0.273339	0.612118	-0.971353	0.0123511	0.448867	0.927121	0.246744	0.829222	-0.116312	0.901441	0.16782	0.678233	-0.0949872	0.967716	-1.20858	0.00167891	0.247113	0.891861	0.122381	0.861417	Kinase family protein
HORVU.MOREX.r3.3HG0303730	1.48763	0.13524	2.82543	0.000522413	0.830165	0.505533	0.0280082	0.996166	2.21401	0.0233293	2.30642	0.0194352	3.23722	0.000100002	3.41897	2.83e-05	1.15645	0.3825	0.671857	0.536376	2.68704	0.00244729	1.6885	0.168968	2.36598	0.0157815	3.15292	0.000118899	1.55903	0.142858	0.850893	0.42734	1.35542	0.772854	2.87643	0.00195993	0.201083	0.960905	4.24337	2.18e-05	1.90777	0.311267	-2.87164	0.191635	2.22412	0.149481	4.41962	2.07e-05	2-oxoglutarate (2OG) and Fe(II)-dependent oxygenase superfamily protein
HORVU.MOREX.r3.3HG0304380	2.7097	2.6e-06	3.90147	4.77e-12	0.516899	0.572348	-0.0070656	1	3.04341	9.53e-08	3.93606	5.79e-12	4.72289	1.36e-16	3.83735	4.3e-12	-0.21904	0.892647	-0.381607	0.623998	4.03941	1.06e-12	2.46937	2.23e-05	2.97372	2.8e-07	4.09101	2.34e-13	0.421991	0.633729	0.367331	0.6297	2.38171	0.000146208	3.41655	1.36e-09	2.9161	2.93e-07	5.07989	1e-18	-1.19168	0.296569	0.099948	0.926307	2.93519	2.63e-07	3.87444	5.77e-12	WRKY transcription factor
HORVU.MOREX.r3.3HG0304660	0.977534	0.000871253	1.1264	2.98e-05	0.662198	0.0569381	0.586713	0.0510677	0.146607	0.831021	0.503006	0.217829	1.48118	1.9e-08	1.41007	2.83e-07	-0.0161941	0.998566	0.94198	0.00147334	0.917394	0.00230435	0.797737	0.028517	0.677842	0.0408711	1.15183	1.65e-05	0.439212	0.214888	0.646406	0.0320115	0.361246	0.938967	0.724394	0.048017	0.905288	0.00337533	1.2991	7.67e-07	0.115715	0.942381	0.131869	0.752989	0.527427	0.310286	0.649219	0.0595286	Ceramide glucosyltransferase, putative
HORVU.MOREX.r3.3HG0305440	5.86683	1.01e-13	6.13709	2.39e-15	1.95019	0.0401328	1.85211	0.0186307	5.86182	8.1e-14	6.29655	9.54e-16	8.15158	2.02e-22	8.01166	3.63e-20	1.92985	0.0738045	3.31809	0.0001656	7.12518	3.93e-18	6.95156	1.12e-15	8.14882	1.28e-17	7.04769	4.04e-18	6.05594	6.81e-10	3.15883	4.79e-05	6.51995	1.5e-11	6.28378	5.97e-15	5.80041	1.09e-13	6.06237	8.27e-16	1.67864	0.193927	0.59376	0.550344	5.46786	1.78e-12	5.70749	3.29e-14	Late embryogenesis abundant protein
HORVU.MOREX.r3.3HG0306650	5.92751	4.85e-09	4.55742	2.02e-07	3.27125	0.012173	0.244722	0.878118	6.22417	6.26e-10	4.86898	7.09e-08	5.36571	1.73e-10	3.0133	0.000189991	0.420699	0.857139	-1.67191	0.142692	4.57153	6.81e-08	2.41824	0.0138646	2.01641	0.0276199	2.9908	0.000116073	-0.521927	0.69238	-0.882035	0.437928	1.4878	0.506333	2.8049	0.00127713	4.9885	3.76e-08	5.84733	1.97e-11	0.298704	0.968875	0.438277	0.784128	4.72586	2.3e-07	5.08098	7.86e-09	Cyclophilin-like peptidyl-prolyl cis-trans isomerase family protein
HORVU.MOREX.r3.3HG0307560	-0.0805691	0.838785	1.05162	7.78e-07	0.0218717	0.975958	0.785131	0.00054007	0.467583	0.105259	0.458568	0.146764	0.601946	0.00877887	0.337441	0.168266	0.0346324	0.96555	0.616342	0.00727399	0.480811	0.0755379	0.28747	0.500177	0.0687736	0.880335	0.590991	0.00635328	-0.10195	0.772629	0.377754	0.125579	-0.0768142	1	0.21848	0.730779	0.0689554	0.910498	1.10694	4.41e-08	-0.195544	0.807968	0.311324	0.237697	0.106884	0.948968	0.393581	0.18605	Hexosyltransferase
HORVU.MOREX.r3.3HG0307740	0.676416	0.0584141	-0.158082	0.671421	-0.128091	0.835844	-0.553703	0.0971188	1.08177	0.000719566	0.257592	0.624181	0.895367	0.00406523	0.359167	0.305046	-0.672615	0.119368	-0.232882	0.577135	0.418496	0.367698	0.391535	0.506537	0.148737	0.792256	0.0800468	0.85127	-0.525688	0.169385	-0.0714424	0.883157	0.455398	0.785173	0.287982	0.73939	0.487472	0.285004	1.05582	0.000210365	-0.634305	0.243172	-0.510189	0.159881	0.503628	0.410736	0.826711	0.0138588	RING/U-box superfamily protein
HORVU.MOREX.r3.3HG0307890	7.84974	1.91e-11	5.90703	3.14e-11	0	1	-1.22777	0.491509	7.89237	1.08e-11	6.3626	1.69e-12	9.55036	3.29e-18	7.0635	1.84e-12	0	1	-1.59967	0.425692	8.92796	1.15e-15	6.03561	1.35e-08	7.71513	4.01e-11	9.11592	3.18e-15	0	1	0	1	7.23577	3.2e-09	9.10347	1.14e-14	7.04624	5.5e-09	9.11241	1.41e-15	2.25853	0.565676	0	1	8.15006	1.46e-12	9.05501	4.36e-15	Peroxidase
HORVU.MOREX.r3.3HG0307910	3.16361	0.24267	8.04085	0.0017488	-2.87554	0.293622	2.91177	0.194007	5.3314	0.077767	8.86271	0.0029811	9.44296	0.000717858	8.27026	0.00182011	0	1	2.46767	0.299263	8.06768	0.00428337	7.06246	0.0249892	8.1938	0.00371855	8.2508	0.00160871	1.54193	0.495134	2.41427	0.312958	6.864	0.041416	9.56761	0.00181084	6.5241	0.0239371	8.09969	0.00183004	2.36951	0.642073	1.92787	0.418481	7.15217	0.0185841	8.43669	0.00389748	Peroxidase
HORVU.MOREX.r3.3HG0308180	-0.0943888	0.917004	1.43977	0.00097846	-0.531208	0.460649	0.111098	0.873694	0.0854471	0.954132	1.1951	0.0276489	1.59761	0.000253657	0.52768	0.287332	-0.00535735	1	-0.00553189	1	1.16982	0.0209046	0.131324	0.924714	1.43452	0.00459366	1.90161	1.21e-05	0.342302	0.640139	1.48572	0.00146562	0.791201	0.682131	1.33252	0.0169804	0.303872	0.770137	2.70062	5.77e-10	-0.543771	0.707877	0.602003	0.335666	0.529024	0.707771	1.74522	0.000404357	BTB/POZ and TAZ domain protein
HORVU.MOREX.r3.3HG0308190	0.341889	0.708997	0.695184	0.25171	-1.3949	0.0686001	-1.63189	0.0100171	0.605053	0.565819	1.01073	0.202572	2.19668	0.00012157	0.313048	0.655621	-0.179877	0.910659	-1.78792	0.00405754	1.29327	0.0673211	0.187277	0.912753	0.509499	0.575451	1.60427	0.00463037	-0.996922	0.179598	-0.810226	0.263012	0.991045	0.602969	1.70209	0.0115284	0.86845	0.354436	3.5103	1.47e-09	-1.47416	0.14163	-0.0995438	0.93743	1.0527	0.339017	3.22408	5.87e-08	BTB/POZ and TAZ domain protein
HORVU.MOREX.r3.3HG0308290	0.438346	0.34879	0.245158	0.543973	-0.0110217	1	0.0957418	0.847233	-0.162216	0.854392	0.392403	0.484256	0.444792	0.303503	0.23466	0.580118	-0.224577	0.766511	-0.563355	0.154682	0.55702	0.266469	-0.135955	0.892995	0.329248	0.546485	0.695613	0.050451	-0.0339851	0.969728	0.0288416	0.966058	0.188842	1	0.263488	0.816077	0.177709	0.837775	1.53631	4.41e-06	0.0622507	0.981887	0.417284	0.325386	0.0797794	0.990087	0.981928	0.0133958	E3 ubiquitin-protein ligase RGLG2
HORVU.MOREX.r3.3HG0308350	1.52006	0.0786832	0.0917679	0.926886	-2.44615	0.0353529	-3.25716	0.000143708	2.62705	0.000661737	1.31147	0.158781	3.42637	9.86e-07	1.37317	0.0636986	-0.182443	0.934129	-2.12977	0.0183219	2.92619	5.41e-05	1.5028	0.142217	1.99099	0.0199591	2.84868	0.000281356	-5.00886	0.00089371	-1.2358	0.364868	1.35428	0.58639	3.30854	7.02e-05	5.05564	8.98e-10	6.44276	1.35e-12	-0.216765	0.980372	-2.38836	0.291772	4.98549	1.67e-09	6.69911	2.67e-13	Cysteine-rich receptor kinase
HORVU.MOREX.r3.3HG0310110	0.136143	0.823573	0.7971	0.0319846	-0.22818	0.711569	0.710596	0.0720441	0.393982	0.527811	1.24693	0.00126859	0.900446	0.0171084	-0.103712	0.837394	-0.039492	0.982322	-0.141759	0.786099	0.666682	0.159252	0.00383035	1	0.0556824	0.941539	0.0736113	0.885046	-0.0492688	0.947269	-0.0779069	0.889787	0.306178	1	0.133989	0.930249	0.359263	0.572363	0.970039	0.00410692	-0.300994	0.822189	0.101079	0.862293	0.534191	0.473561	0.405167	0.455328	lysine ketoglutarate reductase trans-splicing-like protein, putative (DUF707)
HORVU.MOREX.r3.3HG0310460	2.29598	6.03e-08	0.752925	0.0799137	0.276754	0.714438	-0.174237	0.759168	2.45622	4.85e-09	1.55454	0.000402396	3.64853	4.88e-18	1.34776	0.00149388	1.14442	0.0483379	-0.0840371	0.912277	3.06329	4.7e-13	1.30175	0.00942376	1.52754	0.000605518	0.906543	0.0397521	-0.727638	0.189212	-0.554658	0.306444	1.00598	0.161051	1.76304	7.15e-05	1.8182	2.34e-05	1.87068	3.63e-06	-0.18492	0.938954	-0.128594	0.853902	1.8656	1.51e-05	2.1103	3.21e-07	Glycosyltransferase
HORVU.MOREX.r3.3HG0310480	7.52798	4.81e-11	6.65229	6.2e-12	0	1	-1.58997	0.390925	8.29673	6.23e-14	7.10654	2.35e-13	9.36928	6.79e-19	8.48384	4.9e-14	0	1	4.428	0.00506388	9.03529	3.61e-17	7.40697	1.08e-09	7.81538	3.87e-12	8.97818	9.59e-16	0	1	2.75892	0.164279	7.05685	3.48e-09	8.42584	3.19e-13	7.23172	5.54e-14	9.85515	1.04e-19	-1.45077	0.781651	1.93556	0.364503	6.93605	8.37e-13	9.48193	7.06e-18	Glycosyltransferase
HORVU.MOREX.r3.3HG0310500	4.26565	1.45e-05	3.75532	2.59e-05	1.29425	0.375647	-0.627512	0.644012	4.75908	1.01e-06	3.80223	6.57e-05	6.37163	2.68e-10	4.72034	1.08e-06	1.05846	0.647555	1.85694	0.113258	5.94211	5.9e-09	4.36057	2.48e-05	4.94174	1.08e-06	5.56831	3.46e-09	-0.245524	0.923792	0.64338	0.663021	4.21393	0.000109595	5.46353	2.03e-08	5.89366	1.2e-08	7.86167	1.93e-12	-1.09904	0.864385	2.79239	0.0696307	5.62943	6.09e-08	7.14534	2.87e-10	Glycosyltransferase
HORVU.MOREX.r3.3HG0311600	8.44428	1.02e-13	7.39186	8.39e-14	0.0665912	0.994418	-0.585243	0.720416	8.3304	1.68e-13	6.71591	9.61e-12	11.3083	8.67e-20	10.0069	3.65e-18	0	1	1.24081	0.530067	10.5178	3.33e-17	7.91765	5.34e-12	8.58612	1.28e-11	6.68158	3.46e-12	0	1	-1.8503	0.289365	7.56376	1.12e-08	6.2758	1.12e-10	7.59011	2.67e-13	8.739	4.25e-18	0.762566	0.896094	-1.02178	0.56411	7.03449	8.8e-12	7.94327	1.56e-15	Glutathione S-transferase
HORVU.MOREX.r3.3HG0311610	10.4621	1.42e-20	10.7254	3.09e-21	0	1	0	1	10.2296	8.23e-20	10.8166	2.02e-21	11.7291	3.05e-26	9.95471	1.01e-22	2.14143	0.391708	2.78941	0.0465173	10.8393	1.62e-22	8.84479	4.6e-18	9.90607	1.84e-18	7.55897	2.19e-18	1.54569	0.447414	-3.7899	0.0506949	9.47153	1.67e-16	7.54227	7.77e-18	10.3657	1.75e-20	12.1386	6.98e-27	0	1	0	1	10.327	2.47e-20	11.7484	9.43e-25	Glutathione S-transferase
HORVU.MOREX.r3.3HG0311650	4.22373	1.88e-10	4.2757	4.51e-11	1.79629	0.0220792	1.99083	0.00279506	3.18358	1.55e-06	4.321	6.13e-11	5.95428	6.82e-18	4.84113	2.18e-13	2.69421	0.000443366	2.79349	2.32e-05	5.00072	1.9e-13	3.37363	4.43e-07	2.99095	4.44e-06	4.10778	8.91e-11	2.04329	0.0030533	1.81055	0.00551021	2.21349	0.00298664	3.28472	4.14e-07	3.75938	7.37e-09	4.79249	2.08e-13	0.848525	0.619227	2.09449	0.00242729	3.42208	1.6e-07	4.2037	1.11e-10	Glutathione S-transferase
HORVU.MOREX.r3.3HG0312200	1.18429	0.0431121	0.949748	0.0614683	-0.184687	0.86813	-2.02475	0.000839905	2.05375	6.07e-05	1.66835	0.00175138	2.47635	9.08e-08	1.32404	0.00832208	-0.781824	0.342186	-1.82937	0.00260943	1.60814	0.00182283	1.45657	0.0137336	1.38261	0.0146718	2.40655	1.24e-06	-0.184368	0.844706	0.33261	0.666177	1.09612	0.269244	2.09653	0.000127122	1.40039	0.0160716	3.1245	8.08e-11	-0.487426	0.808417	-0.0339075	0.981466	1.75795	0.00108701	2.32273	4.63e-06	Sec14p-like phosphatidylinositol transfer family protein
HORVU.MOREX.r3.3HG0312240	2.35833	0.02304	2.00827	0.0334935	-3.29405	0.0988486	-0.264753	0.876385	3.72983	2.33e-05	4.11853	1.5e-06	3.8768	4.24e-06	2.91909	0.000247178	-3.2499	0.117535	-0.991895	0.459504	3.22859	0.000405211	3.61612	1e-05	6.54243	7.82e-08	3.62396	1.76e-05	0	1	-1.56044	0.380023	6.7692	3.98e-08	3.79013	2.3e-05	1.16701	0.221288	3.64685	3.97e-08	-1.05243	0.491043	0.272412	0.794215	1.55182	0.0923059	3.03038	1.01e-05	3-N-debenzoyl-2-deoxytaxol N-benzoyltransferase
HORVU.MOREX.r3.3HG0312690	3.08735	6.17e-10	3.22778	4.85e-11	-0.512912	0.533333	0.307821	0.641216	2.55506	3.77e-07	2.93722	4.44e-09	5.23016	1.1e-22	2.65562	3.28e-08	0.479143	0.678946	-0.233901	0.748732	4.46377	2.87e-17	1.87943	0.000432475	2.70077	1.35e-07	2.28816	2.96e-06	-0.62434	0.411257	-1.32229	0.0343797	2.53283	2.22e-06	2.79571	3.36e-08	1.90416	0.0002038	3.28749	1.36e-11	-0.528921	0.755468	0.46609	0.484954	2.08483	4.06e-05	2.79387	1.64e-08	Potassium transporter
HORVU.MOREX.r3.3HG0313580	7.62158	6.68e-16	8.78193	8.8e-18	0.486373	0.807037	3.0274	0.00918377	6.96756	5.52e-14	8.42708	1.63e-16	8.54115	4.74e-20	9.65761	6.1e-19	-0.608488	0.806526	3.07844	0.0262831	7.39614	3.99e-16	8.64411	3.03e-15	5.9217	9.74e-12	6.75885	1.04e-14	-0.535954	0.725714	0.457485	0.723307	5.35379	1.19e-09	6.74286	3.08e-14	10.3569	4.03e-21	8.70564	1.42e-20	2.38239	0.367575	0.696231	0.607145	10.1671	1.77e-20	8.11289	2.32e-18	Laccase
HORVU.MOREX.r3.3HG0313990	3.9375	5.77e-11	3.62644	2.65e-10	-0.189122	0.887416	-0.404608	0.593421	3.485	5.58e-09	3.3437	1.09e-08	6.85974	4.49e-24	5.48562	4.19e-18	1.55393	0.118442	0.273891	0.785868	5.8476	2.15e-18	3.82822	1.14e-09	2.88345	2.33e-06	5.44428	1.03e-17	-0.19751	0.866493	0.928715	0.232703	2.03453	0.00470226	4.60112	2.96e-13	2.87512	7.8e-07	4.33299	4.29e-14	-0.210764	0.953908	0.636173	0.366502	2.32863	0.000117014	3.5111	7.38e-10	Methyl esterase 1, putative
HORVU.MOREX.r3.3HG0314380	6.40357	4.67e-06	6.48891	2.36e-06	0	1	0	1	7.4394	2.34e-08	6.6116	4.03e-06	6.66932	5.18e-07	2.97051	0.00535665	2.13405	0.400313	0.209182	0.921666	6.53271	1.58e-06	3.91056	0.000494034	3.85818	0.000704967	6.98579	3.47e-07	-1.0379	0.642169	0	1	2.67236	0.144026	7.19242	4.13e-07	8.30133	1.9e-10	7.96895	3.07e-12	0	1	-1.63867	0.482988	8.01699	1.03e-09	7.90497	8.71e-12	Glutathione S-transferase
HORVU.MOREX.r3.3HG0314740	0.239323	0.784453	1.41874	0.00672703	-0.0735232	0.961015	1.06151	0.0602268	0.431343	0.679099	0.418916	0.67482	0.642752	0.35626	0.495746	0.454252	-0.485127	0.67069	-0.474589	0.540634	0.828929	0.302417	-0.0533832	0.988919	-0.115397	0.925546	0.901553	0.157693	-0.774588	0.307954	0.639852	0.393388	0.626652	0.980516	1.23997	0.160904	0.332347	0.780964	1.60934	0.00171654	-0.306302	0.903132	0.371037	0.614718	-0.00246894	1	0.815571	0.276754	F-box domain containing protein
HORVU.MOREX.r3.3HG0315260	5.17347	6.53e-12	3.85482	5.8e-09	1.5061	0.188792	-2.06736	0.0378672	5.43535	4.21e-13	4.02907	2.75e-09	4.85022	2.02e-13	4.11883	3.48e-09	-1.84608	0.123705	0.459453	0.686669	4.3001	8.37e-11	3.98123	3.64e-08	2.09635	0.00147734	2.80057	2.52e-06	-0.510708	0.578883	-1.90348	0.00714386	1.63695	0.0661119	3.25241	1.87e-07	4.72677	5.78e-13	5.4267	9.25e-17	0.359587	0.918848	0.583381	0.498005	4.46295	8.33e-12	4.9536	2.58e-14	UDP-glycosyltransferase
HORVU.MOREX.r3.3HG0315590	1.01512	0.443977	0.806866	0.456778	0.207243	0.933501	1.42545	0.164993	0.0520329	0.994713	1.49057	0.279853	3.74226	0.00574429	0.644034	0.602565	-0.0144142	1	0.603176	0.655745	4.34843	0.000955689	0.508243	0.851027	1.01377	0.414264	1.89365	0.0272788	-0.253816	0.874124	-0.933626	0.380666	0.773358	1	1.49395	0.314805	5.02018	1.43e-05	5.08531	1.26e-06	1.21864	0.80522	0.414905	0.853022	5.67718	5.86e-07	4.96051	5.33e-06	L-gulonolactone oxidase
HORVU.MOREX.r3.3HG0316030	6.07335	5.86e-12	3.55011	9.9e-07	1.95234	0.124421	-0.555931	0.580966	5.91436	1.56e-11	4.09939	5.36e-08	7.37981	4.45e-17	5.83336	3.63e-12	-0.0134585	1	1.22106	0.293601	6.67562	2.92e-14	5.44773	2.5e-10	5.05973	1.3e-09	6.08293	3.75e-14	1.82094	0.0814322	0.740655	0.510744	4.43946	2.74e-07	5.59536	4.51e-12	8.23191	1.08e-12	7.7383	8.38e-17	3.01614	0.290342	1.7894	0.21389	8.55703	9.81e-14	7.04631	4.76e-14	Salicylate O-methyltransferase
HORVU.MOREX.r3.3HG0316890	-0.120331	0.822314	-0.977506	0.00124725	-0.0563739	0.942291	-0.479552	0.151243	-0.186539	0.792136	-0.657223	0.108249	-0.788218	0.0214524	-0.867485	0.00585532	-0.284696	0.626278	-0.658743	0.0510477	-0.589375	0.162718	-0.833476	0.03483	-0.463476	0.271101	-0.819394	0.00877826	0.133701	0.791876	-0.488072	0.163133	-0.0677938	1	-0.33024	0.687393	-0.435045	0.401394	-1.27729	2.79e-05	-0.034701	0.99625	-0.222688	0.590026	-0.505743	0.462441	-0.480575	0.270656	Homoserine kinase
HORVU.MOREX.r3.3HG0317910	0.591586	0.0786153	0.867278	0.00150779	0.328225	0.433576	0.469612	0.124599	-0.0716038	0.935285	0.00182065	1	0.756405	0.0150483	0.861633	0.0022234	0.57791	0.150575	0.460925	0.154196	0.521875	0.192419	0.121763	0.882399	0.405445	0.312317	0.825014	0.00379009	0.522791	0.130851	0.617679	0.0490294	0.22086	1	0.531654	0.296534	0.665467	0.0573081	1.92858	1.02e-13	0.113367	0.942667	0.609914	0.0551235	0.578556	0.200996	1.23429	9.95e-06	Eukaryotic peptide chain release factor subunit 1-1
HORVU.MOREX.r3.3HG0318380	5.45227	3.97e-10	2.66382	0.000216395	-3.00281	0.147668	-5.4035	0.000129419	6.97831	1.23e-15	4.93534	3.68e-11	4.85644	1.03e-11	3.50281	1.79e-06	-1.47503	0.20713	-0.4267	0.723244	4.21314	3.69e-09	4.79802	3.19e-10	4.15552	1.21e-07	1.96117	0.0084792	-4.39188	0.00691863	-3.60169	0.00437189	3.6543	1.06e-05	3.21475	2.5e-05	4.09816	1.14e-08	3.81791	2.6e-08	-1.58839	0.267055	-1.53707	0.0877538	4.30111	2.3e-09	4.30509	1.03e-09	Leucine-rich repeat receptor-like kinase
HORVU.MOREX.r3.3HG0318590	0.957254	0.187023	-0.0500156	0.960615	-2.58716	0.000994416	-2.00496	0.0106484	2.34667	9.1e-05	3.3972	1.59e-08	1.82013	0.00225344	-0.973225	0.130217	-1.54702	0.0548458	-2.15578	0.000889519	1.79564	0.00407685	1.33981	0.0837229	0.595878	0.484733	-0.546777	0.440191	-1.53949	0.0224842	-1.6375	0.0195004	1.51853	0.0577744	1.95684	0.00224077	1.29508	0.0762396	0.436736	0.512608	-1.31086	0.181264	-1.89306	0.00658131	1.72644	0.00949602	1.8528	0.00278183	Endo-1,3-beta-glucanase
HORVU.MOREX.r3.3HG0318610	4.20932	5.15e-12	2.03834	0.00114184	-1.66628	0.122886	-1.25235	0.158055	4.177	5.71e-12	4.24622	2.9e-12	4.33405	6.29e-14	0.569697	0.375899	-0.58406	0.664448	-3.21824	5.36e-06	3.71069	1.8e-10	1.33618	0.0748506	1.11828	0.115265	-1.65106	0.0145514	-1.68163	0.0224941	-3.72311	1.46e-05	1.77063	0.011778	1.91042	0.00252999	1.39963	0.0280769	0.841227	0.1295	-2.2912	0.000279144	-2.34945	0.00010768	1.27164	0.086634	1.47722	0.0150913	Beta-1,3-glucanase
HORVU.MOREX.r3.3HG0318820	1.99227	0.00169245	0.369142	0.609542	-1.29575	0.0963141	-1.06581	0.122178	2.09845	0.00109592	2.90149	2.22e-06	3.65545	9.51e-10	0.396821	0.581657	-0.274243	0.859458	-2.42134	0.000248771	3.04565	4.96e-07	1.42466	0.0717548	0.0319955	0.983431	-1.30554	0.0448886	-1.1276	0.116002	-2.79187	9.6e-05	0.387433	1	1.73839	0.0140865	-0.1611	0.926824	-0.924621	0.133261	-2.0871	0.00406101	-2.14284	0.000918856	0.821149	0.581667	1.05006	0.170706	Beta-1,3-glucanase
HORVU.MOREX.r3.3HG0318900	3.32476	0.0020735	2.48913	0.00492291	0.161376	0.964931	-0.029343	0.998756	3.8506	0.000217903	4.0407	8.76e-06	3.68735	3.51e-05	2.39006	0.00596457	0.37281	0.884954	-0.818541	0.519833	2.87339	0.00306235	3.40408	0.0002246	0.842265	0.511475	-0.821408	0.466028	-1.40392	0.240422	-5.28555	0.00164382	1.45127	0.59711	1.63437	0.247588	1.80979	0.0743111	1.53396	0.0554542	-1.2784	0.511624	-4.19902	0.000265544	1.17778	0.539168	1.13431	0.308264	Beta-1,3-glucanase
HORVU.MOREX.r3.3HG0319010	3.07141	9.09e-05	3.11897	7.44e-05	-0.267665	0.879239	0.00789371	1	2.56814	0.00203667	4.10268	3.44e-07	4.00394	1.3e-07	2.49863	0.000777358	0.177877	0.948049	-1.60497	0.115609	3.71756	1.64e-06	2.46798	0.0038543	3.8824	4.14e-06	2.72025	0.00147766	-2.24058	0.164175	-3.96855	0.0360564	2.59983	0.0167964	3.5265	7.13e-05	1.66549	0.052281	1.72936	0.0134551	-1.79548	0.0996537	-1.33003	0.13187	1.03272	0.530138	1.67015	0.0483812	Beta-1,3-glucanase
HORVU.MOREX.r3.3HG0320180	0.618571	0.339231	-0.096577	0.885083	0.813791	0.203018	0.126335	0.858693	-0.872839	0.247001	0.355947	0.690269	1.59778	0.00192588	0.499383	0.372984	1.40507	0.022026	-0.502287	0.418052	1.35083	0.0184759	-0.011244	1	1.45907	0.0330451	-0.672858	0.345503	2.01364	0.00106454	-1.09299	0.148681	0.924006	0.779917	0.325137	0.884199	0.0101813	1	0.810275	0.113285	-0.158428	0.95936	-0.312754	0.651836	-0.13833	0.982992	2.00638	5.06e-05	Dirigent protein
HORVU.MOREX.r3.3HG0321580	5.58978	4.32e-07	3.6373	1.57e-05	-1.46444	0.532103	-1.72874	0.202758	6.61224	4.96e-10	4.88901	1.54e-08	5.65031	3.99e-10	6.19209	3.02e-10	0.0280732	1	0.536372	0.795881	4.84854	1.59e-07	5.61198	4.43e-08	5.04089	1.01e-06	4.11321	4.49e-07	0.584873	0.792059	0.6198	0.619332	3.42024	0.0112469	3.65907	2.64e-05	6.93953	4.89e-11	7.02456	5.11e-13	0.0308785	1	1.54268	0.335415	6.44271	1.67e-09	6.76076	6.6e-12	DUF4228 domain protein
HORVU.MOREX.r3.3HG0321700	0.251538	0.602354	0.0708002	0.869964	-0.0258859	0.98222	0.0911261	0.842629	0.124404	0.887628	0.360211	0.486193	0.0394595	0.953345	0.139827	0.751372	-0.326089	0.590465	-0.4029	0.316281	0.00130617	1	0.148353	0.872302	0.204953	0.746241	-0.122907	0.801799	-0.406915	0.405218	-0.0532101	0.934068	0.310863	1	0.310933	0.769155	0.893091	0.0209912	1.9393	2.26e-10	0.21606	0.886763	1.2668	0.000192268	0.830376	0.0575941	1.25317	0.000201109	FMN-dependent NADPH-azoreductase
HORVU.MOREX.r3.3HG0322050	0.731952	0.266736	-0.45668	0.4537	0.00958141	1	-0.906831	0.132731	1.21637	0.0527899	0.453305	0.607834	0.466024	0.432403	-0.570993	0.292734	-0.261768	0.805933	-0.324482	0.607653	0.190017	0.851203	0.464775	0.632881	1.95539	0.000390602	-0.268156	0.710963	0.544548	0.491534	-0.603262	0.407678	0.0642775	1	0.778078	0.480668	0.633719	0.420837	0.0302036	0.97134	-0.360245	0.862957	-0.0566209	0.951856	0.548361	0.714742	0.0455877	0.97365	GPI-anchored lorelei-like protein
HORVU.MOREX.r3.3HG0322070	1.12668	0.0771894	1.49243	0.00433144	-0.0226005	0.995367	-0.320262	0.632585	1.51578	0.0169366	1.2616	0.0603852	3.01893	3.26e-08	2.3365	1.34e-05	0.533215	0.616783	-0.222864	0.785664	2.43663	1.65e-05	0.86331	0.363816	1.14275	0.100253	1.45117	0.00757448	0.0560962	0.969704	-0.808269	0.220584	0.781996	0.877825	1.45169	0.0346323	2.35226	6.37e-05	3.95844	1.6e-12	0.124372	0.976594	0.835303	0.234345	1.91326	0.00271651	3.34558	3.39e-09	Calcium-binding protein
HORVU.MOREX.r3.3HG0322130	4.26401	6.85e-07	3.99419	3.84e-07	-0.537159	0.749756	-0.580196	0.573369	4.66099	5.24e-08	4.0254	8.4e-07	5.52839	3.36e-11	6.36905	8.71e-13	-0.503215	0.806526	1.70222	0.0946957	4.73975	1.24e-08	4.76649	1.16e-07	3.78666	6.5e-06	4.83722	2.94e-09	1.03036	0.343299	0.807187	0.437897	2.73784	0.00490178	4.28217	3.37e-07	4.46159	2.27e-07	6.82386	8.72e-14	-1.29183	0.650869	0.129367	0.954924	4.34982	4.99e-07	6.07835	2.86e-11	Calcium-binding protein
HORVU.MOREX.r3.3HG0322140	6.0406	4.23e-09	4.42893	3.22e-07	0.122871	0.97791	-1.16142	0.324702	6.6038	1.28e-10	4.5618	3.94e-07	6.88436	2.75e-12	7.21399	7.49e-12	-2.93702	0.189529	-0.0333313	1	6.38288	1.06e-10	5.44854	7.7e-07	4.42899	4.23e-06	4.30021	5e-07	1.19375	0.380996	-0.275964	0.853552	3.65509	0.000529843	4.13302	4.39e-06	4.42107	1.99e-06	6.18399	3.7e-11	-0.645209	0.896572	0.392034	0.816528	4.27223	5.34e-06	5.5663	3.29e-09	Calcium-binding protein
HORVU.MOREX.r3.3HG0322520	0.586515	0.188517	0.412778	0.277177	0.193351	0.764051	-0.0728704	0.891543	0.661174	0.196149	0.50364	0.338449	1.20551	0.000724546	0.496925	0.198479	0.176079	0.837978	0.368663	0.395966	0.565743	0.271246	0.302424	0.701721	0.670945	0.131907	1.14483	0.000954354	0.464025	0.31269	0.682396	0.082474	0.285633	1	0.620865	0.34493	0.5316	0.370082	1.75524	3.36e-07	-0.344626	0.803588	1.00472	0.0108967	0.207107	0.936881	1.16032	0.00363947	U-box domain-containing protein 4
HORVU.MOREX.r3.3HG0322650	-0.565275	0.244657	0.604974	0.110308	-0.403273	0.473392	0.373645	0.381485	0.291145	0.699922	0.407502	0.498714	-0.0214695	0.983941	1.08422	0.00486729	-0.50093	0.42314	0.453824	0.340013	0.0815782	0.929254	0.475802	0.534252	-0.287625	0.650284	0.169443	0.727866	-0.380521	0.469342	0.143338	0.79682	0.160063	1	-0.295376	0.817186	0.0568891	0.967304	1.68732	1.67e-06	-0.435299	0.727881	0.785985	0.0670781	0.355063	0.824144	0.70315	0.170784	NAD kinase
HORVU.MOREX.r3.3HG0322780	5.32306	0.000605471	8.49235	1.99e-07	1.86367	0.403721	3.99949	0.0282862	5.58894	0.000346105	8.49833	5.06e-07	10.9771	3.69e-11	8.78582	8.09e-09	2.14078	0.41805	3.70239	0.0201298	10.0249	1.43e-09	6.60194	2.62e-05	6.79311	5.07e-05	0	1	0	1	2.7107	0.192702	0	1	0	1	7.30214	1.34e-05	7.25047	2.92e-07	1.50555	0.776068	-2.40508	0.309526	8.22677	8.53e-07	7.23008	6.83e-07	Strictosidine synthase
HORVU.MOREX.r3.3HG0323580	3.70371	0.000543165	3.20952	0.000951068	1.20755	0.475191	0.649856	0.646475	4.39593	2.07e-05	5.10308	2.07e-07	7.29408	1.25e-13	4.822	9.53e-08	0.738079	0.753197	0.247182	0.881665	6.78366	5.3e-12	4.84925	2.65e-07	5.28512	1.37e-07	5.39712	9.47e-09	0.50455	0.79182	2.22448	0.0382838	4.44407	3.28e-05	5.80611	2.63e-09	3.82189	1.93e-05	5.45109	1.37e-09	-1.30409	0.61002	-1.2937	0.375075	3.91177	1.39e-05	5.61081	1.02e-09	Disease resistance protein (TIR-NBS-LRR class) family
HORVU.MOREX.r3.3HG0323590	4.7178	1.82e-09	6.24572	4.87e-13	-0.752816	0.629039	0.54187	0.712493	5.52118	2.92e-12	7.07823	8.99e-16	6.35095	7.67e-15	5.29402	3.42e-10	-0.741982	0.753197	-3.54193	0.0476238	5.5038	1.6e-11	4.5967	1.85e-07	2.81701	0.00057057	6.55811	1.78e-12	-2.4602	0.0586676	2.14153	0.109986	3.05314	0.000337992	7.32252	1.39e-14	5.377	1.4e-11	5.32535	1.25e-12	-0.551305	0.910599	-1.24362	0.272071	5.55183	3.73e-12	5.6639	1.31e-13	50S ribosomal protein L7/L12
HORVU.MOREX.r3.3HG0325230	8.4902	4.79e-11	9.4937	1.53e-13	1.52476	0.500447	0	1	9.07627	1.32e-12	9.57402	1.67e-13	7.07883	9.1e-13	9.57417	1.24e-13	-3.2746	0.127022	5.43479	0.000366883	6.63498	2.34e-11	8.96488	1.61e-11	8.3642	8.02e-11	6.88344	2.16e-11	2.81211	0.145899	-2.87946	0.185022	8.18875	6.34e-10	7.11685	1.57e-11	8.48229	3.85e-11	9.52717	1.04e-13	0	1	0	1	8.4975	3.69e-11	9.50358	2.1e-13	Abscisic stress ripening
HORVU.MOREX.r3.3HG0325240	4.23059	7.6e-07	4.05009	1.94e-07	0.741928	0.612098	-0.510404	0.640023	4.21056	8.34e-07	3.53677	1.41e-05	4.54821	1.13e-08	3.95224	3.8e-07	0.752224	0.632187	1.19862	0.186185	4.05656	5.1e-07	3.11314	0.00022617	3.72553	7.6e-06	4.71058	3.16e-09	0.659031	0.595284	0.410798	0.731549	3.01831	0.00107548	3.93102	1.85e-06	3.54023	2.89e-05	6.37323	2.72e-12	-0.850889	0.81564	1.75899	0.157207	3.38582	8.61e-05	6.20083	1.8e-11	Abscisic stress ripening
HORVU.MOREX.r3.3HG0325250	5.12932	0.00511209	0.348117	0.859324	3.15575	0.151285	-0.459693	0.837122	8.30348	1.51e-06	3.66751	0.0273959	4.98998	0.00136448	3.27227	0.0862349	1.81481	0.506741	3.19686	0.110225	5.71275	0.000301869	6.42057	0.000729359	3.33087	0.0481274	3.55236	0.0625384	-2.12036	0.330868	2.82223	0.182616	3.41692	0.143537	6.03599	0.00181379	4.44827	0.0104045	3.83898	0.0385142	-1.45925	0.791555	2.69583	0.20783	6.03804	0.000200794	6.32186	0.000566063	Peroxidase
HORVU.MOREX.r3.3HG0326890	3.23285	1.99e-11	2.59403	2.04e-08	0.556867	0.418986	0.177784	0.779375	2.87535	1.8e-09	3.29603	5.02e-12	3.71091	5.51e-15	2.4447	1.44e-07	0.098577	0.949262	0.384778	0.528587	3.20416	1.42e-11	3.18132	4.72e-11	2.48378	2.52e-07	3.198	1.09e-11	-0.477922	0.469923	1.17505	0.0181441	2.16009	2.37e-05	3.44403	1.1e-12	2.39709	5.77e-07	2.43222	1.08e-07	-0.555673	0.691745	-0.0558203	0.951489	2.19414	6.61e-06	2.45986	1.67e-07	ALA-interacting subunit 1
HORVU.MOREX.r3.3HG0329300	0.280014	0.471525	-0.638741	0.0239805	0.644322	0.0514241	-0.749645	0.0100879	-0.171792	0.790401	-0.409937	0.320722	-0.52295	0.131627	-1.35859	1.03e-05	0.00369695	1	-1.04859	0.000730257	-0.360674	0.439119	-0.165893	0.819769	0.399355	0.272374	0.00302189	1	0.595612	0.0494995	0.062022	0.896421	0.207261	1	0.310943	0.676942	-0.25888	0.637312	-0.365044	0.259063	-0.167652	0.894229	-0.313292	0.402881	-0.307082	0.743684	-0.380898	0.393846	Dual-specificity RNA methyltransferase RlmN
HORVU.MOREX.r3.3HG0329430	0.646798	0.144355	1.34524	8.99e-05	0.521018	0.295567	0.888045	0.0166844	0.899523	0.0424297	1.42169	0.000104363	0.50871	0.237843	0.457183	0.243517	-0.118124	0.90265	0.194727	0.692468	0.416201	0.469691	-0.0226607	0.994651	0.402605	0.455476	1.14789	0.00083469	0.140045	0.822619	0.232405	0.629054	0.311685	1	0.906688	0.0473093	0.745216	0.130871	1.96748	4.16e-09	-0.105056	0.968511	0.407161	0.370087	1.04015	0.0152067	1.35611	0.00022247	Plant-specific domain TIGR01615 family protein
HORVU.MOREX.r3.3HG0329740	1.25699	0.010877	1.44116	0.00105663	0.522254	0.431104	-0.0329552	0.975322	1.64724	0.000483291	1.80376	0.000101312	4.15508	3.71e-20	2.95773	3.21e-11	-0.0659289	0.975668	0.479253	0.431239	3.71364	2.18e-16	2.7746	1.53e-09	1.59097	0.00085256	1.6518	0.000223604	-0.139567	0.873303	-0.33946	0.608629	0.881014	0.453816	2.32408	3.81e-07	2.67103	1.12e-09	3.69236	3.31e-17	-0.155179	0.957153	-0.268373	0.704118	2.63836	1.89e-09	3.56938	6.28e-16	Cytochrome P450
HORVU.MOREX.r3.3HG0330150	-0.398474	0.464704	-0.493363	0.246251	-0.311159	0.615799	-0.495571	0.262294	-0.636774	0.285893	-0.284308	0.693234	-0.518649	0.291512	-0.695561	0.111185	-0.2869	0.725436	-1.16499	0.00725939	-0.0896285	0.926522	-0.253934	0.798619	-0.329119	0.604373	-1.01384	0.0113892	-0.355711	0.518128	-0.348272	0.480015	-0.427416	1	-0.691137	0.334761	0.307572	0.725017	-0.185847	0.713738	0.866484	0.187723	-0.426184	0.411004	-0.125003	0.982194	-0.571011	0.346302	MYB transcription factor
HORVU.MOREX.r3.3HG0330480	0.191829	0.913924	-1.01197	0.390248	-1.01772	0.493412	-2.54526	0.0499684	0.559007	0.79012	0.327392	0.883722	-0.707099	0.563626	-1.79457	0.100626	0.295074	0.898602	-1.52982	0.179933	0.303955	0.877786	0.711556	0.727269	0.877654	0.592629	-4.6814	0.00502287	1.05383	0.447414	-4.6814	0.0110347	-0.0160114	1	-0.475978	0.916772	1.42463	0.272868	4.06451	5.2e-06	1.26445	0.530219	2.93272	0.00185233	0.220971	0.984318	2.95609	0.00220121	Pectinesterase inhibitor
HORVU.MOREX.r3.3HG0330590	0.346487	0.79269	0.822491	0.330935	-3.12968	0.00176679	-3.6998	6.35e-05	2.14464	0.0228482	2.71358	0.00177988	1.52335	0.0870286	0.885585	0.302106	-1.56804	0.160251	-2.81829	0.0010674	1.44015	0.170503	1.57289	0.173397	0.708287	0.569396	2.95976	0.000177275	-1.71887	0.0828933	-1.28629	0.181413	1.87377	0.1604	3.15175	0.00026544	3.73715	0.000291142	4.12204	2.39e-05	1.35988	0.630929	-1.3081	0.512787	3.97387	0.000106967	4.82089	1.28e-06	Glutathione S-transferase
HORVU.MOREX.r3.3HG0330940	1.10215	0.0516973	0.470723	0.376049	1.25925	0.033007	-0.212768	0.737936	0.74297	0.340226	0.174156	0.874007	1.1862	0.0243214	0.655102	0.210516	0.590411	0.469202	-0.635434	0.263121	0.764603	0.271372	0.355981	0.747082	1.74396	0.00091514	0.978645	0.0514627	1.47474	0.0069073	0.567188	0.333561	0.715395	0.85148	0.750664	0.447466	0.0065236	1	1.0201	0.0367681	0.233063	0.930051	-0.185054	0.80176	0.159578	0.979876	0.850422	0.187932	GATA transcription factor, putative
HORVU.MOREX.r3.3HG0331020	1.09684	0.00382461	1.97607	5.78e-09	0.151101	0.824732	0.189862	0.685743	1.13401	0.00366612	1.67271	2.56e-06	1.76033	1.59e-07	1.52445	7.72e-06	0.11072	0.908562	0.0295151	0.969354	1.21955	0.000920722	0.868551	0.0647352	0.601742	0.190812	1.25524	0.000180547	0.422198	0.367325	-0.140896	0.781326	0.586863	0.682131	0.410815	0.631539	0.703761	0.148683	1.75457	1.19e-07	-0.257311	0.870999	-0.402694	0.361579	0.620582	0.365596	1.07391	0.00512484	Zinc finger CCCH domain protein, putative
HORVU.MOREX.r3.3HG0331100	0.222984	0.668722	0.243773	0.537422	-0.663683	0.13387	-0.183828	0.678721	0.587413	0.226575	1.08457	0.00287731	0.723013	0.050549	0.139834	0.755307	-0.453729	0.418822	-0.831401	0.0251558	0.438582	0.395566	0.609986	0.241986	0.247316	0.667967	0.268924	0.508276	-1.28032	0.00121136	-1.08244	0.00524546	0.216857	1	0.497083	0.486033	0.0870625	0.935559	1.42006	1.96e-05	-0.746747	0.213495	0.10224	0.864241	0.276132	0.874154	0.920453	0.0253838	Protein kinase-like protein
HORVU.MOREX.r3.4HG0333040	0.157285	0.865134	0.790656	0.141261	-1.47655	0.037088	0.400043	0.5287	0.984645	0.144864	1.62084	0.00301588	1.55884	0.0025341	1.36314	0.00641694	-0.0880522	0.963182	0.424907	0.521682	1.68463	0.00126104	0.791673	0.367618	0.166964	0.868216	-0.0624917	0.935154	-1.14644	0.0593346	-0.909612	0.0935369	0.368183	1	0.250348	0.886772	0.559859	0.516095	1.73399	9.66e-05	0.0019189	1	0.853597	0.106018	0.767399	0.457865	0.940813	0.115009	Ankyrin repeat-containing protein
HORVU.MOREX.r3.4HG0334150	4.23685	3.66e-13	5.45068	8.86e-19	2.26353	0.000572315	3.2137	1.7e-07	4.06707	2.3e-12	5.32822	5.35e-18	5.65747	4.77e-21	4.55491	2.34e-15	1.90122	0.00858661	1.98763	0.0007177	4.90272	1.29e-16	3.38066	4.94e-09	3.92795	4.25e-11	4.09339	5.5e-13	2.0616	0.00164219	1.77525	0.00284952	3.00682	1.49e-06	3.72095	1.02e-10	4.08943	8.98e-13	5.34191	1.23e-19	1.20444	0.221758	1.96171	0.0017109	3.60796	2.55e-10	4.87826	9.67e-17	VQ motif-containing protein
HORVU.MOREX.r3.4HG0335340	9.17247	2.18e-18	8.10722	1.17e-16	0.0704238	0.994065	-0.712615	0.72734	9.28748	8.16e-19	8.21469	8.74e-17	8.79181	1.86e-19	8.6254	9.97e-17	0.462311	0.898374	1.91962	0.248614	8.33442	1.72e-17	7.54497	1.12e-12	6.84936	4.56e-08	6.55876	1.11e-11	0	1	-0.420657	0.871167	6.51137	8.03e-07	6.5486	3.46e-11	9.83161	2.11e-17	9.69879	9.7e-21	1.50411	0.767929	-1.61956	0.483229	9.74286	5.33e-17	9.52726	7.82e-20	Germin-like protein 1
HORVU.MOREX.r3.4HG0335360	8.50583	3.47e-12	8.34121	1.23e-11	0	1	0	1	8.38431	6.01e-12	8.15939	7.93e-11	7.11637	1.19e-11	6.41636	2.84e-09	-1.43673	0.589798	1.57904	0.378105	6.488	1.43e-09	5.36181	5.23e-06	5.42584	0.00014961	3.21852	0.000989422	0	1	-3.25476	0.118081	4.55503	0.0110091	3.35359	0.00232988	7.68505	5.52e-10	8.71345	1.02e-12	0	1	0	1	7.86768	1.81e-10	8.88002	5.84e-13	Germin-like protein 1-1
HORVU.MOREX.r3.4HG0335410	1.36897	0.0966631	4.45578	5.05e-08	-1.7808	0.0850092	2.31967	0.0166737	1.7633	0.0352806	3.81783	1.46e-05	2.93828	1.22e-05	2.77195	9.09e-05	-0.770745	0.566524	0.636058	0.521281	2.34566	0.00107796	2.08434	0.0190432	2.06964	0.00868022	3.25208	3.16e-06	-1.26525	0.246092	0.381743	0.738447	0.593848	1	2.85971	0.00019544	2.32293	0.0018495	3.42741	3.24e-07	-0.242706	0.957153	-0.159439	0.906132	2.45273	0.000995181	3.66514	1.01e-07	Lysine--tRNA ligase
HORVU.MOREX.r3.4HG0336810	0.155985	0.682336	0.0543152	0.868543	0.00642216	1	-0.0230839	0.961213	-0.280132	0.522638	0.233351	0.571824	0.210539	0.516754	0.168234	0.572266	0.24254	0.583362	0.0534096	0.896355	-0.001774	1	0.0228066	0.988261	0.214127	0.582798	1.22271	7.03e-08	0.243785	0.466893	0.476913	0.0745836	0.0847841	1	0.424334	0.344139	0.33418	0.415673	0.805337	0.00074584	0.25528	0.757462	0.18652	0.578152	0.167373	0.907264	0.372868	0.289913	3-oxo-5-alpha-steroid 4-dehydrogenase
HORVU.MOREX.r3.4HG0336870	0.889704	3.41e-05	0.127508	0.613167	0.202837	0.535917	-0.287191	0.221515	1.02022	1.16e-06	0.801224	0.000270954	1.17607	4.12e-09	0.262624	0.267406	0.0913738	0.863981	-0.144949	0.608118	0.786345	0.00030959	0.674855	0.00543295	0.446502	0.0849493	0.753417	0.000232144	0.199149	0.504087	0.49439	0.0265984	0.583591	0.0476841	0.993971	2.66e-06	0.867512	6.12e-05	1.08803	4.82e-08	-0.182939	0.825349	0.0766966	0.813513	0.801295	0.000348847	1.03583	4.84e-07	Microsomal glutathione S-transferase 3
HORVU.MOREX.r3.4HG0336940	1.09477	0.0126258	0.615839	0.134708	1.083	0.0223178	0.504172	0.252544	0.879527	0.0932964	0.782681	0.145136	1.49743	0.000190223	0.0683917	0.909094	1.09662	0.0281102	0.421734	0.377208	1.05456	0.0238208	0.0338818	0.989594	0.296643	0.655416	1.14209	0.00366148	-0.233889	0.703206	1.16713	0.00417526	0.000770455	1	-0.124418	0.955323	0.659281	0.265331	1.2825	0.00103228	-0.0325153	1	0.92682	0.0330034	0.562641	0.575578	0.810052	0.11409	Basic blue protein
HORVU.MOREX.r3.4HG0337000	3.82926	1.86e-11	2.43211	4.1e-06	1.61733	0.0179165	0.23954	0.740692	3.84727	1.19e-11	2.90347	1.13e-07	3.87987	8.82e-13	2.61368	9.73e-07	0.162899	0.916404	0.371471	0.610812	3.15031	7.29e-09	1.61938	0.0131484	4.31673	1.95e-11	3.993	5.88e-12	1.66116	0.0406728	0.798361	0.292695	3.41173	5.35e-07	3.48771	4.78e-09	3.09274	3.95e-08	4.32378	1.78e-14	-0.111468	0.98096	0.70687	0.333244	2.88253	3.87e-07	3.98168	2.13e-12	Regulator of Vps4 activity in the MVB pathway protein, putative
HORVU.MOREX.r3.4HG0338100	0.783464	0.0026771	0.403707	0.109232	0.298696	0.397303	-0.0424346	0.911837	0.91732	0.000323526	0.572662	0.0634741	0.897851	0.000227734	0.0490509	0.89194	0.0651857	0.925437	-0.233314	0.445327	0.65626	0.0189142	0.483694	0.189398	1.09347	9.56e-06	0.617136	0.0118849	1.05317	3.83e-05	0.134907	0.689032	0.636052	0.0842781	0.644884	0.0381808	0.781003	0.00400523	0.526907	0.0330791	0.255764	0.757508	-0.391505	0.17147	0.850768	0.00148438	0.428091	0.193051	Glutamate decarboxylase
HORVU.MOREX.r3.4HG0338600	1.78969	0.0007854	1.99974	4.95e-05	0.0893072	0.951199	0.324437	0.637553	1.62812	0.00383721	2.16214	3.04e-05	1.72111	0.000536669	1.28486	0.0109396	-0.615159	0.511398	0.0462568	0.966674	1.32424	0.0195059	1.49877	0.00984566	1.9648	0.000174924	3.44962	2.52e-12	0.863011	0.181055	1.42193	0.0126073	1.14393	0.238393	2.62955	4.83e-07	0	1	0	1	4.45161	0.00651769	0	1	0	1	0	1	Sec14p-like phosphatidylinositol transfer family protein
HORVU.MOREX.r3.4HG0338640	3.51757	0.000168703	5.80852	5.76e-09	-1.49898	0.357863	-0.469894	0.810303	4.0836	1e-05	5.4805	9.13e-08	6.28636	2.82e-10	5.68814	2.71e-09	1.01354	0.664262	0.259599	0.89361	5.7726	1.1e-08	4.20391	4.05e-05	5.42719	4.18e-06	6.56477	2.86e-10	1.68908	0.376688	-0.468646	0.85916	4.80246	0.000205622	6.02815	2.19e-08	2.78882	0.00615696	5.17102	5.5e-09	0.668157	0.877858	1.43296	0.187199	2.96777	0.00363278	4.35588	1.48e-06	Anthocyanin 5-aromatic acyltransferase
HORVU.MOREX.r3.4HG0338670	0.991736	0.00298114	-0.0486436	0.910347	0.510704	0.216429	-1.07808	0.0005291	1.00503	0.00358897	0.342351	0.494091	1.12851	0.000291427	0.45873	0.169659	0.247761	0.687591	-1.14918	0.000256739	0.743214	0.0466239	0.0319013	0.98581	0.778325	0.0313852	0.186126	0.626966	1.00286	0.00294692	-1.19323	0.000163035	0.220648	1	0.595792	0.239655	1.36955	1.68e-05	1.91691	9.03e-11	0.692356	0.17455	-0.166282	0.710624	0.940817	0.0115069	1.55778	3.58e-07	marker for oxidative stress response protein
HORVU.MOREX.r3.4HG0339400	0.743919	0.170775	1.26855	0.00476795	-0.185467	0.836945	-0.0504634	0.957383	0.707183	0.292897	1.617	0.000714927	2.38322	4.88e-09	1.86472	3.89e-05	-0.552157	0.527983	0.730264	0.201062	1.30841	0.00754803	1.92853	6.2e-05	0.228995	0.777843	2.07918	1.31e-06	-0.943414	0.0946733	0.249296	0.727211	0.567001	0.909222	1.48081	0.00514493	1.24858	0.0129575	2.28356	6.58e-08	-1.41517	0.0467361	-0.0574222	0.956817	1.58769	0.000528899	1.80866	8.35e-05	Serine/threonine-protein kinase
HORVU.MOREX.r3.4HG0339960	5.4453	3.39e-09	4.22683	3.64e-07	-0.738414	0.751935	-4.07837	0.0124535	5.56011	1.33e-09	4.02205	3.69e-06	5.33452	2.68e-09	3.46688	1.39e-05	1.02857	0.61153	-0.286901	0.840779	5.00545	4.11e-08	2.41244	0.0138686	3.73601	3.88e-06	6.16112	1.15e-13	-0.436325	0.757152	1.73186	0.0581871	3.74828	8.62e-06	5.24349	2.54e-10	4.50088	4.68e-07	6.56969	8.74e-12	-0.863567	0.871189	1.25106	0.468869	4.64204	1.96e-07	6.50823	2.61e-11	serine-type endopeptidase inhibitor
HORVU.MOREX.r3.4HG0339970	2.64852	0.0160139	2.23636	0.0193371	-1.70621	0.303509	-2.30981	0.0658114	3.18546	0.0039706	2.31297	0.0544845	3.34707	0.000744982	0.977863	0.328946	0.528525	0.811678	-1.2631	0.240753	2.38822	0.0354988	0.390997	0.87522	2.90595	0.00779286	4.63851	3.63e-06	0.294766	0.879295	-0.112965	0.958706	2.59544	0.0713296	4.5508	1.92e-05	2.69577	0.168113	4.26315	0.0109328	3.13854	0.125284	1.93299	0.370841	2.43403	0.391539	5.12433	0.00328954	serine-type endopeptidase inhibitor
HORVU.MOREX.r3.4HG0339980	4.44849	1.93e-09	4.99256	7.38e-12	-1.28806	0.372972	-1.78003	0.122271	5.0971	5.78e-12	5.07556	6.4e-12	6.89805	1.94e-18	3.83874	1.21e-08	1.72745	0.174657	-0.303675	0.78085	6.47415	2.29e-16	3.1638	8.7e-06	7.31129	3.23e-16	6.79621	8.58e-18	1.61451	0.289155	-3.98191	0.0335802	6.91139	4.09e-14	6.65145	8.29e-17	9.05116	2.95e-17	8.76262	8.01e-21	2.9801	0.297363	0.286638	0.926316	9.37096	1.75e-18	8.97706	2.59e-21	Outer membrane protein class 4
HORVU.MOREX.r3.4HG0340030	6.70022	4.15e-05	6.04947	1.41e-05	2.2235	0.323234	1.91764	0.272623	7.15384	1.05e-05	6.31872	1.84e-05	7.65898	8.16e-07	4.47623	0.000534025	2.62492	0.291655	0.724412	0.715773	7.522	1.96e-06	3.58459	0.0262908	3.77116	0.0120601	7.63431	1.59e-06	-2.13954	0.321188	0	1	3.10416	0.188179	7.28371	1.77e-05	3.62915	0.0127136	4.89679	0.000126491	-3.01575	0.362698	-0.917633	0.698824	2.96329	0.098437	4.82839	0.000414392	beta-fructofuranosidase 5
HORVU.MOREX.r3.4HG0340040	4.98619	2.07e-08	5.73719	2.06e-10	-0.7558	0.711569	-0.820485	0.624782	5.73442	1.02e-10	6.6658	5.18e-13	6.23283	2.97e-13	4.96576	2.84e-09	-3.88335	0.041526	-0.0298357	0.997015	5.68669	2.88e-11	4.47218	2.59e-07	5.03189	1.86e-08	4.45422	1.36e-08	-1.89981	0.280212	-2.49546	0.044848	4.3358	3.77e-06	4.37823	7.5e-08	4.52796	2.81e-07	6.08711	1.35e-12	-0.382393	0.955363	0.594623	0.682284	4.54652	2.65e-07	5.43621	3.09e-10	BnaCnng07380D protein
HORVU.MOREX.r3.4HG0340220	4.29712	2.68e-07	7.18418	1.05e-14	-0.826435	0.574916	1.35208	0.240983	4.90553	4.4e-09	7.07383	3.89e-14	8.71852	5.96e-19	6.60496	1.17e-13	1.87079	0.255119	-0.623164	0.681077	8.14641	8.97e-17	5.4336	1.31e-09	5.51962	9.63e-10	5.68335	8.02e-12	1.19118	0.356984	-0.113857	0.944705	4.62799	7.11e-07	5.60446	3.83e-11	5.79182	1.18e-11	8.21859	1.37e-18	-0.235056	0.969489	0.576738	0.708464	5.5943	5.08e-11	7.6603	1.81e-16	Eukaryotic translation initiation factor 3 subunit G
HORVU.MOREX.r3.4HG0340680	0.101445	0.819785	1.39266	1.14e-08	0.0868795	0.86869	0.838799	0.0016092	0.108586	0.869836	0.767653	0.0121674	0.868301	0.000845462	0.815868	0.00122944	0.222393	0.664629	0.545627	0.0498626	0.559714	0.0881187	0.307105	0.544336	0.418729	0.230895	0.949657	0.000261893	-0.210354	0.597381	0.726021	0.0109957	0.179884	1	0.732803	0.0322252	0.717671	0.018687	1.69074	4.29e-12	0.0659133	0.970817	0.217487	0.566658	0.565796	0.164986	0.579901	0.0982082	Kinase PfkB
HORVU.MOREX.r3.4HG0341090	2.73749	7.19e-08	3.79884	2.22e-13	1.43357	0.020702	2.25927	2.97e-05	1.98493	0.000220328	3.31048	2.83e-10	4.24492	1.97e-16	3.75937	1.76e-13	1.52438	0.0279915	2.26553	2.23e-05	3.51072	1.42e-11	2.73534	2.82e-07	3.69618	2.56e-11	4.14099	1.05e-14	2.75373	3.47e-06	1.69929	0.00498549	2.55482	3.04e-05	4.17217	2.05e-14	2.43093	6.23e-06	3.44896	1.84e-11	0.642716	0.707142	1.53809	0.0104024	2.05307	0.000296403	3.13008	2.3e-09	Type I inositol-1,4,5-trisphosphate 5-phosphatase
HORVU.MOREX.r3.4HG0343320	0.633643	0.0838049	1.38411	2.02e-06	0.553141	0.170703	1.07758	0.000475819	0.360868	0.519475	0.631328	0.140027	1.55717	6.42e-08	1.91833	7.59e-11	0.830577	0.0322613	0.962198	0.00382044	1.21507	8.92e-05	0.690582	0.149325	0.156875	0.780074	1.1689	5.63e-05	0.0599268	0.92335	0.426341	0.241191	0.235392	1	0.681712	0.129154	1.51412	6.96e-07	1.58042	2.75e-08	0.585475	0.343612	0.398727	0.298349	1.0611	0.00225272	0.975062	0.00350996	Eukaryotic translation initiation factor 3 subunit B
HORVU.MOREX.r3.4HG0343400	0.337203	0.564691	0.47877	0.24437	-0.118924	0.889161	-0.235037	0.634592	0.2869	0.738101	0.337161	0.611835	1.34428	0.000665761	0.833011	0.0349099	-0.36351	0.648251	0.168113	0.765339	1.10921	0.0115849	0.0330342	0.989782	0.163528	0.830101	1.66078	7.96e-06	0.134877	0.843398	1.08374	0.00803012	0.136194	1	0.903448	0.106994	0.309111	0.717676	1.89546	2.81e-07	-0.0376595	1	0.00329196	1	0.474701	0.695762	1.38119	0.000789374	DUF1685 family protein
HORVU.MOREX.r3.4HG0343590	-1.29676	0.636322	-0.735771	0.729826	1.09859	0.712452	-0.285163	0.91511	0.984192	0.809559	0.764774	0.83279	7.84646	0.00108333	2.51843	0.20383	6.31659	0.0195581	-0.297514	0.922932	8.07397	0.00125744	0.890534	0.847698	-0.362959	0.923485	0.506502	0.831585	-2.465	0.299111	-0.827535	0.733359	-1.55529	1	-0.00411238	1	2.09449	0.520869	4.26271	0.0298977	-0.418969	0.973049	0.4622	0.868327	3.38941	0.350516	3.52348	0.153072	Glycosyltransferase family 92 protein
HORVU.MOREX.r3.4HG0343650	0.640851	0.861814	8.41218	0.00189644	-6.30413	0.0398343	0	1	0.325656	0.960094	0	1	1.10647	0.717168	1.97645	0.416519	-0.0869199	1	0.55193	0.865743	-1.55559	0.691651	0.69255	0.911687	1.79519	0.596256	3.06897	0.192947	0.630252	0.864959	0.888469	0.759213	2.42945	0.995699	3.25419	0.473142	0.658764	0.909441	-4.71654	0.0611757	0.575672	0.968875	0.36717	0.919868	-6.22074	0.0674121	1.8726	0.591235	Glycosyltransferase family 92 protein
HORVU.MOREX.r3.4HG0343710	1.18072	0.0265058	2.06605	1.04e-05	-2.0896	0.00254316	0.528159	0.387483	0.93699	0.155528	2.41138	4.57e-07	2.22087	8.49e-07	2.43644	6.15e-07	-0.155184	0.913096	0.0344148	0.98112	1.81167	0.000173406	2.14113	5.75e-05	1.22376	0.0259609	2.30032	4.31e-07	-0.0106833	1	0.521352	0.41718	0.679882	0.873813	2.17638	7.86e-06	0.747281	0.316844	2.42854	7.1e-08	-0.192026	0.945124	0.428293	0.528601	0.846296	0.353703	1.76729	0.000419089	Calcineurin-like metallo-phosphoesterase superfamily protein
HORVU.MOREX.r3.4HG0344490	6.48272	6.24e-07	7.43447	2.21e-09	0	1	0	1	6.78219	9.67e-08	8.00162	1.12e-10	5.65114	1.73e-10	7.8486	2.45e-10	-1.06037	0.670678	0	1	4.58182	4.45e-07	7.28933	2.73e-08	4.31823	0.000421757	7.86288	2.2e-10	0.144828	0.974872	0	1	4.07061	0.00325141	8.03473	2e-10	3.51679	0.000353967	4.7936	8.42e-09	1.54898	0.510858	-1.07713	0.472215	4.09185	1.61e-05	4.27169	5.89e-07	Protein phosphatase 2c, putative
HORVU.MOREX.r3.4HG0345760	0.84614	0.00214286	1.09486	8.52e-06	0.540304	0.0954621	0.20035	0.516589	0.667516	0.0347498	0.964622	0.00034138	1.67747	4.95e-12	1.29143	1.54e-07	0.53747	0.130293	0.398267	0.175092	1.05976	4.47e-05	0.598038	0.0915772	0.620708	0.040372	1.33073	5.22e-08	0.227447	0.535216	0.509866	0.0666437	0.237499	1	0.814652	0.00533438	0.798581	0.00560011	1.30754	7.6e-08	0.277612	0.746823	0.280737	0.373514	0.545782	0.184449	1.00261	0.000127559	Alcohol dehydrogenase
HORVU.MOREX.r3.4HG0345770	2.12064	0.00390681	3.77908	8.01e-08	-0.638304	0.574916	1.12937	0.170385	2.86644	4.8e-05	4.88187	2.05e-11	5.51211	6.99e-15	3.85656	1.55e-08	0.419678	0.796817	-0.964443	0.289562	4.42638	2.16e-10	3.21499	7.32e-06	1.85752	0.014401	3.19544	1.59e-06	-1.39884	0.120768	-0.871353	0.339413	1.72952	0.087023	3.46535	6.96e-07	3.35442	2.4e-06	4.40026	2.03e-10	-0.318138	0.938954	-0.538704	0.620171	3.17994	1.02e-05	4.84929	7.71e-12	ATP synthase subunit beta
HORVU.MOREX.r3.4HG0345780	6.26535	0.000391659	9.8754	3.11e-07	-2.11574	0.388357	0	1	5.67876	0.0016994	9.99014	6.33e-07	11.1949	1.26e-08	10.2297	1.91e-07	0	1	3.62225	0.0797195	10.2684	1.68e-07	8.83375	1.46e-05	8.3406	1.71e-05	10.7422	5.34e-08	0	1	0	1	5.56158	0.0144759	10.0869	7.42e-07	10.3206	2.39e-07	11.927	3.31e-09	0	1	0	1	10.109	4.18e-07	11.3325	2.59e-08	Fusarium resistance orphan protein
HORVU.MOREX.r3.4HG0346610	1.26311	0.0153484	1.94249	5.7e-05	0.754264	0.238356	1.22721	0.021156	0.822329	0.246544	0.931066	0.208682	2.23627	4.36e-06	1.34916	0.00513851	1.25619	0.0620793	1.15458	0.0240509	1.56768	0.00521438	0.399309	0.722709	1.06471	0.0636001	1.39348	0.00327286	0.629421	0.319103	1.09322	0.0346794	0.467168	1	0.781139	0.417362	2.28626	1.13e-05	2.63886	2.86e-08	1.51526	0.0301093	1.80062	0.000833738	1.97221	0.000353685	2.09049	4.76e-05	patatin-like phospholipase domain protein
HORVU.MOREX.r3.4HG0347000	-0.269799	0.55891	1.49597	5.11e-07	-0.272425	0.583663	1.07343	0.0007697	0.12999	0.870396	0.721957	0.0866222	1.13799	0.000242221	0.549887	0.0926672	-0.125918	0.884628	0.153035	0.728923	0.974757	0.00383351	0.166838	0.84089	1.03194	0.00242842	1.11646	0.000192755	0.265755	0.578543	0.667906	0.0496088	0.466261	0.849372	0.452656	0.512172	0.996014	0.00627745	1.54624	2.13e-07	0.43875	0.619628	0.370462	0.370556	1.08454	0.00245688	0.855323	0.0231766	Phytoalexin-deficient 4-1 protein
HORVU.MOREX.r3.4HG0347360	0.73002	0.0691848	2.14941	2.65e-11	-0.327537	0.547866	-0.327554	0.43367	1.34392	0.000120139	1.60534	2.22e-06	1.785	1.99e-08	2.78269	3.04e-17	-0.407084	0.493676	0.47579	0.255436	1.34547	7e-05	1.54981	1.39e-05	0.990928	0.00774646	1.79994	9.73e-09	0.142995	0.802414	0.607621	0.0953899	0.836922	0.114178	1.19301	0.000812761	1.17902	0.000784254	2.34159	4.46e-14	0.189248	0.908799	0.115404	0.822344	0.863125	0.0446984	1.51419	3e-06	NAC domain protein
HORVU.MOREX.r3.4HG0348880	2.42129	0.00288346	3.96794	7.64e-08	-1.34558	0.244986	0.269714	0.796511	2.61159	0.00148963	3.01491	0.000113378	6.50204	1.67e-15	6.68184	1e-14	-0.864914	0.625474	0.795231	0.532955	5.9321	2.75e-13	5.17861	2.38e-09	4.7055	5.67e-08	5.31916	4.06e-10	-2.08302	0.214351	-1.83897	0.280206	3.11471	0.00215125	5.74486	5.26e-11	4.88884	2.52e-09	6.09547	3.98e-14	-1.1389	0.729578	-0.654879	0.616041	5.24128	1.93e-10	6.03835	1.15e-13	60S acidic ribosomal protein P0
HORVU.MOREX.r3.4HG0349520	-0.183871	0.700921	0.128041	0.726656	-0.958847	0.00885955	-0.889962	0.00516017	0.400655	0.409178	0.082111	0.909298	0.793461	0.0101878	0.849299	0.005396	-0.782937	0.0467611	-0.515471	0.164436	0.626443	0.0874656	0.763564	0.054187	0.756327	0.0263154	0.66688	0.0246841	0.518489	0.152928	-0.026658	0.964783	0.456774	0.780773	0.652772	0.126053	-0.144477	0.85358	1.03069	0.000496286	-0.3021	0.778107	-0.73446	0.0530865	0.532287	0.349678	0.934985	0.00521858	Plant/F1M20-13 protein
HORVU.MOREX.r3.4HG0351790	1.32434	0.00323933	1.2693	0.00162899	-0.751074	0.209077	-1.63753	0.000406914	2.31937	1.1e-08	1.9588	1.6e-06	2.60216	2.2e-11	2.10508	1.4e-07	-0.928015	0.121237	-1.14355	0.0198575	2.21391	2.52e-08	2.0906	5.43e-07	1.99977	2.96e-06	1.06322	0.00979993	-0.0696137	0.942556	-0.981521	0.0408629	1.82311	6.31e-05	1.83861	1.01e-05	1.65699	9.35e-05	3.08235	7.84e-15	-0.823839	0.318412	-0.628266	0.251904	1.45096	0.00122605	2.66862	2.89e-11	Calcium-activated potassium channel subunit alpha-1
HORVU.MOREX.r3.4HG0353480	-0.0413048	0.95127	0.200805	0.58615	0.175848	0.752747	-0.448621	0.201139	-0.0381711	0.974354	0.194693	0.744795	0.527427	0.149153	0.326201	0.365583	0.0324558	0.98443	0.276338	0.49029	0.154336	0.81465	0.0325002	0.98588	-0.0265831	0.974011	0.555428	0.116285	-0.148496	0.783571	0.645493	0.0779014	-0.228251	1	0.181452	0.890311	-0.0919028	0.922888	1.34512	9.77e-06	-0.422547	0.618381	0.666533	0.0641986	0.0312507	1	0.783132	0.042971	ATP-dependent RNA helicase DBP6
HORVU.MOREX.r3.4HG0354780	0.00252335	1	1.02787	0.00992627	0.0799489	0.93061	0.403381	0.406418	-0.0371638	0.980467	0.138554	0.889902	0.475602	0.332547	0.664976	0.115635	0.554561	0.371698	-0.107102	0.873229	1.05755	0.0140922	0.666018	0.310026	0.612325	0.234083	0.668099	0.0861823	0.246348	0.682102	0.0417015	0.954885	0.524024	0.889356	-0.284995	0.834077	0.287779	0.712856	1.15942	0.00146398	0.133119	0.952394	-0.180644	0.760938	0.0893583	0.987067	0.587284	0.273016	Proline-, glutamic acid-and leucine-rich protein 1
HORVU.MOREX.r3.4HG0354980	-0.518273	0.249421	-0.347775	0.389586	-0.690819	0.12693	-0.2031	0.657118	-0.224631	0.773608	0.25453	0.693026	-0.734012	0.0654037	-1.03828	0.00540362	-0.627529	0.211786	-0.855822	0.0280765	-0.350239	0.553782	-0.754429	0.157649	-0.658708	0.157972	-0.616693	0.110478	0.137937	0.81597	0.336968	0.43845	0.386841	1	-1.0054	0.0371845	-0.655582	0.207863	-1.06576	0.0074038	-0.151074	0.937613	-0.0197834	0.984338	-0.400305	0.730884	-0.691133	0.18605	Chaperone ClpB
HORVU.MOREX.r3.4HG0356550	1.98395	3.41e-05	3.10397	1.44e-11	0.40997	0.588217	1.04644	0.0379668	1.74152	0.00046518	2.66026	1.4e-08	3.67684	9.47e-16	2.30448	2.63e-07	0.347563	0.729882	0.175553	0.800551	3.12821	9.22e-12	1.22391	0.037724	1.44007	0.0046348	2.60521	4.27e-09	0.711154	0.224338	1.20352	0.0122755	0.862817	0.529119	2.00764	2.27e-05	2.737	3.99e-09	3.97109	6.25e-18	0.48001	0.775121	1.06589	0.0407917	2.62046	2.05e-08	3.39962	1.28e-13	Protein ZINC INDUCED FACILITATOR-LIKE 1
HORVU.MOREX.r3.4HG0356800	2.42906	0.0815299	2.21391	0.0634388	1.12639	0.521622	1.47328	0.252738	1.71936	0.355824	2.33666	0.142178	2.55662	0.0643559	1.26723	0.34332	1.57285	0.429812	-1.52538	0.322367	2.09948	0.211954	-0.407812	0.912964	0.956856	0.628476	-0.244144	0.889313	2.07308	0.1503	0.456449	0.786453	0.648629	1	-0.906941	0.822322	3.08115	0.0342638	5.03243	5.18e-05	0.303903	0.969489	1.34614	0.340975	3.90253	0.0058074	5.27599	6.44e-05	Disease resistance protein (TIR-NBS-LRR class) family
HORVU.MOREX.r3.4HG0356930	0.399446	0.609188	0.66732	0.221058	-0.163983	0.881187	-0.0168305	0.995956	0.331184	0.779072	0.450707	0.611835	1.21712	0.0288964	0.970638	0.077674	-0.118126	0.940277	0.408766	0.554379	0.0370369	0.987421	0.183329	0.910792	0.557285	0.515942	0.699688	0.22886	0.289131	0.747677	0.417322	0.548974	0.754383	0.882616	0.806217	0.46093	1.72562	0.00353372	2.25589	8.65e-06	0.308669	0.912898	0.550231	0.433513	1.45058	0.0337728	2.19564	3.75e-05	DUF309 domain protein
HORVU.MOREX.r3.4HG0367870	-0.518414	0.364668	0.773653	0.0966387	-0.333533	0.625202	1.49924	0.000698833	-0.970202	0.0844632	-0.290549	0.754516	0.178422	0.791715	0.0120553	0.993853	0.43832	0.569935	0.309963	0.579808	0.356503	0.650779	-0.381283	0.695028	-0.387291	0.556127	-0.586418	0.19876	-0.116409	0.879845	-0.147166	0.81141	0.12365	1	-0.381085	0.758497	-0.488851	0.520042	-0.817661	0.067734	-0.103135	0.970495	-0.0391132	0.965865	-0.494642	0.704179	-0.151291	0.867049	Protein disulfide-isomerase
HORVU.MOREX.r3.4HG0368640	-0.239761	0.496898	-0.613981	0.0149242	0.0239799	0.975977	-0.407622	0.13178	-0.330484	0.426305	-0.357767	0.340925	-0.517113	0.0649953	-1.08056	3.4e-05	-0.417309	0.246146	-0.181872	0.577812	-0.35691	0.326862	-0.0574272	0.94503	-0.117974	0.804226	-0.00657106	0.994928	0.0567918	0.907446	0.015488	0.979171	0.0188464	1	-0.24575	0.758497	-0.35549	0.38939	-0.361238	0.199174	-0.381539	0.503909	0.198691	0.553765	-0.040341	0.998529	-0.140228	0.778909	RING zinc finger-containing protein
HORVU.MOREX.r3.4HG0375600	0.121014	0.849435	1.23959	0.00053409	-0.0552662	0.955371	1.36666	0.000181125	0.114617	0.908932	1.02016	0.0209103	1.64525	1.45e-06	0.227299	0.606815	0.349679	0.608723	0.332103	0.455241	1.47787	3.33e-05	0.230466	0.792225	0.504146	0.290838	0.831694	0.0207488	0.188406	0.733994	-0.131554	0.813724	-0.0325052	1	0.675302	0.263498	0.494456	0.407473	1.47282	1.82e-05	-0.236967	0.888051	0.756324	0.0642775	0.584252	0.450772	0.841992	0.060233	Heavy metal transport/detoxification superfamily protein, putative
HORVU.MOREX.r3.4HG0379260	1.43285	0.105102	2.65334	0.000332918	0.490051	0.698638	0.452754	0.651537	1.88361	0.0365166	3.08059	9.3e-05	4.76266	1.95e-09	2.6256	0.000322608	-4.19973	0.0182814	0.197537	0.872847	4.19374	2.01e-07	1.90619	0.0451441	3.92699	7.44e-06	3.94324	1.33e-07	3.18266	0.000671578	1.5018	0.0801468	3.64737	0.000100013	2.9361	0.000347319	3.39443	1.84e-05	3.02858	1.76e-05	0.916801	0.706552	-0.0394194	0.984338	3.47033	1.3e-05	2.75486	0.000249001	Calcium binding protein
HORVU.MOREX.r3.4HG0379790	3.65869	2.21e-05	5.4542	1.22e-09	2.2282	0.0329181	3.46191	0.000307162	3.55898	4.16e-05	4.71896	4.08e-07	5.92571	6.8e-12	5.00875	3.97e-09	2.6976	0.0155413	3.31677	0.000214568	5.13788	3.73e-09	3.27602	0.000666213	3.31896	0.000166729	3.76097	1.05e-06	1.98855	0.0475411	2.40239	0.00314904	2.66952	0.0123589	3.22983	0.000104579	5.34005	2.91e-09	5.77466	6.72e-12	2.3805	0.0893736	3.17745	0.000509894	4.93458	5.27e-08	4.99625	3.86e-09	Phospholipid-transporting ATPase
HORVU.MOREX.r3.4HG0380120	0.711334	0.0504221	0.567552	0.0762436	0.191057	0.732151	-0.119344	0.784723	1.06222	0.00148245	1.12703	0.000477776	1.38077	1.22e-06	1.22498	6.54e-05	-0.169627	0.809773	0.00960837	0.996878	0.763036	0.0298518	1.13103	0.000956905	0.434847	0.301009	0.671057	0.0280818	0.241235	0.588045	0.168268	0.688995	0.551178	0.552414	0.884351	0.0125361	0.752894	0.0343839	1.13264	5.42e-05	0.029996	0.998702	-0.0422507	0.941187	0.450015	0.52287	1.0303	0.000738502	Chaperone protein DnaJ
HORVU.MOREX.r3.4HG0380250	2.76882	4.79e-11	2.44245	2.77e-09	0.885486	0.122911	0.496211	0.335786	2.74373	5.67e-11	3.10457	7.19e-14	4.23823	2.54e-24	3.0779	1.3e-13	1.28683	0.0164415	0.74722	0.14789	3.31419	8.2e-16	2.59701	1.46e-09	1.56431	0.0002463	1.94058	7.65e-07	0.664272	0.196032	0.574145	0.234215	1.08565	0.0715406	1.97669	1.62e-06	2.3907	4.24e-09	3.14304	2.52e-15	0.0796886	0.981625	0.502636	0.342627	2.23148	5.51e-08	3.18076	2.31e-15	serine-rich protein-like protein
HORVU.MOREX.r3.4HG0380790	3.87385	5.71e-10	4.35209	3.77e-12	0.0892618	0.962617	-0.444751	0.62184	4.11775	4.19e-11	4.57927	6.18e-13	5.2204	5.1e-17	3.80321	2.33e-10	-0.251382	0.886315	-0.100609	0.931353	4.22778	5.27e-12	3.53018	1.09e-08	4.59771	1.68e-12	4.51666	1.71e-13	2.22406	0.00170725	0.568051	0.478558	3.71019	2.46e-08	3.84562	4.7e-10	3.66772	1.71e-09	4.81158	3.13e-15	-0.294061	0.932747	-0.0407124	0.979443	3.26584	9.52e-08	4.26358	2.36e-12	VQ motif-containing protein 1
HORVU.MOREX.r3.4HG0381750	2.19087	6.19e-07	2.27812	5.63e-08	-0.139982	0.877525	-1.07857	0.0186685	2.26253	2.27e-07	2.62179	1.13e-09	3.41624	1.27e-15	2.83129	2.84e-11	-0.119812	0.922149	-0.910725	0.0599956	2.76825	8.88e-11	2.2372	4.07e-07	1.47263	0.00153452	2.65417	2.99e-10	-0.0126599	0.999376	-0.37373	0.498469	1.007	0.185655	2.62071	1.47e-09	2.38831	3.69e-08	3.3508	3.22e-15	-0.600472	0.594035	-0.878314	0.0717207	2.23374	3.28e-07	3.15554	1.5e-13	Calmodulin
HORVU.MOREX.r3.4HG0381790	3.70622	1.37e-07	4.80894	2.38e-11	-0.543634	0.695648	-0.105141	0.947471	3.82896	4.4e-08	5.08916	3.69e-12	6.18684	7.68e-16	5.08994	2.14e-12	-0.251733	0.936703	-0.2941	0.835752	5.71652	1.35e-13	4.16513	2.55e-08	3.77306	5.14e-07	5.02034	9.09e-12	-2.77494	0.0545192	-0.166092	0.923524	2.82609	0.000986087	5.15848	7.36e-12	3.98652	1.59e-08	7.07717	1.18e-19	-1.23346	0.589607	-1.02836	0.534303	3.73099	1.58e-07	5.92924	2.1e-14	transmembrane protein, putative (DUF247)
HORVU.MOREX.r3.4HG0383400	0.161125	0.81282	0.357491	0.419125	-0.606663	0.264962	-0.518414	0.249015	0.432851	0.547333	0.158173	0.857629	1.52716	8.83e-05	0.230051	0.643377	-0.0611126	0.967241	-0.857408	0.0532241	0.796644	0.120908	0.193566	0.857258	-0.384096	0.529905	-0.187556	0.70933	-0.840465	0.0708388	-1.55919	0.000195961	0.380523	1	0.426306	0.672446	0.0605235	0.965366	0.866717	0.0271407	-1.15044	0.0294446	-1.85757	2.63e-05	0.0649521	0.998457	0.685634	0.189075	Protein COBRA, putative
HORVU.MOREX.r3.4HG0383540	0.156013	0.808153	0.894993	0.0203952	-0.393658	0.49209	-0.45745	0.330933	-0.103916	0.925501	1.0801	0.016239	1.44275	0.000153396	0.396979	0.348412	1.00601	0.0395073	-0.298954	0.54491	1.46603	0.000170504	0.398494	0.596346	0.866754	0.0539068	0.904404	0.0256809	-0.0797374	0.920002	0.734269	0.100646	0.252291	1	1.16606	0.0133993	0.729041	0.146122	1.00651	0.00594683	-0.320492	0.822959	-0.058388	0.934777	0.569631	0.495953	0.897182	0.0431779	WD-repeat protein
[truncated: 579 more rows]
[truncated: 3 more columns]

## Sheet: Dataset W3_DEGs_BrownModule
GeneID	Avalon_DFc4_WM4_logFC	Avalon_DFc4_WM4_FDR	Avalon_DFc7_WM7_logFC	Avalon_DFc7_WM7_FDR	Avalon_DM4_WM4_logFC	Avalon_DM4_WM4_FDR	Avalon_DM7_WM7_logFC	Avalon_DM7_WM7_FDR	Avalon_WFc4_WM4_logFC	Avalon_WFc4_WM4_FDR	Avalon_WFc7_WM7_logFC	Avalon_WFc7_WM7_FDR	Barke_DFc4_WM4_logFC	Barke_DFc4_WM4_FDR	Barke_DFc7_WM7_logFC	Barke_DFc7_WM7_FDR	Barke_DM4_WM4_logFC	Barke_DM4_WM4_FDR	Barke_DM7_WM7_logFC	Barke_DM7_WM7_FDR	Barke_WFc4_WM4_logFC	Barke_WFc4_WM4_FDR	Barke_WFc7_WM7_logFC	Barke_WFc7_WM7_FDR	Morex_DFc4_WM4_logFC	Morex_DFc4_WM4_FDR	Morex_DFc7_WM7_logFC	Morex_DFc7_WM7_FDR	Morex_DM4_WM4_logFC	Morex_DM4_WM4_FDR	Morex_DM7_WM7_logFC	Morex_DM7_WM7_FDR	Morex_WFc4_WM4_logFC	Morex_WFc4_WM4_FDR	Morex_WFc7_WM7_logFC	Morex_WFc7_WM7_FDR	Pb_DFc4_WM4_logFC	Pb_DFc4_WM4_FDR	Pb_DFc7_WM7_logFC	Pb_DFc7_WM7_FDR	Pb_DM4_WM4_logFC	Pb_DM4_WM4_FDR	Pb_DM7_WM7_logFC	Pb_DM7_WM7_FDR	Pb_WFc4_WM4_logFC	Pb_WFc4_WM4_FDR	Pb_WFc7_WM7_logFC	Pb_WFc7_WM7_FDR	gene_description
[truncated: 399 more rows]
[truncated: 3 more columns]

[truncated: 17 more sheets: Dataset W4_DEGs_CyanModule, Dataset W5_DEGs_GreenModule, Dataset W6_DEGs_GreenyellowMod., Dataset W7_DEGs_GreyModule, Dataset W8_DEGs_Grey60Module, Dataset W9_DEGs_LightcyanModule, Dataset W10_DEGs_MagentaMod., Dataset W11_DEGs_MidnightblueM., Dataset W12_DEGs_PinkModule, Dataset W13_DEGs_PurpleModule, Dataset W14_DEGs_RedModule, Dataset W15_DEGs_SalmonModule, Dataset W16_DEGs_TanModule, Dataset W17_DEGs_TurquoiseMod., Dataset W18_DEGs_YellowModule, DatasetW19_eigengenevalues_4dpi, DatasetW20_eigengenevalues_7dpi]
